# Supplementary material for: Astrocytic cell adhesion genes linked to schizophrenia correlate with synaptic programs in neurons
Source: Cell Rep. Author manuscript; Available in PMC 2023 Dec 14. (PMC10721115; doi:10.1016/j.celrep.2022.111988)
Supplement: Supp file 4 [file NIHMS1946831-supplement-Supp_file_4.xlsx]

## Sheet: Sheet1
Table S1. Total RNA sample set
Cell line	Collection age	Genotype	Glia coculture	Experimental set	Discovery DE-analysis	Astrocyte eigengene value	Neuron eigengene value	Ngn2 expression	sandwich culture vs coculture experiments
HUES53	Day 4	Control	no	setA		nd	nd	nd
HUES63	Day 28	Control	no	setA	yes	0	nd	7.31
SCBB-1828	Day 28	Control	no	setA	yes	0	nd	9.629
HUES63	Day 4	Control	no	setA		nd	nd	nd
Hes3	Day 28	Control	no	setA	yes	0	nd	8.416
HUES53	Day 28	Control	no	setA	yes	0	nd	8.378
HUES62	Day 28	Control	no	setA	yes	0	nd	6.781
HUES62	Day 4	Control	no	setA		nd	nd	nd
Hes3	Day 4	Control	no	setA		nd	nd	nd
SCBB-1828	Day 4	Control	no	setA		nd	nd	nd
SCBB-1827	Day 4	Control	no	setA		nd	nd	nd
SCBB-1828	Day 28	Control	yes	Set1	yes	0.2106	0.1958	5.858
SCBB-1827	Day 4	Control	no	Set1		nd	nd	nd
SCBB-1828	Day 4	Control	no	Set1		nd	nd	nd
SCBB-1827	Day 28	Control	yes	Set1	yes	0.2075	0.1967	6.579
SCBB-228	Day 4	Control	no	Set2		nd	nd	nd
SCBB-269	Day 4	Control	no	Set2		nd	nd	nd
SCBB-243	Day 4	Control	no	Set2		nd	nd	nd
SCBB-228	Day 28	Control	yes	Set2	yes	0.2115	0.1925	7.978
SCBB-269	Day 28	Control	yes	Set2	yes	0.2192	0.1935	8.63
SCBB-243	Day 28	Control	yes	Set2	yes	0.211	0.1974	7.172
SCBB-800	Day 4	Control	no	Set3		nd	nd	nd
SCBB-799	Day 28	Control	yes	Set3	yes	0.1307	0.1787	7.78
SCBB-653	Day 28	Control	yes	Set3	yes	0.2284	0.2005	9.249
SCBB-258	Day 4	Control	no	Set3		nd	nd	nd
SCBB-800	Day 28	Control	yes	Set3	yes	0.1167	0.1754	8.246
SCBB-652	Day 4	Control	no	Set3		nd	nd	nd
SCBB-258	Day 28	Control	yes	Set3	yes	0.2204	0.2019	10.213
SCBB-803	Day 4	Control	no	Set3		nd	nd	nd
SCBB-798	Day 4	Control	no	Set3		nd	nd	nd
SCBB-652	Day 28	Control	yes	Set3	yes	0.2294	0.2008	10.656
SCBB-803	Day 28	Control	yes	Set3	yes	0.1562	0.1858	6.495
SCBB-799	Day 4	Control	no	Set3		nd	nd	nd
SCBB-798	Day 28	Control	yes	Set3	yes	0.1242	0.1816	8.817
SCBB-653	Day 4	Control	no	Set3		nd	nd	nd
SCBB-1648	Day 4	Control	no	Set4		nd	nd	nd
SCBB-1473	Day 4	Control	no	Set4		nd	nd	nd
SCBB-1438	Day 4	Control	no	Set4		nd	nd	nd
SCBB-1479	Day 4	Control	no	Set4		nd	nd	nd
SCBB-1473	Day 28	Control	yes	Set4	yes	0.1553	0.179	6.094	yes
SCBB-1477	Day 4	Control	no	Set4		nd	nd	nd
SCBB-229	Day 4	Control	no	Set4		nd	nd	nd
SCBB-1477	Day 28	Control	yes	Set4	yes	0.2035	0.1744	5.36	yes
SCBB-229	Day 28	Control	yes	Set4	yes	0.1937	0.1969	10.697
SCBB-1646	Day 4	Control	no	Set5		nd	nd	nd
SCBB-1647	Day 28	Control	yes	Set5	yes	0.2006	0.1844	7.032
SCBB-1478	Day 4	Control	no	Set5		nd	nd	nd
SCBB-1472	Day 4	Control	no	Set5		nd	nd	nd
SCBB-1479	Day 28	Control	yes	Set5	yes	0.1859	0.1845	3.273
SCBB-1478	Day 28	Control	yes	Set5	yes	0.2015	0.1991	8.242
SCBB-1645	Day 4	Control	no	Set5		nd	nd	nd
SCBB-1472	Day 28	Control	yes	Set5	yes	0.1676	0.1821	6.885
SCBB-1647	Day 4	Control	no	Set5		nd	nd	nd
SCBB-1645	Day 28	Control	yes	Set5	yes	0.1831	0.1932	9.409
SCBB-1483	Day 4	Control	no	Set6		nd	nd	nd
SCBB-1489	Day 4	Control	no	Set6		nd	nd	nd
SCBB-1481	Day 28	Control	yes	Set6	yes	0.176	0.1821	5.241
SCBB-1480	Day 4	Control	no	Set6		nd	nd	nd
SCBB-1489	Day 28	Control	yes	Set6	yes	0.185	0.1955	9.583
SCBB-1483	Day 28	Control	yes	Set6	yes	0.1793	0.168	4.81	yes
SCBB-1646	Day 28	Control	yes	Set6	yes	0.2021	0.2018	8.613
SCBB-1480	Day 28	Control	yes	Set6	yes	0.1724	0.1846	4.787	yes
SCBB-1471	Day 4	Control	no	Set6		nd	nd	nd
SCBB-1438	Day 28	Control	yes	Set6	yes	0.1727	0.1739	2.365
SCBB-1471	Day 28	Control	yes	Set6	yes	0.199	0.1976	6.14
SCBB-1481	Day 4	Control	no	Set6		nd	nd	nd
SCBB-1648	Day 28	Control	yes	Set6	yes	0.1842	0.1868	6.058
SCBB-1438	Day 28	Control	yes	na		nd	nd	nd	yes
