# Supplementary material for: Astrocytic cell adhesion genes linked to schizophrenia correlate with synaptic programs in neurons
Source: Cell Rep. Author manuscript; Available in PMC 2023 Dec 14. (PMC10721115; doi:10.1016/j.celrep.2022.111988)
Supplement: Supp file 12 [file NIHMS1946831-supplement-Supp_file_12.xlsx]

## Sheet: Sheet1
Table S3. Results for association between neuronal gene expression and astrocyte eigengene. Related to Figure 3.
external_gene_name	ensembl_gene_id	logFC	AveExpression	t	P.Value	adj.P.Val	B
CD109	ENSG00000156535	-13.7806	-0.21687	-8.86496	2.72227e-10	2.88059e-06	10.3153
ARID1A	ENSG00000117713	6.85696	5.70377	8.64061	4.97658e-10	2.88059e-06	12.6345
IL11	ENSG00000095752	-15.6638	0.0621313	-8.56365	6.12972e-10	2.88059e-06	10.3248
TRIP11	ENSG00000100815	-3.89873	5.32952	-8.51995	6.90209e-10	2.88059e-06	12.3126
SNORA54	ENSG00000207008	-12.0261	0.983308	-8.3764	1.021e-09	3.40893e-06	10.7452
ZMIZ1	ENSG00000108175	7.38732	5.42617	8.18307	1.73698e-09	3.55626e-06	11.4783
HS6ST1	ENSG00000136720	7.67318	7.13754	8.14561	1.92637e-09	3.55626e-06	11.4201
CCNL2	ENSG00000221978	-6.7304	4.98805	-8.14018	1.95549e-09	3.55626e-06	11.3492
C9orf64	ENSG00000165118	-17.8974	-0.25978	-8.12288	2.05138e-09	3.55626e-06	9.63061
CDC25B	ENSG00000101224	7.95958	4.69468	8.10925	2.13026e-09	3.55626e-06	11.1752
NRSN2	ENSG00000125841	8.03867	4.35164	7.93047	3.50169e-09	5.3143e-06	10.6794
ECEL1	ENSG00000171551	11.745	5.86391	7.85367	4.3401e-09	5.80531e-06	10.649
PRDX2	ENSG00000167815	4.67472	7.21941	7.83911	4.52073e-09	5.80531e-06	10.6235
UBALD2	ENSG00000185262	4.75475	2.86115	7.78525	5.2578e-09	6.26955e-06	9.81067
CMIP	ENSG00000153815	6.44111	4.70612	7.73358	6.0796e-09	6.76619e-06	10.269
PKHD1	ENSG00000170927	-11.7256	-0.575693	-7.67032	7.26551e-09	6.81192e-06	8.09677
WSB1	ENSG00000109046	-7.61215	6.02712	-7.64321	7.84309e-09	6.81192e-06	10.0826
NACAD	ENSG00000136274	11.3175	3.88231	7.59409	9.01123e-09	6.81192e-06	9.5887
SMC5	ENSG00000198887	-4.7846	5.34182	-7.58301	9.29809e-09	6.81192e-06	9.92565
HIPK2	ENSG00000064393	4.90868	6.55153	7.56814	9.6979e-09	6.81192e-06	9.92732
CTSZ	ENSG00000101160	-15.8039	-0.0669874	-7.55534	1.0056e-08	6.81192e-06	8.10202
PVRL3-AS1	ENSG00000242242	-15.7314	0.543785	-7.54808	1.02649e-08	6.81192e-06	8.56445
PGRMC2	ENSG00000164040	-5.27961	4.42328	-7.54654	1.03099e-08	6.81192e-06	9.77526
ARRB2	ENSG00000141480	5.37301	4.19998	7.54567	1.03353e-08	6.81192e-06	9.71494
SLC25A23	ENSG00000125648	6.78116	4.64507	7.54486	1.03591e-08	6.81192e-06	9.767
EPN1	ENSG00000063245	5.30157	5.08191	7.53178	1.07505e-08	6.81192e-06	9.79211
PEMT	ENSG00000133027	4.35421	3.58269	7.52314	1.10172e-08	6.81192e-06	9.5178
USP16	ENSG00000156256	-3.93191	5.16855	-7.48992	1.21068e-08	7.21823e-06	9.68438
STK10	ENSG00000072786	-5.8944	3.44549	-7.46707	1.2919e-08	7.43686e-06	9.45762
C1orf63	ENSG00000117616	-5.79039	3.93007	-7.44709	1.36744e-08	7.60932e-06	9.50199
PTCH1	ENSG00000185920	9.20957	5.11185	7.31984	1.96566e-08	1.04961e-05	9.16395
C9orf16	ENSG00000171159	6.58759	5.18608	7.31169	2.01196e-08	1.04961e-05	9.22423
NKAIN1	ENSG00000084628	7.69673	4.91867	7.29958	2.08289e-08	1.05369e-05	9.15525
UBE2QL1	ENSG00000215218	8.32741	4.64049	7.27928	2.20746e-08	1.08386e-05	9.09934
TMEM201	ENSG00000188807	5.09774	3.68992	7.20917	2.69873e-08	1.28722e-05	8.77308
KLHL13	ENSG00000003096	7.94812	5.4837	7.18126	2.92385e-08	1.35433e-05	8.88356
PPP2R1A	ENSG00000105568	2.9359	8.15801	7.16405	3.07205e-08	1.35433e-05	8.82654
MFN1	ENSG00000171109	-3.20465	5.38549	-7.156	3.14405e-08	1.35433e-05	8.81267
SUOX	ENSG00000139531	3.77909	4.17586	7.1538	3.16395e-08	1.35433e-05	8.71626
DYNLRB1	ENSG00000125971	5.11693	5.53874	7.13018	3.38642e-08	1.41332e-05	8.75378
TUBB	ENSG00000196230	4.45127	10.0309	7.11223	3.56591e-08	1.45193e-05	8.6335
PCSK7	ENSG00000160613	-3.36152	4.36872	-7.08561	3.85008e-08	1.53032e-05	8.59422
THBS3	ENSG00000169231	-6.3171	3.99918	-7.02905	4.53247e-08	1.72287e-05	8.38071
COL7A1	ENSG00000114270	-7.08041	2.2191	-7.0284	4.54093e-08	1.72287e-05	8.14845
MOCOS	ENSG00000075643	-11.238	-0.192245	-7.01472	4.72385e-08	1.73466e-05	6.73053
IL11RA	ENSG00000137070	-7.1912	2.47229	-7.00802	4.81621e-08	1.73466e-05	8.10505
NLGN3	ENSG00000196338	8.88765	4.13989	7.0032	4.88373e-08	1.73466e-05	8.25196
PCSK1N	ENSG00000102109	9.87692	4.81433	6.98412	5.16063e-08	1.77606e-05	8.31992
UBE2L3	ENSG00000185651	2.76967	6.06651	6.98063	5.21306e-08	1.77606e-05	8.36125
SDC3	ENSG00000162512	5.54436	6.52745	6.96644	5.43139e-08	1.81343e-05	8.32606
GPR139	ENSG00000180269	13.9371	-0.561775	6.95459	5.6209e-08	1.83991e-05	4.51772
LY6H	ENSG00000176956	9.99853	4.58373	6.93958	5.87045e-08	1.88464e-05	8.18053
RGS10	ENSG00000148908	-12.175	2.06803	-6.91651	6.27621e-08	1.97689e-05	7.85377
CEP290	ENSG00000198707	-5.85121	4.56821	-6.90178	6.54992e-08	2.01432e-05	8.10219
FXYD6	ENSG00000137726	7.32284	4.92786	6.89557	6.6688e-08	2.01432e-05	8.08725
HERC4	ENSG00000148634	-2.43316	5.08125	-6.89104	6.75703e-08	2.01432e-05	8.09901
THOC2	ENSG00000125676	-3.0467	5.59562	-6.87192	7.14227e-08	2.06448e-05	8.0521
SYT3	ENSG00000213023	9.09558	2.82625	6.87046	7.17264e-08	2.06448e-05	7.59894
NDUFA13	ENSG00000186010	-7.19562	0.559587	-6.84318	7.76385e-08	2.19678e-05	6.86738
ECM1	ENSG00000143369	-13.1492	1.34442	-6.83173	8.02619e-08	2.22205e-05	7.36549
FAM193A	ENSG00000125386	3.58701	4.33408	6.82776	8.1194e-08	2.22205e-05	7.87157
ADM	ENSG00000148926	-13.1946	1.65159	-6.80582	8.65384e-08	2.31628e-05	7.39025
HS6ST3	ENSG00000185352	10.0412	2.02052	6.80121	8.77075e-08	2.31628e-05	6.98339
RAB32	ENSG00000118508	-9.78792	2.49359	-6.79695	8.87994e-08	2.31628e-05	7.58471
CCDC93	ENSG00000125633	-3.80381	4.78822	-6.78605	9.16613e-08	2.35286e-05	7.80268
ZFHX3	ENSG00000140836	6.78564	5.91899	6.78099	9.30207e-08	2.35286e-05	7.8198
PML	ENSG00000140464	3.99393	3.53693	6.74264	1.04004e-07	2.59142e-05	7.50616
SRPX2	ENSG00000102359	-18.9798	-0.605054	-6.73003	1.07896e-07	2.64886e-05	6.18506
LIF	ENSG00000128342	-11.0138	1.39402	-6.71865	1.11536e-07	2.66672e-05	7.025
LTBP2	ENSG00000119681	-12.5168	2.18516	-6.71778	1.11819e-07	2.66672e-05	7.36712
MGAT5B	ENSG00000167889	9.38975	3.92283	6.71004	1.14369e-07	2.68626e-05	7.43034
BNIP2	ENSG00000140299	-3.6557	5.51778	-6.70561	1.15856e-07	2.68626e-05	7.59833
NBPF10	ENSG00000163386	-6.21004	2.98733	-6.6743	1.26936e-07	2.90283e-05	7.32504
KIF16B	ENSG00000089177	-4.66295	3.02313	-6.65861	1.32882e-07	2.99776e-05	7.29389
CC2D1B	ENSG00000154222	-3.41847	3.74441	-6.65324	1.34981e-07	3.0045e-05	7.39211
FCHSD1	ENSG00000197948	-5.55688	2.68005	-6.64585	1.37927e-07	3.02967e-05	7.23383
MAGI2-AS3	ENSG00000234456	-6.03095	4.37536	-6.61316	1.51747e-07	3.28994e-05	7.3127
NLGN2	ENSG00000169992	5.36129	4.44877	6.5926	1.61149e-07	3.449e-05	7.24645
DPYSL2	ENSG00000092964	5.71729	9.58159	6.56591	1.74235e-07	3.66025e-05	7.19163
NMRK1	ENSG00000106733	-6.47747	2.1637	-6.56363	1.75404e-07	3.66025e-05	6.9199
PVRL1	ENSG00000110400	6.13271	4.63361	6.55456	1.80122e-07	3.71229e-05	7.1524
SEMA4B	ENSG00000185033	4.80289	3.84115	6.52387	1.97056e-07	4.01178e-05	6.96906
MAP1S	ENSG00000130479	4.53452	4.65622	6.51377	2.02976e-07	4.08251e-05	7.0606
PPP1R14C	ENSG00000198729	10.1447	4.97268	6.4808	2.23571e-07	4.44321e-05	6.95944
CNIH2	ENSG00000174871	7.33572	4.13531	6.47191	2.29478e-07	4.50694e-05	6.89643
NABP1	ENSG00000173559	-9.39324	2.27563	-6.46026	2.37455e-07	4.60938e-05	6.6868
RP11-553A10.1	ENSG00000206532	-18.6507	2.2411	-6.45033	2.44473e-07	4.69107e-05	6.60785
MAP3K7CL	ENSG00000156265	-19.396	-0.994941	-6.43354	2.56824e-07	4.80426e-05	5.23394
SH3D21	ENSG00000214193	-7.18018	1.71491	-6.43246	2.57637e-07	4.80426e-05	6.44666
PRKACA	ENSG00000072062	7.11504	3.88957	6.42449	2.63738e-07	4.80426e-05	6.7038
ZRANB2	ENSG00000132485	-4.34923	5.44031	-6.4234	2.64588e-07	4.80426e-05	6.83095
GCC2	ENSG00000135968	-5.09183	4.95293	-6.41933	2.67765e-07	4.80426e-05	6.81018
PATZ1	ENSG00000100105	3.21823	5.51788	6.41586	2.70512e-07	4.80426e-05	6.81848
MIR22HG	ENSG00000186594	-7.94513	2.28408	-6.41585	2.70516e-07	4.80426e-05	6.60754
POGZ	ENSG00000143442	5.64449	5.17594	6.40447	2.79713e-07	4.9153e-05	6.7724
SH2B2	ENSG00000160999	5.31301	1.96153	6.39119	2.90847e-07	5.05771e-05	6.09062
LIMA1	ENSG00000050405	-8.304	4.59418	-6.37182	3.0788e-07	5.25105e-05	6.65559
DDX27	ENSG00000124228	-4.27095	4.42959	-6.37141	3.08256e-07	5.25105e-05	6.66494
RTN4RL2	ENSG00000186907	8.55371	1.89734	6.35381	3.24628e-07	5.47408e-05	5.83134
MANSC1	ENSG00000111261	6.89359	2.71846	6.34791	3.30307e-07	5.51415e-05	6.16488
TTC14	ENSG00000163728	-4.58009	4.36402	-6.34451	3.3363e-07	5.51447e-05	6.59646
LARP7	ENSG00000174720	-4.75981	4.45877	-6.33762	3.4046e-07	5.53343e-05	6.57217
CHAT	ENSG00000070748	18.9364	1.29221	6.33354	3.44575e-07	5.53343e-05	4.6062
LINC00263	ENSG00000235823	7.28393	1.73729	6.33339	3.4472e-07	5.53343e-05	5.64981
ZNF785	ENSG00000197162	-5.35641	1.42768	-6.32318	3.55239e-07	5.57461e-05	6.11312
FLOT1	ENSG00000137312	4.2051	5.98363	6.32028	3.58282e-07	5.57461e-05	6.56098
MMP17	ENSG00000198598	9.07449	2.69464	6.31728	3.61458e-07	5.57461e-05	6.07884
TMX3	ENSG00000166479	-3.14559	5.51922	-6.31495	3.63944e-07	5.57461e-05	6.53719
MAN2A1	ENSG00000112893	-6.82937	5.90849	-6.31492	3.63983e-07	5.57461e-05	6.5298
ARHGEF37	ENSG00000183111	-6.79103	0.176657	-6.30987	3.69433e-07	5.57543e-05	5.42973
CNTFR	ENSG00000122756	7.18734	5.15429	6.30243	3.77609e-07	5.57543e-05	6.48591
SHANK1	ENSG00000161681	6.89367	2.0273	6.3022	3.77867e-07	5.57543e-05	5.86545
MTMR11	ENSG00000014914	-9.95347	0.875481	-6.30019	3.8011e-07	5.57543e-05	5.80459
GTF2H1	ENSG00000110768	-3.2335	4.99463	-6.29671	3.84027e-07	5.57543e-05	6.48159
CS	ENSG00000062485	4.77194	6.48905	6.29666	3.84074e-07	5.57543e-05	6.49633
PPP6C	ENSG00000119414	4.27127	5.65528	6.2868	3.95393e-07	5.69025e-05	6.46427
LIMK1	ENSG00000106683	2.95021	5.84916	6.28153	4.01579e-07	5.72987e-05	6.45291
WBSCR17	ENSG00000185274	8.17881	5.91836	6.26466	4.22041e-07	5.9708e-05	6.40713
BTN2A3P	ENSG00000124549	-6.63023	0.137225	-6.25108	4.39278e-07	6.12662e-05	5.22764
SP100	ENSG00000067066	-17.3685	-1.4693	-6.2498	4.40931e-07	6.12662e-05	4.33938
JRKL	ENSG00000183340	-4.02361	3.40949	-6.24623	4.45599e-07	6.12662e-05	6.2517
MOSPD3	ENSG00000106330	5.01648	2.46653	6.24461	4.47734e-07	6.12662e-05	5.92307
LOXL1-AS1	ENSG00000261801	-9.24051	0.694103	-6.23976	4.54176e-07	6.16424e-05	5.6091
SLC18A3	ENSG00000187714	16.5659	2.68254	6.23308	4.63212e-07	6.19067e-05	5.58104
CECR6	ENSG00000183307	6.16012	3.74171	6.23284	4.6354e-07	6.19067e-05	6.20299
RAB3A	ENSG00000105649	9.9543	3.95469	6.21969	4.81868e-07	6.37714e-05	6.14171
CUX2	ENSG00000111249	6.69689	4.1947	6.21739	4.85142e-07	6.37714e-05	6.20979
ETV6	ENSG00000139083	4.66558	4.00168	6.20317	5.05921e-07	6.59832e-05	6.15682
SRM	ENSG00000116649	3.42294	4.44451	6.19281	5.21624e-07	6.75037e-05	6.17476
PPP4R4	ENSG00000119698	7.00753	3.39614	6.18824	5.28707e-07	6.77302e-05	6.00329
GOLGA8B	ENSG00000215252	-7.86658	1.97499	-6.18646	5.31487e-07	6.77302e-05	5.97195
DTX1	ENSG00000135144	7.81886	3.10232	6.15679	5.80133e-07	7.29245e-05	5.85766
YBX1P1	ENSG00000224861	5.26644	2.26215	6.15629	5.80985e-07	7.29245e-05	5.60009
MRPS2	ENSG00000122140	3.38613	4.19703	6.15194	5.88494e-07	7.33159e-05	6.04516
SERPING1	ENSG00000149131	8.21	3.77964	6.14521	6.0031e-07	7.42339e-05	5.89672
BCL3	ENSG00000069399	9.45975	0.469461	6.14086	6.0807e-07	7.44974e-05	4.11501
CYP20A1	ENSG00000119004	-3.69095	3.52873	-6.13903	6.11366e-07	7.44974e-05	5.98311
SP140L	ENSG00000185404	-18.1365	-1.65285	-6.13158	6.24977e-07	7.51623e-05	4.13326
PHOX2A	ENSG00000165462	18.1535	0.832919	6.13111	6.25828e-07	7.51623e-05	3.80759
EOGT	ENSG00000163378	-7.65608	2.5341	-6.1205	6.45755e-07	7.70017e-05	5.84024
SPTBN5	ENSG00000137877	-10.8605	-0.416482	-6.1168	6.52858e-07	7.72965e-05	5.04191
GRINA	ENSG00000178719	3.512	5.84659	6.11299	6.60254e-07	7.76217e-05	5.988
BSN	ENSG00000164061	7.64886	4.40818	6.10279	6.80448e-07	7.9383e-05	5.90995
AC090627.1	ENSG00000235300	24.35	1.34155	6.10066	6.84746e-07	7.9383e-05	4.11846
RNF6	ENSG00000127870	-4.30571	4.69211	-6.05305	7.88245e-07	9.07515e-05	5.80681
ZNF83	ENSG00000167766	-4.70749	4.28165	-6.04942	7.96752e-07	9.11026e-05	5.77876
MNS1	ENSG00000138587	-6.59576	1.67916	-6.04071	8.17533e-07	9.28428e-05	5.42407
ATG4D	ENSG00000130734	3.97648	3.92959	6.0354	8.30482e-07	9.35672e-05	5.7081
NMNAT1	ENSG00000173614	-3.82353	3.12779	-6.031	8.41347e-07	9.35672e-05	5.64819
FRK	ENSG00000111816	-13.8235	-0.562384	-6.02972	8.44563e-07	9.35672e-05	4.62066
NEXN	ENSG00000162614	-8.79981	1.21468	-6.02901	8.46331e-07	9.35672e-05	5.27992
TEP1	ENSG00000129566	-6.19764	3.28343	-6.01544	8.80995e-07	9.62891e-05	5.62383
ARHGEF1	ENSG00000076928	-5.34218	3.18197	-6.01487	8.82486e-07	9.62891e-05	5.62374
NAT9	ENSG00000109065	-4.06565	3.82549	-6.00605	9.05816e-07	9.81928e-05	5.64324
SLK	ENSG00000065613	-4.84626	6.06165	-5.99784	9.28088e-07	9.9958e-05	5.66255
GPNMB	ENSG00000136235	-16.0904	0.778393	-5.98716	9.57913e-07	0.000102509	5.18
DKFZP761J1410	ENSG00000105520	7.49086	4.49016	5.98348	9.68386e-07	0.000102714	5.60296
CCDC39	ENSG00000145075	-6.82797	1.03266	-5.98218	9.72133e-07	0.000102714	5.18875
UBE2S	ENSG00000108106	4.70973	5.74768	5.97317	9.98408e-07	0.000104827	5.59887
APLP1	ENSG00000105290	5.11889	6.95221	5.96364	1.027e-06	0.000106502	5.57363
AC083884.8	ENSG00000232729	9.27776	-0.115898	5.9636	1.02712e-06	0.000106502	3.54184
SAP130	ENSG00000136715	3.41402	4.37289	5.94308	1.09146e-06	0.000112474	5.48204
TTC7B	ENSG00000165914	3.42108	4.49784	5.93726	1.11044e-06	0.000112881	5.47981
RHBDD2	ENSG00000005486	4.67913	5.80439	5.93286	1.12502e-06	0.000112881	5.4887
C20orf27	ENSG00000101220	4.50096	4.90745	5.93188	1.12829e-06	0.000112881	5.47723
HIST3H2BB	ENSG00000196890	9.00565	4.61093	5.9318	1.12856e-06	0.000112881	5.43862
SALL2	ENSG00000165821	6.15286	6.13167	5.9316	1.12922e-06	0.000112881	5.48498
DIO2	ENSG00000211448	-14.1161	-1.18921	-5.92723	1.14395e-06	0.000113233	3.97351
CTSO	ENSG00000256043	-13.124	-0.099653	-5.92518	1.15089e-06	0.000113233	4.55987
SMPDL3A	ENSG00000172594	-5.16319	2.16442	-5.92454	1.15309e-06	0.000113233	5.24248
SERPINE1	ENSG00000106366	-18.9186	2.72267	-5.91689	1.17952e-06	0.000114737	5.2525
CEP164	ENSG00000110274	-3.07354	4.29133	-5.91614	1.18214e-06	0.000114737	5.4238
ELFN1	ENSG00000225968	4.62857	5.20827	5.91061	1.20169e-06	0.000115305	5.41865
MYOF	ENSG00000138119	-13.094	4.9058	-5.91057	1.20181e-06	0.000115305	5.38301
PPP1R11	ENSG00000204619	4.05276	4.33555	5.89647	1.25309e-06	0.000118702	5.35937
ELMO1	ENSG00000155849	7.47903	3.8231	5.89529	1.25747e-06	0.000118702	5.26952
ANKRD26	ENSG00000107890	-3.43385	4.61814	-5.895	1.25855e-06	0.000118702	5.36872
DPYSL5	ENSG00000157851	5.46169	7.42914	5.88594	1.29282e-06	0.000121249	5.35654
TPD52L2	ENSG00000101150	-3.54905	5.76819	-5.88188	1.30845e-06	0.00012203	5.34301
SYTL2	ENSG00000137501	-9.66638	2.88947	-5.87459	1.33704e-06	0.000124003	5.23035
2021-09-03	ENSG00000100167	8.24386	6.50006	5.87161	1.3489e-06	0.000124412	5.31945
C1QTNF4	ENSG00000172247	13.362	2.38149	5.86953	1.35726e-06	0.000124495	4.70711
SYN1	ENSG00000008056	10.3531	2.61293	5.86351	1.3817e-06	0.000126045	4.88911
CAMK2N2	ENSG00000163888	7.81616	1.3098	5.85546	1.41506e-06	0.000128386	4.43809
SMAD1	ENSG00000170365	5.13333	4.73641	5.84921	1.44154e-06	0.000129532	5.24517
PRR12	ENSG00000126464	5.68862	3.19364	5.84882	1.44321e-06	0.000129532	5.08346
ARHGAP33	ENSG00000004777	6.03287	3.43197	5.83729	1.49339e-06	0.000133319	5.10151
TUBBP1	ENSG00000127589	6.90278	2.24824	5.83154	1.51908e-06	0.000134534	4.74847
RAI1	ENSG00000108557	3.80151	4.70303	5.83065	1.52312e-06	0.000134534	5.19244
FAM50B	ENSG00000145945	-10.5965	-0.918883	-5.82766	1.53665e-06	0.000134807	4.13454
NOVA2	ENSG00000104967	9.43182	4.32924	5.82641	1.54236e-06	0.000134807	5.12727
ANXA4	ENSG00000196975	-9.50868	2.54934	-5.82408	1.55308e-06	0.000135037	5.05225
GRIP2	ENSG00000144596	10.2413	2.65022	5.81473	1.59673e-06	0.000137656	4.72846
SIK3	ENSG00000160584	4.02678	4.41564	5.81411	1.59969e-06	0.000137656	5.13525
MAP3K7	ENSG00000135341	-2.31209	6.15649	-5.81083	1.61535e-06	0.000137935	5.14695
LINC00617	ENSG00000250366	5.35965	4.09059	5.80997	1.61946e-06	0.000137935	5.10576
KCNC1	ENSG00000129159	7.63273	2.3987	5.80276	1.65448e-06	0.000140202	4.73591
MPHOSPH10	ENSG00000124383	-4.07423	4.52725	-5.79556	1.69021e-06	0.000142507	5.09283
PAPPA	ENSG00000182752	-9.46976	4.44699	-5.78506	1.74368e-06	0.000146276	5.04714
FXYD7	ENSG00000221946	8.89349	2.09697	5.77978	1.77121e-06	0.000147843	4.59757
LGALS3	ENSG00000131981	-13.9162	1.79879	-5.77502	1.79639e-06	0.000149199	4.79298
TIPARP	ENSG00000163659	-4.66063	4.65412	-5.77172	1.81409e-06	0.000149785	5.02633
CYFIP2	ENSG00000055163	4.36201	7.14647	5.76893	1.82912e-06	0.000149785	5.03215
DMTN	ENSG00000158856	6.54523	2.89447	5.76795	1.83446e-06	0.000149785	4.85492
ZNF142	ENSG00000115568	2.9351	3.98431	5.76619	1.84409e-06	0.000149785	4.98663
ZNF398	ENSG00000197024	3.07036	4.46785	5.76379	1.85725e-06	0.000149785	5.00236
TUBB4A	ENSG00000104833	11.0211	2.77226	5.7617	1.86882e-06	0.000149785	4.6794
CNEP1R1	ENSG00000205423	-2.50745	3.97863	-5.76167	1.869e-06	0.000149785	4.98483
LRRC4B	ENSG00000131409	6.70192	5.71325	5.7605	1.87549e-06	0.000149785	5.00879
MICAL2	ENSG00000133816	-14.2183	2.10496	-5.75894	1.8842e-06	0.000149785	4.85135
FAM110A	ENSG00000125898	5.34943	2.05338	5.74822	1.94507e-06	0.000153586	4.53998
PHOX2B	ENSG00000109132	14.2862	3.13353	5.7473	1.95042e-06	0.000153586	4.6717
ZNF358	ENSG00000198816	5.00208	3.92379	5.74219	1.98023e-06	0.000155202	4.91166
ZNF600	ENSG00000189190	-9.51346	1.03832	-5.73721	2.00972e-06	0.000156777	4.49625
AC124789.1	ENSG00000260833	-12.3811	-1.65477	-5.73376	2.0304e-06	0.000157653	3.15672
SCFD1	ENSG00000092108	-2.89556	5.75929	-5.7307	2.0489e-06	0.00015807	4.92382
MYO5C	ENSG00000128833	-9.77052	1.47187	-5.72975	2.0547e-06	0.00015807	4.64966
DTX4	ENSG00000110042	4.81913	7.13063	5.72675	2.07309e-06	0.000158753	4.91504
PROX1	ENSG00000117707	7.46268	4.17668	5.72019	2.11385e-06	0.000161135	4.84164
DARC	ENSG00000213088	10.1102	-0.289869	5.71861	2.12376e-06	0.000161155	2.87832
RPRD2	ENSG00000163125	4.70573	4.69707	5.71646	2.13741e-06	0.000161185	4.87159
PLAUR	ENSG00000011422	-12.4242	1.16438	-5.7155	2.14347e-06	0.000161185	4.48943
CAP2	ENSG00000112186	-3.57553	4.6726	-5.71199	2.16594e-06	0.000161508	4.86458
RECQL	ENSG00000004700	-3.72528	4.58823	-5.71181	2.16711e-06	0.000161508	4.8612
LMTK3	ENSG00000142235	7.21974	3.49957	5.70766	2.19393e-06	0.00016278	4.77284
SUN1	ENSG00000164828	-4.11768	5.69594	-5.69994	2.24479e-06	0.000165816	4.83728
NBPF12	ENSG00000186275	-4.51962	1.65187	-5.69297	2.29173e-06	0.000168538	4.50668
HCN4	ENSG00000138622	5.94551	2.70456	5.68761	2.32856e-06	0.000169941	4.58074
CACNA2D2	ENSG00000007402	5.05108	4.22284	5.68656	2.3358e-06	0.000169941	4.77951
SLITRK5	ENSG00000165300	5.48102	4.4206	5.68576	2.34134e-06	0.000169941	4.78332
SKAP1	ENSG00000141293	22.0528	0.55239	5.67855	2.39199e-06	0.000172865	2.59637
GOLGA8A	ENSG00000175265	-7.33985	2.32933	-5.66876	2.46261e-06	0.000176828	4.63132
GDI1	ENSG00000203879	4.03847	7.56796	5.66711	2.47465e-06	0.000176828	4.74761
IFT172	ENSG00000138002	-2.46198	4.63988	-5.66467	2.49268e-06	0.000176828	4.73515
RPL5P1	ENSG00000241061	5.94624	1.36335	5.66232	2.51009e-06	0.000176828	3.96497
LRRTM1	ENSG00000162951	9.7739	2.4337	5.66189	2.51331e-06	0.000176828	4.395
CHAMP1	ENSG00000198824	8.92544	3.38197	5.66177	2.51425e-06	0.000176828	4.53934
EMP1	ENSG00000134531	-14.3203	1.75002	-5.66074	2.52189e-06	0.000176828	4.48674
UEVLD	ENSG00000151116	-2.8787	4.15346	-5.65946	2.53157e-06	0.000176828	4.70938
RSBN1	ENSG00000081019	3.05322	5.8369	5.65457	2.56852e-06	0.000177922	4.7141
SDAD1P1	ENSG00000228451	-5.92835	1.2271	-5.65457	2.56854e-06	0.000177922	4.29334
NUP93	ENSG00000102900	2.68218	6.49417	5.64155	2.66983e-06	0.000184174	4.67801
IQSEC1	ENSG00000144711	5.34292	4.4664	5.63784	2.69939e-06	0.000185352	4.64878
G6PC3	ENSG00000141349	3.72723	4.40167	5.63663	2.70911e-06	0.000185352	4.6487
NKIRAS2	ENSG00000168256	2.09594	5.46823	5.62588	2.79701e-06	0.000190584	4.63363
SH3BGR	ENSG00000185437	-8.81033	1.52457	-5.62263	2.82413e-06	0.00019165	4.3315
IKBKB	ENSG00000104365	-3.49651	3.50557	-5.61871	2.85718e-06	0.000193109	4.56954
PALLD	ENSG00000129116	-6.2053	5.92489	-5.61722	2.86989e-06	0.000193186	4.60636
THNSL2	ENSG00000144115	-12.8431	1.21291	-5.60717	2.95684e-06	0.000198239	4.2821
AHSA2	ENSG00000173209	-5.35938	2.95398	-5.60491	2.97675e-06	0.000198776	4.51025
RNPS1	ENSG00000205937	2.68276	6.09015	5.60185	3.00398e-06	0.000199795	4.56733
PAPPA2	ENSG00000116183	-12.6008	3.216	-5.59005	3.11113e-06	0.0002061	4.48131
AGPAT1	ENSG00000204310	2.87331	4.79524	5.5878	3.13196e-06	0.00020666	4.52422
PPP1R12A	ENSG00000058272	-3.41785	6.40403	-5.57942	3.21093e-06	0.000211036	4.50347
FRMD6	ENSG00000139926	-13.0979	4.12856	-5.57543	3.24927e-06	0.000212719	4.4644
CREBBP	ENSG00000005339	3.72219	5.45819	5.56626	3.33898e-06	0.000217738	4.46713
UBE4B	ENSG00000130939	2.73318	5.74957	5.56236	3.37784e-06	0.000219415	4.45701
PRAF2	ENSG00000243279	8.24381	1.86646	5.55728	3.42921e-06	0.000221889	3.87311
CAV2	ENSG00000105971	-15.2492	0.733537	-5.55525	3.45002e-06	0.000222373	4.04603
NRG1	ENSG00000157168	6.57992	4.26448	5.5535	3.46796e-06	0.00022267	4.41239
CELSR2	ENSG00000143126	6.01921	6.83027	5.53415	3.67322e-06	0.000234945	4.3787
SUMF1	ENSG00000144455	-4.47266	4.09056	-5.53134	3.704e-06	0.000235602	4.35449
MYL3	ENSG00000160808	-13.4646	-1.38933	-5.53064	3.71172e-06	0.000235602	2.95248
DPF1	ENSG00000011332	5.0175	4.10181	5.52517	3.77253e-06	0.000238224	4.32839
DZIP1L	ENSG00000158163	-5.07033	1.82443	-5.52324	3.79422e-06	0.000238224	4.12428
ZSWIM4	ENSG00000132003	6.1652	3.12275	5.52238	3.80395e-06	0.000238224	4.19694
SLFN12	ENSG00000172123	-11.4216	1.1283	-5.52183	3.8101e-06	0.000238224	3.97946
GBP3	ENSG00000117226	-15.659	-0.738327	-5.51819	3.85157e-06	0.000239918	3.26739
UPK1B	ENSG00000114638	19.8051	-1.12176	5.50489	4.00677e-06	0.000247457	1.08979
PAXBP1	ENSG00000159086	-3.41844	4.75201	-5.50456	4.01069e-06	0.000247457	4.29272
PDCD10	ENSG00000114209	-2.97298	4.52269	-5.50403	4.01706e-06	0.000247457	4.28919
ANGPTL4	ENSG00000167772	-13.7279	-0.643052	-5.50176	4.04427e-06	0.000248217	3.2945
UBE2L6	ENSG00000156587	3.69177	5.97366	5.49963	4.06994e-06	0.000248878	4.28237
CAMSAP3	ENSG00000076826	4.92648	3.85858	5.49301	4.15078e-06	0.000252418	4.24177
SLC12A5	ENSG00000124140	8.56485	3.16107	5.49242	4.15809e-06	0.000252418	4.13015
IKZF4	ENSG00000123411	6.04502	2.27966	5.48483	4.25292e-06	0.000256371	3.90539
CYB5R3	ENSG00000100243	3.01619	4.93633	5.48475	4.25391e-06	0.000256371	4.2386
SYT17	ENSG00000103528	9.3646	3.22669	5.48256	4.2816e-06	0.000257112	4.12414
DCAF8	ENSG00000132716	-2.81028	4.47705	-5.476	4.36593e-06	0.000261236	4.21102
EDEM1	ENSG00000134109	-4.62485	4.41774	-5.47389	4.39338e-06	0.000261447	4.20128
GOLGA4	ENSG00000144674	-7.14991	5.90247	-5.47332	4.40078e-06	0.000261447	4.20691
DCAF7	ENSG00000136485	3.85685	7.06846	5.46973	4.44803e-06	0.000263317	4.199
VAX2	ENSG00000116035	8.49671	1.21019	5.45903	4.59175e-06	0.000270865	3.40546
CAV1	ENSG00000105974	-15.1001	2.21777	-5.4542	4.6581e-06	0.000273058	4.05305
ST8SIA4	ENSG00000113532	6.5897	5.34678	5.45394	4.66165e-06	0.000273058	4.15435
EPS8L2	ENSG00000177106	-11.2187	0.446704	-5.44873	4.73444e-06	0.000276352	3.65222
AK5	ENSG00000154027	6.13809	2.71922	5.44581	4.77565e-06	0.000277786	3.97902
WDR11	ENSG00000120008	-2.492	5.96161	-5.43944	4.86691e-06	0.000282112	4.11446
SLC8A3	ENSG00000100678	7.79774	2.42065	5.42334	5.10544e-06	0.000294914	3.84827
TRIM22	ENSG00000132274	-8.22253	3.84766	-5.41422	5.2457e-06	0.000301972	4.0208
MAMDC2	ENSG00000165072	-16.3439	1.40117	-5.40155	5.44679e-06	0.00031247	3.81621
C19orf26	ENSG00000099625	5.20353	3.5877	5.39971	5.47673e-06	0.000313111	3.96348
TRAPPC9	ENSG00000167632	4.55475	4.4548	5.39636	5.53148e-06	0.000315162	3.98808
CUBN	ENSG00000107611	-7.55261	2.81079	-5.39491	5.55541e-06	0.000315449	3.93138
ZNF701	ENSG00000167562	-3.54607	2.89631	-5.39027	5.63245e-06	0.000318739	3.91111
SPON2	ENSG00000159674	-10.8093	-0.109115	-5.38696	5.68816e-06	0.000320555	3.32008
CLINT1	ENSG00000113282	-3.47617	5.91906	-5.38609	5.70294e-06	0.000320555	3.96593
PHYHIPL	ENSG00000165443	7.82404	4.67394	5.38367	5.74409e-06	0.000321673	3.95
SRSF11	ENSG00000116754	-3.09494	6.38094	-5.38211	5.77079e-06	0.000321673	3.95491
C12orf68	ENSG00000177875	6.62297	4.45781	5.38125	5.78551e-06	0.000321673	3.9464
S100A4	ENSG00000196154	-9.46133	-0.655026	-5.38014	5.80455e-06	0.000321673	2.98953
MYH9	ENSG00000100345	-10.7014	7.19773	-5.3793	5.81916e-06	0.000321673	3.94461
PLEKHA5	ENSG00000052126	-4.19517	5.7846	-5.37812	5.83946e-06	0.000321729	3.94381
ZDHHC23	ENSG00000184307	-5.98079	1.7239	-5.37611	5.87459e-06	0.0003226	3.79921
GALNTL6	ENSG00000174473	8.26784	2.44512	5.37179	5.95047e-06	0.000325696	3.6749
TRPM7	ENSG00000092439	-3.72927	5.485	-5.36696	6.03639e-06	0.000329319	3.91266
KLHL26	ENSG00000167487	3.83435	3.02555	5.36019	6.15897e-06	0.000334911	3.80293
PCIF1	ENSG00000100982	4.49059	3.52747	5.35479	6.25868e-06	0.000339229	3.82431
ERMARD	ENSG00000130023	-3.61562	3.36753	-5.35369	6.2792e-06	0.000339239	3.84491
ALS2CL	ENSG00000178038	-10.9059	-0.926253	-5.352	6.31067e-06	0.000339262	2.92447
NFAM1	ENSG00000235568	14.8313	-0.00534367	5.35149	6.32026e-06	0.000339262	2.23594
CTD-3193O13.9	ENSG00000183248	9.98656	1.81764	5.35033	6.34213e-06	0.000339345	3.31877
RNF157	ENSG00000141576	5.7728	5.06003	5.34549	6.43403e-06	0.000341285	3.85292
DNASE1	ENSG00000213918	-3.77441	3.59121	-5.34532	6.43725e-06	0.000341285	3.83932
ZNF449	ENSG00000173275	-3.7837	3.13883	-5.34519	6.43972e-06	0.000341285	3.81549
SRGAP3	ENSG00000196220	4.88459	6.0796	5.33699	6.59842e-06	0.000347163	3.82881
SLFN13	ENSG00000154760	-14.6589	-1.43554	-5.33651	6.60782e-06	0.000347163	2.60183
SYTL4	ENSG00000102362	-7.45516	0.192755	-5.33625	6.61303e-06	0.000347163	3.1976
SBK1	ENSG00000188322	5.70114	4.64892	5.3295	6.74699e-06	0.000353086	3.80647
DLGAP4	ENSG00000080845	3.44671	5.01618	5.3257	6.82342e-06	0.000355969	3.79789
PREX2	ENSG00000046889	5.19747	4.84752	5.32379	6.86235e-06	0.000356885	3.78839
PIAS1	ENSG00000033800	3.58284	5.18214	5.31638	7.01497e-06	0.000363129	3.77213
NT5C3B	ENSG00000141698	3.31991	5.91853	5.31533	7.03703e-06	0.000363129	3.76842
HIST1H2BN	ENSG00000233822	7.48707	5.75897	5.31482	7.04766e-06	0.000363129	3.76782
STK17A	ENSG00000164543	-4.46373	3.86126	-5.31223	7.10203e-06	0.000364804	3.75301
STX1B	ENSG00000099365	6.8376	3.66981	5.30806	7.19048e-06	0.000368214	3.71751
WBP2	ENSG00000132471	4.11119	5.46792	5.30263	7.30742e-06	0.000371457	3.73363
CLIP3	ENSG00000105270	11.015	3.53419	5.30212	7.31849e-06	0.000371457	3.60441
TUBB2B	ENSG00000137285	4.05358	9.42644	5.30203	7.32055e-06	0.000371457	3.73028
HPCAL4	ENSG00000116983	8.68213	4.53909	5.30002	7.36442e-06	0.000371773	3.72205
GSE1	ENSG00000131149	3.62263	5.33762	5.2997	7.37132e-06	0.000371773	3.72582
TCEA3	ENSG00000204219	-7.21349	0.189914	-5.29642	7.4434e-06	0.000374278	3.08359
PRIMA1	ENSG00000175785	10.1939	0.193987	5.29508	7.47322e-06	0.000374648	2.1952
VANGL2	ENSG00000162738	5.41768	5.92051	5.28831	7.62495e-06	0.00038111	3.69357
MFSD12	ENSG00000161091	-2.96435	3.74992	-5.2856	7.68664e-06	0.000381714	3.68044
CD58	ENSG00000116815	-4.76263	1.69668	-5.28535	7.69232e-06	0.000381714	3.49346
FAM222B	ENSG00000173065	4.45565	3.52628	5.28477	7.70561e-06	0.000381714	3.63819
EBF4	ENSG00000088881	7.11221	3.00987	5.28187	7.77212e-06	0.00038337	3.56139
RAB3C	ENSG00000152932	8.15058	7.07078	5.28132	7.78498e-06	0.00038337	3.67376
KTN1	ENSG00000126777	-4.91501	6.57014	-5.27701	7.88521e-06	0.000387164	3.66288
CAPRIN2	ENSG00000110888	-3.02983	4.08457	-5.2702	8.04614e-06	0.000393907	3.64145
KCNJ11	ENSG00000187486	6.45832	1.51602	5.26858	8.08515e-06	0.00039466	3.1991
CD24P4	ENSG00000185275	3.97238	6.65179	5.26568	8.15499e-06	0.000396323	3.63006
ANKRD49	ENSG00000168876	-2.97938	3.4984	-5.2652	8.16672e-06	0.000396323	3.60773
HIST2H2BE	ENSG00000184678	7.69635	7.44725	5.26213	8.24139e-06	0.000398788	3.62032
NPHP3	ENSG00000113971	-3.98792	4.4325	-5.25951	8.30565e-06	0.000399886	3.61299
ZNF426	ENSG00000130818	-3.43585	4.20151	-5.25926	8.31199e-06	0.000399886	3.60931
GOLGB1	ENSG00000173230	-6.26826	6.5591	-5.25642	8.38234e-06	0.000400897	3.60581
PTPRS	ENSG00000105426	4.72043	8.24692	5.25563	8.40193e-06	0.000400897	3.60358
CLVS2	ENSG00000146352	9.16902	4.43021	5.25502	8.41718e-06	0.000400897	3.59443
TANC1	ENSG00000115183	-6.74333	4.30329	-5.25455	8.42906e-06	0.000400897	3.59655
SYT7	ENSG00000011347	6.32177	4.83928	5.253	8.46797e-06	0.000400939	3.5962
KRT10	ENSG00000186395	-4.12545	2.6478	-5.25192	8.495e-06	0.000400939	3.52797
MBTPS1	ENSG00000140943	-2.52771	6.36194	-5.25164	8.50201e-06	0.000400939	3.5921
ZNF689	ENSG00000156853	2.18379	4.39727	5.24709	8.61782e-06	0.000405256	3.5782
HERC2P2	ENSG00000140181	-7.04972	3.16919	-5.24482	8.67599e-06	0.000406846	3.55084
SNX9	ENSG00000130340	-2.74442	4.7132	-5.24353	8.70944e-06	0.00040727	3.56992
TUBA1B	ENSG00000123416	4.67327	8.56602	5.23761	8.86382e-06	0.000412517	3.55369
CCDC101	ENSG00000176476	4.25875	3.52664	5.23696	8.88084e-06	0.000412517	3.5095
LRRFIP2	ENSG00000093167	-2.64818	4.7092	-5.23639	8.89579e-06	0.000412517	3.55027
RIPK1	ENSG00000137275	-4.29959	3.72008	-5.23401	8.95899e-06	0.000414297	3.53489
MT-CO3	ENSG00000198938	7.25435	8.36599	5.23234	9.00363e-06	0.000414999	3.53901
ASIC2	ENSG00000108684	9.95744	2.27788	5.23102	9.03894e-06	0.000414999	3.30525
IL4R	ENSG00000077238	-10.7041	1.66703	-5.23065	9.04875e-06	0.000414999	3.3842
ZMIZ2	ENSG00000122515	4.22668	4.04531	5.22388	9.23242e-06	0.000422263	3.50923
IPP	ENSG00000197429	-4.43266	3.6883	-5.2213	9.30362e-06	0.000424357	3.49615
SLC25A43	ENSG00000077713	-14.0663	0.169258	-5.21944	9.35506e-06	0.000425541	3.01245
GSTK1	ENSG00000197448	-4.32978	3.96551	-5.21659	9.43457e-06	0.000427991	3.49139
KLHL4	ENSG00000102271	-6.89685	3.07397	-5.21528	9.47133e-06	0.000428494	3.47683
MYRIP	ENSG00000170011	7.38072	1.70346	5.21424	9.50049e-06	0.0004285	3.09839
BCYRN1	ENSG00000236824	6.13194	2.39853	5.21345	9.52278e-06	0.0004285	3.25763
BRINP3	ENSG00000162670	10.6575	4.87921	5.20538	9.75356e-06	0.000437704	3.46309
HIST3H2A	ENSG00000181218	8.34178	3.95863	5.20252	9.83686e-06	0.000440259	3.42427
RP11-344E13.3	ENSG00000233098	-8.66543	3.58064	-5.20089	9.88443e-06	0.000440952	3.43674
RNFT1	ENSG00000189050	-4.13131	2.17354	-5.20019	9.90517e-06	0.000440952	3.33638
LRFN3	ENSG00000126243	4.52617	2.96213	5.19877	9.94679e-06	0.000441627	3.37045
NKTR	ENSG00000114857	-3.44246	5.3828	-5.19401	1.00884e-05	0.000444541	3.4325
CRTAC1	ENSG00000095713	9.60219	2.90463	5.19321	1.01125e-05	0.000444541	3.27642
RPS2P5	ENSG00000240342	7.00724	3.79821	5.19266	1.0129e-05	0.000444541	3.38194
ZNF746	ENSG00000181220	2.01902	4.5886	5.19247	1.01345e-05	0.000444541	3.42858
ARHGAP31	ENSG00000031081	-11.5859	1.42437	-5.19211	1.01456e-05	0.000444541	3.22938
SHISA7	ENSG00000187902	9.05601	1.51556	5.1888	1.02455e-05	0.000447746	2.94151
TINAGL1	ENSG00000142910	-22.4096	-0.247653	-5.18308	1.04211e-05	0.00045423	2.87895
CAPN5	ENSG00000149260	5.58046	4.65175	5.18034	1.0506e-05	0.000454905	3.39332
CARM1	ENSG00000142453	2.42329	5.66721	5.17963	1.05284e-05	0.000454905	3.39124
SPSB4	ENSG00000175093	6.12264	4.56959	5.17962	1.05286e-05	0.000454905	3.39099
RP3-423B22.5	ENSG00000237749	7.0844	1.13436	5.17908	1.05456e-05	0.000454905	2.65597
CAND2	ENSG00000144712	4.38357	3.94242	5.17682	1.06163e-05	0.000455893	3.37245
CDK5RAP3	ENSG00000108465	-4.20013	4.80331	-5.17579	1.06488e-05	0.000455893	3.38258
PRR3	ENSG00000204576	4.5333	4.1225	5.17574	1.06504e-05	0.000455893	3.37109
CALM3	ENSG00000160014	3.98306	8.11986	5.17329	1.07283e-05	0.000457517	3.37532
AC073343.1	ENSG00000198580	-8.19708	-0.452595	-5.17282	1.07432e-05	0.000457517	2.5835
TMEM106A	ENSG00000184988	-9.10737	-1.35852	-5.16907	1.08632e-05	0.000460537	2.09338
COL11A1	ENSG00000060718	-13.7087	4.91433	-5.16889	1.08693e-05	0.000460537	3.36036
CDH22	ENSG00000149654	8.78932	0.920903	5.1677	1.09077e-05	0.000460996	2.60241
C3orf67	ENSG00000163689	-8.10812	0.485825	-5.1625	1.10772e-05	0.000466977	2.94602
CNPY2	ENSG00000257727	-2.80629	2.79355	-5.15889	1.11964e-05	0.00046974	3.29083
C2CD4C	ENSG00000183186	5.88536	3.41876	5.15881	1.1199e-05	0.00046974	3.31373
SCAF4	ENSG00000156304	4.24509	3.86628	5.15591	1.1296e-05	0.000472353	3.3086
TSPAN18	ENSG00000157570	5.81062	5.00941	5.15525	1.13179e-05	0.000472353	3.32553
BAG6	ENSG00000204463	3.16097	7.28318	5.15435	1.13482e-05	0.000472435	3.32122
RNF149	ENSG00000163162	-3.08386	4.09755	-5.15215	1.14226e-05	0.000473716	3.31556
DGKB	ENSG00000136267	9.82636	4.5172	5.15177	1.14357e-05	0.000473716	3.31186
MOCS3	ENSG00000124217	2.50649	3.6875	5.14995	1.14975e-05	0.000474265	3.29548
C11orf87	ENSG00000185742	8.12847	2.52722	5.14971	1.15058e-05	0.000474265	3.15633
CAMK2N1	ENSG00000162545	7.09698	4.67193	5.14321	1.17296e-05	0.0004823	3.29249
FAM174B	ENSG00000185442	5.77629	2.89804	5.14117	1.18007e-05	0.000483898	3.189
MATN3	ENSG00000132031	-12.1118	1.13898	-5.14044	1.18264e-05	0.000483898	3.02586
LRP3	ENSG00000130881	4.52119	5.07054	5.13904	1.18756e-05	0.000484723	3.27982
WBP11	ENSG00000084463	2.07611	5.90297	5.13687	1.19523e-05	0.000486662	3.27193
ITGB1	ENSG00000150093	-5.84456	7.88965	-5.13327	1.20807e-05	0.000490693	3.26512
CACNB1	ENSG00000067191	5.35897	3.83746	5.12417	1.24111e-05	0.000501334	3.23226
ABHD14A	ENSG00000248487	4.11153	3.24062	5.12383	1.24237e-05	0.000501334	3.19929
WNT4	ENSG00000162552	10.106	3.45063	5.12358	1.24327e-05	0.000501334	3.15019
RP11-122G18.7	ENSG00000215840	9.25687	-0.40989	5.12141	1.2513e-05	0.000503356	1.57329
GNPTG	ENSG00000090581	-2.81596	3.77838	-5.11585	1.27211e-05	0.000509991	3.21344
OTUD3	ENSG00000169914	-2.67767	3.9762	-5.11537	1.27391e-05	0.000509991	3.21399
EIF5B	ENSG00000158417	-4.10773	4.62819	-5.11438	1.27767e-05	0.000510272	3.21302
ZNF557	ENSG00000130544	-3.03584	4.19322	-5.11233	1.28547e-05	0.000512162	3.20675
ETFDH	ENSG00000171503	-2.98968	3.05958	-5.10587	1.31031e-05	0.000520816	3.16843
RAI14	ENSG00000039560	-4.91625	6.17642	-5.10281	1.32226e-05	0.000524318	3.17971
TAGLN3	ENSG00000144834	5.40059	6.73048	5.09884	1.33793e-05	0.000529275	3.16517
FRS3	ENSG00000137218	4.26584	2.80113	5.09693	1.34553e-05	0.000531025	3.09401
TMEM168	ENSG00000146802	-3.89916	3.83097	-5.09513	1.3527e-05	0.000532116	3.15802
GORAB	ENSG00000120370	-3.03028	3.11284	-5.09418	1.35654e-05	0.000532116	3.13217
RNF170	ENSG00000120925	-2.57575	4.97098	-5.09367	1.35859e-05	0.000532116	3.15504
GNAO1	ENSG00000087258	6.81551	4.66636	5.09306	1.36105e-05	0.000532116	3.15418
GALNS	ENSG00000141012	-4.04885	3.15553	-5.09214	1.36475e-05	0.000532317	3.14013
GRB14	ENSG00000115290	-6.77447	1.32653	-5.08852	1.37948e-05	0.000536643	2.8946
KCNAB2	ENSG00000069424	4.84223	2.74706	5.08724	1.38472e-05	0.000536643	3.05419
ACADVL	ENSG00000072778	-5.54741	5.71231	-5.08706	1.38549e-05	0.000536643	3.1366
FAM181A	ENSG00000140067	13.0645	2.83555	5.08343	1.40045e-05	0.000539978	2.78248
PELP1	ENSG00000141456	2.70115	5.66173	5.0834	1.40057e-05	0.000539978	3.1239
RP1-140K8.5	ENSG00000260604	-12.421	-2.39034	-5.07744	1.42554e-05	0.000546101	1.56077
ATXN2	ENSG00000204842	3.91683	4.9304	5.07732	1.42605e-05	0.000546101	3.11032
RHOD	ENSG00000173156	-13.8638	-0.874852	-5.07704	1.42724e-05	0.000546101	2.32173
DACH2	ENSG00000126733	6.84631	3.95949	5.0765	1.42953e-05	0.000546101	3.10544
CTD-3092A11.1	ENSG00000215302	-10.1234	-1.52822	-5.07208	1.4484e-05	0.000551604	1.86826
LRFN4	ENSG00000173621	3.81337	4.33642	5.07157	1.45055e-05	0.000551604	3.09499
PIGCP1	ENSG00000213713	4.5794	1.81436	5.07069	1.45437e-05	0.000551802	2.79527
TMEM35	ENSG00000126950	6.44477	5.42163	5.06976	1.45839e-05	0.00055207	3.08615
PORCN	ENSG00000102312	3.03412	2.87909	5.06586	1.47533e-05	0.000556049	3.01664
CCDC82	ENSG00000149231	-3.26603	4.27685	-5.06545	1.4771e-05	0.000556049	3.07817
SLC16A4	ENSG00000168679	-8.18966	0.747065	-5.06464	1.48067e-05	0.000556049	2.76093
SKAP2	ENSG00000005020	6.79156	4.83497	5.06429	1.48222e-05	0.000556049	3.07498
CALD1	ENSG00000122786	-10.2855	6.54995	-5.06171	1.49358e-05	0.000559055	3.06765
FBP1	ENSG00000165140	23.0291	-0.0168695	5.05698	1.51467e-05	0.000565678	0.959532
FNDC3B	ENSG00000075420	-5.68029	6.20464	-5.05277	1.53368e-05	0.000570604	3.0421
COL5A3	ENSG00000080573	-14.6849	0.162342	-5.05251	1.53487e-05	0.000570604	2.69117
SETBP1	ENSG00000152217	5.38922	5.88886	5.0518	1.53811e-05	0.000570604	3.03504
NANOS1	ENSG00000188613	3.31267	3.82794	5.04632	1.56328e-05	0.000578658	3.02214
ZNF777	ENSG00000196453	3.65632	3.29864	5.04219	1.58249e-05	0.000584471	2.97712
VAMP1	ENSG00000139190	6.1156	2.12385	5.04065	1.58975e-05	0.000585857	2.79526
MAPRE2	ENSG00000166974	4.77862	5.99952	5.03386	1.62206e-05	0.000596447	2.98434
ZBTB39	ENSG00000166860	3.06839	4.83483	5.03018	1.63982e-05	0.000601651	2.98057
CTD-2050N2.1	ENSG00000259221	11.7427	-1.29926	5.02789	1.65101e-05	0.000604429	0.810277
MEIS3	ENSG00000105419	3.27364	6.23775	5.02303	1.6749e-05	0.000611811	2.9545
PAPOLA	ENSG00000090060	-2.45159	6.91218	-5.02231	1.67851e-05	0.000611811	2.95604
CABIN1	ENSG00000099991	2.64041	6.02242	5.0214	1.68304e-05	0.000612126	2.95065
PCDHGB6	ENSG00000253305	6.28898	4.50557	5.01428	1.71892e-05	0.000623819	2.93556
SOCS3	ENSG00000184557	8.67464	6.51582	5.00954	1.74321e-05	0.000630358	2.9163
ZNF362	ENSG00000160094	3.29842	3.71766	5.00929	1.74449e-05	0.000630358	2.91417
HLA-B	ENSG00000234745	8.6536	5.59148	5.0084	1.7491e-05	0.000630659	2.91708
ZNF841	ENSG00000197608	-4.53211	3.93605	-5.00568	1.76326e-05	0.000631185	2.91297
GMNC	ENSG00000205835	-18.6581	-0.769741	-5.00541	1.76466e-05	0.000631185	2.3752
CDIP1	ENSG00000089486	2.91632	5.40369	5.00533	1.76505e-05	0.000631185	2.90813
YPEL2	ENSG00000175155	-4.35735	3.35665	-5.00521	1.76569e-05	0.000631185	2.90354
RSRC1	ENSG00000174891	-2.32468	4.80566	-5.00391	1.77249e-05	0.000632265	2.90741
STK38	ENSG00000112079	-3.15001	4.96086	-4.99981	1.79415e-05	0.000638626	2.89602
TFPI2	ENSG00000105825	-15.855	1.99433	-4.99856	1.80079e-05	0.000639626	2.8165
IBTK	ENSG00000005700	-2.31286	6.39999	-4.99779	1.80494e-05	0.000639737	2.88741
RP1-152L7.5	ENSG00000216775	-4.06662	4.23311	-4.99644	1.81214e-05	0.000640929	2.88845
VPS37D	ENSG00000176428	4.53133	3.74799	4.99559	1.8167e-05	0.000641185	2.87699
ALDH1L2	ENSG00000136010	-5.42546	3.03098	-4.99222	1.83493e-05	0.000644488	2.86498
HEXA	ENSG00000213614	-4.27534	4.36171	-4.99198	1.83623e-05	0.000644488	2.87619
FGD1	ENSG00000102302	2.94023	4.69072	4.99172	1.83764e-05	0.000644488	2.87478
ACVR1C	ENSG00000123612	-7.7934	-1.44633	-4.99083	1.84248e-05	0.000644829	1.8003
TMEM53	ENSG00000126106	2.65297	2.53185	4.98978	1.8482e-05	0.000645477	2.77861
LPIN3	ENSG00000132793	-8.15799	0.515039	-4.98567	1.87084e-05	0.000652021	2.50052
ESYT2	ENSG00000117868	-3.6027	5.61601	-4.98301	1.88563e-05	0.000654667	2.84759
CLPTM1	ENSG00000104853	2.39739	5.49243	4.98289	1.88628e-05	0.000654667	2.8444
PAFAH1B3	ENSG00000079462	4.71956	5.6237	4.97558	1.92758e-05	0.000667615	2.82338
GALNT13	ENSG00000144278	6.82337	4.85966	4.97465	1.93285e-05	0.000668053	2.82591
COL27A1	ENSG00000196739	-8.42863	1.84575	-4.97249	1.94525e-05	0.00067095	2.73599
KRT7	ENSG00000135480	-24.596	-1.73315	-4.9711	1.95331e-05	0.000672342	1.81752
BAHD1	ENSG00000140320	2.84037	4.77188	4.96999	1.95973e-05	0.000673165	2.81484
GNG11	ENSG00000127920	-9.11335	2.91358	-4.96715	1.97623e-05	0.000677438	2.79102
ZFHX2	ENSG00000136367	8.00367	1.95909	4.96442	1.9923e-05	0.000681546	2.48511
MAPK4	ENSG00000141639	5.62609	4.71592	4.96325	1.99922e-05	0.000682515	2.79694
GADD45B	ENSG00000099860	-8.19501	3.36619	-4.95748	2.03361e-05	0.000691408	2.77561
MFSD1	ENSG00000118855	-4.176	4.08446	-4.95741	2.03405e-05	0.000691408	2.78134
SSC5D	ENSG00000179954	-7.49016	-0.74398	-4.95645	2.03982e-05	0.000691408	1.93036
MYCL	ENSG00000116990	4.43409	4.97271	4.95612	2.04184e-05	0.000691408	2.77714
PRRC2A	ENSG00000204469	4.00954	7.06814	4.95362	2.05696e-05	0.000695119	2.76284
FBXL14	ENSG00000171823	4.14375	3.53327	4.95074	2.07454e-05	0.000699645	2.74943
IGLON5	ENSG00000142549	7.33764	3.12036	4.94606	2.10348e-05	0.000707973	2.70123
ZBED6CL	ENSG00000188707	-12.7863	-1.37562	-4.94484	2.1111e-05	0.000709108	2.01355
FAM124A	ENSG00000150510	6.0356	2.13835	4.94401	2.11626e-05	0.000709414	2.54459
FOXB1	ENSG00000171956	13.8811	1.25054	4.94306	2.12224e-05	0.000709994	1.8427
LRRTM2	ENSG00000146006	8.02812	4.89036	4.94153	2.13184e-05	0.00071178	2.73793
KIAA1279	ENSG00000198954	2.41281	4.77485	4.93887	2.14868e-05	0.000714928	2.72854
FBXO33	ENSG00000165355	-2.68692	3.74337	-4.93804	2.15398e-05	0.000714928	2.72722
IP6K1	ENSG00000176095	2.36986	5.97321	4.93788	2.15499e-05	0.000714928	2.71855
WNK2	ENSG00000165238	6.29632	3.81954	4.93735	2.1584e-05	0.000714928	2.71817
CACNA1I	ENSG00000100346	7.50389	1.52204	4.93502	2.1733e-05	0.000718437	2.38775
COL16A1	ENSG00000084636	-14.103	0.827957	-4.93219	2.1916e-05	0.000723055	2.52374
PHF12	ENSG00000109118	3.51928	4.29666	4.92831	2.2169e-05	0.000728677	2.70165
POFUT1	ENSG00000101346	-3.86157	5.69263	-4.92823	2.21737e-05	0.000728677	2.69659
LINGO1	ENSG00000169783	5.28499	4.31598	4.92087	2.26619e-05	0.000742106	2.68146
HARS2	ENSG00000112855	-2.33549	4.52754	-4.92073	2.26712e-05	0.000742106	2.67938
PCYT1A	ENSG00000161217	-2.76357	4.79269	-4.91634	2.29674e-05	0.000748899	2.66631
MIDN	ENSG00000167470	3.24296	5.27033	4.91632	2.29685e-05	0.000748899	2.66317
RPS2P55	ENSG00000216866	7.76035	0.50144	4.91382	2.31388e-05	0.000751622	1.75863
RGMA	ENSG00000182175	8.19715	5.27594	4.91378	2.31421e-05	0.000751622	2.66034
CHMP2B	ENSG00000083937	-2.62271	5.17123	-4.91186	2.32738e-05	0.000754431	2.65209
MINA	ENSG00000170854	-5.1301	3.22042	-4.90769	2.35621e-05	0.000762296	2.63842
CASP8	ENSG00000064012	-11.6201	0.533322	-4.90625	2.36629e-05	0.000764078	2.32926
BOLA3-AS1	ENSG00000225439	3.63716	2.46327	4.90419	2.38073e-05	0.000767258	2.54793
TYK2	ENSG00000105397	-4.87152	4.23632	-4.90011	2.40957e-05	0.000775057	2.62457
AFAP1L2	ENSG00000169129	-8.55489	2.4735	-4.89884	2.41864e-05	0.000776477	2.58632
PIGG	ENSG00000174227	-2.75882	4.2352	-4.89711	2.43108e-05	0.000778972	2.61574
DMRTA1	ENSG00000176399	-9.84866	2.01151	-4.89163	2.47073e-05	0.000790162	2.53568
WNT7A	ENSG00000154764	14.9814	3.55757	4.88984	2.48386e-05	0.000792841	2.40754
LUC7L3	ENSG00000108848	-4.433	5.20388	-4.88787	2.49836e-05	0.000794521	2.58535
ACADL	ENSG00000115361	-8.45037	-1.49037	-4.88783	2.49864e-05	0.000794521	1.43164
ADAM10	ENSG00000137845	-3.2016	6.69194	-4.88302	2.53445e-05	0.000804376	2.57092
NGRN	ENSG00000182768	2.87039	5.65068	4.87986	2.55822e-05	0.000810379	2.55831
GPALPP1	ENSG00000133114	-3.08537	4.75209	-4.87765	2.57494e-05	0.00081413	2.56051
CDH20	ENSG00000101542	11.2102	3.82354	4.87513	2.59417e-05	0.000817487	2.51822
MVB12B	ENSG00000196814	3.95014	5.38501	4.87437	2.60001e-05	0.000817487	2.54502
LMO7	ENSG00000136153	-8.09197	1.97677	-4.87405	2.60252e-05	0.000817487	2.48218
DMWD	ENSG00000185800	3.02903	4.20932	4.8732	2.60901e-05	0.000817487	2.55123
CEP152	ENSG00000103995	-4.08562	2.72807	-4.87307	2.61004e-05	0.000817487	2.51849
CSRNP1	ENSG00000144655	-8.42718	3.46333	-4.86983	2.63516e-05	0.000822559	2.54035
LRFN1	ENSG00000128011	5.10056	2.07237	4.86912	2.64066e-05	0.000822559	2.3673
IQSEC2	ENSG00000124313	5.5064	1.35588	4.86907	2.64102e-05	0.000822559	2.19051
THEM6	ENSG00000130193	8.95975	2.42761	4.86796	2.64973e-05	0.000823735	2.33135
ZMYM5	ENSG00000132950	-2.9089	3.87897	-4.86569	2.66752e-05	0.000827725	2.53077
SYNC	ENSG00000162520	-12.0544	-1.06416	-4.86335	2.68601e-05	0.000831917	1.79576
SLC29A3	ENSG00000198246	5.53239	1.34337	4.8615	2.70074e-05	0.00083493	2.10669
XKR8	ENSG00000158156	-8.70786	0.856399	-4.85888	2.72177e-05	0.000839875	2.31534
SNAPC2	ENSG00000104976	2.69888	3.20987	4.85585	2.74621e-05	0.000845851	2.48197
SLTM	ENSG00000137776	-3.34717	5.5277	-4.85341	2.76602e-05	0.000850387	2.48913
PBX1	ENSG00000185630	3.93656	7.45958	4.85135	2.78292e-05	0.000853065	2.48157
TCIRG1	ENSG00000110719	-12.2909	-0.340696	-4.8511	2.78495e-05	0.000853065	1.97991
NEURL1	ENSG00000107954	6.38504	2.7912	4.85036	2.79104e-05	0.000853364	2.43617
SLC16A3	ENSG00000141526	-11.6303	2.29297	-4.84772	2.81295e-05	0.000858489	2.43371
RAPGEF3	ENSG00000079337	-6.98111	-0.200352	-4.84036	2.87466e-05	0.000875722	1.93614
GNG4	ENSG00000168243	4.89264	5.54674	4.83906	2.88576e-05	0.000877502	2.44629
ZDHHC17	ENSG00000186908	-2.57062	5.90122	-4.83724	2.90132e-05	0.00087877	2.44291
LACC1	ENSG00000179630	-8.06359	1.40285	-4.83722	2.90148e-05	0.00087877	2.35645
SACM1L	ENSG00000211456	-2.2064	4.74897	-4.83617	2.91047e-05	0.00087877	2.44576
CACNG4	ENSG00000075461	4.62446	4.69909	4.83611	2.91099e-05	0.00087877	2.44622
SCN3B	ENSG00000166257	7.76941	5.06547	4.83545	2.91667e-05	0.000878897	2.44222
MMGT1	ENSG00000169446	4.9196	5.01265	4.83455	2.92441e-05	0.000879641	2.44089
ALK	ENSG00000171094	7.89303	3.71968	4.83311	2.93689e-05	0.000881527	2.43988
SLC39A8	ENSG00000138821	-9.37386	2.42656	-4.83261	2.94124e-05	0.000881527	2.40268
MLF2	ENSG00000089693	2.91853	6.06678	4.82912	2.9717e-05	0.000889061	2.41736
TMEM87B	ENSG00000153214	-4.51148	4.03946	-4.82635	2.99608e-05	0.00089475	2.4236
UBXN4	ENSG00000144224	-2.73977	6.37283	-4.82482	3.00963e-05	0.000897194	2.40936
DNAJC14	ENSG00000135392	-2.03468	4.27986	-4.82294	3.02631e-05	0.000900557	2.41268
ZBTB7C	ENSG00000184828	9.80317	2.43373	4.82072	3.04627e-05	0.000903979	2.25327
CLN8	ENSG00000182372	-3.05279	4.14078	-4.82045	3.04864e-05	0.000903979	2.40651
HN1	ENSG00000189159	3.47329	8.17177	4.81977	3.05476e-05	0.000904186	2.39843
RP11-268J15.5	ENSG00000116883	-6.00756	0.124629	-4.81687	3.08105e-05	0.000910005	1.98138
GLRA2	ENSG00000101958	8.80431	4.77866	4.81629	3.08631e-05	0.000910005	2.39203
SP2	ENSG00000167182	6.48532	0.776141	4.8158	3.09077e-05	0.000910005	1.77919
ZC3H7A	ENSG00000122299	-3.44347	4.96047	-4.81264	3.11973e-05	0.000916915	2.38043
FAM213B	ENSG00000157870	4.01474	3.96391	4.81157	3.12964e-05	0.000918211	2.38335
YWHAE	ENSG00000108953	3.47576	8.73757	4.81094	3.13542e-05	0.000918294	2.37621
MIR143HG	ENSG00000249669	-12.5997	-1.60695	-4.80719	3.1703e-05	0.000926882	1.41286
BTN2A2	ENSG00000124508	-5.36344	2.96373	-4.80412	3.19918e-05	0.00093369	2.3511
TACC2	ENSG00000138162	3.89633	4.26714	4.80247	3.21473e-05	0.000936592	2.35807
KRT8P12	ENSG00000229320	-4.81617	1.55408	-4.80129	3.22596e-05	0.000938226	2.22355
ZNF655	ENSG00000197343	-2.28519	5.6827	-4.79497	3.28665e-05	0.000953122	2.32631
DPF2	ENSG00000133884	2.42917	5.30853	4.79477	3.2886e-05	0.000953122	2.32706
NFE2L2	ENSG00000116044	-3.99179	5.08079	-4.79412	3.29487e-05	0.000953285	2.33088
TRADD	ENSG00000102871	-8.37678	-0.341545	-4.79176	3.31786e-05	0.000955388	1.80461
AKAP13	ENSG00000170776	-3.23307	6.05507	-4.79174	3.3181e-05	0.000955388	2.31922
SLFN5	ENSG00000166750	-5.44078	4.22442	-4.79161	3.31931e-05	0.000955388	2.32756
PRKRIP1	ENSG00000128563	-2.54762	3.96189	-4.78915	3.34355e-05	0.00096071	2.32199
RP11-547I7.2	ENSG00000237457	10.2001	0.232499	4.78484	3.38628e-05	0.000971315	1.36165
FAM117B	ENSG00000138439	2.50761	5.18673	4.77625	3.47312e-05	0.000994515	2.27671
ATN1	ENSG00000111676	6.10945	3.57715	4.77493	3.48662e-05	0.000996672	2.26945
DOCK5	ENSG00000147459	-5.06204	2.84897	-4.7734	3.50246e-05	0.00099795	2.27009
ZNF536	ENSG00000198597	5.75814	5.64868	4.77293	3.50731e-05	0.00099795	2.26373
SBF2-AS1	ENSG00000246273	-6.45127	-0.524234	-4.77276	3.50902e-05	0.00099795	1.62896
CTD-3099C6.9	ENSG00000269825	-5.93684	1.56576	-4.77056	3.53182e-05	0.00100272	2.15884
FRMPD3	ENSG00000147234	8.63538	2.62879	4.76935	3.54449e-05	0.00100461	2.15401
TAF1B	ENSG00000115750	-3.23319	4.09129	-4.7648	3.59227e-05	0.00101643	2.25577
IKBKE	ENSG00000143466	-8.56971	0.505916	-4.75924	3.65162e-05	0.00103121	1.93013
KSR2	ENSG00000171435	8.92019	1.80734	4.75806	3.6643e-05	0.00103121	1.9888
MT-ND3	ENSG00000198840	6.24436	5.27668	4.75803	3.66471e-05	0.00103121	2.22502
TUBA1A	ENSG00000167552	4.64448	11.9745	4.75761	3.6692e-05	0.00103121	2.23538
GPR133	ENSG00000111452	-10.9728	-0.12692	-4.75582	3.68864e-05	0.00103493	1.78126
CSRNP3	ENSG00000178662	4.81045	7.12876	4.75292	3.72022e-05	0.00104204	2.20811
MUC19	ENSG00000205592	-9.19632	-0.145411	-4.748	3.77451e-05	0.00105547	1.76862
CCDC120	ENSG00000147144	3.84992	1.90866	4.74675	3.78852e-05	0.00105762	2.02828
PRPF3	ENSG00000117360	-3.20159	4.7434	-4.74173	3.84492e-05	0.00107157	2.18726
PEX14	ENSG00000142655	1.77213	3.66341	4.7411	3.85211e-05	0.00107179	2.1912
CRELD2	ENSG00000184164	-2.17527	3.93892	-4.73651	3.90452e-05	0.00108456	2.17876
SYN3	ENSG00000185666	8.34053	2.83744	4.73513	3.92032e-05	0.00108714	2.10203
NDUFB11	ENSG00000147123	3.60371	5.94661	4.7325	3.95085e-05	0.00109247	2.15024
FAM222A	ENSG00000139438	5.43365	2.77063	4.73227	3.95354e-05	0.00109247	2.11672
PIK3C2B	ENSG00000133056	4.99557	4.9034	4.73179	3.95916e-05	0.00109247	2.1594
RIMBP2	ENSG00000060709	4.65293	3.782	4.72987	3.98157e-05	0.00109684	2.16179
SLC1A6	ENSG00000105143	6.80874	3.28381	4.72828	4.00026e-05	0.00110017	2.14445
EHBP1L1	ENSG00000173442	-10.3487	1.09096	-4.72662	4.01982e-05	0.00110373	2.02328
SCRT2	ENSG00000215397	10.0812	0.955366	4.72392	4.05188e-05	0.00111071	1.544
AC079586.1	ENSG00000204460	16.2738	-1.16423	4.723	4.06291e-05	0.0011119	0.3688
UBIAD1	ENSG00000120942	2.70523	3.76379	4.72164	4.07919e-05	0.00111453	2.139
LINC00087	ENSG00000196972	5.22285	3.14124	4.7207	4.09044e-05	0.00111578	2.12527
S100A13	ENSG00000189171	-5.96764	3.18262	-4.71934	4.10689e-05	0.00111844	2.13047
SOGA1	ENSG00000149639	3.74706	5.45573	4.7187	4.11461e-05	0.00111872	2.1162
CLMP	ENSG00000166250	-10.4636	2.97892	-4.71806	4.12242e-05	0.00111902	2.12342
SLC35F5	ENSG00000115084	-3.74012	5.36137	-4.7165	4.14137e-05	0.00112234	2.11332
C9orf78	ENSG00000136819	-2.66617	4.72412	-4.71579	4.14999e-05	0.00112285	2.11551
IFT80	ENSG00000068885	-2.97609	4.15921	-4.7152	4.15723e-05	0.00112299	2.11985
GPR126	ENSG00000112414	-11.2511	2.03648	-4.7123	4.19283e-05	0.00113078	2.06679
TSSK6	ENSG00000178093	-5.87586	-0.157362	-4.71141	4.20384e-05	0.00113192	1.59932
NUP62	ENSG00000213024	3.02608	4.90935	4.70814	4.2445e-05	0.00114103	2.09415
AKAP17A	ENSG00000197976	-3.68412	4.52591	-4.7065	4.26504e-05	0.0011447	2.09227
CNTLN	ENSG00000044459	-3.48443	4.01577	-4.70406	4.29571e-05	0.00115108	2.09109
JAM2	ENSG00000154721	4.80377	4.52766	4.70223	4.31892e-05	0.00115206	2.08566
GRHPR	ENSG00000137106	2.24506	5.88608	4.70214	4.32009e-05	0.00115206	2.06791
ITGB8	ENSG00000105855	9.15012	7.11263	4.70178	4.32468e-05	0.00115206	2.06448
ATAT1	ENSG00000137343	6.39466	4.49265	4.7016	4.32695e-05	0.00115206	2.0841
SUV39H1	ENSG00000101945	4.01155	2.4667	4.69999	4.34747e-05	0.00115568	1.98596
ZNF496	ENSG00000162714	2.50676	5.54157	4.69746	4.37991e-05	0.00115728	2.05724
ACAP2	ENSG00000114331	-3.61431	5.93331	-4.69738	4.38099e-05	0.00115728	2.06008
CNOT4	ENSG00000080802	3.82454	4.06759	4.69737	4.38117e-05	0.00115728	2.07396
TRAPPC8	ENSG00000153339	-2.01611	5.88806	-4.69736	4.38123e-05	0.00115728	2.05739
PPFIA1	ENSG00000131626	-2.36884	4.91095	-4.69257	4.44347e-05	0.00117088	2.05016
FILIP1L	ENSG00000168386	-10.2215	3.07993	-4.69231	4.44675e-05	0.00117088	2.05589
SF3B3	ENSG00000189091	2.6728	7.76362	4.69063	4.46887e-05	0.00117486	2.04079
ANKRD1	ENSG00000148677	-18.2632	2.43681	-4.68989	4.47863e-05	0.00117557	2.01851
CRMP1	ENSG00000072832	4.61128	8.27929	4.68831	4.49949e-05	0.00117919	2.03737
SLITRK3	ENSG00000121871	6.13477	3.26422	4.6858	4.53273e-05	0.00118406	2.03381
CAMK2D	ENSG00000145349	-4.27307	6.54279	-4.68559	4.53551e-05	0.00118406	2.02754
ETNK2	ENSG00000143845	3.95157	4.47101	4.68463	4.54843e-05	0.00118406	2.03279
GREM1	ENSG00000166923	-16.4349	1.36526	-4.68437	4.55184e-05	0.00118406	1.95114
DNAJC2	ENSG00000105821	-2.99078	4.07195	-4.68425	4.55351e-05	0.00118406	2.03601
PNMA1	ENSG00000176903	3.33506	6.70552	4.68176	4.5869e-05	0.00119088	2.01083
GOT2	ENSG00000125166	2.24189	6.52255	4.67985	4.61279e-05	0.00119574	2.00568
TRERF1	ENSG00000124496	4.06775	3.59886	4.67855	4.63041e-05	0.00119845	2.01638
ALG11	ENSG00000253710	-3.21999	2.67861	-4.67267	4.71111e-05	0.00121512	1.99154
STAT2	ENSG00000170581	-4.38367	5.53602	-4.67264	4.71151e-05	0.00121512	1.99385
ARHGAP10	ENSG00000071205	-7.08361	3.85664	-4.67227	4.71665e-05	0.00121512	2.00616
GXYLT1	ENSG00000151233	-5.51465	4.40031	-4.67021	4.74528e-05	0.00122061	1.99649
INHBE	ENSG00000139269	-8.8337	1.90051	-4.66763	4.78139e-05	0.00122494	1.95587
RP11-218M22.1	ENSG00000177406	-9.5896	-1.35699	-4.66756	4.7824e-05	0.00122494	1.15359
DCAF6	ENSG00000143164	-4.13388	4.85095	-4.66744	4.78413e-05	0.00122494	1.98034
ZNF432	ENSG00000256087	-3.12235	4.12329	-4.66606	4.80352e-05	0.00122802	1.98679
MAGEE1	ENSG00000198934	5.21526	4.16655	4.66077	4.87877e-05	0.0012446	1.97125
RGS7	ENSG00000182901	6.04501	2.09015	4.66046	4.88325e-05	0.0012446	1.84433
PPP1R10	ENSG00000204569	3.83083	5.23405	4.65654	4.9398e-05	0.00125709	1.9487
SLC29A4	ENSG00000164638	3.87934	4.54978	4.6559	4.94906e-05	0.00125753	1.95293
RPS6KA5	ENSG00000100784	3.17692	3.09891	4.65463	4.96767e-05	0.00126034	1.93704
VHL	ENSG00000134086	-4.58883	5.28386	-4.65404	4.97624e-05	0.0012606	1.94205
ADCYAP1R1	ENSG00000078549	7.09635	4.73798	4.6532	4.98851e-05	0.00126179	1.95042
RGMB	ENSG00000174136	5.2476	7.08073	4.64732	5.07547e-05	0.00128046	1.91605
PRCC	ENSG00000143294	3.0547	4.23529	4.64717	5.07765e-05	0.00128046	1.93599
PPIC	ENSG00000168938	-8.78433	1.85967	-4.64652	5.08733e-05	0.00128078	1.88454
RASSF9	ENSG00000198774	-10.8297	-1.39075	-4.64606	5.09429e-05	0.00128078	1.12328
FSD1	ENSG00000105255	4.30955	4.61449	4.64336	5.13486e-05	0.00128876	1.91751
TRAF1	ENSG00000056558	-7.6052	-0.37438	-4.64292	5.14145e-05	0.00128876	1.49782
ATP5D	ENSG00000099624	3.2553	4.0745	4.63421	5.27455e-05	0.00132014	1.90225
ANXA5	ENSG00000164111	-5.89296	7.05514	-4.63298	5.29376e-05	0.00132207	1.88661
STRN3	ENSG00000196792	-1.79349	5.91732	-4.6327	5.2981e-05	0.00132207	1.87953
USP42	ENSG00000106346	1.95868	4.31819	4.62885	5.35822e-05	0.00133508	1.88484
AC005789.11	ENSG00000267473	5.72239	1.20435	4.62741	5.381e-05	0.00133875	1.56087
GALNT2	ENSG00000143641	-3.66139	6.31927	-4.6266	5.39384e-05	0.00133995	1.86485
C8orf4	ENSG00000176907	-12.6408	2.03705	-4.62332	5.446e-05	0.0013509	1.82111
ASIC1	ENSG00000110881	3.97431	2.97359	4.62177	5.47069e-05	0.0013549	1.85025
TLN1	ENSG00000137076	-6.9564	6.31755	-4.6213	5.47835e-05	0.0013549	1.8551
OXSR1	ENSG00000172939	-2.18998	6.01449	-4.6207	5.48797e-05	0.00135527	1.84699
MARS2	ENSG00000247626	2.35374	3.72538	4.61618	5.56124e-05	0.00137133	1.85525
KIAA0020	ENSG00000080608	-3.86769	4.76719	-4.61348	5.60545e-05	0.0013802	1.83789
BAALC	ENSG00000164929	5.13367	5.65985	4.61265	5.61908e-05	0.00138152	1.82065
CIB2	ENSG00000136425	4.57704	4.09849	4.60999	5.6632e-05	0.00138484	1.83661
PQLC3	ENSG00000162976	-6.23526	2.56233	-4.60955	5.67043e-05	0.00138484	1.81968
ERCC3	ENSG00000163161	-2.19056	5.02374	-4.60948	5.67166e-05	0.00138484	1.82109
IFIH1	ENSG00000115267	-9.28447	-0.594677	-4.60938	5.67337e-05	0.00138484	1.27401
STC1	ENSG00000159167	-10.1358	1.18552	-4.60933	5.67408e-05	0.00138484	1.74502
FPGT	ENSG00000254685	-4.272	3.62475	-4.60628	5.72517e-05	0.00139494	1.8281
RRBP1	ENSG00000125844	-9.81913	5.42955	-4.60586	5.73219e-05	0.00139494	1.81844
KLF6	ENSG00000067082	-4.53679	5.18066	-4.60327	5.77586e-05	0.00140353	1.80628
MIER2	ENSG00000105556	2.39326	3.53018	4.60239	5.79078e-05	0.00140511	1.81704
AKAP9	ENSG00000127914	-4.53324	6.86452	-4.60163	5.80367e-05	0.00140619	1.79843
VPS54	ENSG00000143952	-2.83986	5.4971	-4.60053	5.82251e-05	0.00140871	1.79511
PIP5K1C	ENSG00000186111	3.18093	4.1511	4.59911	5.84676e-05	0.00141253	1.80564
LGSN	ENSG00000146166	-12.2538	-1.25497	-4.59796	5.8665e-05	0.00141525	1.0286
RALGPS1	ENSG00000136828	4.52316	3.98417	4.59706	5.88198e-05	0.00141694	1.80225
ITGA10	ENSG00000143127	-11.292	-1.3452	-4.5957	5.90547e-05	0.00142055	1.01078
PYGL	ENSG00000100504	-7.12664	3.42623	-4.59465	5.92381e-05	0.00142263	1.7969
EFNA3	ENSG00000143590	4.39178	2.41084	4.59422	5.93116e-05	0.00142263	1.72637
SIMC1	ENSG00000170085	3.83798	3.44821	4.59219	5.96671e-05	0.0014291	1.78496
ATL3	ENSG00000184743	-8.44705	4.36293	-4.58979	6.00882e-05	0.00143712	1.77833
B3GALNT2	ENSG00000162885	-3.04027	3.74101	-4.58837	6.03391e-05	0.00144106	1.77964
GRAMD1C	ENSG00000178075	-6.29331	1.18401	-4.5863	6.07057e-05	0.00144774	1.6221
PLEKHA1	ENSG00000107679	-2.28619	5.06635	-4.58447	6.10324e-05	0.00145149	1.75166
PLP2	ENSG00000102007	-11.2398	-1.23243	-4.58445	6.10366e-05	0.00145149	1.02418
SCAND1	ENSG00000171222	4.86709	4.63536	4.58148	6.15696e-05	0.00146208	1.75204
CYP46A1	ENSG00000036530	5.44946	1.96456	4.57829	6.21469e-05	0.00147369	1.64761
AAK1	ENSG00000115977	5.09448	4.21531	4.57649	6.24766e-05	0.00147941	1.74534
MIR4435-1HG	ENSG00000172965	-6.88627	3.06361	-4.57393	6.29459e-05	0.00148841	1.7398
ST8SIA2	ENSG00000140557	4.63888	4.63361	4.57319	6.30827e-05	0.00148954	1.73075
UBQLN4	ENSG00000160803	2.04344	4.95106	4.57189	6.33239e-05	0.00149003	1.71934
TLE3	ENSG00000140332	3.20679	5.28701	4.57166	6.33672e-05	0.00149003	1.71517
UBXN2B	ENSG00000215114	3.29128	5.52732	4.57164	6.33712e-05	0.00149003	1.71073
RP11-811P12.3	ENSG00000270581	7.81529	-0.751319	4.57077	6.35326e-05	0.00149172	0.722828
RP11-359E10.1	ENSG00000270607	8.97675	0.0524293	4.56886	6.38891e-05	0.00149656	0.933524
IWS1	ENSG00000163166	-2.27299	5.54469	-4.5687	6.39182e-05	0.00149656	1.70632
LHX8	ENSG00000162624	-12.8732	-1.61905	-4.56791	6.40671e-05	0.00149795	0.877668
SSFA2	ENSG00000138434	-5.65121	5.8621	-4.56655	6.43221e-05	0.00150146	1.70463
SNX1	ENSG00000028528	-2.47138	5.44444	-4.56584	6.44567e-05	0.00150146	1.69958
RHOBTB1	ENSG00000072422	-3.94233	4.67922	-4.56568	6.44872e-05	0.00150146	1.70713
SEMA5B	ENSG00000082684	5.5304	5.36222	4.56502	6.46109e-05	0.00150225	1.69975
CAPN7	ENSG00000131375	-1.75234	5.40274	-4.56305	6.4986e-05	0.00150887	1.68952
SWAP70	ENSG00000133789	-5.30088	4.19793	-4.56152	6.52763e-05	0.0015135	1.70489
ZNRF1	ENSG00000186187	2.87765	4.01043	4.56081	6.54132e-05	0.00151458	1.70281
AGPAT2	ENSG00000169692	-5.69591	2.27829	-4.55905	6.57503e-05	0.00152027	1.67591
DACT2	ENSG00000164488	14.5198	3.47748	4.55632	6.62791e-05	0.00153038	1.6294
NAV2-AS5	ENSG00000255043	8.17815	0.917655	4.5537	6.679e-05	0.00153919	1.25448
RP5-857K21.11	ENSG00000198744	8.35178	0.0388229	4.55341	6.68453e-05	0.00153919	0.936604
WDR52	ENSG00000206530	-5.6222	2.16181	-4.54966	6.75841e-05	0.00155406	1.65186
AC068282.3	ENSG00000236682	-6.47728	-0.21262	-4.54853	6.78089e-05	0.00155709	1.20837
YY1AP1	ENSG00000163374	2.80892	4.9057	4.54554	6.8405e-05	0.00156862	1.64815
TMEM120B	ENSG00000188735	-3.36111	3.61603	-4.54504	6.8504e-05	0.00156873	1.66191
CCDC177	ENSG00000267909	10.0347	0.48787	4.54324	6.88663e-05	0.00157487	1.02139
HRH3	ENSG00000101180	7.00434	1.52973	4.54217	6.90812e-05	0.00157762	1.43877
CFLAR	ENSG00000003402	-7.26197	2.45604	-4.54023	6.94757e-05	0.00158446	1.64809
TMEM63A	ENSG00000196187	-4.6018	1.73886	-4.53972	6.95783e-05	0.00158464	1.58132
CNTN6	ENSG00000134115	-17.2353	1.16608	-4.53787	6.99574e-05	0.0015911	1.57382
CHCHD6	ENSG00000159685	2.93091	4.3335	4.53642	7.02539e-05	0.00159567	1.6333
RP11-14N7.2	ENSG00000232527	-8.34767	-0.274241	-4.53522	7.05016e-05	0.00159865	1.17446
CTC-575D19.1	ENSG00000233913	7.50561	1.87833	4.53486	7.05765e-05	0.00159865	1.40724
CHCHD7	ENSG00000170791	-2.46342	4.1572	-4.53224	7.11198e-05	0.00160877	1.62253
GNAS	ENSG00000087460	2.79126	9.58675	4.53105	7.13662e-05	0.00161216	1.61855
ATP6V1E2	ENSG00000250565	-3.95793	1.58587	-4.52679	7.22621e-05	0.00162894	1.53859
MED18	ENSG00000130772	-3.35333	3.04039	-4.52584	7.24621e-05	0.00162894	1.61069
MOB3A	ENSG00000172081	3.01026	3.39359	4.52581	7.24697e-05	0.00162894	1.61174
GPD2	ENSG00000115159	-6.28346	4.25492	-4.52567	7.24991e-05	0.00162894	1.60316
CHST11	ENSG00000171310	4.57704	4.95211	4.52507	7.26266e-05	0.00162961	1.58888
KIAA1033	ENSG00000136051	-2.75167	5.89942	-4.5245	7.27488e-05	0.00162974	1.58428
RPS15	ENSG00000115268	4.2212	7.9963	4.52352	7.29564e-05	0.00162974	1.5832
FAM21C	ENSG00000172661	-3.8107	4.07194	-4.52297	7.30743e-05	0.00162974	1.5982
ADAMTS6	ENSG00000049192	-7.57885	3.54192	-4.52259	7.3156e-05	0.00162974	1.60463
CDC20	ENSG00000117399	8.63418	5.38428	4.52241	7.31929e-05	0.00162974	1.59167
CSMD2	ENSG00000121904	6.81638	2.34573	4.5223	7.32181e-05	0.00162974	1.5441
FAM69B	ENSG00000165716	3.15878	4.14613	4.51854	7.40273e-05	0.00164548	1.58799
PHACTR1	ENSG00000112137	6.97686	2.59728	4.5181	7.41225e-05	0.00164548	1.52864
KIF3C	ENSG00000084731	4.53381	6.13468	4.51742	7.42691e-05	0.00164654	1.55794
HDAC4	ENSG00000068024	2.65094	4.55268	4.51608	7.45614e-05	0.00165083	1.57397
ZFYVE16	ENSG00000039319	-2.63653	6.02691	-4.51532	7.4728e-05	0.00165233	1.55933
RAD50	ENSG00000113522	-3.36325	4.83883	-4.51337	7.51547e-05	0.00165857	1.56185
FAM208A	ENSG00000163946	-2.12634	6.46998	-4.51278	7.52843e-05	0.00165857	1.552
TIGD7	ENSG00000140993	-3.44588	2.08633	-4.51267	7.53082e-05	0.00165857	1.54235
UACA	ENSG00000137831	-6.77024	4.00587	-4.51213	7.54273e-05	0.00165888	1.57456
BCL9	ENSG00000116128	4.22218	4.2228	4.51171	7.55209e-05	0.00165888	1.57268
RPS10P3	ENSG00000217716	8.08003	1.33806	4.50981	7.59414e-05	0.00166444	1.19086
FGF10	ENSG00000070193	12.1822	1.13961	4.50939	7.60331e-05	0.00166444	1.1366
PIANP	ENSG00000139200	6.36708	0.77059	4.50921	7.60735e-05	0.00166444	1.1478
SPRY1	ENSG00000164056	-6.59554	3.72959	-4.50606	7.67771e-05	0.00167764	1.55868
CD200	ENSG00000091972	4.88242	5.52377	4.50536	7.69341e-05	0.00167887	1.52857
ANKRD13B	ENSG00000198720	4.98144	3.73466	4.50472	7.70786e-05	0.00167983	1.55715
RP11-408J6.1	ENSG00000259554	9.69382	-0.52188	4.50094	7.79363e-05	0.00169631	0.613189
LMNA	ENSG00000160789	-6.74704	5.18688	-4.49973	7.82116e-05	0.00170008	1.52658
EVC2	ENSG00000173040	-10.5518	-1.06098	-4.49619	7.90252e-05	0.0017138	0.880366
HSPH1	ENSG00000120694	-3.04665	6.69635	-4.49609	7.90478e-05	0.0017138	1.50812
ANKRD10	ENSG00000088448	-2.35577	5.34607	-4.49481	7.93432e-05	0.00171712	1.50453
ZNF827	ENSG00000151612	3.23666	4.79511	4.49454	7.94066e-05	0.00171712	1.51445
MSI1	ENSG00000135097	6.18726	4.98289	4.48809	8.0918e-05	0.00174613	1.5015
FAM53B	ENSG00000189319	2.9647	4.90994	4.48792	8.09573e-05	0.00174613	1.49239
CPM	ENSG00000135678	-13.1798	-0.47115	-4.48706	8.11612e-05	0.00174827	1.11323
DNM1	ENSG00000106976	4.96775	4.83628	4.48578	8.14643e-05	0.00175253	1.4845
BCORL1	ENSG00000085185	7.16842	2.79327	4.48502	8.16464e-05	0.00175419	1.44048
NAGK	ENSG00000124357	-2.71183	4.48235	-4.48174	8.24324e-05	0.00176671	1.47732
HCG11	ENSG00000228223	-6.38203	1.95009	-4.4817	8.24407e-05	0.00176671	1.47196
ARHGAP27	ENSG00000159314	-7.09379	0.256833	-4.48099	8.26129e-05	0.00176765	1.20983
SLC5A7	ENSG00000115665	13.2223	2.3216	4.48004	8.28418e-05	0.00176765	1.30898
IDH3G	ENSG00000067829	2.48541	4.23436	4.47998	8.28571e-05	0.00176765	1.48269
INSIG2	ENSG00000125629	-3.27841	3.65115	-4.47938	8.30026e-05	0.00176765	1.48784
ANKH	ENSG00000154122	3.72002	4.18585	4.47896	8.31027e-05	0.00176765	1.48125
CUX1	ENSG00000257923	2.96174	6.01272	4.47889	8.31202e-05	0.00176765	1.45542
RBP1	ENSG00000114115	9.48476	6.49218	4.47638	8.37331e-05	0.00177842	1.44538
NEK11	ENSG00000114670	-8.26867	1.89325	-4.47518	8.40267e-05	0.00178239	1.46478
NDUFA3	ENSG00000170906	2.74678	5.02887	4.4738	8.43641e-05	0.00178487	1.45057
CAPS2	ENSG00000180881	-7.79355	1.13257	-4.47308	8.45421e-05	0.00178487	1.35517
RP11-408B11.2	ENSG00000258815	-10.7578	-0.993389	-4.47305	8.45513e-05	0.00178487	0.870679
SERTAD4-AS1	ENSG00000203706	-8.52251	-0.957483	-4.47297	8.45711e-05	0.00178487	0.913247
ZBTB1	ENSG00000126804	-3.13502	5.04912	-4.47134	8.49723e-05	0.00179107	1.44496
TXNRD3	ENSG00000197763	-4.10397	1.884	-4.47018	8.52615e-05	0.0017949	1.42433
SNCB	ENSG00000074317	5.49979	1.75904	4.46803	8.57994e-05	0.00180395	1.33841
HIST1H4E	ENSG00000198518	6.85296	8.03123	4.46619	8.62611e-05	0.00180749	1.42503
TAX1BP3	ENSG00000213977	-4.07255	1.99613	-4.46606	8.62927e-05	0.00180749	1.41608
CKB	ENSG00000166165	6.23312	7.59988	4.46606	8.62927e-05	0.00180749	1.42189
RP1-151F17.2	ENSG00000272341	-5.08358	0.20047	-4.46524	8.6499e-05	0.00180954	1.19388
SGK3	ENSG00000104205	-7.37833	-0.429835	-4.46473	8.66291e-05	0.00181	0.986798
RN7SKP79	ENSG00000200243	16.2276	1.67651	4.46376	8.68735e-05	0.00181283	0.7936
FAM50A	ENSG00000071859	-2.50176	4.72785	-4.46307	8.70503e-05	0.00181375	1.42564
TSNAXIP1	ENSG00000102904	-5.44501	0.785686	-4.46273	8.71348e-05	0.00181375	1.31608
RASSF1	ENSG00000068028	-2.89078	2.7541	-4.45848	8.82233e-05	0.00183214	1.43038
STX4	ENSG00000103496	-3.34239	2.87092	-4.45842	8.82375e-05	0.00183214	1.43289
SRC	ENSG00000197122	2.54322	4.6243	4.4568	8.86576e-05	0.00183857	1.41293
CCDC146	ENSG00000135205	-6.74329	1.8793	-4.45435	8.92918e-05	0.00184942	1.39488
STX3	ENSG00000166900	-6.4104	4.26306	-4.4529	8.96717e-05	0.00185499	1.40698
ARHGEF40	ENSG00000165801	-4.23713	5.44425	-4.45188	8.99387e-05	0.00185614	1.3903
LYSMD4	ENSG00000183060	-3.20913	2.91313	-4.45184	8.99497e-05	0.00185614	1.41623
MKNK1	ENSG00000079277	-2.41144	2.82379	-4.44959	9.05402e-05	0.00186602	1.40769
FLNC	ENSG00000128591	-10.822	6.75491	-4.44765	9.10549e-05	0.00187432	1.38889
NR2C1	ENSG00000120798	-2.14036	4.21751	-4.44638	9.13917e-05	0.00187893	1.39044
CAPN2	ENSG00000162909	-4.10063	6.84908	-4.44412	9.1996e-05	0.00188903	1.36869
PTPRN2	ENSG00000155093	5.72585	5.33191	4.44343	9.21828e-05	0.00189054	1.36247
SGK1	ENSG00000118515	-7.55845	3.13335	-4.4418	9.26226e-05	0.00189723	1.38926
ROCK1	ENSG00000067900	-3.07578	5.43165	-4.43984	9.31526e-05	0.00190575	1.35915
LAMA3	ENSG00000053747	-8.46783	0.10549	-4.43866	9.34744e-05	0.00190999	1.10676
NRK	ENSG00000123572	-25.9558	-0.795928	-4.43802	9.36492e-05	0.00191054	1.03852
SNX18	ENSG00000178996	-3.10427	5.40187	-4.43772	9.37305e-05	0.00191054	1.35094
CD46	ENSG00000117335	-4.70051	6.0245	-4.43654	9.40526e-05	0.00191406	1.34859
SLC7A14	ENSG00000013293	5.3079	3.99141	4.43625	9.41324e-05	0.00191406	1.37075
NOL8	ENSG00000198000	-3.24363	4.42818	-4.43529	9.43967e-05	0.0019171	1.35794
TGM1	ENSG00000092295	-6.45906	-0.666495	-4.43359	9.48649e-05	0.00192427	0.840484
MRVI1	ENSG00000072952	-4.34439	0.854778	-4.43259	9.51432e-05	0.00192757	1.16218
KBTBD11	ENSG00000176595	3.48697	5.73509	4.43103	9.55748e-05	0.00193397	1.32366
FAM129B	ENSG00000136830	-6.26689	5.02772	-4.42802	9.64183e-05	0.00194809	1.33179
RFC1	ENSG00000035928	-2.89209	5.89569	-4.42771	9.65062e-05	0.00194809	1.32236
CCDC88B	ENSG00000168071	-9.07637	0.318985	-4.42634	9.6892e-05	0.00195325	1.19255
SLC8A2	ENSG00000118160	4.17894	3.19116	4.42597	9.69958e-05	0.00195325	1.34655
MREG	ENSG00000118242	-5.84789	0.96155	-4.42548	9.71346e-05	0.00195369	1.20397
HMGXB3	ENSG00000113716	-2.60567	5.11594	-4.4244	9.74401e-05	0.00195748	1.31506
DHRS2	ENSG00000100867	-6.57355	1.76261	-4.42283	9.78879e-05	0.00196411	1.30553
FAIM2	ENSG00000135472	6.32356	3.63068	4.42167	9.82177e-05	0.0019663	1.3352
EIF2AK4	ENSG00000128829	-3.12885	5.93027	-4.42162	9.82325e-05	0.0019663	1.30603
MTHFSD	ENSG00000103248	-2.17294	3.09756	-4.42047	9.85626e-05	0.00197048	1.33311
ARAP2	ENSG00000047365	-4.21161	2.38605	-4.42007	9.86772e-05	0.00197048	1.31743
ZDHHC9	ENSG00000188706	3.98482	5.00467	4.41904	9.89743e-05	0.00197354	1.30196
PLK1	ENSG00000166851	7.7222	4.49262	4.41832	9.91822e-05	0.00197354	1.32667
ZNF106	ENSG00000103994	-3.87558	6.82707	-4.41831	9.91853e-05	0.00197354	1.29806
ELF1	ENSG00000120690	-5.44719	3.35414	-4.41634	9.97568e-05	0.00198255	1.32241
SREBF2	ENSG00000198911	4.07457	6.97302	4.41498	0.000100151	0.00198793	1.28065
HCFC1	ENSG00000172534	3.58922	5.69492	4.41408	0.000100413	0.00198793	1.28032
RP11-258C19.7	ENSG00000270189	-4.08722	0.938168	-4.41388	0.000100472	0.00198793	1.1454
DYNLT3	ENSG00000165169	-4.94175	3.37181	-4.41374	0.000100512	0.00198793	1.31028
DUSP8	ENSG00000184545	6.08886	2.89976	4.41337	0.000100623	0.00198793	1.29751
LBX1-AS1	ENSG00000227128	19.1448	-0.728314	4.41283	0.000100782	0.00198871	-0.496232
ATP6V0E2	ENSG00000171130	6.31179	5.75085	4.41124	0.000101248	0.00199206	1.26955
DENND2C	ENSG00000175984	-7.58546	1.16702	-4.4108	0.000101377	0.00199206	1.22622
PLCG1	ENSG00000124181	-3.31954	6.65048	-4.41076	0.000101389	0.00199206	1.27642
GSN	ENSG00000148180	-6.22494	5.81524	-4.41063	0.000101429	0.00199206	1.28134
BRE	ENSG00000158019	2.4848	4.19293	4.41004	0.000101601	0.00199311	1.29791
DLGAP1	ENSG00000170579	4.80247	3.16318	4.4091	0.000101881	0.00199624	1.29636
RGPD2	ENSG00000185304	-9.94361	-0.551878	-4.40836	0.000102101	0.00199822	0.909693
AC007740.1	ENSG00000237750	10.4808	-0.70427	4.40682	0.000102561	0.00200139	0.210699
ATP10A	ENSG00000206190	-9.80182	-1.10392	-4.40674	0.000102582	0.00200139	0.663413
ERI3	ENSG00000117419	2.18659	5.81355	4.40661	0.000102623	0.00200139	1.25811
DEPDC7	ENSG00000121690	-4.29607	0.714592	-4.40414	0.000103362	0.00201345	1.08875
TRMT13	ENSG00000122435	-2.87334	3.20531	-4.40158	0.000104136	0.00202616	1.28344
CAMTA2	ENSG00000108509	4.12038	2.23031	4.40091	0.000104339	0.00202776	1.21912
PRPF39	ENSG00000185246	-2.61492	4.65616	-4.3992	0.000104859	0.00203549	1.25617
SLC4A8	ENSG00000050438	4.128	5.4611	4.39838	0.000105111	0.002038	1.23799
ANO4	ENSG00000151572	-7.38729	2.53519	-4.39761	0.000105346	0.00204019	1.273
RPL7AP30	ENSG00000241741	5.67925	0.904181	4.39545	0.000106012	0.00204962	0.881197
HNRNPA1P4	ENSG00000206228	8.35906	0.0891658	4.39493	0.00010617	0.00204962	0.47481
UQCRC1	ENSG00000010256	2.13522	6.98106	4.39483	0.000106201	0.00204962	1.22819
ZBTB8A	ENSG00000160062	-3.39686	3.09871	-4.3944	0.000106337	0.00204987	1.26455
CHFR	ENSG00000072609	-1.9882	4.70577	-4.39369	0.000106556	0.00205013	1.23809
LPP	ENSG00000145012	-6.85575	5.8367	-4.39348	0.000106621	0.00205013	1.23662
ZNF280C	ENSG00000056277	4.31273	4.43216	4.39289	0.000106803	0.00205013	1.2521
APOL6	ENSG00000221963	11.5742	2.80256	4.39277	0.000106842	0.00205013	1.22266
KIAA1467	ENSG00000084444	3.93069	5.40172	4.39169	0.000107178	0.00205422	1.2205
CENPT	ENSG00000102901	-2.74211	3.54663	-4.38871	0.000108109	0.00206969	1.24456
USP40	ENSG00000085982	-3.64753	4.4805	-4.388	0.000108335	0.00207061	1.22991
NBPF9	ENSG00000168614	-3.03977	3.19644	-4.38763	0.00010845	0.00207061	1.24657
SF3B4	ENSG00000143368	3.1363	4.07622	4.38738	0.000108529	0.00207061	1.24058
INTS6	ENSG00000102786	-1.88975	5.21753	-4.38583	0.00010902	0.0020776	1.21059
SSPN	ENSG00000123096	-9.38043	0.000981766	-4.38478	0.000109355	0.00207959	0.962763
CDKN2B	ENSG00000147883	-11.2148	2.51854	-4.38341	0.00010979	0.00207959	1.23524
GPA33	ENSG00000143167	-9.83938	-0.802911	-4.38304	0.000109907	0.00207959	0.702241
ATP13A2	ENSG00000159363	4.40771	5.92581	4.38295	0.000109938	0.00207959	1.19148
GNAZ	ENSG00000128266	4.21804	5.33298	4.3829	0.000109953	0.00207959	1.19578
MMAB	ENSG00000139428	2.74799	4.61575	4.38242	0.000110106	0.00207959	1.21272
DDX60L	ENSG00000181381	-6.3959	0.181546	-4.38185	0.00011029	0.00207959	0.956584
ABCF3	ENSG00000161204	-2.12934	4.51604	-4.38178	0.000110313	0.00207959	1.20645
MDGA2	ENSG00000139915	5.93004	1.52115	4.38174	0.000110324	0.00207959	1.07189
NCAN	ENSG00000130287	6.73585	6.18035	4.3816	0.00011037	0.00207959	1.18799
TSHZ1	ENSG00000179981	8.66485	4.88721	4.38041	0.000110754	0.00208446	1.2179
CORO1A	ENSG00000102879	4.86861	2.49912	4.37919	0.000111145	0.00208947	1.20012
SLC35A1	ENSG00000164414	-2.96899	2.45064	-4.37832	0.000111429	0.00209246	1.21113
RP1-257I9.2	ENSG00000232529	14.2369	-1.45559	4.37745	0.000111709	0.00209377	-0.362041
SURF6	ENSG00000148296	-2.55987	4.24797	-4.37733	0.00011175	0.00209377	1.20146
ARFGAP1	ENSG00000101199	-3.97882	5.43374	-4.37605	0.000112166	0.00209922	1.18369
NPPC	ENSG00000163273	15.3944	2.17222	4.37417	0.000112782	0.00210838	0.918872
PEAK1	ENSG00000173517	-4.26142	4.84831	-4.37319	0.000113104	0.00211203	1.18353
DLL1	ENSG00000198719	6.43322	4.38592	4.37157	0.000113638	0.00211638	1.19951
MMP14	ENSG00000157227	-16.8635	4.06823	-4.37142	0.000113684	0.00211638	1.20369
CYB5D1	ENSG00000182224	-4.49664	3.47158	-4.37089	0.000113863	0.00211638	1.198
IRAK1	ENSG00000184216	-6.84745	3.55525	-4.37067	0.000113935	0.00211638	1.19285
TEX30	ENSG00000151287	-4.66732	1.79929	-4.37028	0.000114063	0.00211638	1.1645
CYP1A1	ENSG00000140465	-12.3367	-1.03035	-4.37018	0.000114098	0.00211638	0.683681
ASPHD2	ENSG00000128203	4.81366	3.37008	4.36854	0.000114641	0.0021241	1.1962
TRIM38	ENSG00000112343	-13.1065	-0.469685	-4.36721	0.000115086	0.00212999	0.811514
SLC46A3	ENSG00000139508	-4.37533	1.63991	-4.36485	0.000115877	0.00214224	1.15502
TAX1BP1	ENSG00000106052	-2.95811	6.54389	-4.36375	0.000116251	0.00214678	1.14805
KATNA1	ENSG00000186625	-2.20179	3.87619	-4.3627	0.000116605	0.00215094	1.17374
BTBD2	ENSG00000133243	2.67176	5.80417	4.3578	0.000118278	0.00217939	1.12623
RP11-785H5.2	ENSG00000256712	7.85076	-0.162809	4.35333	0.000119823	0.00220542	0.383239
PIBF1	ENSG00000083535	-2.81516	4.66447	-4.35183	0.000120346	0.00221262	1.12808
CREG2	ENSG00000175874	5.69994	3.10336	4.34927	0.000121245	0.00222394	1.14491
WIPI1	ENSG00000070540	-4.97588	4.03319	-4.34895	0.000121357	0.00222394	1.13391
SLC36A1	ENSG00000123643	6.34118	3.6476	4.34877	0.000121418	0.00222394	1.14411
GABPA	ENSG00000154727	-3.22905	5.05583	-4.34856	0.000121495	0.00222394	1.11418
MFSD8	ENSG00000164073	-2.57877	4.0477	-4.34779	0.000121767	0.00222534	1.12649
NAT8L	ENSG00000185818	4.7391	4.26662	4.34759	0.000121838	0.00222534	1.13098
TMSB4XP2	ENSG00000188765	-7.79361	-1.02621	-4.3461	0.000122365	0.00223252	0.517446
GPRC5B	ENSG00000167191	4.33732	5.33529	4.34553	0.000122566	0.00223376	1.10033
TMEM132E	ENSG00000181291	6.02067	4.20168	4.34486	0.000122805	0.00223567	1.12153
CHUK	ENSG00000213341	-2.34923	4.50675	-4.34404	0.000123099	0.00223842	1.10527
TNFAIP8	ENSG00000145779	-7.30615	2.66128	-4.34347	0.000123303	0.00223842	1.12912
FAM81A	ENSG00000157470	6.19789	1.561	4.34332	0.000123358	0.00223842	0.980089
RP11-644F5.11	ENSG00000258056	-4.16495	1.46471	-4.34187	0.000123878	0.00224541	1.05719
LONRF1	ENSG00000154359	3.0615	5.30679	4.34045	0.000124389	0.00225222	1.08608
ADCY6	ENSG00000174233	-2.66318	4.91593	-4.33985	0.000124605	0.00225369	1.09017
MAST3	ENSG00000099308	3.76144	3.37918	4.33741	0.000125492	0.00226307	1.11436
C11orf30	ENSG00000158636	2.59386	4.23462	4.33733	0.000125522	0.00226307	1.10239
LINC00094	ENSG00000235106	2.59764	4.7409	4.3373	0.000125531	0.00226307	1.08433
C4orf48	ENSG00000243449	7.19276	3.51722	4.33583	0.000126069	0.00226913	1.11032
ATG4A	ENSG00000101844	-4.87097	3.36617	-4.33564	0.000126138	0.00226913	1.10531
MAN1B1	ENSG00000177239	-2.87489	5.64417	-4.33167	0.000127599	0.00229294	1.06146
ATXN7L1	ENSG00000146776	3.60114	2.71436	4.33025	0.000128127	0.00229955	1.07742
MAN1C1	ENSG00000117643	4.6804	4.07566	4.32994	0.000128243	0.00229955	1.08501
KLF15	ENSG00000163884	5.44564	1.47747	4.3288	0.000128666	0.00230251	0.87277
MEX3A	ENSG00000254726	2.91322	6.21207	4.32876	0.000128684	0.00230251	1.04577
LINC00152	ENSG00000222041	-6.61386	2.44142	-4.32735	0.000129208	0.00230942	1.08273
POLD4	ENSG00000175482	-4.9247	-0.0334978	-4.32583	0.00012978	0.00231376	0.73399
STARD7	ENSG00000084090	2.1199	7.16988	4.32555	0.000129886	0.00231376	1.04186
UPF2	ENSG00000151461	-3.00705	4.78464	-4.32524	0.000130001	0.00231376	1.0561
RP11-686D22.7	ENSG00000267102	-9.44492	-1.27181	-4.32503	0.000130083	0.00231376	0.339115
GPR157	ENSG00000180758	-7.88219	1.05846	-4.32453	0.000130273	0.00231376	0.987662
PDE3B	ENSG00000152270	3.58512	4.56396	4.3245	0.000130283	0.00231376	1.05949
TRAF5	ENSG00000082512	-5.97624	2.15702	-4.3231	0.000130813	0.00231462	1.07127
FAM167A	ENSG00000154319	4.60805	3.64461	4.32273	0.000130953	0.00231462	1.07466
LOXL2	ENSG00000134013	-11.7757	3.61352	-4.3226	0.000131003	0.00231462	1.07291
PPP1R13B	ENSG00000088808	4.12119	3.22844	4.32258	0.000131009	0.00231462	1.07556
KCNJ16	ENSG00000153822	-13.4961	-1.25628	-4.3223	0.000131118	0.00231462	0.541914
ARHGEF10	ENSG00000104728	-3.64008	4.48031	-4.32218	0.000131163	0.00231462	1.05571
TGFB1I1	ENSG00000140682	-6.50313	1.95473	-4.32156	0.000131398	0.00231632	1.05293
GRAMD1A	ENSG00000089351	3.44312	5.25655	4.31904	0.000132361	0.00233084	1.02534
FAM127A	ENSG00000134590	3.94393	5.87188	4.31783	0.000132828	0.00233524	1.016
C1orf27	ENSG00000157181	-2.42714	4.61828	-4.31767	0.000132891	0.00233524	1.03698
ECSIT	ENSG00000130159	3.20934	4.67419	4.31717	0.000133082	0.00233614	1.0338
ATG14	ENSG00000126775	-2.63852	4.22004	-4.31658	0.000133311	0.0023377	1.04164
NAV2-AS4	ENSG00000254622	9.68888	-0.503993	4.31415	0.000134253	0.00235175	0.123613
CDK5R2	ENSG00000171450	6.61588	1.45053	4.31362	0.000134458	0.00235287	0.909035
SLC8A1	ENSG00000183023	4.32251	6.15719	4.31262	0.000134848	0.00235723	1.00052
MED23	ENSG00000112282	-1.6416	5.52293	-4.31216	0.000135028	0.00235791	1.00816
FGFR1OP2	ENSG00000111790	-2.14461	4.77107	-4.30966	0.000136012	0.0023726	1.01148
STK38L	ENSG00000211455	-3.38033	5.22069	-4.30804	0.000136653	0.00237947	1.00302
ABCC5	ENSG00000114770	-2.65625	4.62049	-4.30746	0.000136882	0.00237947	1.00501
KMT2A	ENSG00000118058	4.66353	6.35194	4.30741	0.000136904	0.00237947	0.987274
CPVL	ENSG00000106066	-8.23853	4.03345	-4.30722	0.000136976	0.00237947	1.02651
EPHB2	ENSG00000133216	3.70846	6.51697	4.30462	0.000138014	0.00239501	0.97978
AC105402.4	ENSG00000231079	8.00308	0.467628	4.29869	0.000140405	0.00243263	0.543518
GOLIM4	ENSG00000173905	-4.91015	5.69825	-4.29803	0.000140675	0.00243263	0.976801
SOBP	ENSG00000112320	4.06772	4.36111	4.29803	0.000140676	0.00243263	0.990957
STAT6	ENSG00000166888	-7.51327	3.16771	-4.2977	0.000140811	0.00243263	1.01008
IFI44L	ENSG00000137959	-13.368	0.639113	-4.29658	0.000141268	0.00243263	0.895213
ABCA12	ENSG00000144452	-7.96589	-0.169913	-4.29652	0.000141292	0.00243263	0.664928
TENM4	ENSG00000149256	5.1962	5.87214	4.29644	0.000141322	0.00243263	0.957556
NEMF	ENSG00000165525	-2.40075	5.49485	-4.29606	0.000141482	0.00243263	0.964328
TBC1D2	ENSG00000095383	-6.37704	0.32378	-4.29591	0.000141541	0.00243263	0.788763
BAAT	ENSG00000136881	-10.0727	-0.949177	-4.29567	0.000141639	0.00243263	0.499232
ODF2L	ENSG00000122417	-2.53268	4.61836	-4.29482	0.000141987	0.00243391	0.969294
NOTCH2NL	ENSG00000213240	-4.13843	3.05735	-4.29478	0.000142005	0.00243391	1.00273
PCDHA4	ENSG00000204967	4.23244	4.44198	4.29323	0.000142645	0.00243999	0.971949
YBX1P2	ENSG00000231167	4.82208	0.619724	4.29316	0.000142672	0.00243999	0.630192
ABHD8	ENSG00000127220	4.39723	2.95304	4.29286	0.000142798	0.00243999	0.991988
PLAGL2	ENSG00000126003	4.70183	3.22613	4.29184	0.000143221	0.00244471	0.990398
ITGAV	ENSG00000138448	-8.63105	6.67957	-4.29142	0.000143395	0.00244518	0.962584
ZNF821	ENSG00000102984	3.29409	3.96584	4.28859	0.000144573	0.00246276	0.975441
CDV3	ENSG00000091527	-2.60462	7.38449	-4.28668	0.000145379	0.00247396	0.944065
SOX12	ENSG00000177732	3.72346	4.5196	4.28562	0.000145825	0.00247553	0.9536
LBX1	ENSG00000138136	28.51	0.0321084	4.28533	0.000145947	0.00247553	-0.771162
LINC00648	ENSG00000259129	-9.43013	0.820919	-4.28531	0.000145954	0.00247553	0.885331
SMARCD3	ENSG00000082014	3.05855	5.14427	4.28505	0.000146064	0.00247553	0.9347
RAG1	ENSG00000166349	-6.29193	0.427079	-4.28296	0.000146953	0.00248806	0.730102
CTD-2561J22.2	ENSG00000213976	-3.91214	1.8507	-4.28182	0.000147435	0.00249371	0.942129
ALPK1	ENSG00000073331	-7.37232	0.978314	-4.27965	0.000148365	0.00250688	0.8537
FAM163A	ENSG00000143340	11.511	0.0993512	4.27866	0.00014879	0.00251153	0.440343
PRPF4B	ENSG00000112739	-3.61425	5.645	-4.27419	0.000150728	0.0025356	0.906323
AP001062.7	ENSG00000184441	-6.3015	-1.03283	-4.27413	0.000150754	0.0025356	0.397471
RRAD	ENSG00000166592	-12.2591	-0.494601	-4.27333	0.000151107	0.0025356	0.635229
RAC3	ENSG00000169750	2.63987	4.95045	4.27331	0.000151115	0.0025356	0.906226
TRMU	ENSG00000100416	-2.46205	3.94636	-4.27328	0.000151127	0.0025356	0.928765
TAC1	ENSG00000006128	16.725	6.03121	4.27328	0.000151127	0.0025356	0.908491
PUS10	ENSG00000162927	-4.54573	2.00793	-4.27186	0.000151752	0.00254351	0.915153
FMNL2	ENSG00000157827	-2.26338	6.16712	-4.27054	0.000152332	0.00254987	0.89408
ZNF865	ENSG00000261221	5.38335	1.58716	4.2703	0.000152436	0.00254987	0.782699
EEF1A1P1	ENSG00000223822	11.4185	1.39588	4.26962	0.000152736	0.00255232	0.563129
RP11-521M14.1	ENSG00000253888	16.1391	-1.31251	4.26638	0.000154174	0.00257377	-0.67908
NT5E	ENSG00000135318	-10.8424	0.383576	-4.26367	0.00015539	0.00259148	0.777614
NUMBL	ENSG00000105245	3.2679	3.75619	4.26301	0.000155686	0.00259383	0.913213
CCNYL1	ENSG00000163249	-2.51644	3.49877	-4.26236	0.000155979	0.00259613	0.911969
SYTL1	ENSG00000142765	-7.63264	0.31618	-4.26156	0.000156341	0.0025968	0.709014
CPA4	ENSG00000128510	-14.0385	0.873395	-4.26133	0.000156442	0.0025968	0.842627
CCDC122	ENSG00000151773	-7.29625	1.08383	-4.26119	0.000156509	0.0025968	0.829462
ST7-AS2	ENSG00000226367	7.8808	-0.553784	4.26089	0.000156641	0.0025968	0.0851285
HNRNPUL1	ENSG00000105323	3.18672	6.6069	4.25767	0.000158107	0.00261849	0.854363
MAP3K14	ENSG00000006062	-3.17623	1.88125	-4.25639	0.000158693	0.00262558	0.874006
FBN1	ENSG00000166147	-11.7448	6.04658	-4.25486	0.0001594	0.00263468	0.870294
WAC-AS1	ENSG00000254635	-3.61658	3.73834	-4.25431	0.000159654	0.00263626	0.880918
ARHGAP36	ENSG00000147256	13.7854	0.938535	4.25309	0.000160216	0.00264294	0.435516
RBM19	ENSG00000122965	-2.75281	4.06782	-4.25239	0.000160543	0.0026457	0.870526
LPCAT4	ENSG00000176454	3.24918	3.15808	4.25195	0.000160744	0.00264641	0.890879
FAM178A	ENSG00000119906	-2.35015	6.11864	-4.25062	0.000161366	0.00265121	0.840842
CTD-2363C16.2	ENSG00000253456	9.58103	-1.06476	4.25041	0.000161464	0.00265121	-0.200071
TMX4	ENSG00000125827	6.39801	7.01952	4.25	0.000161655	0.00265121	0.834229
RBMXP2	ENSG00000215210	5.28015	-0.633758	4.24996	0.000161671	0.00265121	0.0599543
CLCN7	ENSG00000103249	-2.2992	4.52886	-4.24805	0.00016257	0.00266334	0.84807
NXPH4	ENSG00000182379	7.7167	1.14854	4.24617	0.000163454	0.0026752	0.593968
FAM155B	ENSG00000130054	4.4857	3.09678	4.24394	0.00016451	0.00268984	0.865653
DAGLA	ENSG00000134780	4.18395	2.9328	4.24179	0.000165537	0.00270399	0.86223
CENPV	ENSG00000166582	4.05999	5.29204	4.23924	0.00016676	0.00272089	0.813449
FAM171A2	ENSG00000161682	3.68758	5.51202	4.23895	0.000166898	0.00272089	0.805051
MDM1	ENSG00000111554	-3.93996	3.57947	-4.23635	0.00016816	0.00273879	0.842188
RP11-478C6.4	ENSG00000250321	9.43121	-0.471772	4.23579	0.000168432	0.00274054	-0.102394
SETD1B	ENSG00000139718	4.8916	2.91016	4.2347	0.000168959	0.00274645	0.836119
DYRK1B	ENSG00000105204	3.04031	4.05099	4.23003	0.000171254	0.00278105	0.81862
ANXA1	ENSG00000135046	-12.0157	5.24754	-4.22694	0.000172789	0.00280324	0.805526
MAGT1	ENSG00000102158	-4.85125	5.90718	-4.22541	0.000173554	0.00281293	0.781681
TPCN2	ENSG00000162341	-3.4803	2.03297	-4.22207	0.000175237	0.00283744	0.797386
MAZ	ENSG00000103495	3.32881	4.84367	4.22151	0.000175519	0.00283776	0.772762
PEX3	ENSG00000034693	-2.40036	3.56139	-4.22136	0.000175597	0.00283776	0.802509
C6orf120	ENSG00000185127	-2.23884	5.35452	-4.22064	0.000175963	0.00284094	0.763635
UGGT2	ENSG00000102595	-2.17309	5.23798	-4.21965	0.000176467	0.00284631	0.763362
SIRT7	ENSG00000187531	-3.03257	2.76531	-4.21811	0.000177249	0.00285618	0.802859
EYS	ENSG00000188107	8.31833	2.72538	4.21705	0.000177796	0.00286223	0.779112
POLR2E	ENSG00000099817	2.21367	5.83911	4.21482	0.000178944	0.00287793	0.739061
CTD-2086O20.3	ENSG00000267381	-3.70883	0.638201	-4.21266	0.000180063	0.00289143	0.625655
MIPOL1	ENSG00000151338	-3.09447	3.19354	-4.21253	0.00018013	0.00289143	0.785127
CHORDC1	ENSG00000110172	-3.219	4.54909	-4.21151	0.000180658	0.00289712	0.750382
SKOR1	ENSG00000188779	9.7634	0.378874	4.21073	0.000181066	0.00290088	0.187651
MFI2	ENSG00000163975	-9.25903	0.466174	-4.20993	0.000181484	0.00290203	0.61603
CIR1	ENSG00000138433	-3.60187	3.97877	-4.20993	0.000181486	0.00290203	0.764488
GRIN2D	ENSG00000105464	7.129	2.088	4.2088	0.000182077	0.0029087	0.690268
PRUNE	ENSG00000143363	2.84374	4.28275	4.20706	0.000182993	0.00292054	0.752761
LRRC3DN	ENSG00000269430	5.28802	0.72803	4.20478	0.0001842	0.00293699	0.440699
RPL5P4	ENSG00000229994	6.66148	0.323196	4.20408	0.000184574	0.00294016	0.27675
OLFM2	ENSG00000105088	4.6782	4.01863	4.20141	0.000186002	0.00296008	0.742007
SCPEP1	ENSG00000121064	-3.69646	4.01945	-4.19924	0.00018717	0.00297249	0.737955
SMARCD1	ENSG00000066117	3.06344	5.97665	4.19923	0.000187173	0.00297249	0.698045
SHC1	ENSG00000160691	-6.36996	5.56938	-4.19893	0.000187333	0.00297249	0.712311
ATP5G2	ENSG00000135390	3.37006	7.37276	4.19863	0.000187494	0.00297249	0.69909
UAP1L1	ENSG00000197355	-8.15455	1.09275	-4.19807	0.000187798	0.00297448	0.694789
HTRA3	ENSG00000170801	-10.5361	-1.14419	-4.19722	0.00018826	0.00297896	0.206429
C20orf112	ENSG00000197183	3.87675	5.02873	4.19672	0.000188533	0.00297946	0.701939
AP000479.1	ENSG00000255433	-20.9232	-1.55914	-4.19627	0.000188775	0.00297946	0.377975
RPS2P7	ENSG00000235508	7.61977	0.10116	4.19618	0.000188826	0.00297946	0.109168
ELMOD1	ENSG00000110675	6.01092	3.96695	4.19526	0.000189329	0.00298177	0.733416
SLC50A1	ENSG00000169241	-4.04579	2.85943	-4.1952	0.000189362	0.00298177	0.743171
PDGFB	ENSG00000100311	-8.27822	1.42088	-4.19486	0.000189545	0.00298177	0.700791
DCP1A	ENSG00000162290	3.08129	5.18454	4.1946	0.000189687	0.00298177	0.698556
EPB41L1	ENSG00000088367	4.60245	5.25149	4.1937	0.000190182	0.00298673	0.686093
SPHK1	ENSG00000176170	-7.70629	1.21736	-4.19314	0.00019049	0.00298724	0.690464
NGF	ENSG00000134259	-9.52253	-1.07311	-4.19299	0.000190572	0.00298724	0.243054
ZNF592	ENSG00000166716	2.63954	4.2898	4.19114	0.000191591	0.00299708	0.709999
CTD-2126E3.4	ENSG00000267890	7.88509	-0.601611	4.19091	0.000191717	0.00299708	0.0440212
DCP1B	ENSG00000151065	3.42869	3.60483	4.19087	0.000191738	0.00299708	0.730739
PPA1	ENSG00000180817	2.53866	6.80078	4.1897	0.000192387	0.00300441	0.672254
EIF2B1	ENSG00000111361	-2.01314	5.03493	-4.18823	0.000193201	0.00301016	0.680504
POLR2I	ENSG00000105258	2.43943	3.92815	4.18786	0.000193409	0.00301016	0.709025
C1D	ENSG00000197223	-2.33444	3.57438	-4.18768	0.000193506	0.00301016	0.713345
MARCKSL1	ENSG00000175130	4.57931	7.95636	4.18744	0.000193644	0.00301016	0.675285
GPR153	ENSG00000158292	3.80687	4.81519	4.18741	0.000193657	0.00301016	0.679338
LPPR3	ENSG00000129951	4.64071	6.1985	4.18569	0.00019462	0.00302231	0.657697
RNF213	ENSG00000173821	-3.40968	5.47745	-4.18534	0.00019482	0.00302261	0.672035
NRXN2	ENSG00000110076	5.43278	5.82473	4.18431	0.000195396	0.00302854	0.655012
NOD1	ENSG00000106100	-4.68479	2.04833	-4.18376	0.000195709	0.00302854	0.698347
ZNF334	ENSG00000198185	-3.00443	3.77263	-4.18369	0.000195747	0.00302854	0.6996
NRXN3	ENSG00000021645	6.45766	4.24863	4.18324	0.000196001	0.00302967	0.695627
ARGLU1	ENSG00000134884	-4.07919	5.07787	-4.18217	0.000196607	0.00303622	0.663344
UBBP4	ENSG00000263563	3.63765	1.4218	4.18167	0.000196887	0.00303774	0.575232
PPIG	ENSG00000138398	-2.84456	5.9777	-4.18063	0.00019748	0.00304146	0.654753
ZNF417	ENSG00000173480	-3.12052	3.47279	-4.18061	0.000197493	0.00304146	0.696459
ZNF383	ENSG00000188283	-2.73722	2.4256	-4.17949	0.00019813	0.00304847	0.698493
ZBTB45	ENSG00000119574	3.21197	2.79515	4.17876	0.000198547	0.00305207	0.696703
ZNF579	ENSG00000218891	3.86949	3.43775	4.17822	0.000198852	0.00305395	0.69773
MSL2	ENSG00000174579	1.96552	5.151	4.17733	0.000199367	0.00305696	0.649566
IL1RAPL1	ENSG00000169306	6.20505	0.680792	4.17724	0.000199418	0.00305696	0.370882
ELK3	ENSG00000111145	-8.79973	2.15147	-4.17693	0.000199598	0.00305696	0.691126
PXDC1	ENSG00000168994	-5.32435	3.1816	-4.17624	0.000199991	0.00306017	0.692077
ELOVL1	ENSG00000066322	-4.88568	3.15569	-4.17569	0.000200307	0.00306219	0.689415
INCENP	ENSG00000149503	4.55738	4.52734	4.17367	0.00020148	0.00307569	0.663763
MIR503HG	ENSG00000223749	-10.6414	-1.42995	-4.1735	0.000201575	0.00307569	0.10452
GARNL3	ENSG00000136895	3.49287	3.87889	4.17321	0.000201742	0.00307569	0.670869
ELL2	ENSG00000118985	-5.41959	3.96456	-4.17179	0.00020257	0.0030855	0.664514
KIAA1549L	ENSG00000110427	5.64124	4.58995	4.16984	0.000203709	0.00309864	0.645183
BCL6	ENSG00000113916	5.01097	3.79621	4.16968	0.000203804	0.00309864	0.672157
PTPN14	ENSG00000152104	-9.42251	4.21905	-4.16822	0.000204665	0.0031089	0.655459
WDR66	ENSG00000158023	-5.15615	1.42237	-4.16714	0.000205301	0.00311572	0.626319
ZNF354B	ENSG00000178338	-2.52121	2.74483	-4.16554	0.000206247	0.00312626	0.666686
C19orf71	ENSG00000183397	-6.33898	-0.443748	-4.16533	0.000206374	0.00312626	0.327738
RBM24	ENSG00000112183	-5.11201	2.20412	-4.16497	0.000206588	0.00312626	0.65763
NUDT11	ENSG00000196368	3.54255	5.39168	4.16455	0.000206839	0.00312626	0.608993
ZNF213	ENSG00000085644	3.4335	2.98836	4.16413	0.000207088	0.00312626	0.661661
WHAMMP2	ENSG00000248334	-6.16583	-0.26005	-4.16408	0.000207119	0.00312626	0.369472
ARL2	ENSG00000213465	2.99652	4.44063	4.16322	0.00020763	0.00313115	0.629405
KIAA1644	ENSG00000138944	3.94238	4.22836	4.16096	0.000208983	0.00314871	0.632366
RN7SKP90	ENSG00000199883	17.0495	1.29542	4.1591	0.000210108	0.0031628	0.054641
PLOD3	ENSG00000106397	-4.32594	4.19413	-4.15859	0.000210412	0.00316452	0.620557
GPRC5C	ENSG00000170412	-10.3274	3.4245	-4.15631	0.000211798	0.0031825	0.639681
HIST1H2AC	ENSG00000180573	5.52236	7.42136	4.15594	0.000212023	0.00318301	0.582674
TMEM151A	ENSG00000179292	6.97408	2.18466	4.15545	0.000212327	0.00318471	0.590807
PPM1E	ENSG00000175175	3.85039	4.51245	4.15513	0.000212519	0.00318474	0.603839
CRTC1	ENSG00000105662	3.54253	3.69221	4.15314	0.000213738	0.00320012	0.62668
WDR19	ENSG00000157796	-2.24957	4.63273	-4.15254	0.000214105	0.00320275	0.59637
TFAP4	ENSG00000090447	3.80488	3.36328	4.1512	0.000214933	0.00321226	0.629638
CCDC57	ENSG00000176155	-3.8669	2.90156	-4.15084	0.000215155	0.00321271	0.626766
SNX4	ENSG00000114520	-1.89911	5.63531	-4.1503	0.000215495	0.0032149	0.57121
RP11-500C11.3	ENSG00000272269	4.26634	1.4764	4.14996	0.000215705	0.00321516	0.486442
ZNF628	ENSG00000197483	5.09406	1.42682	4.14779	0.000217053	0.00323236	0.48693
RBM39	ENSG00000131051	-2.30322	7.34834	-4.14723	0.000217402	0.00323454	0.569488
IRX3	ENSG00000177508	6.3688	3.66863	4.14694	0.000217586	0.00323454	0.617533
FNDC9	ENSG00000172568	9.73069	-0.66946	4.1465	0.00021786	0.00323572	-0.413639
PARD6A	ENSG00000102981	4.12308	2.5477	4.14557	0.00021844	0.00324146	0.605654
LAMC2	ENSG00000058085	-15.1855	1.28127	-4.14369	0.000219627	0.00325617	0.582061
SLC25A44	ENSG00000160785	2.64737	4.16264	4.14312	0.000219983	0.00325856	0.583062
COL17A1	ENSG00000065618	-14.7113	0.640572	-4.14235	0.000220472	0.00326012	0.519397
C1orf85	ENSG00000198715	-5.52696	2.91818	-4.14234	0.000220479	0.00326012	0.605558
INPP4B	ENSG00000109452	-5.65693	3.26783	-4.14165	0.000220917	0.00326322	0.596029
ERAP2	ENSG00000164308	-9.59815	0.210182	-4.14139	0.00022108	0.00326322	0.431409
EML1	ENSG00000066629	2.56084	5.84075	4.14042	0.000221697	0.00326945	0.538527
GPRC5A	ENSG00000013588	-14.9774	0.296933	-4.13899	0.000222615	0.00328009	0.468395
ACAD10	ENSG00000111271	-2.83571	3.9121	-4.1372	0.00022376	0.0032928	0.573995
LAMP5	ENSG00000125869	19.953	4.29891	4.13656	0.000224172	0.0032928	0.545749
ALKBH3	ENSG00000166199	2.693	3.54044	4.13646	0.000224238	0.0032928	0.585727
DOCK8	ENSG00000107099	-9.70195	-0.241849	-4.13641	0.000224267	0.0032928	0.355345
ZBTB5	ENSG00000168795	2.6672	5.06393	4.13572	0.000224714	0.00329646	0.542064
C3orf52	ENSG00000114529	-14.0042	0.0786652	-4.13283	0.00022659	0.00331938	0.390093
SLC39A13	ENSG00000165915	-3.90145	3.66703	-4.13259	0.000226742	0.00331938	0.561278
PSMA1	ENSG00000129084	-2.34772	4.42688	-4.13227	0.000226951	0.00331938	0.54415
SLC25A1	ENSG00000100075	3.12798	6.22594	4.13208	0.000227079	0.00331938	0.516107
GLIPR1	ENSG00000139278	-8.73239	1.94894	-4.1317	0.000227326	0.00331938	0.573453
HPCAL1	ENSG00000115756	3.67693	4.30403	4.13148	0.000227469	0.00331938	0.544563
LOX	ENSG00000113083	-13.6223	2.78773	-4.13052	0.0002281	0.00332099	0.57623
KCTD1	ENSG00000134504	3.33567	4.50385	4.1304	0.000228173	0.00332099	0.543576
PTH1R	ENSG00000160801	-12.5481	1.13745	-4.13016	0.00022833	0.00332099	0.539473
HIST2H2BF	ENSG00000203814	7.98548	6.72443	4.1301	0.000228375	0.00332099	0.509159
EIF5A2	ENSG00000163577	-3.62029	3.0185	-4.12898	0.000229111	0.00332879	0.569496
SAC3D1	ENSG00000168061	3.08744	3.35683	4.1244	0.000232141	0.00336988	0.558054
CPED1	ENSG00000106034	-17.7547	0.115441	-4.12382	0.00023253	0.0033726	0.397072
PLOD2	ENSG00000152952	-9.9256	4.24097	-4.12328	0.00023289	0.00337488	0.537283
PFKFB2	ENSG00000123836	-2.81924	4.16977	-4.12081	0.000234545	0.00339593	0.519747
NSMF	ENSG00000165802	3.26764	4.94947	4.11696	0.000237153	0.00342844	0.48734
LTV1	ENSG00000135521	-2.80088	3.78602	-4.11689	0.000237202	0.00342844	0.521781
RSAD1	ENSG00000136444	-3.09909	3.70303	-4.11606	0.000237767	0.00343137	0.521597
PARVA	ENSG00000197702	-7.06043	4.56479	-4.11599	0.000237816	0.00343137	0.510005
ZNF783	ENSG00000204946	-2.85753	2.95253	-4.11558	0.000238093	0.00343237	0.533912
R3HDM4	ENSG00000198858	2.16426	4.76363	4.11519	0.000238358	0.00343237	0.491333
APBB1	ENSG00000166313	3.2281	6.85171	4.11498	0.000238502	0.00343237	0.472475
C15orf57	ENSG00000128891	2.62561	2.95261	4.11311	0.000239787	0.00344789	0.531624
PLAU	ENSG00000122861	-11.7639	1.60101	-4.11157	0.000240851	0.00346021	0.514546
RAC1	ENSG00000136238	2.08469	6.93495	4.11082	0.000241367	0.00346252	0.462485
MAP1B	ENSG00000131711	4.40176	10.3008	4.11074	0.000241427	0.00346252	0.499174
ZC3H8	ENSG00000144161	-2.8531	3.71474	-4.10909	0.000242568	0.00347318	0.502231
SOX2	ENSG00000181449	7.06318	6.82022	4.10907	0.000242586	0.00347318	0.453455
MEGF11	ENSG00000157890	5.48687	2.65077	4.10724	0.000243862	0.00348846	0.511384
CSPG5	ENSG00000114646	6.08337	3.7512	4.1058	0.000244868	0.00349986	0.50279
ADAMTS14	ENSG00000138316	-10.2743	-1.10105	-4.1049	0.0002455	0.00350393	0.0606342
TSTA3	ENSG00000104522	-2.64294	3.91494	-4.10461	0.00024571	0.00350393	0.480321
CSPG4	ENSG00000173546	-10.0551	2.17478	-4.1045	0.000245783	0.00350393	0.505743
RHNO1	ENSG00000171792	2.44887	5.1625	4.10275	0.000247017	0.0035171	0.450824
NNMT	ENSG00000166741	-18.585	0.681476	-4.1026	0.000247128	0.0035171	0.438018
RASSF3	ENSG00000153179	-7.46382	2.49653	-4.101	0.000248261	0.00352849	0.500496
SNORA34	ENSG00000221491	-6.81723	1.38238	-4.10077	0.000248426	0.00352849	0.453139
GSK3A	ENSG00000105723	3.29588	3.48262	4.10058	0.000248563	0.00352849	0.493569
PNISR	ENSG00000132424	-2.55893	5.76541	-4.09833	0.000250173	0.00354834	0.434454
RP11-488L18.1	ENSG00000214144	6.07145	-0.381319	4.09781	0.000250544	0.00355058	-0.0980506
RP11-731J8.2	ENSG00000260918	9.00537	-0.425207	4.09747	0.000250792	0.00355079	-0.147595
SAMD15	ENSG00000100583	-7.10569	1.36438	-4.0972	0.000250985	0.00355079	0.466692
TUBG1	ENSG00000131462	2.66912	4.57314	4.0963	0.000251633	0.00355695	0.447098
BCAR3	ENSG00000137936	-5.2755	3.06653	-4.09539	0.000252292	0.00356135	0.481597
HCP5	ENSG00000206337	8.1783	0.68943	4.09528	0.000252371	0.00356135	0.212721
SLC33A1	ENSG00000169359	-2.61227	4.94672	-4.09365	0.000253549	0.0035738	0.432546
LMTK2	ENSG00000164715	2.86084	5.87528	4.09347	0.000253681	0.0035738	0.413533
GGN	ENSG00000179168	5.99191	-0.237804	4.09317	0.0002539	0.00357387	-0.0763348
RN7SKP217	ENSG00000201510	14.9783	-0.730309	4.092	0.000254753	0.00358286	-0.791678
DKK1	ENSG00000107984	-14.2691	0.670645	-4.09098	0.000255497	0.0035903	0.389409
TKTL1	ENSG00000007350	14.8571	0.469104	4.09046	0.000255883	0.00359269	-0.308419
PCSK6	ENSG00000140479	-8.79674	1.66913	-4.08937	0.000256676	0.0036008	0.463429
CLK1	ENSG00000013441	-3.26591	5.15729	-4.08886	0.000257055	0.00360086	0.413945
FAR1	ENSG00000197601	-2.65437	5.75774	-4.08878	0.000257112	0.00360086	0.408269
SBNO2	ENSG00000064932	4.76461	4.87789	4.08688	0.000258519	0.00361753	0.408754
MIR210HG	ENSG00000247095	-5.51371	0.0193077	-4.0856	0.000259466	0.00362775	0.219953
KCTD9	ENSG00000104756	-2.9295	3.44226	-4.08526	0.000259723	0.0036283	0.452042
GNG3	ENSG00000162188	5.45544	2.91798	4.08453	0.000260261	0.00363278	0.45765
ASTE1	ENSG00000034533	-3.22843	2.10665	-4.08359	0.000260964	0.00363954	0.453272
MAPK8IP2	ENSG00000008735	4.84613	5.46969	4.08202	0.000262141	0.0036529	0.384203
ATXN2L	ENSG00000168488	3.96688	4.7368	4.08113	0.000262813	0.00365922	0.409044
ABCC8	ENSG00000006071	6.72844	1.65043	4.08043	0.000263339	0.00366348	0.353258
HRK	ENSG00000135116	-6.39439	3.12814	-4.07956	0.000263992	0.00366607	0.436095
ALDOC	ENSG00000109107	8.03006	4.38441	4.07954	0.000264008	0.00366607	0.43242
MEN1	ENSG00000133895	2.33076	4.27461	4.07924	0.00026424	0.00366607	0.414249
ITIH5	ENSG00000123243	-12.1931	1.82665	-4.07902	0.000264403	0.00366607	0.433532
UBQLN2	ENSG00000188021	3.58984	5.16248	4.07807	0.000265128	0.00367306	0.381709
ZNF397	ENSG00000186812	-3.44372	4.32993	-4.07704	0.000265906	0.0036808	0.401902
MSC	ENSG00000178860	-7.93403	-0.208639	-4.07605	0.00026666	0.00368817	0.275795
PYGO2	ENSG00000163348	2.37393	4.95631	4.07442	0.000267912	0.00370242	0.378219
NBPF14	ENSG00000122497	-6.06716	2.55353	-4.07099	0.00027055	0.00373578	0.423669
NOXRED1	ENSG00000165555	-6.25622	-0.58743	-4.07064	0.000270822	0.00373645	0.0526492
SYT2	ENSG00000143858	7.29922	4.06888	4.07025	0.000271129	0.0037376	0.404623
NRG1-IT1	ENSG00000253974	11.9477	-0.769544	4.06991	0.000271393	0.00373815	-0.479409
ZNF462	ENSG00000148143	4.18645	6.92301	4.06956	0.000271662	0.00373876	0.349514
TGFBR2	ENSG00000163513	-10.7668	1.94236	-4.06904	0.000272071	0.00374131	0.414118
H1F0	ENSG00000189060	-7.19835	3.91112	-4.06752	0.000273255	0.0037545	0.390318
ICOSLG	ENSG00000160223	-8.51412	-0.85757	-4.06692	0.00027372	0.00375658	-0.0263726
TNNT2	ENSG00000118194	-15.095	-1.27595	-4.06662	0.000273957	0.00375658	-0.0438304
POMGNT1	ENSG00000085998	-1.61406	5.63432	-4.06617	0.000274315	0.00375658	0.346544
HECW1-IT1	ENSG00000181211	9.81266	-1.63449	4.06584	0.000274568	0.00375658	-0.810165
SLC30A7	ENSG00000162695	-2.67877	5.57699	-4.06584	0.000274574	0.00375658	0.349563
NSMAF	ENSG00000035681	-2.87686	4.34504	-4.0656	0.000274757	0.00375658	0.369923
TBK1	ENSG00000183735	-1.818	4.44403	-4.06436	0.000275738	0.00376691	0.363123
C1orf115	ENSG00000162817	-7.54949	2.48591	-4.06364	0.000276301	0.00376925	0.40483
SALL3	ENSG00000256463	7.27528	3.34469	4.06357	0.00027636	0.00376925	0.404484
HES5	ENSG00000197921	12.8343	5.14174	4.0627	0.000277049	0.00377555	0.393743
CHD2	ENSG00000173575	-3.03668	6.63353	-4.0621	0.000277527	0.00377899	0.338961
RP11-10G12.1	ENSG00000244538	9.44904	-0.0552532	4.06128	0.000278174	0.0037847	-0.282336
PLS3	ENSG00000102024	-7.12201	6.84166	-4.06083	0.000278538	0.00378657	0.346047
C9orf84	ENSG00000165181	6.30033	0.151736	4.05968	0.000279456	0.00379596	-0.0486863
HEXB	ENSG00000049860	-4.43304	5.17787	-4.05543	0.00028287	0.00383921	0.33252
H2AFX	ENSG00000188486	6.30182	5.68521	4.05505	0.000283178	0.00384027	0.318964
RHBDL3	ENSG00000141314	8.10939	4.18834	4.05308	0.000284777	0.00385882	0.369726
FKBP1B	ENSG00000119782	3.24443	3.20284	4.05247	0.000285278	0.00386014	0.372107
PSD	ENSG00000059915	4.7167	4.66916	4.05239	0.000285337	0.00386014	0.323735
NRARP	ENSG00000198435	7.8373	3.45911	4.05182	0.000285809	0.0038632	0.373083
KHNYN	ENSG00000100441	-6.22978	4.46946	-4.05155	0.000286026	0.0038632	0.340277
TYW1	ENSG00000198874	-2.19273	4.26797	-4.05093	0.000286534	0.00386694	0.336232
SNRPA	ENSG00000077312	3.72812	5.28096	4.04967	0.00028757	0.00387778	0.313101
HAVCR1	ENSG00000113249	-16.3265	-2.18874	-4.04893	0.000288176	0.00388282	-0.347369
PLA2R1	ENSG00000153246	-10.8598	0.215256	-4.04765	0.000289233	0.00389391	0.287274
CTSL	ENSG00000135047	-5.58113	5.3971	-4.04697	0.000289793	0.00389531	0.310476
B3GAT2	ENSG00000112309	5.28744	2.98743	4.04696	0.000289803	0.00389531	0.362165
DEAF1	ENSG00000177030	2.91318	5.07885	4.04646	0.000290219	0.00389776	0.297594
CTD-3006G17.2	ENSG00000258932	-12.8325	-1.295	-4.04596	0.000290632	0.00390017	-0.105631
RNF38	ENSG00000137075	2.90343	5.56182	4.04475	0.000291643	0.0039106	0.290376
MYO19	ENSG00000141140	-3.39055	3.97231	-4.04421	0.000292089	0.00391343	0.324972
TLR4	ENSG00000136869	-15.2951	-1.03928	-4.04386	0.000292381	0.00391395	-0.0143813
RPL35P2	ENSG00000220583	4.33292	0.896306	4.0436	0.000292597	0.00391395	0.125371
RPL7AP11	ENSG00000242445	5.00736	0.294458	4.0419	0.000294026	0.00392992	-0.0503859
TDP2	ENSG00000111802	-2.24218	4.36974	-4.04098	0.000294801	0.00393713	0.303708
DPY19L4	ENSG00000156162	-3.21391	5.16291	-4.03964	0.000295929	0.00394904	0.28855
SF1	ENSG00000168066	2.36652	6.10975	4.03913	0.000296364	0.00394925	0.269506
MT-RNR2	ENSG00000210082	16.4227	15.2077	4.03906	0.000296418	0.00394925	0.341229
AP1M1	ENSG00000072958	2.20893	5.93254	4.03851	0.000296885	0.00395231	0.267204
YWHAH	ENSG00000128245	3.69997	7.13318	4.03712	0.00029807	0.00396493	0.267166
RP11-420L9.5	ENSG00000270504	-7.27136	1.09024	-4.03464	0.000300188	0.00398794	0.276276
C7orf43	ENSG00000146826	3.16384	2.98656	4.03453	0.000300278	0.00398794	0.330026
COL13A1	ENSG00000197467	-10.0976	0.151967	-4.03422	0.000300546	0.00398833	0.161716
FKBP9	ENSG00000122642	-5.72523	4.67793	-4.0296	0.000304535	0.00403805	0.270271
2021-03-09	ENSG00000139266	3.73635	3.73114	4.02883	0.000305212	0.00404382	0.297625
ZNF385A	ENSG00000161642	6.39167	0.812758	4.02831	0.000305657	0.00404651	0.0389002
TNFAIP8L3	ENSG00000183578	8.83655	-0.264904	4.02802	0.000305914	0.00404669	-0.257176
ARHGAP32	ENSG00000134909	2.75276	5.18532	4.02652	0.000307229	0.00406087	0.246925
NEK6	ENSG00000119408	-3.74159	4.40507	-4.02133	0.000311813	0.0041182	0.260034
OSBPL9	ENSG00000117859	-2.37091	6.58037	-4.02093	0.000312164	0.00411957	0.228416
RP6-42F4.1	ENSG00000273131	-4.43267	1.12759	-4.01986	0.000313122	0.00412896	0.244418
CD44	ENSG00000026508	-9.79881	2.20201	-4.01926	0.000313659	0.00413278	0.291808
OBSCN	ENSG00000154358	-5.49465	3.86561	-4.01817	0.000314637	0.00414238	0.261594
NUS1	ENSG00000153989	-2.47607	4.81317	-4.01765	0.0003151	0.00414522	0.231644
MACF1	ENSG00000127603	-3.10698	8.16561	-4.01684	0.000315836	0.00415163	0.233884
RCN3	ENSG00000142552	-9.26566	-0.407744	-4.01537	0.00031716	0.00416575	0.0557358
RP11-47A8.5	ENSG00000272933	4.50759	1.70132	4.01479	0.000317684	0.00416935	0.212016
NBPF20	ENSG00000203832	-3.98887	1.34319	-4.01421	0.000318206	0.00417057	0.236426
SCMH1	ENSG00000010803	2.12765	4.70326	4.01414	0.000318276	0.00417057	0.225487
RP11-244O19.1	ENSG00000261534	6.45938	0.466129	4.01251	0.000319756	0.00418667	-0.0281766
FBXO4	ENSG00000151876	-5.8135	-0.491091	-4.0115	0.000320682	0.00419343	0.0240741
KCTD18	ENSG00000155729	-2.4493	3.22104	-4.01124	0.000320916	0.00419343	0.263774
RFX7	ENSG00000181827	4.20246	4.94676	4.01112	0.000321025	0.00419343	0.217947
RNF135	ENSG00000181481	-11.9931	-0.685307	-4.01017	0.000321895	0.00419929	-0.0179993
KDELC2	ENSG00000178202	-10.2005	3.25945	-4.00985	0.000322187	0.00419929	0.257872
ARFRP1	ENSG00000101246	-2.29334	4.01597	-4.00975	0.000322279	0.00419929	0.230657
DLGAP3	ENSG00000116544	5.88389	1.96422	4.00954	0.000322481	0.00419929	0.230264
SS18	ENSG00000141380	-2.68867	6.04976	-4.00869	0.000323258	0.00420613	0.196646
SLC25A11	ENSG00000108528	2.13206	5.57947	4.00798	0.000323917	0.00420649	0.189515
TESK2	ENSG00000070759	-7.00566	0.826679	-4.00796	0.000323929	0.00420649	0.180055
TRIM45	ENSG00000134253	-3.62923	2.48888	-4.0077	0.000324172	0.00420649	0.262476
ANKRD11	ENSG00000167522	-2.9351	5.76412	-4.00736	0.000324491	0.00420649	0.193
CYBRD1	ENSG00000071967	-9.30122	3.09941	-4.00706	0.000324764	0.00420649	0.258551
PCDH17	ENSG00000118946	4.81229	6.02767	4.00703	0.000324798	0.00420649	0.180724
C9orf142	ENSG00000148362	2.56857	3.56959	4.0048	0.000326862	0.00422677	0.241646
AC004453.8	ENSG00000146677	5.05655	2.77317	4.00479	0.00032687	0.00422677	0.245592
B4GALT4	ENSG00000121578	-4.745	3.99448	-4.0044	0.00032724	0.00422829	0.225793
DTD1	ENSG00000125821	3.00981	5.93745	4.00377	0.000327825	0.00423114	0.174656
TET3	ENSG00000187605	3.31776	5.4708	4.00358	0.000328001	0.00423114	0.178741
UBN1	ENSG00000118900	-2.21285	5.35388	-4.00323	0.000328334	0.00423114	0.184865
CKLF	ENSG00000217555	-4.85813	0.460254	-4.0029	0.000328643	0.00423114	0.100739
TOX3	ENSG00000103460	5.27698	3.8225	4.00281	0.000328728	0.00423114	0.240272
SNHG9	ENSG00000255198	-4.9008	0.633375	-4.00165	0.00032981	0.00424179	0.159138
RP11-572C15.6	ENSG00000272761	-10.7457	0.668717	-4.00071	0.0003307	0.00424821	0.188785
ACTN1	ENSG00000072110	-7.05115	6.08074	-4.00058	0.000330818	0.00424821	0.184283
TMEM151B	ENSG00000178233	5.49662	4.19051	3.99977	0.000331589	0.00425242	0.207217
DMTF1	ENSG00000135164	-2.14777	5.53693	-3.99969	0.000331655	0.00425242	0.172755
TK2	ENSG00000166548	-2.72394	3.30884	-3.99933	0.000331997	0.00425353	0.227265
TTC23	ENSG00000103852	-3.01807	4.01794	-3.99815	0.000333123	0.00425945	0.208645
FOXP4	ENSG00000137166	6.06794	3.67694	3.99811	0.000333155	0.00425945	0.235664
KIAA0556	ENSG00000047578	-2.31444	3.96857	-3.99804	0.000333224	0.00425945	0.204638
ARSI	ENSG00000183876	-14.6678	0.978062	-3.99671	0.000334486	0.00426806	0.199659
ZBTB20	ENSG00000181722	4.69866	4.40814	3.99665	0.000334547	0.00426806	0.199445
RP11-561C5.4	ENSG00000229212	6.80511	0.410269	3.99652	0.000334665	0.00426806	-0.129834
MYT1	ENSG00000196132	6.11871	4.62361	3.99586	0.000335295	0.00427283	0.183493
PDE8A	ENSG00000073417	-3.14122	3.09163	-3.99533	0.000335804	0.00427606	0.224145
CCDC92	ENSG00000119242	3.10834	3.66274	3.99476	0.000336356	0.00427974	0.207932
SIPA1L3	ENSG00000105738	3.17377	4.11578	3.99423	0.00033686	0.00427974	0.202186
JPH4	ENSG00000092051	4.688	3.80364	3.99423	0.000336862	0.00427974	0.2021
RPS10	ENSG00000124614	-4.31372	1.97265	-3.9939	0.000337179	0.00428051	0.222354
EMP3	ENSG00000142227	-8.71845	2.09208	-3.99354	0.000337525	0.00428091	0.225006
UBE2R2	ENSG00000107341	1.88218	6.51841	3.99333	0.000337723	0.00428091	0.148271
AIFM2	ENSG00000042286	-3.80138	0.953807	-3.99293	0.000338113	0.00428259	0.155965
CCDC80	ENSG00000091986	-13.0526	4.10487	-3.9923	0.000338719	0.00428401	0.202771
ZNF687	ENSG00000143373	2.54451	4.8141	3.99216	0.000338853	0.00428401	0.16885
C4orf32	ENSG00000174749	-7.43027	0.481447	-3.99201	0.000338994	0.00428401	0.138254
RPSAP54	ENSG00000213621	6.74518	-0.329231	3.98953	0.000341402	0.00431117	-0.386881
ADAMTS2	ENSG00000087116	-10.3082	1.58021	-3.98895	0.000341964	0.00431141	0.202855
MRPS27	ENSG00000113048	2.33943	6.20499	3.98884	0.000342074	0.00431141	0.136372
SLIT1	ENSG00000187122	10.2203	1.10244	3.98871	0.000342196	0.00431141	-0.0917571
C1S	ENSG00000182326	-7.03449	1.60148	-3.98822	0.000342677	0.00431422	0.193442
ITGA11	ENSG00000137809	-19.4472	0.0642034	-3.98764	0.000343241	0.00431806	0.0992717
TTC9B	ENSG00000174521	5.97431	2.22339	3.98556	0.000345281	0.00434045	0.191186
ACP6	ENSG00000162836	-5.63784	1.81445	-3.98466	0.000346168	0.00434833	0.196252
COX6A1P2	ENSG00000226976	5.96657	0.780784	3.98199	0.000348805	0.00437815	-0.0362656
ONECUT1	ENSG00000169856	6.99964	2.01546	3.98132	0.000349475	0.00438327	0.156352
RPL19P12	ENSG00000224415	4.76036	-0.352596	3.98056	0.000350228	0.00438942	-0.382182
SREK1	ENSG00000153914	-2.50935	5.52596	-3.97996	0.000350825	0.0043936	0.120966
CACNG2	ENSG00000166862	5.72005	-0.212968	3.97876	0.000352033	0.00440543	-0.197475
FAM129A	ENSG00000135842	-7.59548	2.60438	-3.97787	0.000352918	0.00441037	0.186155
ATF7IP	ENSG00000171681	2.42099	6.75544	3.97784	0.000352957	0.00441037	0.107413
HEXIM1	ENSG00000186834	-4.46828	3.86825	-3.97432	0.000356505	0.00444934	0.145119
PDLIM2	ENSG00000120913	-8.02577	1.78793	-3.97422	0.000356609	0.00444934	0.171654
NSMCE2	ENSG00000156831	-1.7159	4.0358	-3.97358	0.000357261	0.00445263	0.141095
MYO5B	ENSG00000167306	-9.08099	2.91446	-3.97343	0.000357405	0.00445263	0.166875
ULK1	ENSG00000177169	2.16537	4.19904	3.97307	0.000357776	0.00445393	0.134005
COL22A1	ENSG00000169436	-14.3574	1.53717	-3.9717	0.000359171	0.00446743	0.167289
IL17RA	ENSG00000177663	-4.1504	3.0133	-3.97148	0.000359396	0.00446743	0.16262
ABHD15	ENSG00000168792	-5.02691	1.70875	-3.97015	0.000360763	0.00448108	0.15392
NEUROG2	ENSG00000178403	11.9554	2.45444	3.96825	0.000362709	0.0045019	0.0607358
PELI3	ENSG00000174516	2.91217	3.48075	3.96678	0.000364231	0.00451744	0.149582
GNL3	ENSG00000163938	-3.08125	5.94385	-3.96636	0.000364669	0.00451951	0.0856947
RHOQ	ENSG00000119729	-2.31682	5.06632	-3.9661	0.000364941	0.00451953	0.0885551
ZNF816	ENSG00000180257	-3.12357	3.34789	-3.96485	0.000366234	0.00453218	0.14236
CDC42BPG	ENSG00000171219	-11.0825	-0.0919003	-3.96352	0.000367628	0.00454323	0.0120067
ZNF503	ENSG00000165655	5.74304	4.1453	3.96348	0.000367671	0.00454323	0.128658
PRKCDBP	ENSG00000170955	-16.1732	-2.10538	-3.96004	0.00037128	0.00458443	-0.486813
ZADH2	ENSG00000180011	4.88853	5.61421	3.95907	0.000372308	0.00459373	0.0629809
PSMF1	ENSG00000125818	1.90881	5.65472	3.95863	0.000372768	0.004596	0.0584826
STK36	ENSG00000163482	-2.90518	3.81637	-3.95726	0.000374226	0.00460847	0.100478
ADRA1A	ENSG00000120907	13.9501	1.17144	3.95711	0.000374382	0.00460847	-0.189862
ARNT2	ENSG00000172379	3.99408	6.08695	3.9569	0.000374607	0.00460847	0.048811
ARMCX3	ENSG00000102401	-2.37594	6.19173	-3.95563	0.000375962	0.00462173	0.0536703
ITGB3	ENSG00000259207	-12.2998	-0.959271	-3.9529	0.000378892	0.00465433	-0.194921
RAB27A	ENSG00000069974	-5.30853	2.02065	-3.95228	0.000379562	0.00465912	0.116835
GRIK5	ENSG00000105737	4.60179	2.98752	3.9515	0.000380403	0.00466595	0.120014
PCDHGA10	ENSG00000253846	5.0153	2.82206	3.95108	0.000380849	0.00466595	0.117112
TMEM180	ENSG00000138111	3.92178	2.23787	3.95098	0.000380957	0.00466595	0.103208
DCAKD	ENSG00000172992	2.09084	5.54517	3.95014	0.000381867	0.00467367	0.0379033
YBX1	ENSG00000065978	2.60952	9.27454	3.94931	0.000382771	0.0046813	0.0631611
CCDC28A	ENSG00000024862	-4.40855	2.17274	-3.94699	0.000385299	0.00470639	0.107765
TMEM229B	ENSG00000198133	5.30095	2.79964	3.94691	0.000385386	0.00470639	0.107417
DDX23	ENSG00000174243	-1.79015	6.11102	-3.94504	0.000387446	0.00472497	0.0254913
C3orf65	ENSG00000163915	8.61319	-0.323037	3.94501	0.000387473	0.00472497	-0.558614
SRP72	ENSG00000174780	2.37664	6.53377	3.9445	0.000388032	0.00472833	0.0186709
SLC38A6	ENSG00000139974	-2.82399	2.7921	-3.94293	0.000389767	0.00474601	0.0938714
POLH	ENSG00000170734	-3.39382	3.98055	-3.94093	0.000391992	0.00476684	0.0610169
VIM-AS1	ENSG00000229124	-6.9027	-0.623882	-3.94088	0.000392049	0.00476684	-0.220496
COPZ2	ENSG00000005243	-9.66445	0.191212	-3.93964	0.00039343	0.00478015	-0.05293
FZD6	ENSG00000164930	-9.88476	2.90371	-3.93906	0.000394081	0.00478457	0.0799131
MSRB3	ENSG00000174099	-8.23009	2.82434	-3.93868	0.000394504	0.00478623	0.0797982
CACNG7	ENSG00000105605	4.46656	3.50825	3.93684	0.000396569	0.00480739	0.0743362
AFAP1L1	ENSG00000157510	-11.7275	0.0290342	-3.93661	0.000396824	0.00480739	-0.0826948
SHD	ENSG00000105251	7.15704	4.12821	3.93436	0.000399371	0.00483473	0.0635216
TNFSF4	ENSG00000117586	-5.15366	0.156569	-3.93338	0.000400479	0.00484464	-0.113755
KIAA0907	ENSG00000132680	-2.73266	4.8757	-3.93269	0.00040126	0.00484835	0.00825716
CCDC141	ENSG00000163492	-11.3639	-0.936925	-3.93259	0.000401373	0.00484835	-0.249501
AC004381.6	ENSG00000005189	4.05645	3.46332	3.93234	0.000401658	0.00484835	0.069261
MAPKAP1	ENSG00000119487	-1.98998	5.88201	-3.93005	0.000404279	0.00487646	-0.0132593
SPRED3	ENSG00000188766	5.83576	0.5221	3.92929	0.000405149	0.00488343	-0.171955
LIPH	ENSG00000163898	-11.8095	-1.47928	-3.92852	0.000406037	0.00488636	-0.453228
IRAK4	ENSG00000198001	-3.20752	3.31909	-3.92828	0.000406313	0.00488636	0.0484646
PBXIP1	ENSG00000163346	-6.79449	4.97178	-3.92821	0.000406399	0.00488636	0.00397253
PENK	ENSG00000181195	-12.7484	1.42294	-3.92794	0.000406707	0.00488636	0.0500903
CSRP1	ENSG00000159176	-7.14289	3.6941	-3.92781	0.000406855	0.00488636	0.0180191
PHF20L1	ENSG00000129292	-2.20438	5.59288	-3.92633	0.000408564	0.00490336	-0.0214254
HHAT	ENSG00000054392	-3.64473	3.66271	-3.9255	0.000409535	0.00491148	0.0267941
MON1A	ENSG00000164077	2.88976	3.46836	3.92516	0.00040993	0.00491268	0.038423
R3HDM1	ENSG00000048991	3.32835	4.59042	3.92455	0.000410638	0.00491765	-0.00342128
PCP4	ENSG00000183036	8.8455	1.38474	3.92374	0.000411576	0.00492427	-0.0489223
CAMTA1	ENSG00000171735	4.10333	6.13242	3.92357	0.000411781	0.00492427	-0.0396186
PIGP	ENSG00000185808	-2.67984	2.95837	-3.92227	0.000413299	0.00493887	0.0374745
PHF11	ENSG00000136147	-6.99151	-0.5217	-3.91931	0.000416784	0.00497696	-0.240356
KCNH2	ENSG00000055118	4.61448	4.37192	3.91831	0.000417959	0.00498742	-0.0133653
SYNGR3	ENSG00000127561	4.70207	4.20414	3.91795	0.000418395	0.00498906	-0.0140656
PI15	ENSG00000137558	-13.9567	1.79336	-3.91764	0.000418761	0.00498986	0.0336678
PABPC4L	ENSG00000254535	-15.0994	-0.0198582	-3.91584	0.000420898	0.00501174	-0.0981245
FEZ1	ENSG00000149557	3.30187	7.00602	3.9149	0.00042202	0.00501897	-0.0573297
COMMD3	ENSG00000148444	-3.12225	3.0163	-3.91483	0.000422106	0.00501897	0.0188433
TTBK1	ENSG00000146216	5.18938	3.28022	3.91342	0.000423795	0.00503547	0.0150347
TAB2	ENSG00000055208	-2.12136	5.29606	-3.91301	0.000424289	0.00503616	-0.0508447
UBA6	ENSG00000033178	-2.32836	6.66003	-3.91285	0.000424484	0.00503616	-0.0564521
CBWD1	ENSG00000172785	-3.3213	3.76329	-3.91262	0.000424759	0.00503616	-0.0143827
C9orf89	ENSG00000165233	3.3526	3.21537	3.91175	0.000425805	0.00504498	0.0129999
2021-03-04	ENSG00000144583	4.95172	2.1567	3.91045	0.000427374	0.00505999	0.00691349
PIP4K2C	ENSG00000166908	-3.50162	4.01648	-3.90953	0.000428487	0.00506331	-0.0273674
DNAJC13	ENSG00000138246	-3.07087	5.53388	-3.90947	0.000428563	0.00506331	-0.0650386
ITM2C	ENSG00000135916	-4.53881	7.05989	-3.90947	0.000428565	0.00506331	-0.0587066
CXADR	ENSG00000154639	3.15142	7.26078	3.9091	0.000429011	0.005065	-0.0695077
SKIL	ENSG00000136603	-3.32665	7.09755	-3.90857	0.000429662	0.0050691	-0.0627818
TTYH1	ENSG00000167614	9.46931	6.70898	3.90755	0.000430896	0.00508006	-0.0787931
LL22NC03-86G7.1	ENSG00000224086	-4.98888	0.343189	-3.90598	0.000432821	0.00509916	-0.108248
KBTBD6	ENSG00000165572	2.71796	5.87296	3.90482	0.00043425	0.00510933	-0.0869518
GNG12	ENSG00000172380	-6.31865	5.58957	-3.90472	0.000434368	0.00510933	-0.0626312
FLCN	ENSG00000154803	-2.54822	4.38	-3.90453	0.000434602	0.00510933	-0.0576937
ZC3H12A	ENSG00000163874	-4.70274	0.770859	-3.90404	0.000435209	0.00511286	-0.083441
NFYA	ENSG00000001167	-2.8822	4.50613	-3.90336	0.00043605	0.00511915	-0.0580576
ZCWPW1	ENSG00000078487	-4.68872	0.712315	-3.90164	0.000438177	0.0051405	-0.0910796
RP11-120I21.2	ENSG00000254202	-18.1473	-1.21437	-3.90108	0.000438872	0.00514503	-0.307003
CDC37	ENSG00000105401	-2.21095	5.80082	-3.89959	0.000440724	0.00516312	-0.093463
VGF	ENSG00000128564	9.68614	6.1725	3.89683	0.000444174	0.00519989	-0.107524
EDN3	ENSG00000124205	-10.6134	-1.38602	-3.89633	0.000444804	0.00520362	-0.429952
IGF2R	ENSG00000197081	-4.01144	7.06388	-3.89447	0.000447155	0.00522746	-0.0988682
GFM2	ENSG00000164347	-1.92577	5.27703	-3.89334	0.000448592	0.00524058	-0.104454
NEK7	ENSG00000151414	-4.36816	5.31857	-3.89277	0.000449308	0.00524528	-0.10062
ADAMTS16	ENSG00000145536	-6.68948	2.21253	-3.89218	0.000450062	0.00524791	-0.0286507
PRLR	ENSG00000113494	-11.2783	0.713915	-3.8921	0.000450163	0.00524791	-0.0915113
UBALD1	ENSG00000153443	3.60244	1.38118	3.8916	0.000450799	0.00525166	-0.112992
TMEM133	ENSG00000170647	-6.02921	1.65982	-3.89043	0.000452298	0.00526363	-0.0435153
NPRL3	ENSG00000103148	2.89575	3.32946	3.89007	0.000452758	0.00526363	-0.0406267
EPS8	ENSG00000151491	-5.44573	4.66876	-3.89006	0.000452772	0.00526363	-0.0897235
ABTB1	ENSG00000114626	-5.25193	0.357404	-3.88912	0.000453973	0.00527392	-0.152749
PALM	ENSG00000099864	3.23694	6.38785	3.88789	0.000455551	0.00528772	-0.132374
RP11-299G20.2	ENSG00000259172	-6.48094	-0.592444	-3.88741	0.000456172	0.00528772	-0.329736
CD8B	ENSG00000172116	11.8672	-1.85865	3.88713	0.000456538	0.00528772	-1.18346
ZNF654	ENSG00000175105	-2.30539	4.04468	-3.88704	0.000456655	0.00528772	-0.0895593
IMP3	ENSG00000177971	2.63344	4.34531	3.88697	0.000456744	0.00528772	-0.0931168
SVOP	ENSG00000166111	5.74994	4.87533	3.88652	0.000457324	0.00529076	-0.117488
FAM189A1	ENSG00000104059	3.35647	2.76042	3.88574	0.000458338	0.00529881	-0.0451744
CASP3	ENSG00000164305	-3.21419	5.99161	-3.88514	0.00045911	0.0053008	-0.128183
NSUN2	ENSG00000037474	-2.43818	4.94798	-3.88512	0.000459144	0.0053008	-0.120058
MTR	ENSG00000116984	-3.14781	6.03326	-3.88351	0.000461235	0.00532126	-0.131264
TADA3	ENSG00000171148	2.22889	5.21284	3.88272	0.000462261	0.00532942	-0.13188
FLNB	ENSG00000136068	-7.86875	6.95354	-3.88195	0.000463273	0.00533493	-0.12381
RP11-119H12.4	ENSG00000234841	7.23378	-0.602522	3.88187	0.000463379	0.00533493	-0.574389
FAM91A1	ENSG00000176853	-2.19581	5.65575	-3.88157	0.000463768	0.00533572	-0.140082
ABCG4	ENSG00000172350	5.55598	0.712691	3.88088	0.000464676	0.0053425	-0.203649
AP1G2	ENSG00000213983	-5.34787	1.11045	-3.88048	0.000465199	0.00534482	-0.0813609
LIPE	ENSG00000079435	3.22026	2.00392	3.8794	0.000466628	0.00535448	-0.0828594
RN7SKP203	ENSG00000200488	4.40086	4.79711	3.87922	0.000466863	0.00535448	-0.125199
MAMLD1	ENSG00000013619	7.32769	0.63901	3.87903	0.000467118	0.00535448	-0.344716
RGMB-AS1	ENSG00000246763	5.04954	2.17536	3.87858	0.00046771	0.00535448	-0.0901486
PTK7	ENSG00000112655	-6.08143	6.70566	-3.87843	0.000467901	0.00535448	-0.137942
UBP1	ENSG00000153560	-2.14254	4.84121	-3.87839	0.000467964	0.00535448	-0.135664
ASS1	ENSG00000130707	-6.95022	4.74754	-3.87779	0.00046875	0.00535981	-0.131387
TPR	ENSG00000047410	-3.97757	7.3918	-3.87577	0.000471439	0.00538685	-0.144948
RP11-563E2.2	ENSG00000250027	9.64472	-0.437811	3.87455	0.000473058	0.00540166	-0.710267
SYT5	ENSG00000129990	5.19344	2.80292	3.87425	0.000473465	0.00540205	-0.0766592
CASP2	ENSG00000106144	2.84143	3.92671	3.87404	0.000473739	0.00540205	-0.103871
FIGN	ENSG00000182263	4.6967	4.70362	3.87302	0.000475106	0.00541394	-0.133773
RALGAPA1P	ENSG00000229419	4.26938	2.01238	3.87274	0.000475492	0.00541464	-0.0997518
RHOJ	ENSG00000126785	-10.7705	0.277107	-3.87205	0.000476413	0.00542143	-0.157498
RNA28S5	ENSG00000266658	16.1595	16.7629	3.87078	0.000478129	0.00543413	-0.0825083
HDX	ENSG00000165259	3.38954	3.52331	3.87074	0.00047818	0.00543413	-0.0985834
TMED9	ENSG00000184840	-3.73248	5.82697	-3.87015	0.000478984	0.00543957	-0.164381
RNF44	ENSG00000146083	3.56213	4.0892	3.86758	0.000482475	0.00547549	-0.129393
EEA1	ENSG00000102189	-2.59841	5.12123	-3.86709	0.000483143	0.00547934	-0.165488
PHACTR2	ENSG00000112419	-7.37671	5.27699	-3.86584	0.000484839	0.00549484	-0.159427
TMEM170B	ENSG00000205269	3.56275	5.98172	3.86519	0.000485739	0.0055013	-0.192118
AP3M1	ENSG00000185009	2.3126	6.17911	3.86471	0.000486397	0.00550503	-0.191557
RFFL	ENSG00000092871	2.36828	3.15179	3.86446	0.000486739	0.00550517	-0.101766
ZNF423	ENSG00000102935	3.67773	5.62808	3.86332	0.000488311	0.00551659	-0.191099
AP001172.2	ENSG00000270071	10.1305	-0.433517	3.86325	0.00048841	0.00551659	-0.860355
DHRS13	ENSG00000167536	3.3958	2.36567	3.86285	0.000488962	0.00551909	-0.105601
OXTR	ENSG00000180914	-8.14285	0.882097	-3.86196	0.000490188	0.00552639	-0.147341
RP11-36C20.1	ENSG00000240376	5.42805	1.9414	3.8619	0.000490271	0.00552639	-0.152423
CCNL1	ENSG00000163660	-3.05793	5.16322	-3.86096	0.000491569	0.00553383	-0.184933
PAK7	ENSG00000101349	5.73361	4.04265	3.86085	0.000491725	0.00553383	-0.144821
CHERP	ENSG00000085872	3.82408	3.38691	3.8607	0.000491926	0.00553383	-0.114801
BCR	ENSG00000186716	2.29412	6.26657	3.85998	0.000492939	0.0055415	-0.20475
ARAP1	ENSG00000186635	-4.8945	3.1599	-3.85945	0.000493669	0.00554597	-0.124739
GDI2	ENSG00000057608	1.99906	8.74967	3.85813	0.000495517	0.00556299	-0.182948
SLC44A5	ENSG00000137968	3.86384	5.28198	3.85759	0.000496268	0.00556767	-0.203922
CTA-85E5.6	ENSG00000225971	9.06246	-0.924906	3.85707	0.000496996	0.00556851	-1.02139
MYOZ3	ENSG00000164591	-8.36234	-0.908365	-3.85706	0.00049701	0.00556851	-0.467892
IFI16	ENSG00000163565	7.06237	4.44993	3.85593	0.000498601	0.00558259	-0.160543
ITPRIPL2	ENSG00000205730	-8.68079	2.11029	-3.85473	0.000500283	0.0055916	-0.122279
POU6F1	ENSG00000184271	3.76325	2.55465	3.85461	0.000500452	0.0055916	-0.124072
SLC25A20	ENSG00000178537	-3.31548	3.42403	-3.85456	0.00050053	0.0055916	-0.149628
H1FX	ENSG00000184897	4.20631	5.9076	3.85391	0.000501441	0.0055916	-0.218934
RP11-395G23.3	ENSG00000254615	-4.40914	2.01667	-3.8539	0.000501463	0.0055916	-0.124076
CD82	ENSG00000085117	-6.32209	1.83352	-3.85383	0.00050156	0.0055916	-0.126054
CTD-2267D19.2	ENSG00000265666	5.41684	1.09446	3.8537	0.00050175	0.0055916	-0.251661
RP11-864N7.2	ENSG00000227615	4.31661	2.67996	3.85171	0.000504563	0.00561679	-0.132459
PDCD6IP	ENSG00000170248	-2.02554	6.11129	-3.85163	0.000504683	0.00561679	-0.218169
GSPT1	ENSG00000103342	2.15126	6.80061	3.8509	0.000505731	0.0056247	-0.225601
C7orf63	ENSG00000105792	-5.0389	0.989743	-3.84965	0.000507511	0.00564074	-0.175593
CBX5	ENSG00000094916	3.41375	8.79564	3.84813	0.000509695	0.00565825	-0.209361
MYL9	ENSG00000101335	-11.4622	1.32228	-3.84808	0.000509765	0.00565825	-0.147578
ARID4B	ENSG00000054267	-2.54063	5.55432	-3.84596	0.000512814	0.00568721	-0.230286
RP11-408P14.1	ENSG00000243199	4.3121	2.6863	3.8458	0.000513055	0.00568721	-0.146992
ATP5SL	ENSG00000105341	2.04873	5.12523	3.8437	0.000516097	0.00571713	-0.229945
NPIPA1	ENSG00000183426	-4.74306	0.593052	-3.84257	0.000517736	0.00572792	-0.230562
AC012146.7	ENSG00000234327	-5.27835	0.949639	-3.84256	0.000517757	0.00572792	-0.199697
RNF5	ENSG00000204308	2.26415	5.71719	3.84201	0.000518565	0.00573307	-0.24894
TRIM6	ENSG00000121236	-11.7749	-0.746583	-3.84047	0.000520822	0.00575421	-0.468342
ELOVL5	ENSG00000012660	2.32023	6.7067	3.84008	0.00052139	0.00575474	-0.254609
SLC35F4	ENSG00000151812	5.47278	0.573554	3.83996	0.00052156	0.00575474	-0.346435
HIST1H2BC	ENSG00000180596	6.55963	7.17521	3.83892	0.000523094	0.00576518	-0.259989
NCOA6	ENSG00000198646	4.81853	4.25486	3.83872	0.000523384	0.00576518	-0.202491
HIST1H2BJ	ENSG00000124635	8.97917	6.78149	3.83841	0.000523855	0.00576518	-0.261364
CD2AP	ENSG00000198087	-5.89324	4.20842	-3.83838	0.000523888	0.00576518	-0.214421
LINC00682	ENSG00000245870	11.5173	-0.407835	3.83629	0.000526984	0.00579544	-0.779841
PRR24	ENSG00000257704	4.28045	2.11333	3.83589	0.000527582	0.0057982	-0.184832
MTDH	ENSG00000147649	-2.11602	6.63048	-3.83533	0.000528417	0.00580355	-0.259898
LRRC48	ENSG00000171962	-3.48428	1.78183	-3.83501	0.000528896	0.0058036	-0.172541
RP11-798L4.1	ENSG00000205682	8.44265	-0.504026	3.83486	0.000529117	0.0058036	-0.722272
HIST1H2AL	ENSG00000198374	11.3681	5.35058	3.83286	0.0005321	0.00583163	-0.234749
RFTN1	ENSG00000131378	-6.00107	4.2336	-3.83268	0.000532371	0.00583163	-0.225199
CADPS	ENSG00000163618	5.14433	6.23618	3.83119	0.000534615	0.00585237	-0.281984
ZNF204P	ENSG00000204789	-7.48601	1.50894	-3.82978	0.000536734	0.00587171	-0.191367
RNU2-63P	ENSG00000222724	-8.02855	-0.0794191	-3.8295	0.000537168	0.00587199	-0.331828
ISG20L2	ENSG00000143319	2.80053	4.30165	3.8293	0.000537463	0.00587199	-0.235061
C11orf49	ENSG00000149179	2.80082	5.40713	3.82867	0.000538427	0.00587868	-0.280125
ATP2B4	ENSG00000058668	5.00998	6.6289	3.8279	0.000539585	0.00588747	-0.290447
DISC1	ENSG00000162946	-4.45615	1.93918	-3.82734	0.000540437	0.00589292	-0.190743
RP1-278E11.3	ENSG00000180211	6.60218	0.805914	3.82632	0.000541996	0.00590606	-0.425348
MANBA	ENSG00000109323	-4.92142	4.90971	-3.82544	0.000543337	0.0059168	-0.266351
PPP1R26-AS1	ENSG00000225361	-5.08515	0.0153973	-3.82329	0.000546638	0.00594888	-0.337595
NKX6-1	ENSG00000163623	11.0854	2.84733	3.82252	0.00054783	0.00595796	-0.21972
UBXN2A	ENSG00000173960	-1.98984	5.37646	-3.82223	0.00054827	0.00595887	-0.289005
ETV3	ENSG00000117036	-2.56338	4.60746	-3.82139	0.000549572	0.00596913	-0.270737
ACOT9	ENSG00000123130	-4.55584	3.94466	-3.82091	0.000550305	0.0059732	-0.25609
TANK	ENSG00000136560	-2.77833	4.60701	-3.81985	0.000551955	0.00598723	-0.28396
TNIP1	ENSG00000145901	-2.3133	4.43534	-3.81854	0.000554	0.0060055	-0.275832
DNAJC3	ENSG00000102580	-3.90626	5.96207	-3.81783	0.000555096	0.00601343	-0.301
AP001442.2	ENSG00000233783	7.27296	-0.332873	3.81761	0.000555452	0.00601343	-0.698837
ERLIN2	ENSG00000147475	-2.94244	6.1934	-3.81672	0.000556834	0.0060228	-0.305991
IL20RB	ENSG00000174564	-6.54359	-0.117128	-3.81652	0.000557144	0.0060228	-0.412217
NOC3L	ENSG00000173145	-2.52239	4.56211	-3.81606	0.000557868	0.0060228	-0.282429
MGST2	ENSG00000085871	-5.84966	1.79149	-3.81586	0.000558193	0.0060228	-0.222095
RHBDF2	ENSG00000129667	-7.25819	-0.154828	-3.81573	0.000558384	0.0060228	-0.390382
MBD4	ENSG00000129071	-2.12915	4.29869	-3.81564	0.000558536	0.0060228	-0.278652
NIPA1	ENSG00000170113	4.07776	5.70614	3.81544	0.000558842	0.0060228	-0.319576
FGF13	ENSG00000129682	6.04772	6.21156	3.81441	0.000560473	0.00603648	-0.326151
LIMS1	ENSG00000169756	-3.94186	5.00245	-3.81354	0.000561836	0.00604725	-0.303341
CNNM1	ENSG00000119946	6.57257	0.411305	3.81309	0.000562557	0.00605111	-0.458468
B9D2	ENSG00000123810	3.07809	1.8119	3.81204	0.000564222	0.00606511	-0.254848
CHST15	ENSG00000182022	4.86524	4.71246	3.81085	0.000566113	0.00608153	-0.296078
APC2	ENSG00000115266	4.80903	6.35254	3.81001	0.00056744	0.00609032	-0.337508
CASC3	ENSG00000108349	1.69963	6.18756	3.80987	0.000567661	0.00609032	-0.334065
SHANK2	ENSG00000162105	4.98187	3.62762	3.80948	0.000568291	0.00609316	-0.250457
SYNJ1	ENSG00000159082	4.14005	4.45869	3.80925	0.000568657	0.00609317	-0.296755
RELN	ENSG00000189056	12.954	6.46836	3.80715	0.000572024	0.0061231	-0.336652
ROCK2	ENSG00000134318	-2.70277	5.91409	-3.807	0.000572261	0.0061231	-0.333137
NT5M	ENSG00000205309	4.05044	2.9649	3.80682	0.00057255	0.0061231	-0.241765
GDAP1L1	ENSG00000124194	5.21564	6.07459	3.8065	0.000573069	0.00612472	-0.346308
ABI2	ENSG00000138443	2.07351	7.53028	3.8052	0.000575178	0.00614333	-0.337386
LGALS3BP	ENSG00000108679	4.75569	6.4353	3.80405	0.000577039	0.00615926	-0.352921
PCMTD1	ENSG00000168300	-2.07469	5.26087	-3.8029	0.000578895	0.00617219	-0.338974
OSBPL3	ENSG00000070882	-4.25048	3.65885	-3.80285	0.000578989	0.00617219	-0.285302
TMEM144	ENSG00000164124	-10.1275	0.979261	-3.80017	0.000583358	0.0062148	-0.289942
MAP2	ENSG00000078018	5.10224	9.20914	3.79978	0.000583992	0.00621667	-0.328823
MIR3609	ENSG00000266019	-4.69514	3.09562	-3.79938	0.000584651	0.00621667	-0.281823
TRIML2	ENSG00000179046	-17.8456	-1.94056	-3.79938	0.000584652	0.00621667	-0.73076
ASAP1	ENSG00000153317	3.38074	4.97756	3.79896	0.000585347	0.00621848	-0.343657
HID1	ENSG00000167861	4.03186	3.95344	3.79868	0.000585806	0.00621848	-0.315861
HPD	ENSG00000158104	-11.0721	-1.17596	-3.7986	0.00058594	0.00621848	-0.640614
ZNF404	ENSG00000176222	-3.46552	1.53339	-3.79774	0.000587354	0.00622609	-0.273078
KPNA2	ENSG00000182481	4.4242	7.64815	3.79771	0.000587402	0.00622609	-0.359293
TTC12	ENSG00000149292	-4.66068	3.22554	-3.79734	0.000588017	0.00622752	-0.28516
SEZ6L2	ENSG00000174938	3.51891	6.42412	3.79718	0.000588283	0.00622752	-0.369445
STK32C	ENSG00000165752	3.5583	3.92208	3.79684	0.000588835	0.00622769	-0.307596
MYO15B	ENSG00000266714	-7.86247	0.509927	-3.79672	0.000589045	0.00622769	-0.325332
HAP1	ENSG00000173805	6.20075	1.91084	3.79582	0.000590537	0.00623951	-0.299109
VSTM2A	ENSG00000170419	6.56661	3.96116	3.79546	0.000591137	0.0062419	-0.314177
SCD5	ENSG00000145284	3.27236	6.45774	3.79512	0.0005917	0.00624389	-0.374467
MTRNR2L1	ENSG00000256618	14.1815	3.72001	3.79409	0.000593413	0.00625802	-0.27311
LNP1	ENSG00000206535	2.70876	3.35098	3.79379	0.000593903	0.00625922	-0.287306
TMEM59L	ENSG00000105696	4.9343	4.46999	3.79344	0.000594484	0.0062614	-0.344899
RP11-655M14.13	ENSG00000255318	-8.81236	-1.01349	-3.79271	0.00059572	0.00627046	-0.592875
PRKG1	ENSG00000185532	-7.05644	4.4904	-3.79128	0.000598112	0.00629167	-0.357141
SREBF1	ENSG00000072310	4.63444	3.90649	3.79051	0.000599407	0.00629907	-0.310785
CBX4	ENSG00000141582	2.70036	4.06674	3.79041	0.00059957	0.00629907	-0.332463
TSPYL4	ENSG00000187189	3.20725	6.12803	3.79011	0.000600079	0.00630045	-0.388504
ASCL1	ENSG00000139352	13.0814	3.52681	3.78896	0.000602013	0.00631451	-0.287914
ATP1A3	ENSG00000105409	5.68021	6.89958	3.78887	0.000602174	0.00631451	-0.388994
HCRTR2	ENSG00000137252	7.86646	0.669431	3.78791	0.000603802	0.00632761	-0.442117
FAM47E	ENSG00000189157	-4.49072	0.317485	-3.78725	0.000604906	0.00633475	-0.390473
HTR7P1	ENSG00000183935	-4.81494	0.0683068	-3.78696	0.000605399	0.00633475	-0.42569
EPDR1	ENSG00000086289	-6.66855	2.87932	-3.78667	0.000605906	0.00633475	-0.310855
DHRS4-AS1	ENSG00000215256	3.54314	2.29914	3.78661	0.000606002	0.00633475	-0.300093
SNAP25-AS1	ENSG00000227906	8.82667	-0.906095	3.78601	0.000607019	0.00633879	-0.963589
RASGRF2	ENSG00000113319	-6.3247	2.61268	-3.78592	0.000607174	0.00633879	-0.312596
RAP1A	ENSG00000116473	-1.93991	4.4882	-3.78571	0.000607527	0.00633879	-0.369535
HOXA2	ENSG00000105996	18.5746	2.01332	3.78381	0.000610791	0.00636886	-0.645586
RN7SKP9	ENSG00000201793	3.7724	3.49543	3.7833	0.000611653	0.00637386	-0.316162
NSDHL	ENSG00000147383	3.21605	4.82703	3.782	0.000613884	0.00639313	-0.382819
CADM3	ENSG00000162706	5.04162	5.12619	3.78162	0.000614545	0.006396	-0.398745
DSC1	ENSG00000134765	-9.26019	-0.914429	-3.7814	0.000614927	0.006396	-0.666227
LUC7L	ENSG00000007392	-2.73994	4.58648	-3.78112	0.000615417	0.00639712	-0.385911
NDNF	ENSG00000173376	8.94491	4.13272	3.77943	0.000618328	0.00642338	-0.319439
MTRNR2L12	ENSG00000269028	13.7047	5.8486	3.77853	0.000619893	0.00643563	-0.396371
SNAP91	ENSG00000065609	5.03298	5.32418	3.77822	0.00062044	0.00643731	-0.413522
FADS2	ENSG00000134824	3.59029	7.71873	3.77638	0.000623641	0.0064665	-0.41147
C20orf24	ENSG00000101084	6.75746	1.66284	3.77522	0.000625681	0.00648363	-0.383696
PCDHGC4	ENSG00000242419	5.01147	1.64836	3.77448	0.000626972	0.00649297	-0.361594
RP11-650J17.1	ENSG00000248152	9.99418	-0.776335	3.77419	0.000627494	0.00649435	-0.987334
TRMT10C	ENSG00000174173	-1.9202	4.7333	-3.77302	0.000629552	0.00651161	-0.407839
FAUP1	ENSG00000235297	6.73355	-0.50652	3.77233	0.000630771	0.00652018	-0.889924
USP46	ENSG00000109189	-2.44538	5.76269	-3.77099	0.000633136	0.00654057	-0.428363
IQGAP1	ENSG00000140575	-5.3676	6.35091	-3.7705	0.000634022	0.00654173	-0.41811
SDAD1	ENSG00000198301	-2.52395	5.15523	-3.77049	0.000634031	0.00654173	-0.421158
TBC1D8B	ENSG00000133138	-8.83195	0.160224	-3.76913	0.000636456	0.00656269	-0.446165
MICAL3	ENSG00000243156	3.11919	5.01432	3.76709	0.000640093	0.00659069	-0.43423
PAX7	ENSG00000009709	13.1193	2.86961	3.76674	0.000640731	0.00659069	-0.386154
CSF2RA	ENSG00000198223	-12.8887	-1.13297	-3.76663	0.000640922	0.00659069	-0.710003
ELAVL3	ENSG00000196361	5.34533	4.5048	3.7666	0.000640975	0.00659069	-0.407226
GLIS2	ENSG00000126603	3.95025	3.215	3.76651	0.000641146	0.00659069	-0.347128
ZNF266	ENSG00000174652	-2.04322	4.52269	-3.7661	0.000641889	0.00659427	-0.413034
EDN1	ENSG00000078401	-13.9008	0.11405	-3.765	0.000643858	0.00661043	-0.423362
ATP10D	ENSG00000145246	-4.60285	3.91754	-3.76456	0.000644648	0.00661448	-0.398313
C6orf141	ENSG00000197261	-11.021	-2.52205	-3.76388	0.000645883	0.00662307	-1.00131
ALOX15	ENSG00000161905	-14.4741	-1.80607	-3.76337	0.000646812	0.00662388	-0.859128
C19orf55	ENSG00000167595	3.18639	2.19872	3.76333	0.000646885	0.00662388	-0.3551
ENDOG	ENSG00000167136	5.94045	1.1026	3.76318	0.000647152	0.00662388	-0.458572
LAMP1	ENSG00000185896	-2.21598	6.85884	-3.76253	0.000648333	0.00663058	-0.447011
PSME3	ENSG00000131467	3.21866	5.07306	3.76238	0.0006486	0.00663058	-0.444016
TMEM198	ENSG00000188760	3.69419	3.68621	3.7621	0.000649118	0.00663181	-0.383676
TUBB3	ENSG00000258947	3.77405	4.28245	3.76143	0.000650335	0.00664018	-0.41973
KRR1	ENSG00000111615	-1.98385	4.29953	-3.76121	0.000650737	0.00664022	-0.420001
HIST2H2AA3	ENSG00000183558	10.1909	-0.949488	3.76064	0.000651774	0.00664675	-1.20609
PRPH	ENSG00000135406	7.73492	6.12111	3.76007	0.00065281	0.00665324	-0.466006
REXO2	ENSG00000076043	-4.47387	3.78863	-3.75967	0.00065355	0.00665672	-0.409789
ATG3	ENSG00000144848	-2.1683	4.8283	-3.75913	0.000654539	0.00666273	-0.443953
ELMSAN1	ENSG00000156030	3.17771	3.99657	3.75698	0.000658487	0.00669883	-0.403951
ZNF75D	ENSG00000186376	-2.51926	3.43716	-3.75647	0.000659422	0.00670276	-0.400412
GALC	ENSG00000054983	-3.48113	5.26202	-3.75634	0.000659676	0.00670276	-0.459579
DDX55	ENSG00000111364	-2.75638	3.86081	-3.75598	0.000660332	0.00670534	-0.414601
MED10	ENSG00000133398	-3.09441	3.37731	-3.75476	0.000662597	0.00672425	-0.40172
ANAPC4	ENSG00000053900	-2.69446	4.18527	-3.75446	0.000663146	0.00672573	-0.437526
ADAMTS13	ENSG00000160323	-3.88375	1.34468	-3.75391	0.000664173	0.00673206	-0.380593
PPM1M	ENSG00000164088	-3.52532	1.64881	-3.75304	0.000665795	0.00674284	-0.378402
SLIT3	ENSG00000184347	6.95516	5.17201	3.75291	0.000666044	0.00674284	-0.46609
DGKK	ENSG00000204466	6.82241	0.377393	3.75213	0.000667491	0.00675339	-0.641813
NAALADL2	ENSG00000177694	-6.09515	1.30264	-3.75186	0.00066799	0.00675435	-0.390398
IFRD1	ENSG00000006652	-3.05552	5.72925	-3.75054	0.000670471	0.00677218	-0.477997
MT-RNR1	ENSG00000211459	15.7773	13.3203	3.75049	0.000670565	0.00677218	-0.407179
ZNF468	ENSG00000204604	-2.71112	4.20099	-3.74928	0.000672843	0.00679108	-0.448022
CSK	ENSG00000103653	1.86138	4.43623	3.7486	0.000674127	0.00679992	-0.461061
ZFPM1	ENSG00000179588	3.99755	1.94576	3.74814	0.000674981	0.00680442	-0.403304
GPR123	ENSG00000197177	7.56724	1.82594	3.74707	0.000677012	0.00682078	-0.42175
HDAC7	ENSG00000061273	-3.22748	4.17173	-3.74472	0.000681475	0.00686161	-0.457389
RP11-498P14.5	ENSG00000203279	-6.68419	-1.21316	-3.74419	0.000682482	0.00686761	-0.720624
ADAMTS9	ENSG00000163638	-10.5006	4.21627	-3.74392	0.000683004	0.00686872	-0.448641
TMEM192	ENSG00000170088	-2.24676	4.15213	-3.74344	0.000683914	0.00687373	-0.464394
C6orf89	ENSG00000198663	-2.08857	5.90544	-3.74276	0.000685229	0.0068828	-0.502315
PTMAP5	ENSG00000214182	4.88118	1.07681	3.74205	0.000686589	0.00689232	-0.506316
SIK1	ENSG00000142178	-3.73976	3.79392	-3.74019	0.000690169	0.00692409	-0.457108
AC069277.2	ENSG00000189229	-13.7031	-1.96021	-3.73935	0.00069179	0.00693618	-0.861651
GPBP1L1	ENSG00000159592	-1.61339	6.06012	-3.73899	0.00069249	0.00693903	-0.511224
SNX8	ENSG00000106266	-2.77999	3.65207	-3.73649	0.000697337	0.00698341	-0.457166
IGSF21	ENSG00000117154	5.18612	1.38653	3.73513	0.000699989	0.00700526	-0.464571
COMMD8	ENSG00000169019	-3.76695	3.23054	-3.73495	0.000700358	0.00700526	-0.44543
RBBP4P1	ENSG00000249485	4.8643	0.614054	3.73389	0.000702422	0.00702169	-0.600651
FAM57B	ENSG00000149926	5.72977	2.60539	3.73301	0.000704163	0.00703104	-0.422588
FCHO1	ENSG00000130475	4.45774	3.15613	3.73299	0.000704199	0.00703104	-0.430824
RNFT2	ENSG00000135119	2.62263	4.89255	3.73135	0.000707428	0.00705906	-0.518283
CHGA	ENSG00000100604	5.71362	5.37949	3.73105	0.000708024	0.00706078	-0.535389
VPS41	ENSG00000006715	-2.10222	6.21202	-3.7307	0.000708722	0.00706352	-0.533302
BEND7	ENSG00000165626	2.74092	3.76	3.72978	0.000710552	0.00707754	-0.469785
CACNA2D3	ENSG00000157445	6.19003	3.40288	3.72877	0.000712559	0.0070933	-0.453516
MTSS1L	ENSG00000132613	3.60935	3.66781	3.7285	0.000713093	0.00709438	-0.465935
ZGPAT	ENSG00000197114	-4.2102	0.772955	-3.72824	0.000713604	0.00709524	-0.473514
LRIG3	ENSG00000139263	-8.73419	4.30353	-3.72742	0.000715238	0.00710394	-0.486502
ATXN7	ENSG00000163635	2.31758	3.81681	3.72738	0.00071533	0.00710394	-0.474531
SETD6	ENSG00000103037	-2.91391	2.70458	-3.72681	0.000716456	0.00710789	-0.45185
COL8A1	ENSG00000144810	-17.9006	1.65094	-3.72655	0.000716992	0.00710789	-0.438337
BCL2L2	ENSG00000129473	-1.83887	3.52836	-3.72654	0.000717005	0.00710789	-0.482806
CXorf40B	ENSG00000197021	-2.00559	3.51853	-3.72571	0.000718667	0.00711733	-0.481549
CTB-175P5.4	ENSG00000269416	6.2392	2.40695	3.72564	0.00071881	0.00711733	-0.458236
SPATS2L	ENSG00000196141	-4.63108	5.57676	-3.72397	0.000722174	0.00714312	-0.541013
MMP11	ENSG00000099953	-5.97516	2.05575	-3.72392	0.00072227	0.00714312	-0.446632
GTPBP2	ENSG00000172432	-2.1682	4.46838	-3.72351	0.000723088	0.00714507	-0.524862
TMTC3	ENSG00000139324	-3.49976	5.84493	-3.7234	0.000723324	0.00714507	-0.545664
MAP10	ENSG00000212916	-4.0163	1.89251	-3.72121	0.000727749	0.00718453	-0.451419
GXYLT2	ENSG00000172986	-11.4737	2.14014	-3.72096	0.000728264	0.00718537	-0.456792
COL4A1	ENSG00000187498	-10.8588	6.9306	-3.72002	0.000730187	0.00720001	-0.533541
RP4-800G7.1	ENSG00000239719	5.33966	1.12027	3.71981	0.000730611	0.00720001	-0.59273
FAM208B	ENSG00000108021	-2.20601	6.17531	-3.71935	0.000731539	0.0072049	-0.562052
MAST1	ENSG00000105613	4.62265	4.27457	3.71859	0.000733103	0.00721605	-0.532331
CDK5R1	ENSG00000176749	4.26254	5.74368	3.71742	0.000735505	0.00723472	-0.576009
RUNX2	ENSG00000124813	-6.26557	0.265651	-3.71716	0.000736022	0.00723472	-0.561469
LSM12	ENSG00000161654	2.2773	3.36905	3.71703	0.0007363	0.00723472	-0.48041
ZBTB40	ENSG00000184677	-2.5479	4.69547	-3.71624	0.000737927	0.00724645	-0.550825
METTL21B	ENSG00000123427	-5.17746	1.22676	-3.71505	0.000740378	0.00726301	-0.487429
PGGT1B	ENSG00000164219	-2.61194	4.03613	-3.715	0.000740484	0.00726301	-0.524317
TPMT	ENSG00000137364	-2.3371	3.55991	-3.71339	0.000743819	0.00729143	-0.510974
GPR173	ENSG00000184194	4.73542	4.7038	3.71243	0.000745803	0.00730201	-0.560418
STX17	ENSG00000136874	-2.98427	3.43554	-3.71238	0.000745912	0.00730201	-0.509361
FLOT2	ENSG00000132589	2.83907	5.80064	3.71224	0.000746209	0.00730201	-0.587411
TRHDE	ENSG00000072657	-5.24625	1.5115	-3.71105	0.000748691	0.00731897	-0.478305
RAB40C	ENSG00000197562	2.18249	4.26315	3.71099	0.00074882	0.00731897	-0.550666
TPCN1	ENSG00000186815	-4.78761	2.85153	-3.70977	0.000751366	0.00733747	-0.493029
CTD-2554C21.3	ENSG00000229481	7.57023	0.0789073	3.70966	0.000751592	0.00733747	-0.777848
PDIA2	ENSG00000185615	-7.53901	-0.115291	-3.70926	0.00075244	0.00734146	-0.557852
CDK14	ENSG00000058091	-2.59752	5.78892	-3.70902	0.00075293	0.00734194	-0.586307
ARHGAP42	ENSG00000165895	-5.8381	3.88926	-3.70814	0.000754789	0.00735103	-0.530601
ZNF74	ENSG00000185252	2.0417	5.08284	3.70808	0.000754917	0.00735103	-0.585269
CAPG	ENSG00000042493	-14.0933	1.2098	-3.70795	0.000755183	0.00735103	-0.498829
CBR1	ENSG00000159228	-4.20471	2.46845	-3.70714	0.000756891	0.00736337	-0.49582
PIEZO2	ENSG00000154864	-7.63255	3.09072	-3.70654	0.000758153	0.00736827	-0.525436
CNP	ENSG00000173786	2.33468	5.92557	3.70649	0.000758278	0.00736827	-0.603285
CLPP	ENSG00000125656	2.48239	4.69679	3.70587	0.000759576	0.0073766	-0.575344
PPP2R2B	ENSG00000156475	4.46251	5.76627	3.70526	0.000760881	0.00738497	-0.607729
ZNF652	ENSG00000198740	2.25688	5.18902	3.70501	0.000761401	0.00738553	-0.592411
LGALS1	ENSG00000100097	-10.0706	3.32648	-3.70481	0.000761824	0.00738553	-0.517153
SDCBP	ENSG00000137575	-2.71437	6.73025	-3.70409	0.000763363	0.00739616	-0.597556
MAP9	ENSG00000164114	-3.01621	5.30388	-3.70147	0.000768959	0.00744606	-0.602327
FAM114A2	ENSG00000055147	-2.02616	4.73466	-3.70081	0.000770361	0.00745531	-0.590483
RNF208	ENSG00000212864	6.2169	0.0595816	3.70001	0.000772091	0.00746471	-0.757548
CALN1	ENSG00000183166	8.17776	2.81641	3.69994	0.000772248	0.00746471	-0.505889
RP11-732M18.3	ENSG00000236537	3.36626	4.48405	3.69974	0.000772674	0.00746471	-0.579427
MPPE1	ENSG00000154889	-2.29257	2.88468	-3.69945	0.000773294	0.00746638	-0.51899
COX19	ENSG00000240230	-3.24381	3.29324	-3.69863	0.000775069	0.00747673	-0.539824
MAP2K5	ENSG00000137764	3.46106	3.80137	3.69854	0.000775261	0.00747673	-0.54
CDK16	ENSG00000102225	3.72728	7.01805	3.69776	0.000776941	0.0074886	-0.623279
ATM	ENSG00000149311	-1.80924	6.78877	-3.69718	0.000778209	0.00749649	-0.616839
CNPY4	ENSG00000166997	-3.11327	3.38742	-3.69657	0.000779536	0.00750239	-0.5486
TPM2	ENSG00000198467	-12.4346	4.46234	-3.69631	0.000780104	0.00750239	-0.566852
CAST	ENSG00000153113	-4.81757	5.52222	-3.69627	0.00078017	0.00750239	-0.609853
CCDC8	ENSG00000169515	-4.82649	4.44262	-3.69589	0.000781016	0.0075062	-0.582389
ACOX2	ENSG00000168306	-8.0448	-0.347391	-3.69568	0.000781464	0.0075062	-0.675672
PIN1	ENSG00000127445	2.28648	5.38738	3.69542	0.000782031	0.00750732	-0.626748
FHL2	ENSG00000115641	-6.36048	2.20395	-3.69319	0.000786896	0.00754968	-0.521909
HELQ	ENSG00000163312	-1.90821	3.32715	-3.69194	0.000789643	0.00756762	-0.554513
SCDP1	ENSG00000226549	10.1826	-1.05325	3.69193	0.000789673	0.00756762	-1.40878
MYO1E	ENSG00000157483	-3.88989	3.72207	-3.69101	0.000791705	0.00758274	-0.575011
PIGT	ENSG00000124155	2.3997	5.67333	3.68943	0.000795178	0.00760484	-0.643018
MLLT1	ENSG00000130382	2.37415	3.99907	3.68915	0.000795803	0.00760484	-0.587489
DCXR	ENSG00000169738	2.85858	5.2239	3.68913	0.000795858	0.00760484	-0.632756
VWA5B2	ENSG00000145198	6.82379	1.4389	3.68906	0.000796005	0.00760484	-0.573492
FAM134B	ENSG00000154153	3.91324	4.06039	3.68893	0.000796289	0.00760484	-0.603848
FASN	ENSG00000169710	4.21701	7.94796	3.68784	0.000798713	0.00762139	-0.638308
TOX2	ENSG00000124191	8.12805	0.893543	3.68774	0.000798936	0.00762139	-0.687231
DBX1	ENSG00000109851	17.0464	0.392791	3.68612	0.000802559	0.00765158	-1.2173
AP3S2	ENSG00000157823	2.29298	4.34238	3.68461	0.000805928	0.0076757	-0.612675
RP11-32K4.1	ENSG00000253554	7.93506	1.83077	3.68431	0.0008066	0.0076757	-0.605225
CYP51A1	ENSG00000001630	4.84389	3.22016	3.68422	0.000806807	0.0076757	-0.55505
FADS1	ENSG00000149485	2.83932	7.58855	3.68399	0.000807312	0.0076757	-0.651508
FUT9	ENSG00000172461	7.67067	3.84868	3.68391	0.000807505	0.0076757	-0.56941
TBCE	ENSG00000116957	-2.20777	4.59117	-3.68376	0.000807847	0.0076757	-0.627822
TMEM40	ENSG00000088726	-14.044	-2.52565	-3.68327	0.000808937	0.00768168	-1.17661
SAMD5	ENSG00000203727	-4.89986	3.15665	-3.68269	0.000810239	0.00768967	-0.583545
MRPL45	ENSG00000174100	2.67044	4.61575	3.68138	0.000813205	0.00771343	-0.62525
ESCO1	ENSG00000141446	-3.12911	4.99859	-3.68059	0.000814986	0.00772296	-0.644007
ALS2	ENSG00000003393	-1.88804	5.59148	-3.68013	0.000816041	0.00772296	-0.66279
TMEM196	ENSG00000173452	9.64594	2.62518	3.6801	0.000816112	0.00772296	-0.551385
PIEZO1	ENSG00000103335	-6.91595	3.20239	-3.67991	0.000816545	0.00772296	-0.593033
ST14	ENSG00000149418	-15.381	-1.54937	-3.67989	0.000816584	0.00772296	-0.906756
EEF1GP5	ENSG00000234785	6.28925	0.0946843	3.67971	0.000816985	0.00772296	-0.877424
NQO1	ENSG00000181019	-8.23963	3.81462	-3.67901	0.000818597	0.00773382	-0.610808
SMC6	ENSG00000163029	-3.0105	5.07037	-3.67761	0.000821783	0.00775953	-0.656352
FARSB	ENSG00000116120	2.19173	5.28423	3.67731	0.000822476	0.00776162	-0.668116
FAM47E-STBD1	ENSG00000118804	-5.94523	-0.657638	-3.67711	0.000822935	0.00776162	-0.791095
XDH	ENSG00000158125	-7.52156	-0.308918	-3.67582	0.000825884	0.00778504	-0.69502
TMOD3	ENSG00000138594	-2.66457	5.68178	-3.67536	0.000826943	0.00779062	-0.672959
BBX	ENSG00000114439	-3.36737	6.20326	-3.67421	0.000829587	0.00780766	-0.67113
GGT1	ENSG00000100031	-9.34691	-0.400543	-3.6741	0.000829838	0.00780766	-0.754532
OLFML2A	ENSG00000185585	-9.05209	1.79669	-3.67396	0.000830155	0.00780766	-0.566001
KIF7	ENSG00000166813	-2.44071	3.15675	-3.67238	0.000833831	0.00783782	-0.601225
MICALL2	ENSG00000164877	-4.06019	1.73257	-3.67127	0.000836393	0.00785512	-0.572481
PYROXD2	ENSG00000119943	-6.15344	1.27378	-3.671	0.000837032	0.00785512	-0.586906
ZNF235	ENSG00000159917	-3.00437	2.25501	-3.67098	0.000837082	0.00785512	-0.575729
NCAPD2	ENSG00000010292	4.1971	6.422	3.6707	0.000837715	0.00785664	-0.693851
RPL28	ENSG00000108107	3.97281	7.16147	3.67029	0.000838684	0.00786131	-0.693624
RYBP	ENSG00000163602	-2.491	5.71179	-3.66999	0.000839375	0.00786337	-0.688122
ENOX2	ENSG00000165675	4.41288	4.38595	3.66944	0.000840672	0.00787111	-0.653316
ZPLD1	ENSG00000170044	12.7074	1.0569	3.66887	0.000842001	0.00787746	-0.770238
MAPK1IP1L	ENSG00000168175	3.3524	6.41095	3.66874	0.000842295	0.00787746	-0.701043
SNORD15B	ENSG00000207445	-5.65983	2.2069	-3.66791	0.000844255	0.00789137	-0.583235
CLN5	ENSG00000102805	-3.01719	4.63719	-3.66664	0.000847241	0.00790965	-0.672092
METTL8	ENSG00000123600	-2.04805	4.2574	-3.66649	0.000847589	0.00790965	-0.660743
C8orf58	ENSG00000241852	-2.91979	2.84373	-3.66647	0.000847631	0.00790965	-0.602133
UVSSA	ENSG00000163945	-3.98053	2.74183	-3.666	0.000848736	0.00791138	-0.601539
UFM1	ENSG00000120686	-2.55982	6.55466	-3.66599	0.000848765	0.00791138	-0.697461
FBLN2	ENSG00000163520	-11.1855	3.46272	-3.66422	0.000852957	0.00794602	-0.619132
TSHZ2	ENSG00000182463	4.38119	4.05807	3.66395	0.000853584	0.00794742	-0.637644
FAM211A-AS1	ENSG00000175061	2.34108	8.17881	3.66316	0.000855468	0.00796052	-0.695901
STARD5	ENSG00000172345	-4.07664	0.341469	-3.66272	0.000856502	0.0079657	-0.695671
TBC1D25	ENSG00000068354	2.51908	2.87581	3.66236	0.000857364	0.00796929	-0.603229
BRSK2	ENSG00000174672	3.9467	4.80837	3.66155	0.000859295	0.00797574	-0.697691
RRAGC	ENSG00000116954	-3.30099	4.36953	-3.66154	0.000859328	0.00797574	-0.681346
NDFIP1	ENSG00000131507	4.16069	7.0201	3.66131	0.000859875	0.00797574	-0.717781
U2SURP	ENSG00000163714	-2.75723	6.55931	-3.66127	0.00085997	0.00797574	-0.708757
LCLAT1	ENSG00000172954	3.13859	4.1284	3.6606	0.000861564	0.0079858	-0.657098
CCDC85B	ENSG00000175602	4.61842	2.77269	3.66042	0.000862011	0.0079858	-0.601761
C6orf1	ENSG00000186577	2.91366	3.499	3.65902	0.000865365	0.00801242	-0.638518
RPS2P46	ENSG00000189343	8.92221	6.89052	3.65808	0.00086763	0.00802894	-0.729993
TFIP11	ENSG00000100109	-1.67999	4.8129	-3.65757	0.000868839	0.00803568	-0.704821
CRABP1	ENSG00000166426	8.58667	6.67373	3.65725	0.000869615	0.0080384	-0.725124
PHPT1	ENSG00000054148	2.48376	6.05996	3.65481	0.000875523	0.00808853	-0.735447
VMP1	ENSG00000062716	-2.43124	6.28939	-3.65413	0.000877196	0.0080995	-0.728615
GIT1	ENSG00000108262	2.48162	4.96053	3.65353	0.000878645	0.00810841	-0.721979
CHRNA4	ENSG00000101204	5.66526	3.29796	3.65287	0.000880266	0.00811197	-0.636905
EFEMP2	ENSG00000172638	-9.50981	1.92676	-3.65282	0.000880384	0.00811197	-0.619092
ATCAY	ENSG00000167654	4.99032	6.62292	3.65265	0.000880804	0.00811197	-0.743419
FAM53A	ENSG00000174137	-6.59168	-0.890356	-3.65258	0.000880976	0.00811197	-0.874895
PDCD6	ENSG00000249915	-1.83347	5.25523	-3.65216	0.000881997	0.0081169	-0.727483
ACKR3	ENSG00000144476	10.1525	4.61782	3.65184	0.000882782	0.00811965	-0.650139
SLC25A25	ENSG00000148339	2.74525	5.03407	3.65138	0.0008839	0.00812545	-0.732358
CCNF	ENSG00000162063	4.17935	4.97005	3.65093	0.000885026	0.00813133	-0.720589
AC093616.4	ENSG00000234231	-7.42268	0.0573632	-3.65037	0.000886386	0.00813857	-0.738185
RP11-122D10.1	ENSG00000259280	9.72876	0.401805	3.65021	0.000886789	0.00813857	-0.99841
FAM111A	ENSG00000166801	-5.12088	2.32221	-3.64999	0.000887329	0.00813905	-0.629619
RP11-465B22.3	ENSG00000217801	-4.57265	-0.236066	-3.64953	0.000888461	0.00814468	-0.751415
GOLGA3	ENSG00000090615	-4.90133	6.35181	-3.64934	0.000888919	0.00814468	-0.735212
MEIS1	ENSG00000143995	6.32921	5.98012	3.6491	0.000889527	0.00814578	-0.747225
WSCD1	ENSG00000179314	4.76058	5.72147	3.6484	0.000891239	0.00815286	-0.747633
NFKB1	ENSG00000109320	-2.40175	3.71628	-3.64839	0.000891276	0.00815286	-0.681296
EP300	ENSG00000100393	3.03318	5.5003	3.64778	0.000892777	0.00815787	-0.742577
BDP1	ENSG00000145734	-2.7217	6.06964	-3.64777	0.000892801	0.00815787	-0.745278
HIST1H2BM	ENSG00000196374	10.4204	4.74735	3.64718	0.000894278	0.00816349	-0.685633
ACSBG1	ENSG00000103740	7.14687	0.23866	3.64647	0.000896045	0.00816349	-0.907819
FGFR3	ENSG00000068078	6.60781	5.39543	3.64644	0.000896118	0.00816349	-0.725511
TNFAIP3	ENSG00000118503	-7.28281	1.85175	-3.64638	0.00089627	0.00816349	-0.632786
SKI	ENSG00000157933	2.92158	4.43115	3.6463	0.000896448	0.00816349	-0.70732
TMUB1	ENSG00000164897	2.86392	3.40444	3.64624	0.000896612	0.00816349	-0.662015
FGF9	ENSG00000102678	3.25697	2.66885	3.64615	0.00089684	0.00816349	-0.635642
ARL8A	ENSG00000143862	2.59832	5.29143	3.64595	0.000897335	0.00816355	-0.754026
SPOCK1	ENSG00000152377	5.4469	4.80475	3.64565	0.00089807	0.00816578	-0.73828
PLB1	ENSG00000163803	-5.19588	-0.300896	-3.64461	0.000900682	0.00818507	-0.7566
SYTL3	ENSG00000164674	-4.88892	0.313897	-3.64433	0.000901366	0.00818684	-0.694729
WNT7B	ENSG00000188064	13.2715	0.821162	3.64166	0.000908062	0.00824056	-0.985772
SLMAP	ENSG00000163681	-1.31761	5.26733	-3.64158	0.000908268	0.00824056	-0.756722
GAL3ST3	ENSG00000175229	5.28208	1.76765	3.63915	0.000914424	0.0082919	-0.670619
SLC22A3	ENSG00000146477	-11.1756	-1.22722	-3.63876	0.000915411	0.00829635	-0.941827
PRRT2	ENSG00000167371	4.82682	3.95738	3.63745	0.000918743	0.00832203	-0.714313
TSHZ3	ENSG00000121297	5.07234	3.92621	3.63658	0.000920939	0.0083347	-0.702687
EFNA5	ENSG00000184349	-4.36171	4.63799	-3.63651	0.000921141	0.0083347	-0.751635
WDSUB1	ENSG00000196151	-3.21391	2.52637	-3.63481	0.000925476	0.00836869	-0.669882
TET1	ENSG00000138336	2.54705	6.33336	3.63465	0.0009259	0.00836869	-0.784703
LINC00634	ENSG00000205704	6.20809	-0.195296	3.63247	0.000931488	0.00841464	-0.943863
P2RX5	ENSG00000083454	7.98534	-0.111077	3.63159	0.000933769	0.00842662	-0.950291
GULP1	ENSG00000144366	-5.29634	4.97551	-3.63125	0.000934643	0.00842662	-0.761923
LINC00086	ENSG00000178947	4.56828	3.62681	3.63112	0.000934999	0.00842662	-0.71654
TRIM46	ENSG00000163462	4.7998	2.29999	3.63107	0.00093511	0.00842662	-0.669556
MORC4	ENSG00000133131	-4.43316	4.00348	-3.63099	0.000935337	0.00842662	-0.730383
ATHL1	ENSG00000142102	-5.732	2.06527	-3.63069	0.000936109	0.00842808	-0.671461
SCN5A	ENSG00000183873	7.43905	1.98855	3.63053	0.000936509	0.00842808	-0.68392
PTRF	ENSG00000177469	-12.2796	4.22493	-3.62974	0.000938579	0.00844215	-0.730326
LYNX1	ENSG00000180155	9.61199	2.22275	3.62715	0.000945328	0.00849828	-0.693049
CYP1B1	ENSG00000138061	-11.9864	2.17689	-3.62683	0.000946167	0.00850124	-0.684954
BMS1	ENSG00000165733	-2.13403	5.76611	-3.6237	0.000954404	0.00857064	-0.805528
ADRBK2	ENSG00000100077	3.48272	5.79621	3.62343	0.000955103	0.00857231	-0.815788
RP11-212P7.2	ENSG00000273270	-3.62785	3.20845	-3.6227	0.000957055	0.00858237	-0.737718
USP46-AS1	ENSG00000248866	-5.41868	0.478685	-3.62262	0.000957253	0.00858237	-0.741324
STEAP3	ENSG00000115107	-5.89016	0.728185	-3.62166	0.000959807	0.00860066	-0.716469
MYL12A	ENSG00000101608	-4.87729	6.09941	-3.62112	0.000961234	0.00860882	-0.80506
ATP6V1G1	ENSG00000136888	-1.66236	6.66492	-3.62054	0.000962788	0.00861811	-0.814645
RP11-130F10.1	ENSG00000250131	-10.3566	-0.327877	-3.61991	0.000964478	0.00862464	-0.787214
ITCH	ENSG00000078747	-2.33793	6.56896	-3.61988	0.00096455	0.00862464	-0.814757
P4HA1	ENSG00000122884	-8.2475	6.14053	-3.6194	0.000965843	0.00862839	-0.795217
RP3-512B11.3	ENSG00000261189	-11.2171	-1.01441	-3.61921	0.000966342	0.00862839	-0.952887
B4GALNT1	ENSG00000135454	4.87895	3.45711	3.61914	0.00096652	0.00862839	-0.735343
DNAJC10	ENSG00000077232	-2.25305	6.93923	-3.6187	0.000967711	0.00863319	-0.815884
RFX4	ENSG00000111783	7.37287	4.42253	3.61855	0.000968092	0.00863319	-0.733286
ZNF568	ENSG00000198453	-2.43814	3.86179	-3.61747	0.000970998	0.00865121	-0.770105
MKS1	ENSG00000011143	-1.83046	3.81256	-3.61742	0.000971149	0.00865121	-0.763871
SDC2	ENSG00000169439	-6.54309	6.56268	-3.616	0.000974969	0.00867818	-0.813634
KIAA1147	ENSG00000257093	2.63185	5.42404	3.6159	0.000975217	0.00867818	-0.823439
BAG3	ENSG00000151929	-4.48286	3.81342	-3.6154	0.000976582	0.00868273	-0.7702
CYR61	ENSG00000142871	-8.84957	3.77195	-3.61532	0.000976795	0.00868273	-0.760692
VSTM2B	ENSG00000187135	5.919	0.135363	3.61499	0.000977687	0.00868273	-0.887739
HIST1H1E	ENSG00000168298	6.45736	8.36116	3.6149	0.000977922	0.00868273	-0.822545
PLEKHG4	ENSG00000196155	-7.11917	0.101057	-3.61475	0.000978328	0.00868273	-0.803513
NMNAT2	ENSG00000157064	4.91064	5.26845	3.61439	0.00097932	0.00868691	-0.832032
C12orf57	ENSG00000111678	3.14114	5.11827	3.61408	0.000980154	0.00868734	-0.821409
ARHGDIB	ENSG00000111348	-12.0791	0.160435	-3.61399	0.000980409	0.00868734	-0.792878
SNF8	ENSG00000159210	-1.77674	4.72751	-3.6136	0.000981456	0.008692	-0.8194
RP4-530I15.9	ENSG00000232043	5.59935	-0.284756	3.61299	0.000983119	0.00870211	-1.06426
TOR4A	ENSG00000198113	-5.59049	-0.387139	-3.61234	0.000984893	0.00871319	-0.879873
KCNK9	ENSG00000169427	9.23638	3.13695	3.61135	0.000987593	0.00872878	-0.733181
TMEM30B	ENSG00000182107	-12.5078	-2.05582	-3.61131	0.0009877	0.00872878	-1.18344
KCNN1	ENSG00000105642	4.89586	3.01491	3.61037	0.000990272	0.00874688	-0.726206
TAMM41	ENSG00000144559	2.75715	2.7394	3.60993	0.000991468	0.00875281	-0.722459
MKRN3	ENSG00000179455	11.0424	2.26077	3.6092	0.000993481	0.00876414	-0.767569
SENP6	ENSG00000112701	-1.85034	6.71268	-3.60908	0.000993801	0.00876414	-0.843108
SRCAP	ENSG00000080603	3.02147	4.69916	3.60764	0.000997766	0.00878999	-0.82061
MGAT3	ENSG00000128268	3.06212	5.25551	3.60763	0.000997786	0.00878999	-0.848129
CACNA1A	ENSG00000141837	4.81857	2.29031	3.60642	0.00100112	0.0088028	-0.728839
ZNF137P	ENSG00000123870	-5.30049	0.346973	-3.6064	0.00100119	0.0088028	-0.805741
GALNT7	ENSG00000109586	-3.83186	4.93454	-3.60626	0.00100158	0.0088028	-0.827218
EEF1A1P14	ENSG00000233057	6.36533	-0.428367	3.60624	0.00100162	0.0088028	-1.15269
NBEAL1	ENSG00000144426	-2.18932	4.50556	-3.60613	0.00100193	0.0088028	-0.826104
AC117395.1	ENSG00000268175	-3.56406	1.77868	-3.60596	0.0010024	0.0088028	-0.729783
FGD3	ENSG00000127084	9.64221	0.792014	3.60516	0.00100463	0.00881776	-0.943432
FCHO2	ENSG00000157107	-2.09266	3.98068	-3.60307	0.00101044	0.00886404	-0.807484
COL11A2	ENSG00000204248	-6.68717	0.359903	-3.60278	0.00101127	0.00886663	-0.765249
PRR4	ENSG00000111215	3.79394	2.1236	3.60241	0.0010123	0.00887106	-0.741553
GABBR1	ENSG00000204681	4.29379	5.24658	3.60187	0.0010138	0.00887951	-0.865746
SLC43A3	ENSG00000134802	-5.26595	-0.548996	-3.60099	0.00101627	0.0088965	-0.946896
RPS7P4	ENSG00000229133	7.20705	-0.611895	3.5988	0.00102244	0.00894586	-1.3132
STC2	ENSG00000113739	-7.68793	3.95364	-3.59752	0.00102605	0.00897272	-0.808813
CTXN1	ENSG00000178531	6.17363	2.82115	3.59686	0.00102792	0.00898437	-0.7557
PRKCI	ENSG00000163558	-1.75794	6.17768	-3.59614	0.00102999	0.0089977	-0.879081
AOC3	ENSG00000131471	-7.3561	-1.20083	-3.59517	0.00103274	0.00901699	-1.0631
RP11-104G3.2	ENSG00000229273	3.74132	0.572733	3.59461	0.00103433	0.00902619	-0.875987
DPEP1	ENSG00000015413	-11.6566	-1.99774	-3.59284	0.00103941	0.00905847	-1.21874
L3MBTL3	ENSG00000198945	-2.33761	3.7579	-3.59283	0.00103944	0.00905847	-0.826045
RPGR	ENSG00000156313	-3.75686	2.83369	-3.5925	0.00104038	0.00905847	-0.786582
BLZF1	ENSG00000117475	-3.72414	4.20167	-3.59242	0.00104062	0.00905847	-0.842261
SUMO3	ENSG00000184900	1.51555	6.15597	3.5922	0.00104124	0.00905847	-0.894957
THBS1	ENSG00000137801	-10.9099	6.28497	-3.59219	0.00104128	0.00905847	-0.861355
LRFN2	ENSG00000156564	6.15678	1.10305	3.59122	0.00104407	0.00907795	-0.814841
INA	ENSG00000148798	5.71479	7.18243	3.58994	0.00104776	0.00910073	-0.896872
CA3	ENSG00000164879	-10.1291	-1.6088	-3.58993	0.00104778	0.00910073	-1.18494
ASB13	ENSG00000196372	2.41016	3.85714	3.58919	0.00104992	0.00911461	-0.832238
GPX7	ENSG00000116157	-6.36985	1.02695	-3.58886	0.0010509	0.00911834	-0.783985
RP11-383H13.1	ENSG00000235531	-5.72959	-0.120244	-3.58816	0.00105293	0.00913123	-0.861444
COL8A2	ENSG00000171812	-12.2968	0.45929	-3.58776	0.00105409	0.00913657	-0.798282
DNM3	ENSG00000197959	5.17723	5.79338	3.58725	0.00105557	0.0091446	-0.909665
SPRY3	ENSG00000168939	3.42827	1.62152	3.58701	0.00105627	0.00914598	-0.787353
GGA2	ENSG00000103365	-3.03579	5.30325	-3.58607	0.00105902	0.00916498	-0.893452
NOS1AP	ENSG00000198929	4.46471	1.96605	3.58555	0.00106054	0.00917336	-0.7866
SV2A	ENSG00000159164	4.63035	6.0215	3.58479	0.00106277	0.00918368	-0.917845
RP11-254B13.1	ENSG00000240087	4.45481	0.713318	3.58477	0.00106283	0.00918368	-0.916925
CDK7	ENSG00000134058	-2.75439	4.37379	-3.58438	0.00106396	0.00918866	-0.872066
RP11-447H19.1	ENSG00000247763	6.07937	-0.277874	3.58064	0.00107499	0.00927224	-1.10486
NBPF15	ENSG00000243452	-2.2833	3.82528	-3.58035	0.00107586	0.00927224	-0.860881
PRKG2	ENSG00000138669	-5.26513	0.844033	-3.58035	0.00107587	0.00927224	-0.803618
ZNF542	ENSG00000240225	-2.84367	3.71188	-3.58028	0.00107606	0.00927224	-0.860563
TULP4	ENSG00000130338	3.16986	6.9636	3.58016	0.00107641	0.00927224	-0.92363
HIST1H2BD	ENSG00000158373	5.80998	7.2747	3.57961	0.00107806	0.00928165	-0.926725
LYSMD3	ENSG00000176018	-3.02604	4.45795	-3.57931	0.00107894	0.0092844	-0.884266
SH3TC1	ENSG00000125089	-10.505	0.0836791	-3.57885	0.0010803	0.00929135	-0.882843
CAMK1G	ENSG00000008118	6.49287	1.24741	3.57861	0.00108104	0.00929149	-0.880928
PDLIM4	ENSG00000131435	-7.65715	1.23429	-3.57848	0.00108143	0.00929149	-0.796793
RP11-216N14.5	ENSG00000231827	11.6888	-0.284099	3.57817	0.00108235	0.00929466	-1.3725
ACOT7	ENSG00000097021	3.34612	5.55887	3.57785	0.0010833	0.00929796	-0.931366
NEO1	ENSG00000067141	2.56943	6.95033	3.5769	0.00108613	0.00931747	-0.931762
SERPINH1	ENSG00000149257	-7.87403	7.08531	-3.57606	0.00108866	0.00933441	-0.908074
C5orf15	ENSG00000113583	-2.45851	5.83634	-3.57576	0.00108956	0.00933732	-0.928011
RHPN2	ENSG00000131941	5.37792	4.82169	3.57519	0.00109128	0.00934725	-0.890467
KIF13A	ENSG00000137177	-2.38067	5.48811	-3.57488	0.0010922	0.00935038	-0.924218
SSBP3	ENSG00000157216	1.92395	5.9006	3.57429	0.00109399	0.00936088	-0.939727
C3	ENSG00000125730	-13.4612	-1.34676	-3.57383	0.00109535	0.00936774	-1.11539
RPL3P6	ENSG00000213891	8.48589	-0.747752	3.5727	0.00109878	0.00939219	-1.38413
GPI	ENSG00000105220	2.06687	7.31758	3.57176	0.00110163	0.00941178	-0.938098
CDKN2D	ENSG00000129355	3.76809	4.59581	3.57064	0.00110504	0.0094361	-0.926463
FKTN	ENSG00000106692	-1.91962	4.78335	-3.56889	0.00111038	0.00947684	-0.926834
TP53INP2	ENSG00000078804	4.41256	3.0039	3.56767	0.00111411	0.00950377	-0.835521
CC2D2A	ENSG00000048342	-2.8386	4.56029	-3.56592	0.0011195	0.00954083	-0.924308
DISP2	ENSG00000140323	4.67757	3.24533	3.56589	0.00111959	0.00954083	-0.860991
SLC38A10	ENSG00000157637	-2.75198	5.22632	-3.56525	0.00112158	0.00955286	-0.948811
AP5Z1	ENSG00000242802	-2.64268	3.76009	-3.56318	0.00112797	0.00959664	-0.907319
CTNNA1	ENSG00000044115	-2.33816	8.22509	-3.563	0.00112854	0.00959664	-0.940849
FGF1	ENSG00000113578	-8.27725	-0.456415	-3.56285	0.00112899	0.00959664	-0.966946
HEATR5A	ENSG00000129493	-3.3458	4.07182	-3.56269	0.0011295	0.00959664	-0.914605
ADAM8	ENSG00000151651	-4.81423	0.191095	-3.56262	0.00112971	0.00959664	-0.911303
RPS6KA3	ENSG00000177189	-3.59706	5.81844	-3.56248	0.00113017	0.00959664	-0.960349
ITGB1P1	ENSG00000269378	-5.94107	0.106477	-3.56189	0.00113197	0.00960711	-0.938041
GATA5	ENSG00000130700	-12.161	-1.24958	-3.56105	0.00113461	0.00962459	-1.1343
TYSND1	ENSG00000156521	-3.16673	2.89153	-3.5596	0.00113915	0.00965816	-0.866876
COL9A3	ENSG00000092758	-10.2268	1.87279	-3.55818	0.00114359	0.00969094	-0.848967
RALBP1	ENSG00000017797	-2.35523	5.62378	-3.55778	0.00114486	0.00969676	-0.971219
GAMT	ENSG00000130005	2.81673	4.04513	3.55715	0.00114685	0.00970867	-0.916894
ZNF474	ENSG00000164185	-10.1913	0.129999	-3.55666	0.0011484	0.00971153	-0.912126
BOD1L1	ENSG00000038219	-3.77167	6.16851	-3.5566	0.00114857	0.00971153	-0.974817
SNX24	ENSG00000064652	-2.05575	4.13395	-3.55649	0.00114893	0.00971153	-0.935376
GRIA4	ENSG00000152578	6.02218	5.47479	3.55504	0.00115354	0.00974556	-0.987293
ARNTL	ENSG00000133794	-3.17828	2.25569	-3.55439	0.00115558	0.00975628	-0.861458
NFIC	ENSG00000141905	5.21706	1.48053	3.55422	0.00115614	0.00975628	-0.893048
SCN7A	ENSG00000136546	5.92797	3.86253	3.55409	0.00115656	0.00975628	-0.933981
TPGS1	ENSG00000141933	5.63934	1.6406	3.55327	0.00115917	0.0097655	-0.876254
SPSB1	ENSG00000171621	-5.57425	3.05686	-3.55321	0.00115936	0.0097655	-0.903138
TUBGCP6	ENSG00000128159	-2.51773	4.58085	-3.55319	0.00115941	0.0097655	-0.967491
RNF165	ENSG00000141622	4.17507	5.02006	3.55177	0.00116395	0.00979609	-0.969573
ONECUT2	ENSG00000119547	6.97648	6.46285	3.55169	0.00116422	0.00979609	-1.00182
FOXN3-AS1	ENSG00000258920	-5.31437	-0.527725	-3.55134	0.00116533	0.00979963	-1.01229
GLI2	ENSG00000074047	6.38431	3.77697	3.55119	0.00116581	0.00979963	-0.882724
CAMK1D	ENSG00000183049	3.7047	4.62753	3.55067	0.00116748	0.00980871	-0.969891
AAMDC	ENSG00000087884	-3.56976	1.56289	-3.55017	0.00116908	0.00981247	-0.865917
HLA-C	ENSG00000204525	6.83523	4.9238	3.55016	0.0011691	0.00981247	-0.973134
KIAA0226	ENSG00000145016	2.96587	4.50344	3.54904	0.00117272	0.00983786	-0.973106
VTI1B	ENSG00000100568	1.46732	5.58612	3.54838	0.00117487	0.0098468	-1.00228
ARHGAP9	ENSG00000123329	-8.78546	-0.918892	-3.54835	0.00117496	0.0098468	-1.08317
SGTA	ENSG00000104969	2.00255	5.83954	3.54807	0.00117585	0.00984932	-1.00521
SETD7	ENSG00000145391	-2.71607	5.50658	-3.5478	0.00117672	0.00985167	-0.991045
PYGM	ENSG00000068976	-8.84785	0.8389	-3.54678	0.00118003	0.00987438	-0.883492
LIMS2	ENSG00000072163	-4.71488	-0.408608	-3.54629	0.00118162	0.00988271	-1.02887
AHNAK	ENSG00000124942	-12.2012	6.91446	-3.54586	0.00118301	0.00988946	-0.971709
CILP	ENSG00000138615	-9.62814	-0.838531	-3.54558	0.00118395	0.0098923	-1.07865
[truncated: 14,695 more rows]
