# Supplementary material for: Astrocytic cell adhesion genes linked to schizophrenia correlate with synaptic programs in neurons
Source: Cell Rep. Author manuscript; Available in PMC 2023 Dec 14. (PMC10721115; doi:10.1016/j.celrep.2022.111988)
Supplement: Supp file 6 [file NIHMS1946831-supplement-Supp_file_6.xlsx]

## Sheet: Sheet1
Table S4. Results for GO-term enrichment analysis for biological processes in 135 transcriptome-wide significant neuronal genes positively associated with astrocyte eigengene. Related to Figure 3.
GO term	Description	GeneRatio	BgRatio	pvalue	p.adjust	qvalue	geneID	Count
GO:0007416	synapse assembly	9/120	136/12747	5.27794e-06	0.00468014	0.00427797	NLGN3/NLGN2/NECTIN1/CUX2/BSN/SHANK1/LRRC4B/SLITRK5/LRRTM1	9
GO:0003016	respiratory system process	5/120	28/12747	5.62e-06	0.00468014	0.00427797	ECEL1/NLGN3/NLGN2/RAB3A/PHOX2B	5
GO:0051963	regulation of synapse assembly	7/120	77/12747	7.66343e-06	0.00468014	0.00427797	NLGN3/NLGN2/NECTIN1/CUX2/LRRC4B/SLITRK5/LRRTM1	7
GO:0007585	respiratory gaseous exchange	6/120	51/12747	7.82305e-06	0.00468014	0.00427797	ECEL1/NLGN3/NLGN2/RAB3A/PHOX2B/PHOX2A	6
GO:0050808	synapse organization	12/120	278/12747	1.18554e-05	0.0054612	0.00499191	NLGN3/NLGN2/NECTIN1/CUX2/RAB3A/BSN/SHANK1/ELFN1/LRRC4B/SLITRK5/CACNA2D2/LRRTM1	12
GO:0051965	positive regulation of synapse assembly	6/120	60/12747	2.02981e-05	0.0054612	0.00499191	NLGN3/NLGN2/CUX2/LRRC4B/SLITRK5/LRRTM1	6
GO:0061564	axon development	15/120	459/12747	2.59836e-05	0.0054612	0.00499191	PTCH1/NLGN3/DPYSL2/NECTIN1/MAP1S/SEMA4B/FLOT1/LIMK1/RAB3A/RTN4RL2/DPYSL5/CYFIP2/SLITRK5/GDI1/PHOX2B	15
GO:0048812	neuron projection morphogenesis	17/120	581/12747	2.99231e-05	0.0054612	0.00499191	PTCH1/NLGN3/SYT3/DPYSL2/NECTIN1/MAP1S/SEMA4B/FLOT1/LIMK1/CUX2/RAB3A/SHANK1/DPYSL5/CYFIP2/SLITRK5/GDI1/PHOX2B	17
GO:0046426	negative regulation of JAK-STAT cascade	5/120	39/12747	3.03111e-05	0.0054612	0.00499191	PPP2R1A/RTN4RL2/LRRC4B/LRRTM1/BCL3	5
GO:1904893	negative regulation of STAT cascade	5/120	39/12747	3.03111e-05	0.0054612	0.00499191	PPP2R1A/RTN4RL2/LRRC4B/LRRTM1/BCL3	5
GO:0000904	cell morphogenesis involved in differentiation	18/120	648/12747	3.39783e-05	0.0054612	0.00499191	PTCH1/NLGN3/DPYSL2/NECTIN1/MAP1S/SEMA4B/FLOT1/LIMK1/CUX2/RAB3A/SHANK1/DPYSL5/CYFIP2/DMTN/PROX1/SLITRK5/GDI1/PHOX2B	18
GO:0048667	cell morphogenesis involved in neuron differentiation	16/120	529/12747	3.52304e-05	0.0054612	0.00499191	PTCH1/NLGN3/DPYSL2/NECTIN1/MAP1S/SEMA4B/FLOT1/LIMK1/CUX2/RAB3A/SHANK1/DPYSL5/CYFIP2/SLITRK5/GDI1/PHOX2B	16
GO:0043576	regulation of respiratory gaseous exchange	4/120	21/12747	3.9498e-05	0.0054612	0.00499191	NLGN3/NLGN2/PHOX2B/PHOX2A	4
GO:0120039	plasma membrane bounded cell projection morphogenesis	17/120	594/12747	3.95602e-05	0.0054612	0.00499191	PTCH1/NLGN3/SYT3/DPYSL2/NECTIN1/MAP1S/SEMA4B/FLOT1/LIMK1/CUX2/RAB3A/SHANK1/DPYSL5/CYFIP2/SLITRK5/GDI1/PHOX2B	17
GO:0048858	cell projection morphogenesis	17/120	596/12747	4.12652e-05	0.0054612	0.00499191	PTCH1/NLGN3/SYT3/DPYSL2/NECTIN1/MAP1S/SEMA4B/FLOT1/LIMK1/CUX2/RAB3A/SHANK1/DPYSL5/CYFIP2/SLITRK5/GDI1/PHOX2B	17
GO:0007409	axonogenesis	14/120	424/12747	4.40196e-05	0.0054612	0.00499191	PTCH1/NLGN3/DPYSL2/NECTIN1/MAP1S/SEMA4B/FLOT1/LIMK1/RAB3A/DPYSL5/CYFIP2/SLITRK5/GDI1/PHOX2B	14
GO:0007268	chemical synaptic transmission	16/120	539/12747	4.41266e-05	0.0054612	0.00499191	ARRB2/NLGN3/SYT3/NLGN2/CNIH2/FLOT1/CUX2/RAB3A/BSN/SHANK1/SLC18A3/SYN1/SLITRK5/CACNA2D2/CHAT/LRRTM1	16
GO:0098916	anterograde trans-synaptic signaling	16/120	539/12747	4.41266e-05	0.0054612	0.00499191	ARRB2/NLGN3/SYT3/NLGN2/CNIH2/FLOT1/CUX2/RAB3A/BSN/SHANK1/SLC18A3/SYN1/SLITRK5/CACNA2D2/CHAT/LRRTM1	16
GO:0099537	trans-synaptic signaling	16/120	541/12747	4.61273e-05	0.0054612	0.00499191	ARRB2/NLGN3/SYT3/NLGN2/CNIH2/FLOT1/CUX2/RAB3A/BSN/SHANK1/SLC18A3/SYN1/SLITRK5/CACNA2D2/CHAT/LRRTM1	16
GO:0099536	synaptic signaling	16/120	542/12747	4.71574e-05	0.0054612	0.00499191	ARRB2/NLGN3/SYT3/NLGN2/CNIH2/FLOT1/CUX2/RAB3A/BSN/SHANK1/SLC18A3/SYN1/SLITRK5/CACNA2D2/CHAT/LRRTM1	16
GO:2000311	regulation of AMPA receptor activity	4/120	22/12747	4.79252e-05	0.0054612	0.00499191	NLGN3/NLGN2/CNIH2/SHANK1	4
GO:0032990	cell part morphogenesis	17/120	615/12747	6.10203e-05	0.00663734	0.00606699	PTCH1/NLGN3/SYT3/DPYSL2/NECTIN1/MAP1S/SEMA4B/FLOT1/LIMK1/CUX2/RAB3A/SHANK1/DPYSL5/CYFIP2/SLITRK5/GDI1/PHOX2B	17
GO:2000463	positive regulation of excitatory postsynaptic potential	4/120	25/12747	8.10891e-05	0.00843679	0.00771181	NLGN3/NLGN2/CUX2/SHANK1	4
GO:0046425	regulation of JAK-STAT cascade	6/120	84/12747	0.000137171	0.01313	0.0120018	PPP2R1A/SH2B2/RTN4RL2/LRRC4B/LRRTM1/BCL3	6
GO:1904892	regulation of STAT cascade	6/120	84/12747	0.000137171	0.01313	0.0120018	PPP2R1A/SH2B2/RTN4RL2/LRRC4B/LRRTM1/BCL3	6
GO:0002087	regulation of respiratory gaseous exchange by neurological system process	3/120	12/12747	0.000168247	0.0154852	0.0141546	NLGN3/NLGN2/PHOX2B	3
GO:0050806	positive regulation of synaptic transmission	7/120	130/12747	0.000223331	0.0197937	0.0180928	ARRB2/NLGN3/NLGN2/FLOT1/CUX2/SHANK1/LRRTM1	7
GO:0048589	developmental growth	14/120	498/12747	0.000240967	0.0204227	0.0186677	ZMIZ1/PTCH1/NLGN3/SYT3/DPYSL2/SEMA4B/LIMK1/SHANK1/SMAD1/RAI1/CYFIP2/PROX1/CACNA2D2/GDI1	14
GO:0035418	protein localization to synapse	4/120	33/12747	0.000247496	0.0204227	0.0186677	NLGN2/BSN/SHANK1/LRRTM1	4
GO:0043269	regulation of ion transport	13/120	447/12747	0.000293568	0.0231488	0.0211596	ARRB2/NKAIN1/NLGN3/FXYD6/PML/NLGN2/CNIH2/PRKACA/SHANK1/CACNA2D2/KCNC1/FXYD7/HCN4	13
GO:0032412	regulation of ion transmembrane transporter activity	8/120	182/12747	0.000319127	0.0231488	0.0211596	NLGN3/FXYD6/NLGN2/CNIH2/PRKACA/SHANK1/KCNC1/FXYD7	8
GO:0007259	JAK-STAT cascade	6/120	98/12747	0.000319227	0.0231488	0.0211596	PPP2R1A/SH2B2/RTN4RL2/LRRC4B/LRRTM1/BCL3	6
GO:0097696	STAT cascade	6/120	98/12747	0.000319227	0.0231488	0.0211596	PPP2R1A/SH2B2/RTN4RL2/LRRC4B/LRRTM1/BCL3	6
GO:0044065	regulation of respiratory system process	3/120	15/12747	0.000340856	0.0239903	0.0219288	NLGN3/NLGN2/PHOX2B	3
GO:1990138	neuron projection extension	7/120	141/12747	0.000366978	0.0245519	0.0224422	NLGN3/SYT3/DPYSL2/SEMA4B/LIMK1/CYFIP2/GDI1	7
GO:0022898	regulation of transmembrane transporter activity	8/120	186/12747	0.000369356	0.0245519	0.0224422	NLGN3/FXYD6/NLGN2/CNIH2/PRKACA/SHANK1/KCNC1/FXYD7	8
GO:0098815	modulation of excitatory postsynaptic potential	4/120	37/12747	0.000388035	0.0250965	0.0229399	NLGN3/NLGN2/CUX2/SHANK1	4
GO:0099068	postsynapse assembly	3/120	16/12747	0.000416641	0.0262374	0.0239828	NLGN3/NLGN2/SHANK1	3
GO:0050807	regulation of synapse organization	7/120	146/12747	0.000453004	0.0272587	0.0249163	NLGN3/NLGN2/NECTIN1/CUX2/LRRC4B/SLITRK5/LRRTM1	7
GO:1900449	regulation of glutamate receptor signaling pathway	4/120	39/12747	0.000476296	0.0272587	0.0249163	NLGN3/NLGN2/CNIH2/SHANK1	4
GO:0050804	modulation of chemical synaptic transmission	10/120	296/12747	0.000478422	0.0272587	0.0249163	ARRB2/NLGN3/NLGN2/FLOT1/CUX2/RAB3A/SHANK1/SYN1/CACNA2D2/LRRTM1	10
GO:0099177	regulation of trans-synaptic signaling	10/120	296/12747	0.000478422	0.0272587	0.0249163	ARRB2/NLGN3/NLGN2/FLOT1/CUX2/RAB3A/SHANK1/SYN1/CACNA2D2/LRRTM1	10
GO:0099601	regulation of neurotransmitter receptor activity	4/120	40/12747	0.000525398	0.029239	0.0267265	NLGN3/NLGN2/CNIH2/SHANK1	4
GO:0032409	regulation of transporter activity	8/120	198/12747	0.000559976	0.0304551	0.0278381	NLGN3/FXYD6/NLGN2/CNIH2/PRKACA/SHANK1/KCNC1/FXYD7	8
GO:0032515	negative regulation of phosphoprotein phosphatase activity	4/120	41/12747	0.000577996	0.0306575	0.0280231	PPP1R14C/PPP4R4/ELFN1/PPP1R11	4
GO:0002089	lens morphogenesis in camera-type eye	3/120	18/12747	0.000598819	0.0306575	0.0280231	HIPK2/NECTIN1/PROX1	3
GO:0051960	regulation of nervous system development	17/120	746/12747	0.000602133	0.0306575	0.0280231	NLGN3/SYT3/NLGN2/DPYSL2/NECTIN1/SEMA4B/LIMK1/CUX2/SHANK1/DTX1/RTN4RL2/LRRC4B/PROX1/SLITRK5/GDI1/PHOX2B/LRRTM1	17
GO:0098693	regulation of synaptic vesicle cycle	4/120	42/12747	0.000634229	0.0316189	0.0289019	NLGN3/NLGN2/RAB3A/SYN1	4
GO:0050803	regulation of synapse structure or activity	7/120	156/12747	0.000673182	0.032876	0.030051	NLGN3/NLGN2/NECTIN1/CUX2/LRRC4B/SLITRK5/LRRTM1	7
GO:0048638	regulation of developmental growth	9/120	258/12747	0.00073422	0.0350604	0.0320476	PTCH1/SYT3/DPYSL2/SEMA4B/LIMK1/RAI1/PROX1/CACNA2D2/GDI1	9
GO:0000902	cell morphogenesis	19/120	903/12747	0.000747212	0.0350604	0.0320476	PTCH1/NLGN3/SYT3/DPYSL2/NECTIN1/MAP1S/SEMA4B/FLOT1/LIMK1/CUX2/RAB3A/SHANK1/DPYSL5/CYFIP2/DMTN/PROX1/SLITRK5/GDI1/PHOX2B	19
GO:0097479	synaptic vesicle localization	6/120	116/12747	0.00078459	0.0361062	0.0330036	NLGN3/SYT3/NLGN2/CNIH2/RAB3A/SYN1	6
GO:0035308	negative regulation of protein dephosphorylation	4/120	45/12747	0.000826118	0.0373	0.0340948	PPP1R14C/PPP4R4/ELFN1/PPP1R11	4
GO:2001257	regulation of cation channel activity	6/120	119/12747	0.000896869	0.0397446	0.0363293	NLGN3/NLGN2/CNIH2/PRKACA/SHANK1/KCNC1	6
GO:0034765	regulation of ion transmembrane transport	10/120	322/12747	0.000916546	0.0398781	0.0364514	NLGN3/FXYD6/NLGN2/CNIH2/PRKACA/SHANK1/CACNA2D2/KCNC1/FXYD7/HCN4	10
GO:0031175	neuron projection development	18/120	853/12747	0.00100898	0.0431159	0.0394109	PTCH1/NLGN3/SYT3/DPYSL2/NECTIN1/MAP1S/SEMA4B/FLOT1/LIMK1/CUX2/RAB3A/SHANK1/RTN4RL2/DPYSL5/CYFIP2/SLITRK5/GDI1/PHOX2B	18
GO:0051962	positive regulation of nervous system development	12/120	448/12747	0.00104151	0.0437251	0.0399678	NLGN3/SYT3/NLGN2/LIMK1/CUX2/SHANK1/LRRC4B/PROX1/SLITRK5/GDI1/PHOX2B/LRRTM1	12
GO:0051640	organelle localization	14/120	585/12747	0.00118609	0.0489363	0.0447312	PPP2R1A/TMEM201/TUBB/NLGN3/SYT3/NLGN2/MAP1S/CNIH2/PRKACA/PPP6C/RAB3A/SYN1/TUBB4A/CHAMP1	14
GO:1904062	regulation of cation transmembrane transport	8/120	224/12747	0.00124841	0.0499295	0.045639	NLGN3/FXYD6/NLGN2/CNIH2/PRKACA/SHANK1/KCNC1/FXYD7	8
GO:0051248	negative regulation of protein metabolic process	19/120	943/12747	0.00125189	0.0499295	0.045639	HIPK2/ARRB2/PPP2R1A/PCSK1N/PML/PPP1R14C/LIMK1/PPP4R4/SERPING1/RTN4RL2/ELFN1/PPP1R11/SMAD1/LRRC4B/DMTN/NUP93/CAMK2N2/LRRTM1/BCL3	19
GO:0010923	negative regulation of phosphatase activity	5/120	86/12747	0.00129001	0.0505268	0.046185	PPP1R14C/PPP4R4/ELFN1/PPP1R11/LMTK3	5
GO:0099003	vesicle-mediated transport in synapse	6/120	128/12747	0.00130909	0.0505268	0.046185	NLGN3/SYT3/NLGN2/CNIH2/RAB3A/SYN1	6
GO:0048596	embryonic camera-type eye morphogenesis	3/120	24/12747	0.00142541	0.0536071	0.0490006	ARID1A/HIPK2/PROX1	3
GO:0048666	neuron development	19/120	954/12747	0.0014337	0.0536071	0.0490006	HS6ST1/PTCH1/NLGN3/SYT3/DPYSL2/NECTIN1/MAP1S/SEMA4B/FLOT1/LIMK1/CUX2/RAB3A/SHANK1/RTN4RL2/DPYSL5/CYFIP2/SLITRK5/GDI1/PHOX2B	19
