# Supplementary material for: Astrocytic cell adhesion genes linked to schizophrenia correlate with synaptic programs in neurons
Source: Cell Rep. Author manuscript; Available in PMC 2023 Dec 14. (PMC10721115; doi:10.1016/j.celrep.2022.111988)
Supplement: Supp file 7 [file NIHMS1946831-supplement-Supp_file_7.xlsx]

## Sheet: Sheet1
Table S5. Results for SynGO term enrichment analysis for neuronal genes induced by astrocyte presence. Related to Figure 3.
GO term ID	user interface reference code	GO domain	GO term name	GO term name - hierarchical structure	GO parent term ID	GSEA p-value	GSEA 'gene cluster' FDR corrected p-value	genes - hgnc_id	genes - hgnc_symbol	genes - your genelist input
GO:0045202		CC	synapse	synapse		3.34091e-15	9.35456e-14	HGNC:3757;HGNC:18370;HGNC:3758;HGNC:13760;HGNC:12420;HGNC:3211;HGNC:10388;HGNC:10311;HGNC:10404;HGNC:13476;HGNC:2465;HGNC:9302;HGNC:13733;HGNC:10469;HGNC:678;HGNC:4227;HGNC:3192;HGNC:12684;HGNC:4329;HGNC:4077;HGNC:2252;HGNC:1753;HGNC:12851;HGNC:12853;HGNC:4043;HGNC:10330;HGNC:10372;HGNC:17189;HGNC:17187;HGNC:11511;HGNC:3014;HGNC:1401;HGNC:3387;HGNC:1426;HGNC:2309;HGNC:11503;HGNC:581;HGNC:1775;HGN…	FLOT1;RAB1B;FLOT2;CYFIP2;TUFM;EEF1D;RPS15;RPL18A;RPS2;TTYH1;NCAN;PPP2R1A;CDH23;RTN3;ARHGDIA;GDI2;EEF1A2;VGF;GLRB;GABRA3;CORO1A;CDH13;YWHAE;YWHAH;FZD5;RPL28;RPLP1;OLFM2;OLFM1;SYT3;DPYSL2;CACNB1;EPHA3;CADPS;CPLX1;SYNJ1;APBB1;CDK5R1;SEPT3;AMPH;DNM3;RTN4R;VAMP1;AAK1;ADD2;CASKIN1;NOS1AP;RGS7;KIAA1107;SGIP1;CALY;PRKACA;CTBP2;HAP1;MARCKSL1;CSNK2B;SNCB;CNTNAP1;ARHGAP44;BSN;RIMBP2;IQSEC2;APBA1;NTNG2;ATP2B…	FLOT1;RAB1B;FLOT2;CYFIP2;TUFM;EEF1D;RPS15;RPL18A;RPS2;TTYH1;NCAN;PPP2R1A;CDH23;RTN3;ARHGDIA;GDI2;EEF1A2;VGF;GLRB;GABRA3;CORO1A;CDH13;YWHAE;YWHAH;FZD5;RPL28;RPLP1;OLFM2;OLFM1;SYT3;DPYSL2;CACNB1;EPHA3;CADPS;CPLX1;SYNJ1;APBB1;CDK5R1;SEPT3;AMPH;DNM3;RTN4R;VAMP1;AAK1;ADD2;CASKIN1;NOS1AP;RGS7;KIAA1107;SGIP1;CALY;PRKACA;CTBP2;HAP1;MARCKSL1;CSNK2B;SNCB;CNTNAP1;ARHGAP44;BSN;RIMBP2;IQSEC2;APBA1;NTNG2;ATP2B…
GO:0097060	A1	CC	synaptic membrane	├─ synaptic membrane	GO:0045202	0.264496	0.286088	HGNC:17189;HGNC:17187;HGNC:11511	OLFM2;OLFM1;SYT3	OLFM2;OLFM1;SYT3
GO:0099243	A2	CC	extrinsic component of synaptic membrane	│ ├─ extrinsic component of synaptic membrane	GO:0097060			HGNC:17189;HGNC:17187	OLFM2;OLFM1	OLFM2;OLFM1
GO:0099699	A3	CC	integral component of synaptic membrane	│ └─ integral component of synaptic membrane	GO:0097060			HGNC:11511	SYT3	SYT3
GO:0098793	B1	CC	presynapse	├─ presynapse	GO:0045202	1.19681e-07	8.37768e-07	HGNC:3014;HGNC:1401;HGNC:3387;HGNC:1426;HGNC:2309;HGNC:11503;HGNC:581;HGNC:1775;HGNC:10750;HGNC:3757;HGNC:471;HGNC:29125;HGNC:18601;HGNC:12642;HGNC:19679;HGNC:12853;HGNC:244;HGNC:20879;HGNC:16859;HGNC:10003;HGNC:29192;HGNC:25412;HGNC:17938;HGNC:9380;HGNC:2495;HGNC:4812;HGNC:7142;HGNC:2460;HGNC:11140;HGNC:8011;HGNC:29096;HGNC:1117;HGNC:30339;HGNC:29059;HGNC:578;HGNC:3758;HGNC:14288;HGNC:815;HGNC:8…	DPYSL2;CACNB1;EPHA3;CADPS;CPLX1;SYNJ1;APBB1;CDK5R1;SEPT3;FLOT1;AMPH;DNM3;RTN4R;VAMP1;AAK1;YWHAH;ADD2;CASKIN1;NOS1AP;RGS7;KIAA1107;SGIP1;CALY;PRKACA;CTBP2;HAP1;MARCKSL1;CSNK2B;SNCB;CNTNAP1;ARHGAP44;BSN;RIMBP2;IQSEC2;APBA1;FLOT2;NTNG2;ATP2B2;ATP2B4;CACNA1A;GRIA4;GABRA3;GRIN2D;GABBR1;LRFN3;NRG1;PIP5K1C;DNM1;CLTB;EPN1;SNAP91;SYNGR3;ATP6V0A1;ATP6V1F;RAB3A;RAB3C;RAB4B;RAB7A;SYN1;SGTA;SYN3;SYN2;SLC6A2;S…	DPYSL2;CACNB1;EPHA3;CADPS;CPLX1;SYNJ1;APBB1;CDK5R1;SEPT3;FLOT1;AMPH;DNM3;RTN4R;VAMP1;AAK1;YWHAH;ADD2;CASKIN1;NOS1AP;RGS7;KIAA1107;SGIP1;CALY;PRKACA;CTBP2;HAP1;MARCKSL1;CSNK2B;SNCB;CNTNAP1;ARHGAP44;BSN;RIMBP2;IQSEC2;APBA1;FLOT2;NTNG2;ATP2B2;ATP2B4;CACNA1A;GRIA4;GABRA3;GRIN2D;GABBR1;LRFN3;NRG1;PIP5K1C;DNM1;CLTB;EPN1;SNAP91;SYNGR3;ATP6V0A1;ATP6V1F;RAB3A;RAB3C;RAB4B;RAB7A;SYN1;SGTA;SYN3;SYN2;SLC6A2;S…
GO:0099523	B2	CC	presynaptic cytosol	│ ├─ presynaptic cytosol	GO:0098793	0.265653	0.286088	HGNC:2495;HGNC:4812;HGNC:7142;HGNC:2460;HGNC:11140	CTBP2;HAP1;MARCKSL1;CSNK2B;SNCB	CTBP2;HAP1;MARCKSL1;CSNK2B;SNCB
GO:0099569	B3	CC	presynaptic cytoskeleton	│ ├─ presynaptic cytoskeleton	GO:0098793
GO:0099182	B12	CC	presynaptic intermediate filament cytoskeleton	│ │ ├─ presynaptic intermediate filament cytoskeleton	GO:0099569
GO:0099143	B13	CC	presynaptic actin cytoskeleton	│ │ └─ presynaptic actin cytoskeleton	GO:0099569
GO:0048786	B4	CC	presynaptic active zone	│ ├─ presynaptic active zone	GO:0098793	0.00638593	0.0119204	HGNC:3757;HGNC:8011;HGNC:29096;HGNC:2495;HGNC:1117;HGNC:30339;HGNC:29059;HGNC:578;HGNC:3758;HGNC:14288;HGNC:815;HGNC:817;HGNC:1388;HGNC:4574;HGNC:4077;HGNC:4588;HGNC:4070;HGNC:28370;HGNC:7997	FLOT1;CNTNAP1;ARHGAP44;CTBP2;BSN;RIMBP2;IQSEC2;APBA1;FLOT2;NTNG2;ATP2B2;ATP2B4;CACNA1A;GRIA4;GABRA3;GRIN2D;GABBR1;LRFN3;NRG1	FLOT1;CNTNAP1;ARHGAP44;CTBP2;BSN;RIMBP2;IQSEC2;APBA1;FLOT2;NTNG2;ATP2B2;ATP2B4;CACNA1A;GRIA4;GABRA3;GRIN2D;GABBR1;LRFN3;NRG1
GO:0098831	B14	CC	presynaptic active zone cytoplasmic component	│ │ ├─ presynaptic active zone cytoplasmic component	GO:0048786	0.174806	0.203941	HGNC:2495;HGNC:1117;HGNC:30339;HGNC:29059	CTBP2;BSN;RIMBP2;IQSEC2	CTBP2;BSN;RIMBP2;IQSEC2
GO:0048787	B15	CC	presynaptic active zone membrane	│ │ └─ presynaptic active zone membrane	GO:0048786	0.0304154	0.0448227	HGNC:578;HGNC:3758;HGNC:14288;HGNC:815;HGNC:817;HGNC:1388;HGNC:4574;HGNC:4077;HGNC:4588;HGNC:4070;HGNC:28370;HGNC:7997	APBA1;FLOT2;NTNG2;ATP2B2;ATP2B4;CACNA1A;GRIA4;GABRA3;GRIN2D;GABBR1;LRFN3;NRG1	APBA1;FLOT2;NTNG2;ATP2B2;ATP2B4;CACNA1A;GRIA4;GABRA3;GRIN2D;GABBR1;LRFN3;NRG1
GO:0099029	B27	CC	anchored component of presynaptic active zone membrane	│ │ ├─ anchored component of presynaptic active zone membrane	GO:0048787			HGNC:3758;HGNC:14288	FLOT2;NTNG2	FLOT2;NTNG2
GO:0098891	B28	CC	extrinsic component of presynaptic active zone membrane	│ │ ├─ extrinsic component of presynaptic active zone membrane	GO:0048787
GO:0099059	B29	CC	integral component of presynaptic active zone membrane	│ │ └─ integral component of presynaptic active zone membrane	GO:0048787	0.0759635	0.0966808	HGNC:815;HGNC:817;HGNC:1388;HGNC:4574;HGNC:4077;HGNC:4588;HGNC:4070;HGNC:28370;HGNC:7997	ATP2B2;ATP2B4;CACNA1A;GRIA4;GABRA3;GRIN2D;GABBR1;LRFN3;NRG1	ATP2B2;ATP2B4;CACNA1A;GRIA4;GABRA3;GRIN2D;GABBR1;LRFN3;NRG1
GO:0098833	B5	CC	presynaptic endocytic zone	│ ├─ presynaptic endocytic zone	GO:0098793	0.0231989		HGNC:471;HGNC:8996;HGNC:2972;HGNC:2091;HGNC:21604;HGNC:14986	AMPH;PIP5K1C;DNM1;CLTB;EPN1;SNAP91	AMPH;PIP5K1C;DNM1;CLTB;EPN1;SNAP91
GO:0098835	B16	CC	presynaptic endocytic zone membrane	│ │ └─ presynaptic endocytic zone membrane	GO:0098833	0.00832444	0.0140389	HGNC:8996;HGNC:2972;HGNC:2091;HGNC:21604;HGNC:14986;HGNC:471	PIP5K1C;DNM1;CLTB;EPN1;SNAP91;AMPH	PIP5K1C;DNM1;CLTB;EPN1;SNAP91;AMPH
GO:0098894	B30	CC	extrinsic component of presynaptic endocytic zone membrane	│ │ └─ extrinsic component of presynaptic endocytic zone membrane	GO:0098835	0.0606759	0.0849463	HGNC:21604;HGNC:14986;HGNC:471	EPN1;SNAP91;AMPH	EPN1;SNAP91;AMPH
GO:0098830	B6	CC	presynaptic endosome	│ ├─ presynaptic endosome	GO:0098793
GO:0098954	B17	CC	presynaptic endosome membrane	│ │ └─ presynaptic endosome membrane	GO:0098830
GO:0099067	B31	CC	integral component of presynaptic endosome membrane	│ │ └─ integral component of presynaptic endosome membrane	GO:0098954
GO:0008021	B7	CC	synaptic vesicle	│ ├─ synaptic vesicle	GO:0098793	0.00565272	0.0113054	HGNC:7142;HGNC:11501;HGNC:865;HGNC:16832;HGNC:2091;HGNC:9777;HGNC:30269;HGNC:9782;HGNC:9788;HGNC:11494;HGNC:471;HGNC:10819;HGNC:11496;HGNC:11495;HGNC:12642;HGNC:11048;HGNC:10936;HGNC:11014;HGNC:9677;HGNC:20566;HGNC:30670;HGNC:11510;HGNC:25417	MARCKSL1;SYNGR3;ATP6V0A1;ATP6V1F;CLTB;RAB3A;RAB3C;RAB4B;RAB7A;SYN1;AMPH;SGTA;SYN3;SYN2;VAMP1;SLC6A2;SLC18A3;SLC30A3;PTPRN2;SV2A;SV2C;SYT2;SVOP	MARCKSL1;SYNGR3;ATP6V0A1;ATP6V1F;CLTB;RAB3A;RAB3C;RAB4B;RAB7A;SYN1;AMPH;SGTA;SYN3;SYN2;VAMP1;SLC6A2;SLC18A3;SLC30A3;PTPRN2;SV2A;SV2C;SYT2;SVOP
GO:0034592	B18	CC	synaptic vesicle lumen	│ │ ├─ synaptic vesicle lumen	GO:0008021
GO:0030672	B19	CC	synaptic vesicle membrane	│ │ └─ synaptic vesicle membrane	GO:0008021	0.00507157	0.0109234	HGNC:2091;HGNC:9777;HGNC:30269;HGNC:9782;HGNC:9788;HGNC:11494;HGNC:471;HGNC:10819;HGNC:11496;HGNC:11495;HGNC:12642;HGNC:11048;HGNC:10936;HGNC:11014;HGNC:9677;HGNC:20566;HGNC:30670;HGNC:11510;HGNC:25417	CLTB;RAB3A;RAB3C;RAB4B;RAB7A;SYN1;AMPH;SGTA;SYN3;SYN2;VAMP1;SLC6A2;SLC18A3;SLC30A3;PTPRN2;SV2A;SV2C;SYT2;SVOP	CLTB;RAB3A;RAB3C;RAB4B;RAB7A;SYN1;AMPH;SGTA;SYN3;SYN2;VAMP1;SLC6A2;SLC18A3;SLC30A3;PTPRN2;SV2A;SV2C;SYT2;SVOP
GO:0098993	B32	CC	anchored component of synaptic vesicle membrane	│ │ ├─ anchored component of synaptic vesicle membrane	GO:0030672	0.174806	0.203941	HGNC:9777;HGNC:30269;HGNC:9782;HGNC:9788	RAB3A;RAB3C;RAB4B;RAB7A	RAB3A;RAB3C;RAB4B;RAB7A
GO:0098850	B33	CC	extrinsic component of synaptic vesicle membrane	│ │ ├─ extrinsic component of synaptic vesicle membrane	GO:0030672	0.0210794	0.0327902	HGNC:11494;HGNC:471;HGNC:10819;HGNC:11496;HGNC:11495	SYN1;AMPH;SGTA;SYN3;SYN2	SYN1;AMPH;SGTA;SYN3;SYN2
GO:0030285	B34	CC	integral component of synaptic vesicle membrane	│ │ └─ integral component of synaptic vesicle membrane	GO:0030672	0.0759635	0.0966808	HGNC:12642;HGNC:11048;HGNC:10936;HGNC:11014;HGNC:9677;HGNC:20566;HGNC:30670;HGNC:11510;HGNC:25417	VAMP1;SLC6A2;SLC18A3;SLC30A3;PTPRN2;SV2A;SV2C;SYT2;SVOP	VAMP1;SLC6A2;SLC18A3;SLC30A3;PTPRN2;SV2A;SV2C;SYT2;SVOP
GO:0098992	B8	CC	neuronal dense core vesicle	│ ├─ neuronal dense core vesicle	GO:0098793			HGNC:1426;HGNC:11513	CADPS;SYT5	CADPS;SYT5
GO:0099013	B20	CC	neuronal dense core vesicle lumen	│ │ ├─ neuronal dense core vesicle lumen	GO:0098992
GO:0099012	B21	CC	neuronal dense core vesicle membrane	│ │ └─ neuronal dense core vesicle membrane	GO:0098992			HGNC:1426;HGNC:11513	CADPS;SYT5	CADPS;SYT5
GO:0098674	B35	CC	extrinsic component of neuronal dense core vesicle membrane	│ │ ├─ extrinsic component of neuronal dense core vesicle membrane	GO:0099012			HGNC:1426	CADPS	CADPS
GO:0099066	B36	CC	integral component of neuronal dense core vesicle membrane	│ │ └─ integral component of neuronal dense core vesicle membrane	GO:0099012			HGNC:11513	SYT5	SYT5
GO:0042734	B9	CC	presynaptic membrane	│ ├─ presynaptic membrane	GO:0098793	0.000179424	0.000502387	HGNC:7142;HGNC:6222;HGNC:6233;HGNC:6235;HGNC:6221;HGNC:17601;HGNC:3393;HGNC:11051;HGNC:1389;HGNC:801;HGNC:3228;HGNC:4030;HGNC:10944;HGNC:9681;HGNC:11048;HGNC:277;HGNC:14267;HGNC:4583;HGNC:4328;HGNC:4070;HGNC:4079;HGNC:11514;HGNC:4585;HGNC:4588;HGNC:1958;HGNC:6257;HGNC:3432;HGNC:4595;HGNC:30500;HGNC:7656	MARCKSL1;KCNA4;KCNC1;KCNC3;KCNA3;CADM3;EPHB2;SLC6A5;CACNA1B;ATP1A3;EFNB3;FXYD6;SLC1A6;PTPRS;SLC6A2;ADRA1A;PCDH17;GRIK5;GLRA3;GABBR1;GABRA5;SYT7;GRIN2A;GRIN2D;CHRNA4;KCNJ11;ERBB4;GRM3;PRRT2;NCAM1	MARCKSL1;KCNA4;KCNC1;KCNC3;KCNA3;CADM3;EPHB2;SLC6A5;CACNA1B;ATP1A3;EFNB3;FXYD6;SLC1A6;PTPRS;SLC6A2;ADRA1A;PCDH17;GRIK5;GLRA3;GABBR1;GABRA5;SYT7;GRIN2A;GRIN2D;CHRNA4;KCNJ11;ERBB4;GRM3;PRRT2;NCAM1
GO:0099026	B22	CC	anchored component of presynaptic membrane	│ │ ├─ anchored component of presynaptic membrane	GO:0042734			HGNC:7142	MARCKSL1	MARCKSL1
GO:0098888	B23	CC	extrinsic component of presynaptic membrane	│ │ ├─ extrinsic component of presynaptic membrane	GO:0042734
GO:0099056	B24	CC	integral component of presynaptic membrane	│ │ └─ integral component of presynaptic membrane	GO:0042734	4.66097e-05	0.000163134	HGNC:6222;HGNC:6233;HGNC:6235;HGNC:6221;HGNC:17601;HGNC:3393;HGNC:11051;HGNC:1389;HGNC:801;HGNC:3228;HGNC:4030;HGNC:10944;HGNC:9681;HGNC:11048;HGNC:277;HGNC:14267;HGNC:4583;HGNC:4328;HGNC:4070;HGNC:4079;HGNC:11514;HGNC:4585;HGNC:4588;HGNC:1958;HGNC:6257;HGNC:3432;HGNC:4595;HGNC:30500;HGNC:7656	KCNA4;KCNC1;KCNC3;KCNA3;CADM3;EPHB2;SLC6A5;CACNA1B;ATP1A3;EFNB3;FXYD6;SLC1A6;PTPRS;SLC6A2;ADRA1A;PCDH17;GRIK5;GLRA3;GABBR1;GABRA5;SYT7;GRIN2A;GRIN2D;CHRNA4;KCNJ11;ERBB4;GRM3;PRRT2;NCAM1	KCNA4;KCNC1;KCNC3;KCNA3;CADM3;EPHB2;SLC6A5;CACNA1B;ATP1A3;EFNB3;FXYD6;SLC1A6;PTPRS;SLC6A2;ADRA1A;PCDH17;GRIK5;GLRA3;GABBR1;GABRA5;SYT7;GRIN2A;GRIN2D;CHRNA4;KCNJ11;ERBB4;GRM3;PRRT2;NCAM1
SYNGO:presyn_ribosome	B10	CC	presynaptic ribosome	│ ├─ presynaptic ribosome	GO:0098793			HGNC:10330	RPL28	RPL28
SYNGO:presyn_er	B11	CC	presynaptic ER	│ └─ presynaptic ER	GO:0098793
SYNGO:presyn_er_membrane	B25	CC	presynaptic ER membrane	│ ├─ presynaptic ER membrane	SYNGO:presyn_er
SYNGO:presyn_er_membrane_integral	B37	CC	integral component of presynaptic ER membrane	│ │ └─ integral component of presynaptic ER membrane	SYNGO:presyn_er_membrane
SYNGO:presyn_ser	B26	CC	presynaptic SER	│ └─ presynaptic SER	SYNGO:presyn_er
SYNGO:presyn_ser_membrane	B38	CC	presynaptic SER membrane	│ └─ presynaptic SER membrane	SYNGO:presyn_ser
SYNGO:presyn_ser_membrane_integral	B39	CC	integral component of presynaptic SER membrane	│ └─ integral component of presynaptic SER membrane	SYNGO:presyn_ser_membrane
GO:0043083	C1	CC	synaptic cleft	├─ synaptic cleft	GO:0045202			HGNC:108;HGNC:24182	ACHE;C1QL1	ACHE;C1QL1
GO:0098965	C2	CC	extracellular matrix of synaptic cleft	│ └─ extracellular matrix of synaptic cleft	GO:0043083
GO:0098794	D1	CC	postsynapse	├─ postsynapse	GO:0045202	2.07645e-09	2.90703e-08	HGNC:24036;HGNC:12732;HGNC:12734;HGNC:2309;HGNC:801;HGNC:29843;HGNC:3289;HGNC:6057;HGNC:4272;HGNC:9801;HGNC:1401;HGNC:1774;HGNC:21604;HGNC:8000;HGNC:244;HGNC:16859;HGNC:4047;HGNC:16921;HGNC:14957;HGNC:427;HGNC:7997;HGNC:9380;HGNC:8988;HGNC:4812;HGNC:418;HGNC:24011;HGNC:6872;HGNC:30368;HGNC:24476;HGNC:29568;HGNC:11283;HGNC:367;HGNC:4077;HGNC:4079;HGNC:1958;HGNC:4328;HGNC:4070;HGNC:4087;HGNC:6238;H…	APC2;WASF1;WASF3;CPLX1;ATP1A3;NSMF;EIF4EBP2;INA;GIT1;RAC1;CACNB1;CDK5;EPN1;NRGN;ADD2;NOS1AP;FZD9;AGAP2;PUM1;ALK;NRG1;PRKACA;PIN1;HAP1;ALDOC;ABI2;MAPK10;DLGAP3;DLGAP4;LHFPL4;SRC;AKAP1;GABRA3;GABRA5;CHRNA4;GLRA3;GABBR1;GABRG2;KCND2;SHISA7;LRFN3;SLITRK3;LRRTM1;LRRTM2;NLGN2;NLGN3;NLGN4X;KCNB1;SHANK2;SHANK3;SHANK1;KPNA2;CRTC1;CTNND2;RPL18A;ARHGAP44;GRIP2;RAPGEF4;PIP5K1C;LZTS3;SYNGAP1;IQSEC2;IQSEC1;DLG…	APC2;WASF1;WASF3;CPLX1;ATP1A3;NSMF;EIF4EBP2;INA;GIT1;RAC1;CACNB1;CDK5;EPN1;NRGN;ADD2;NOS1AP;FZD9;AGAP2;PUM1;ALK;NRG1;PRKACA;PIN1;HAP1;ALDOC;ABI2;MAPK10;DLGAP3;DLGAP4;LHFPL4;SRC;AKAP1;GABRA3;GABRA5;CHRNA4;GLRA3;GABBR1;GABRG2;KCND2;SHISA7;LRFN3;SLITRK3;LRRTM1;LRRTM2;NLGN2;NLGN3;NLGN4X;KCNB1;SHANK2;SHANK3;SHANK1;KPNA2;CRTC1;CTNND2;RPL18A;ARHGAP44;GRIP2;RAPGEF4;PIP5K1C;LZTS3;SYNGAP1;IQSEC2;IQSEC1;DLG…
GO:0099524	D2	CC	postsynaptic cytosol	│ ├─ postsynaptic cytosol	GO:0098794	0.527543	0.547081	HGNC:8988;HGNC:4812;HGNC:418	PIN1;HAP1;ALDOC	PIN1;HAP1;ALDOC
GO:0099571	D3	CC	postsynaptic cytoskeleton	│ ├─ postsynaptic cytoskeleton	GO:0098794			HGNC:6057;HGNC:24011	INA;ABI2	INA;ABI2
GO:0099160	D12	CC	postsynaptic intermediate filament cytoskeleton	│ │ ├─ postsynaptic intermediate filament cytoskeleton	GO:0099571			HGNC:6057	INA	INA
GO:0098871	D13	CC	postsynaptic actin cytoskeleton	│ │ ├─ postsynaptic actin cytoskeleton	GO:0099571			HGNC:24011	ABI2	ABI2
GO:0150050	D14	CC	postsynaptic septin cytoskeleton	│ │ ├─ postsynaptic septin cytoskeleton	GO:0099571
GO:0099189	D15	CC	postsynaptic spectrin-associated cytoskeleton	│ │ └─ postsynaptic spectrin-associated cytoskeleton	GO:0099571
GO:0097444	D4	CC	spine apparatus	│ ├─ spine apparatus	GO:0098794
GO:0098897	D16	CC	spine apparatus membrane	│ │ └─ spine apparatus membrane	GO:0097444
GO:0099065	D30	CC	integral component of spine apparatus membrane	│ │ └─ integral component of spine apparatus membrane	GO:0098897
GO:0150051	D5	CC	postsynaptic Golgi apparatus	│ ├─ postsynaptic Golgi apparatus	GO:0098794			HGNC:6872	MAPK10	MAPK10
GO:0099572	D6	CC	postsynaptic specialization	│ ├─ postsynaptic specialization	GO:0098794	3.86333e-08	3.60578e-07	HGNC:30368;HGNC:24476;HGNC:29568;HGNC:11283;HGNC:367;HGNC:4077;HGNC:4079;HGNC:1958;HGNC:4328;HGNC:4070;HGNC:4087;HGNC:6238;HGNC:35409;HGNC:28370;HGNC:23501;HGNC:19408;HGNC:19409;HGNC:14290;HGNC:14289;HGNC:14287;HGNC:6231;HGNC:14295;HGNC:14294;HGNC:15474;HGNC:6395;HGNC:16062;HGNC:2516;HGNC:10311;HGNC:29096;HGNC:23841;HGNC:16626;HGNC:8996;HGNC:30139;HGNC:11497;HGNC:29059;HGNC:29112;HGNC:2905;HGNC:1…	DLGAP3;DLGAP4;LHFPL4;SRC;AKAP1;GABRA3;GABRA5;CHRNA4;GLRA3;GABBR1;GABRG2;KCND2;SHISA7;LRFN3;SLITRK3;LRRTM1;LRRTM2;NLGN2;NLGN3;NLGN4X;KCNB1;SHANK2;SHANK3;SHANK1;KPNA2;CRTC1;CTNND2;RPL18A;ARHGAP44;GRIP2;RAPGEF4;PIP5K1C;LZTS3;SYNGAP1;IQSEC2;IQSEC1;DLGAP1;BCR;PSD;TANC2;PRR7;INA;MPP2;DGKB;ATP2B2;EFNB3;ADAM22;LRRTM4;IL1RAPL1;GRIK5;GRIN2D;ERBB4;CACNG4;CACNG2;NETO1;CNIH2;LRFN1;LRFN2;LRFN4;LRRC4B;PTPRO;GRI…	DLGAP3;DLGAP4;LHFPL4;SRC;AKAP1;GABRA3;GABRA5;CHRNA4;GLRA3;GABBR1;GABRG2;KCND2;SHISA7;LRFN3;SLITRK3;LRRTM1;LRRTM2;NLGN2;NLGN3;NLGN4X;KCNB1;SHANK2;SHANK3;SHANK1;KPNA2;CRTC1;CTNND2;RPL18A;ARHGAP44;GRIP2;RAPGEF4;PIP5K1C;LZTS3;SYNGAP1;IQSEC2;IQSEC1;DLGAP1;BCR;PSD;TANC2;PRR7;INA;MPP2;DGKB;ATP2B2;EFNB3;ADAM22;LRRTM4;IL1RAPL1;GRIK5;GRIN2D;ERBB4;CACNG4;CACNG2;NETO1;CNIH2;LRFN1;LRFN2;LRFN4;LRRC4B;PTPRO;GRI…
GO:0099091	D17	CC	postsynaptic specialization, intracellular component	│ │ ├─ postsynaptic specialization, intracellular component	GO:0099572			HGNC:11283;HGNC:367	SRC;AKAP1	SRC;AKAP1
GO:0099634	D18	CC	postsynaptic specialization membrane	│ │ ├─ postsynaptic specialization membrane	GO:0099572	4.37954e-05		HGNC:4077;HGNC:4079;HGNC:1958;HGNC:4328;HGNC:4070;HGNC:4087;HGNC:6238;HGNC:35409;HGNC:28370;HGNC:23501;HGNC:19408;HGNC:19409;HGNC:14290;HGNC:14289;HGNC:14287;HGNC:6231	GABRA3;GABRA5;CHRNA4;GLRA3;GABBR1;GABRG2;KCND2;SHISA7;LRFN3;SLITRK3;LRRTM1;LRRTM2;NLGN2;NLGN3;NLGN4X;KCNB1	GABRA3;GABRA5;CHRNA4;GLRA3;GABBR1;GABRG2;KCND2;SHISA7;LRFN3;SLITRK3;LRRTM1;LRRTM2;NLGN2;NLGN3;NLGN4X;KCNB1
GO:0098892	D31	CC	extrinsic component of postsynaptic specialization membrane	│ │ │ ├─ extrinsic component of postsynaptic specialization membrane	GO:0099634
GO:0099060	D32	CC	integral component of postsynaptic specialization membrane	│ │ │ └─ integral component of postsynaptic specialization membrane	GO:0099634	1.87133e-05	7.48532e-05	HGNC:4077;HGNC:4079;HGNC:1958;HGNC:4328;HGNC:4070;HGNC:4087;HGNC:6238;HGNC:35409;HGNC:28370;HGNC:23501;HGNC:19408;HGNC:19409;HGNC:14290;HGNC:14289;HGNC:14287;HGNC:6231	GABRA3;GABRA5;CHRNA4;GLRA3;GABBR1;GABRG2;KCND2;SHISA7;LRFN3;SLITRK3;LRRTM1;LRRTM2;NLGN2;NLGN3;NLGN4X;KCNB1	GABRA3;GABRA5;CHRNA4;GLRA3;GABBR1;GABRG2;KCND2;SHISA7;LRFN3;SLITRK3;LRRTM1;LRRTM2;NLGN2;NLGN3;NLGN4X;KCNB1
GO:0014069	D19	CC	postsynaptic density	│ │ ├─ postsynaptic density	GO:0099572	6.61692e-05	0.00020586	HGNC:14295;HGNC:14294;HGNC:15474;HGNC:6395;HGNC:16062;HGNC:2516;HGNC:10311;HGNC:29096;HGNC:23841;HGNC:16626;HGNC:8996;HGNC:30139;HGNC:11497;HGNC:29059;HGNC:29112;HGNC:2905;HGNC:1014;HGNC:9507;HGNC:30212;HGNC:28130;HGNC:6057;HGNC:7220;HGNC:2850;HGNC:815;HGNC:3228;HGNC:201;HGNC:19411;HGNC:19409;HGNC:5996;HGNC:4583;HGNC:4588;HGNC:3432;HGNC:1408;HGNC:1406;HGNC:13823;HGNC:28744;HGNC:28370;HGNC:29290;H…	SHANK2;SHANK3;SHANK1;KPNA2;CRTC1;CTNND2;RPL18A;ARHGAP44;GRIP2;RAPGEF4;PIP5K1C;LZTS3;SYNGAP1;IQSEC2;IQSEC1;DLGAP1;BCR;PSD;TANC2;PRR7;INA;MPP2;DGKB;ATP2B2;EFNB3;ADAM22;LRRTM4;LRRTM2;IL1RAPL1;GRIK5;GRIN2D;ERBB4;CACNG4;CACNG2;NETO1;CNIH2;LRFN3;LRFN1;LRFN2;LRFN4;LRRC4B;PTPRO;GRIN2A;GRIA4;SORCS3;SLITRK3;CACNG7;NRG1;CLSTN3;KCNAB2;SEMA4B	SHANK2;SHANK3;SHANK1;KPNA2;CRTC1;CTNND2;RPL18A;ARHGAP44;GRIP2;RAPGEF4;PIP5K1C;LZTS3;SYNGAP1;IQSEC2;IQSEC1;DLGAP1;BCR;PSD;TANC2;PRR7;INA;MPP2;DGKB;ATP2B2;EFNB3;ADAM22;LRRTM4;LRRTM2;IL1RAPL1;GRIK5;GRIN2D;ERBB4;CACNG4;CACNG2;NETO1;CNIH2;LRFN3;LRFN1;LRFN2;LRFN4;LRRC4B;PTPRO;GRIN2A;GRIA4;SORCS3;SLITRK3;CACNG7;NRG1;CLSTN3;KCNAB2;SEMA4B
GO:0099092	D33	CC	postsynaptic density, intracellular component	│ │ │ ├─ postsynaptic density, intracellular component	GO:0014069	0.00852361	0.0140389	HGNC:14294;HGNC:11497;HGNC:29059;HGNC:29112;HGNC:2905;HGNC:1014;HGNC:9507;HGNC:30212;HGNC:28130;HGNC:23841;HGNC:6057	SHANK3;SYNGAP1;IQSEC2;IQSEC1;DLGAP1;BCR;PSD;TANC2;PRR7;GRIP2;INA	SHANK3;SYNGAP1;IQSEC2;IQSEC1;DLGAP1;BCR;PSD;TANC2;PRR7;GRIP2;INA
GO:0098839	D34	CC	postsynaptic density membrane	│ │ │ └─ postsynaptic density membrane	GO:0014069	3.04649e-06	1.42169e-05	HGNC:29059;HGNC:7220;HGNC:2850;HGNC:815;HGNC:3228;HGNC:201;HGNC:19411;HGNC:19409;HGNC:5996;HGNC:4583;HGNC:4588;HGNC:3432;HGNC:1408;HGNC:1406;HGNC:13823;HGNC:28744;HGNC:28370;HGNC:29290;HGNC:21226;HGNC:28456;HGNC:25042;HGNC:9678;HGNC:4585;HGNC:4574;HGNC:16699;HGNC:23501;HGNC:13626;HGNC:7997;HGNC:18371;HGNC:6229;HGNC:10730	IQSEC2;MPP2;DGKB;ATP2B2;EFNB3;ADAM22;LRRTM4;LRRTM2;IL1RAPL1;GRIK5;GRIN2D;ERBB4;CACNG4;CACNG2;NETO1;CNIH2;LRFN3;LRFN1;LRFN2;LRFN4;LRRC4B;PTPRO;GRIN2A;GRIA4;SORCS3;SLITRK3;CACNG7;NRG1;CLSTN3;KCNAB2;SEMA4B	IQSEC2;MPP2;DGKB;ATP2B2;EFNB3;ADAM22;LRRTM4;LRRTM2;IL1RAPL1;GRIK5;GRIN2D;ERBB4;CACNG4;CACNG2;NETO1;CNIH2;LRFN3;LRFN1;LRFN2;LRFN4;LRRC4B;PTPRO;GRIN2A;GRIA4;SORCS3;SLITRK3;CACNG7;NRG1;CLSTN3;KCNAB2;SEMA4B
GO:0099031	D40	CC	anchored component of postsynaptic density membrane	│ │ │ ├─ anchored component of postsynaptic density membrane	GO:0098839			HGNC:7220	MPP2	MPP2
GO:0099147	D41	CC	extrinsic component of postsynaptic density membrane	│ │ │ ├─ extrinsic component of postsynaptic density membrane	GO:0098839			HGNC:2850	DGKB	DGKB
GO:0099061	D42	CC	integral component of postsynaptic density membrane	│ │ │ └─ integral component of postsynaptic density membrane	GO:0098839	1.19171e-06	6.67356e-06	HGNC:815;HGNC:3228;HGNC:201;HGNC:19411;HGNC:19409;HGNC:5996;HGNC:4583;HGNC:4588;HGNC:3432;HGNC:1408;HGNC:1406;HGNC:13823;HGNC:28744;HGNC:28370;HGNC:29290;HGNC:21226;HGNC:28456;HGNC:25042;HGNC:9678;HGNC:4585;HGNC:4574;HGNC:16699;HGNC:23501;HGNC:13626;HGNC:7997;HGNC:18371;HGNC:6229;HGNC:10730	ATP2B2;EFNB3;ADAM22;LRRTM4;LRRTM2;IL1RAPL1;GRIK5;GRIN2D;ERBB4;CACNG4;CACNG2;NETO1;CNIH2;LRFN3;LRFN1;LRFN2;LRFN4;LRRC4B;PTPRO;GRIN2A;GRIA4;SORCS3;SLITRK3;CACNG7;NRG1;CLSTN3;KCNAB2;SEMA4B	ATP2B2;EFNB3;ADAM22;LRRTM4;LRRTM2;IL1RAPL1;GRIK5;GRIN2D;ERBB4;CACNG4;CACNG2;NETO1;CNIH2;LRFN3;LRFN1;LRFN2;LRFN4;LRRC4B;PTPRO;GRIN2A;GRIA4;SORCS3;SLITRK3;CACNG7;NRG1;CLSTN3;KCNAB2;SEMA4B
GO:0099629	D20	CC	postsynaptic specialization of symmetric synapse	│ │ └─ postsynaptic specialization of symmetric synapse	GO:0099572			HGNC:29193	IQSEC3	IQSEC3
GO:0098843	D7	CC	postsynaptic endocytic zone	│ ├─ postsynaptic endocytic zone	GO:0098794			HGNC:17938;HGNC:29125	CALY;DNM3	CALY;DNM3
GO:0098844	D21	CC	postsynaptic endocytic zone membrane	│ │ └─ postsynaptic endocytic zone membrane	GO:0098843			HGNC:29125	DNM3	DNM3
GO:0098845	D8	CC	postsynaptic endosome	│ ├─ postsynaptic endosome	GO:0098794			HGNC:18790	NSG1	NSG1
GO:0098895	D22	CC	postsynaptic endosome membrane	│ │ ├─ postsynaptic endosome membrane	GO:0098845
GO:0098999	D35	CC	extrinsic component of postsynaptic endosome membrane	│ │ │ └─ extrinsic component of postsynaptic endosome membrane	GO:0098895
GO:0098842	D23	CC	postsynaptic early endosome	│ │ ├─ postsynaptic early endosome	GO:0098845
GO:0098896	D36	CC	postsynaptic early endosome membrane	│ │ │ └─ postsynaptic early endosome membrane	GO:0098842
GO:0098998	D43	CC	extrinsic component of postsynaptic early endosome membrane	│ │ │ └─ extrinsic component of postsynaptic early endosome membrane	GO:0098896
GO:0098837	D24	CC	postsynaptic recycling endosome	│ │ └─ postsynaptic recycling endosome	GO:0098845
GO:0098944	D37	CC	postsynaptic recycling endosome membrane	│ │ └─ postsynaptic recycling endosome membrane	GO:0098837
GO:0099033	D44	CC	anchored component of postsynaptic recycling endosome membrane	│ │ └─ anchored component of postsynaptic recycling endosome membrane	GO:0098944
GO:0045211	D9	CC	postsynaptic membrane	│ ├─ postsynaptic membrane	GO:0098794	0.000257397	0.000655192	HGNC:14986;HGNC:8000;HGNC:10003;HGNC:2363;HGNC:6222;HGNC:6235;HGNC:815;HGNC:6233;HGNC:6221;HGNC:3393;HGNC:4030;HGNC:19408;HGNC:10944;HGNC:11068;HGNC:11069;HGNC:11070;HGNC:277;HGNC:4583;HGNC:14267;HGNC:4595;HGNC:2467;HGNC:4070;HGNC:4079;HGNC:1165;HGNC:6238;HGNC:7656;HGNC:23501	SNAP91;NRGN;RGS7;CRKL;KCNA4;KCNC3;ATP2B2;KCNC1;KCNA3;EPHB2;FXYD6;LRRTM1;SLC1A6;SLC8A1;SLC8A2;SLC8A3;ADRA1A;GRIK5;PCDH17;GRM3;CSPG5;GABBR1;GABRA5;DAGLA;KCND2;NCAM1;SLITRK3	SNAP91;NRGN;RGS7;CRKL;KCNA4;KCNC3;ATP2B2;KCNC1;KCNA3;EPHB2;FXYD6;LRRTM1;SLC1A6;SLC8A1;SLC8A2;SLC8A3;ADRA1A;GRIK5;PCDH17;GRM3;CSPG5;GABBR1;GABRA5;DAGLA;KCND2;NCAM1;SLITRK3
GO:0099025	D25	CC	anchored component of postsynaptic membrane	│ │ ├─ anchored component of postsynaptic membrane	GO:0045211
GO:0098890	D26	CC	extrinsic component of postsynaptic membrane	│ │ ├─ extrinsic component of postsynaptic membrane	GO:0045211			HGNC:2363	CRKL	CRKL
GO:0099055	D27	CC	integral component of postsynaptic membrane	│ │ └─ integral component of postsynaptic membrane	GO:0045211	0.00059266	0.00138287	HGNC:6222;HGNC:6235;HGNC:815;HGNC:6233;HGNC:6221;HGNC:3393;HGNC:4030;HGNC:19408;HGNC:10944;HGNC:11068;HGNC:11069;HGNC:11070;HGNC:277;HGNC:4583;HGNC:14267;HGNC:4595;HGNC:2467;HGNC:4070;HGNC:4079;HGNC:1165;HGNC:6238;HGNC:7656;HGNC:23501	KCNA4;KCNC3;ATP2B2;KCNC1;KCNA3;EPHB2;FXYD6;LRRTM1;SLC1A6;SLC8A1;SLC8A2;SLC8A3;ADRA1A;GRIK5;PCDH17;GRM3;CSPG5;GABBR1;GABRA5;DAGLA;KCND2;NCAM1;SLITRK3	KCNA4;KCNC3;ATP2B2;KCNC1;KCNA3;EPHB2;FXYD6;LRRTM1;SLC1A6;SLC8A1;SLC8A2;SLC8A3;ADRA1A;GRIK5;PCDH17;GRM3;CSPG5;GABBR1;GABRA5;DAGLA;KCND2;NCAM1;SLITRK3
SYNGO:postsyn_ribosome	D10	CC	postsynaptic ribosome	│ ├─ postsynaptic ribosome	GO:0098794	0.957195	0.957195	HGNC:10330;HGNC:10372;HGNC:10388;HGNC:10404	RPL28;RPLP1;RPS15;RPS2	RPL28;RPLP1;RPS15;RPS2
SYNGO:postsyn_er	D11	CC	postsynaptic ER	│ └─ postsynaptic ER	GO:0098794
SYNGO:postsyn_er_membrane	D28	CC	postsynaptic ER membrane	│ ├─ postsynaptic ER membrane	SYNGO:postsyn_er
SYNGO:postsyn_er_membrane_integral	D38	CC	integral component of postsynaptic ER membrane	│ │ └─ integral component of postsynaptic ER membrane	SYNGO:postsyn_er_membrane
SYNGO:postsyn_ser	D29	CC	postsynaptic SER	│ └─ postsynaptic SER	SYNGO:postsyn_er
SYNGO:postsyn_ser_membrane	D39	CC	postsynaptic SER membrane	│ └─ postsynaptic SER membrane	SYNGO:postsyn_ser
SYNGO:postsyn_ser_membrane_integral	D45	CC	integral component of postsynaptic SER membrane	│ └─ integral component of postsynaptic SER membrane	SYNGO:postsyn_ser_membrane
GO:0099544	E1	CC	extrasynaptic space	└─ extrasynaptic space	GO:0045202
GO:0098966	E2	CC	perisynaptic extracellular matrix	└─ perisynaptic extracellular matrix	GO:0099544
SYNGO:synprocess		BP	process in the synapse	process in the synapse		2.86868e-14	1.80727e-12	HGNC:1774;HGNC:7142;HGNC:1388;HGNC:30339;HGNC:1389;HGNC:4583;HGNC:4574;HGNC:4077;HGNC:4079;HGNC:4585;HGNC:4588;HGNC:6222;HGNC:6233;HGNC:6257;HGNC:4070;HGNC:11494;HGNC:11495;HGNC:11496;HGNC:1117;HGNC:1775;HGNC:11501;HGNC:16626;HGNC:24011;HGNC:29192;HGNC:18539;HGNC:2986;HGNC:11514;HGNC:11510;HGNC:30500;HGNC:30670;HGNC:4272;HGNC:2467;HGNC:12786;HGNC:2495;HGNC:9777;HGNC:12642;HGNC:2309;HGNC:20566;HGN…	CDK5;MARCKSL1;CACNA1A;RIMBP2;CACNA1B;GRIK5;GRIA4;GABRA3;GABRA5;GRIN2A;GRIN2D;KCNA4;KCNC1;KCNJ11;GABBR1;SYN1;SYN2;SYN3;BSN;CDK5R1;SYNGR3;RAPGEF4;ABI2;KIAA1107;STX1B;DOC2B;SYT7;SYT2;PRRT2;SV2C;GIT1;CSPG5;WNT7A;CTBP2;RAB3A;VAMP1;CPLX1;SV2A;CADPS;SLC18A3;SLC30A3;ATP6V1F;ATP6V0A1;DNM1;DNM3;SNAP91;AMPH;EPN1;SNCB;PIP5K1C;SYNJ1;SLC6A5;SLC1A6;SLC6A2;FLOT1;SGTA;FZD9;ATP2B2;SLC8A1;SLC8A2;SLC8A3;RGS7;CHRNA4;…	CDK5;MARCKSL1;CACNA1A;RIMBP2;CACNA1B;GRIK5;GRIA4;GABRA3;GABRA5;GRIN2A;GRIN2D;KCNA4;KCNC1;KCNJ11;GABBR1;SYN1;SYN2;SYN3;BSN;CDK5R1;SYNGR3;RAPGEF4;ABI2;KIAA1107;STX1B;DOC2B;SYT7;SYT2;PRRT2;SV2C;GIT1;CSPG5;WNT7A;CTBP2;RAB3A;VAMP1;CPLX1;SV2A;CADPS;SLC18A3;SLC30A3;ATP6V1F;ATP6V0A1;DNM1;DNM3;SNAP91;AMPH;EPN1;SNCB;PIP5K1C;SYNJ1;SLC6A5;SLC1A6;SLC6A2;FLOT1;SGTA;FZD9;ATP2B2;SLC8A1;SLC8A2;SLC8A3;RGS7;CHRNA4;…
SYNGO:presynprocess	F1	BP	process in the presynapse	├─ process in the presynapse	SYNGO:synprocess	1.64717e-06	2.5943e-05	HGNC:1774;HGNC:7142;HGNC:1388;HGNC:30339;HGNC:1389;HGNC:4583;HGNC:4574;HGNC:4077;HGNC:4079;HGNC:4585;HGNC:4588;HGNC:6222;HGNC:6233;HGNC:6257;HGNC:4070;HGNC:11494;HGNC:11495;HGNC:11496;HGNC:1117;HGNC:1775;HGNC:11501;HGNC:16626;HGNC:24011;HGNC:29192;HGNC:18539;HGNC:2986;HGNC:11514;HGNC:11510;HGNC:30500;HGNC:30670;HGNC:4272;HGNC:2467;HGNC:12786;HGNC:2495;HGNC:9777;HGNC:12642;HGNC:2309;HGNC:20566;HGN…	CDK5;MARCKSL1;CACNA1A;RIMBP2;CACNA1B;GRIK5;GRIA4;GABRA3;GABRA5;GRIN2A;GRIN2D;KCNA4;KCNC1;KCNJ11;GABBR1;SYN1;SYN2;SYN3;BSN;CDK5R1;SYNGR3;RAPGEF4;ABI2;KIAA1107;STX1B;DOC2B;SYT7;SYT2;PRRT2;SV2C;GIT1;CSPG5;WNT7A;CTBP2;RAB3A;VAMP1;CPLX1;SV2A;CADPS;SLC18A3;SLC30A3;ATP6V1F;ATP6V0A1;DNM1;DNM3;SNAP91;AMPH;EPN1;SNCB;PIP5K1C;SYNJ1;SLC6A5;SLC1A6;SLC6A2;FLOT1;SGTA	CDK5;MARCKSL1;CACNA1A;RIMBP2;CACNA1B;GRIK5;GRIA4;GABRA3;GABRA5;GRIN2A;GRIN2D;KCNA4;KCNC1;KCNJ11;GABBR1;SYN1;SYN2;SYN3;BSN;CDK5R1;SYNGR3;RAPGEF4;ABI2;KIAA1107;STX1B;DOC2B;SYT7;SYT2;PRRT2;SV2C;GIT1;CSPG5;WNT7A;CTBP2;RAB3A;VAMP1;CPLX1;SV2A;CADPS;SLC18A3;SLC30A3;ATP6V1F;ATP6V0A1;DNM1;DNM3;SNAP91;AMPH;EPN1;SNCB;PIP5K1C;SYNJ1;SLC6A5;SLC1A6;SLC6A2;FLOT1;SGTA
GO:0099509	F2	BP	regulation of presynaptic cytosolic calcium levels	│ ├─ regulation of presynaptic cytosolic calcium levels	SYNGO:presynprocess	0.167216	0.21947	HGNC:1774;HGNC:7142;HGNC:1388;HGNC:30339;HGNC:1389	CDK5;MARCKSL1;CACNA1A;RIMBP2;CACNA1B	CDK5;MARCKSL1;CACNA1A;RIMBP2;CACNA1B
GO:1905056	F9	BP	ATPase-coupled calcium ion transmembrane transporter activity involved in regulation of presynaptic cytosolic calcium levels	│ │ ├─ ATPase-coupled calcium ion transmembrane transporter activity involved in regulation of presynaptic cytosolic calcium levels	GO:0099509
GO:0099534	F10	BP	calcium ion binding involved in regulation of presynaptic cytosolic calcium levels	│ │ ├─ calcium ion binding involved in regulation of presynaptic cytosolic calcium levels	GO:0099509
GO:0099626	F11	BP	voltage-gated calcium channel activity involved in regulation of presynaptic cytosolic calcium levels	│ │ └─ voltage-gated calcium channel activity involved in regulation of presynaptic cytosolic calcium levels	GO:0099509	0.101756	0.149084	HGNC:1388;HGNC:30339;HGNC:1389	CACNA1A;RIMBP2;CACNA1B	CACNA1A;RIMBP2;CACNA1B
GO:0099635	F25	BP	voltage-gated calcium channel activity involved in positive regulation of presynaptic cytosolic calcium levels	│ │ └─ voltage-gated calcium channel activity involved in positive regulation of presynaptic cytosolic calcium levels	GO:0099626			HGNC:1389	CACNA1B	CACNA1B
GO:0099505	F3	BP	regulation of presynaptic membrane potential	│ ├─ regulation of presynaptic membrane potential	SYNGO:presynprocess	0.0298764	0.0622458	HGNC:4583;HGNC:4574;HGNC:4077;HGNC:4079;HGNC:4585;HGNC:4588;HGNC:6222;HGNC:6233;HGNC:6257;HGNC:4070	GRIK5;GRIA4;GABRA3;GABRA5;GRIN2A;GRIN2D;KCNA4;KCNC1;KCNJ11;GABBR1	GRIK5;GRIA4;GABRA3;GABRA5;GRIN2A;GRIN2D;KCNA4;KCNC1;KCNJ11;GABBR1
GO:0099507	F12	BP	ligand-gated ion channel activity involved in regulation of presynaptic membrane potential	│ │ ├─ ligand-gated ion channel activity involved in regulation of presynaptic membrane potential	GO:0099505	0.0681715	0.116076	HGNC:4583;HGNC:4574;HGNC:4077;HGNC:4079;HGNC:4585;HGNC:4588	GRIK5;GRIA4;GABRA3;GABRA5;GRIN2A;GRIN2D	GRIK5;GRIA4;GABRA3;GABRA5;GRIN2A;GRIN2D
GO:0099508	F13	BP	voltage-gated ion channel activity involved in regulation of presynaptic membrane potential	│ │ ├─ voltage-gated ion channel activity involved in regulation of presynaptic membrane potential	GO:0099505	0.294527	0.337367	HGNC:6222;HGNC:6233;HGNC:6257	KCNA4;KCNC1;KCNJ11	KCNA4;KCNC1;KCNJ11
GO:0150047	F14	BP	G-protein coupled neurotransmitter receptor activity involved in regulation of presynaptic membrane potential	│ │ └─ G-protein coupled neurotransmitter receptor activity involved in regulation of presynaptic membrane potential	GO:0099505			HGNC:4070	GABBR1	GABBR1
GO:0099504	F4	BP	synaptic vesicle cycle	│ ├─ synaptic vesicle cycle	SYNGO:presynprocess	0.000216269	0.00151388	HGNC:11494;HGNC:11495;HGNC:11496;HGNC:1117;HGNC:1775;HGNC:11501;HGNC:16626;HGNC:24011;HGNC:29192;HGNC:18539;HGNC:2986;HGNC:11514;HGNC:11510;HGNC:30500;HGNC:30339;HGNC:1389;HGNC:30670;HGNC:4272;HGNC:2467;HGNC:12786;HGNC:2495;HGNC:9777;HGNC:12642;HGNC:2309;HGNC:20566;HGNC:1426;HGNC:10936;HGNC:11014;HGNC:16832;HGNC:865;HGNC:2972;HGNC:29125;HGNC:14986;HGNC:471;HGNC:21604;HGNC:11140;HGNC:8996;HGNC:115…	SYN1;SYN2;SYN3;BSN;CDK5R1;SYNGR3;RAPGEF4;ABI2;KIAA1107;STX1B;DOC2B;SYT7;SYT2;PRRT2;RIMBP2;CACNA1B;SV2C;GIT1;CSPG5;WNT7A;CTBP2;RAB3A;VAMP1;CPLX1;SV2A;CADPS;SLC18A3;SLC30A3;ATP6V1F;ATP6V0A1;DNM1;DNM3;SNAP91;AMPH;EPN1;SNCB;PIP5K1C;SYNJ1	SYN1;SYN2;SYN3;BSN;CDK5R1;SYNGR3;RAPGEF4;ABI2;KIAA1107;STX1B;DOC2B;SYT7;SYT2;PRRT2;RIMBP2;CACNA1B;SV2C;GIT1;CSPG5;WNT7A;CTBP2;RAB3A;VAMP1;CPLX1;SV2A;CADPS;SLC18A3;SLC30A3;ATP6V1F;ATP6V0A1;DNM1;DNM3;SNAP91;AMPH;EPN1;SNCB;PIP5K1C;SYNJ1
GO:0098693	F15	BP	regulation of synaptic vesicle cycle	│ │ ├─ regulation of synaptic vesicle cycle	GO:0099504	0.0525674	0.0974042	HGNC:1117;HGNC:11494;HGNC:1775;HGNC:11501;HGNC:16626	BSN;SYN1;CDK5R1;SYNGR3;RAPGEF4	BSN;SYN1;CDK5R1;SYNGR3;RAPGEF4
GO:0097091	F16	BP	synaptic vesicle clustering	│ │ ├─ synaptic vesicle clustering	GO:0099504	0.0306289	0.0622458	HGNC:11496;HGNC:11495;HGNC:24011;HGNC:1117	SYN3;SYN2;ABI2;BSN	SYN3;SYN2;ABI2;BSN
GO:0099532	F17	BP	synaptic vesicle endosomal processing	│ │ ├─ synaptic vesicle endosomal processing	GO:0099504			HGNC:29192	KIAA1107	KIAA1107
GO:0016182	F26	BP	synaptic vesicle budding from endosome	│ │ │ ├─ synaptic vesicle budding from endosome	GO:0099532			HGNC:29192	KIAA1107	KIAA1107
GO:0016189	F27	BP	synaptic vesicle to endosome fusion	│ │ │ └─ synaptic vesicle to endosome fusion	GO:0099532
GO:0016079	F18	BP	synaptic vesicle exocytosis	│ │ ├─ synaptic vesicle exocytosis	GO:0099504	0.00420265	0.016548	HGNC:18539;HGNC:2986;HGNC:11514;HGNC:11510;HGNC:30500;HGNC:30339;HGNC:1389;HGNC:30670;HGNC:4272;HGNC:2467;HGNC:12786;HGNC:2495;HGNC:9777;HGNC:12642;HGNC:2309;HGNC:20566;HGNC:1426	STX1B;DOC2B;SYT7;SYT2;PRRT2;RIMBP2;CACNA1B;SV2C;GIT1;CSPG5;WNT7A;CTBP2;RAB3A;VAMP1;CPLX1;SV2A;CADPS	STX1B;DOC2B;SYT7;SYT2;PRRT2;RIMBP2;CACNA1B;SV2C;GIT1;CSPG5;WNT7A;CTBP2;RAB3A;VAMP1;CPLX1;SV2A;CADPS
GO:0099502	F28	BP	calcium-dependent activation of synaptic vesicle fusion	│ │ │ ├─ calcium-dependent activation of synaptic vesicle fusion	GO:0016079	0.011098	0.0303988	HGNC:2986;HGNC:11514;HGNC:11510;HGNC:30500;HGNC:30339;HGNC:1389	DOC2B;SYT7;SYT2;PRRT2;RIMBP2;CACNA1B	DOC2B;SYT7;SYT2;PRRT2;RIMBP2;CACNA1B
GO:0150037	F37	BP	regulation of calcium-dependent activation of synaptic vesicle fusion	│ │ │ │ └─ regulation of calcium-dependent activation of synaptic vesicle fusion	GO:0099502	0.08007	0.126508	HGNC:30500;HGNC:30339;HGNC:1389	PRRT2;RIMBP2;CACNA1B	PRRT2;RIMBP2;CACNA1B
GO:2000300	F29	BP	regulation of synaptic vesicle exocytosis	│ │ │ ├─ regulation of synaptic vesicle exocytosis	GO:0016079	0.441546	0.456023	HGNC:30670;HGNC:4272;HGNC:2467;HGNC:12786	SV2C;GIT1;CSPG5;WNT7A	SV2C;GIT1;CSPG5;WNT7A
GO:0016081	F30	BP	synaptic vesicle docking	│ │ │ ├─ synaptic vesicle docking	GO:0016079			HGNC:2495	CTBP2	CTBP2
GO:0099148	F38	BP	regulation of synaptic vesicle docking	│ │ │ │ └─ regulation of synaptic vesicle docking	GO:0016081
GO:0031629	F31	BP	synaptic vesicle fusion to presynaptic active zone membrane	│ │ │ ├─ synaptic vesicle fusion to presynaptic active zone membrane	GO:0016079	0.0100876	0.0300735	HGNC:18539;HGNC:9777;HGNC:12642;HGNC:2309	STX1B;RAB3A;VAMP1;CPLX1	STX1B;RAB3A;VAMP1;CPLX1
GO:0031630	F39	BP	regulation of synaptic vesicle fusion to presynaptic active zone membrane	│ │ │ │ └─ regulation of synaptic vesicle fusion to presynaptic active zone membrane	GO:0031629	0.029675	0.0622458	HGNC:9777;HGNC:12642;HGNC:2309	RAB3A;VAMP1;CPLX1	RAB3A;VAMP1;CPLX1
GO:0016082	F32	BP	synaptic vesicle priming	│ │ │ └─ synaptic vesicle priming	GO:0016079	0.234873	0.283531	HGNC:20566;HGNC:12642;HGNC:1426	SV2A;VAMP1;CADPS	SV2A;VAMP1;CADPS
GO:0010807	F40	BP	regulation of synaptic vesicle priming	│ │ │ └─ regulation of synaptic vesicle priming	GO:0016082
GO:0098700	F19	BP	synaptic vesicle neurotransmitter loading	│ │ ├─ synaptic vesicle neurotransmitter loading	GO:0099504			HGNC:10936	SLC18A3	SLC18A3
GO:0099162	F33	BP	regulation of synaptic vesicle neurotransmitter loading	│ │ │ └─ regulation of synaptic vesicle neurotransmitter loading	GO:0098700
GO:0099180	F20	BP	zinc ion import into synaptic vesicle	│ │ ├─ zinc ion import into synaptic vesicle	GO:0099504			HGNC:11014	SLC30A3	SLC30A3
GO:0097401	F21	BP	synaptic vesicle proton loading	│ │ ├─ synaptic vesicle proton loading	GO:0099504			HGNC:16832;HGNC:865	ATP6V1F;ATP6V0A1	ATP6V1F;ATP6V0A1
GO:0048488	F22	BP	synaptic vesicle endocytosis	│ │ └─ synaptic vesicle endocytosis	GO:0099504	0.0733235	0.121563	HGNC:2972;HGNC:29125;HGNC:14986;HGNC:471;HGNC:21604;HGNC:11140;HGNC:29192;HGNC:8996;HGNC:11514;HGNC:11503	DNM1;DNM3;SNAP91;AMPH;EPN1;SNCB;KIAA1107;PIP5K1C;SYT7;SYNJ1	DNM1;DNM3;SNAP91;AMPH;EPN1;SNCB;KIAA1107;PIP5K1C;SYT7;SYNJ1
GO:1900242	F34	BP	regulation of synaptic vesicle endocytosis	│ │ ├─ regulation of synaptic vesicle endocytosis	GO:0048488			HGNC:8996;HGNC:11514	PIP5K1C;SYT7	PIP5K1C;SYT7
GO:0016185	F35	BP	synaptic vesicle budding from presynaptic endocytic zone membrane	│ │ ├─ synaptic vesicle budding from presynaptic endocytic zone membrane	GO:0048488
GO:0098694	F41	BP	regulation of synaptic vesicle budding from presynaptic endocytic zone membrane	│ │ │ └─ regulation of synaptic vesicle budding from presynaptic endocytic zone membrane	GO:0016185
GO:0016191	F36	BP	synaptic vesicle uncoating	│ │ └─ synaptic vesicle uncoating	GO:0048488			HGNC:11503	SYNJ1	SYNJ1
GO:0099525	F5	BP	presynaptic dense core vesicle exocytosis	│ ├─ presynaptic dense core vesicle exocytosis	SYNGO:presynprocess			HGNC:1426	CADPS	CADPS
GO:0099161	F23	BP	regulation of presynaptic dense core vesicle exocytosis	│ │ └─ regulation of presynaptic dense core vesicle exocytosis	GO:0099525
GO:0001504	F6	BP	neurotransmitter uptake	│ ├─ neurotransmitter uptake	SYNGO:presynprocess			HGNC:11051;HGNC:10944	SLC6A5;SLC1A6	SLC6A5;SLC1A6
GO:0098810	F7	BP	neurotransmitter reuptake	│ ├─ neurotransmitter reuptake	SYNGO:presynprocess	0.0406327	0.0775715	HGNC:11051;HGNC:11048;HGNC:3757;HGNC:11501	SLC6A5;SLC6A2;FLOT1;SYNGR3	SLC6A5;SLC6A2;FLOT1;SYNGR3
GO:0051580	F24	BP	regulation of neurotransmitter uptake	│ │ └─ regulation of neurotransmitter uptake	GO:0098810			HGNC:3757;HGNC:11501	FLOT1;SYNGR3	FLOT1;SYNGR3
SYNGO:presyn_chaperoneProteinFolding	F8	BP	presynaptic chaperone-mediated protein folding	│ └─ presynaptic chaperone-mediated protein folding	SYNGO:presynprocess			HGNC:10819	SGTA	SGTA
SYNGO:postsynprocess	G1	BP	process in the postsynapse	├─ process in the postsynapse	SYNGO:synprocess	3.06751e-07	6.44177e-06	HGNC:4047;HGNC:815;HGNC:11068;HGNC:11069;HGNC:11070;HGNC:10003;HGNC:4070;HGNC:4585;HGNC:1958;HGNC:4327;HGNC:4329;HGNC:4077;HGNC:4079;HGNC:4087;HGNC:4588;HGNC:4574;HGNC:4583;HGNC:6238;HGNC:2906;HGNC:11283;HGNC:7954;HGNC:28744;HGNC:35409;HGNC:1408;HGNC:13823;HGNC:3758;HGNC:8010;HGNC:17652;HGNC:1406;HGNC:12851;HGNC:2087;HGNC:2516;HGNC:201;HGNC:4272;HGNC:13626;HGNC:29568;HGNC:3432;HGNC:29059;HGNC:166…	FZD9;ATP2B2;SLC8A1;SLC8A2;SLC8A3;RGS7;GABBR1;GRIN2A;CHRNA4;GLRA2;GLRB;GABRA3;GABRA5;GABRG2;GRIN2D;GRIA4;GRIK5;KCND2;DLGAP2;SRC;NPTXR;CNIH2;SHISA7;CACNG4;NETO1;FLOT2;NRXN3;PORCN;CACNG2;YWHAE;CLPTM1;CTNND2;ADAM22;GIT1;CACNG7;LHFPL4;ERBB4;IQSEC2;RAPGEF4;CPLX1;CALY;IQSEC1;HAP1;NRG1;PIP5K1C;SYNJ1	FZD9;ATP2B2;SLC8A1;SLC8A2;SLC8A3;RGS7;GABBR1;GRIN2A;CHRNA4;GLRA2;GLRB;GABRA3;GABRA5;GABRG2;GRIN2D;GRIA4;GRIK5;KCND2;DLGAP2;SRC;NPTXR;CNIH2;SHISA7;CACNG4;NETO1;FLOT2;NRXN3;PORCN;CACNG2;YWHAE;CLPTM1;CTNND2;ADAM22;GIT1;CACNG7;LHFPL4;ERBB4;IQSEC2;RAPGEF4;CPLX1;CALY;IQSEC1;HAP1;NRG1;PIP5K1C;SYNJ1
GO:0099566	G2	BP	regulation of postsynaptic cytosolic calcium levels	│ ├─ regulation of postsynaptic cytosolic calcium levels	SYNGO:postsynprocess	0.0210794	0.0474287	HGNC:4047;HGNC:815;HGNC:11068;HGNC:11069;HGNC:11070	FZD9;ATP2B2;SLC8A1;SLC8A2;SLC8A3	FZD9;ATP2B2;SLC8A1;SLC8A2;SLC8A3
GO:1905059	G7	BP	ATPase-coupled calcium ion transmembrane transporter activity involved in regulation of postsynaptic cytosolic calcium levels	│ │ ├─ ATPase-coupled calcium ion transmembrane transporter activity involved in regulation of postsynaptic cytosolic calcium levels	GO:0099566			HGNC:815	ATP2B2	ATP2B2
GO:0099567	G8	BP	calcium ion binding involved in regulation of postsynaptic cytosolic calcium levels	│ │ ├─ calcium ion binding involved in regulation of postsynaptic cytosolic calcium levels	GO:0099566
GO:1905060	G9	BP	calcium:cation antiporter activity involved in regulation of postsynaptic cytosolic calcium ion levels	│ │ ├─ calcium:cation antiporter activity involved in regulation of postsynaptic cytosolic calcium ion levels	GO:0099566	0.0183858	0.0429001	HGNC:11068;HGNC:11069;HGNC:11070	SLC8A1;SLC8A2;SLC8A3	SLC8A1;SLC8A2;SLC8A3
GO:0098695	G10	BP	inositol 1,4,5-trisphosphate receptor activity involved in regulation of postsynaptic cytosolic calcium levels	│ │ ├─ inositol 1,4,5-trisphosphate receptor activity involved in regulation of postsynaptic cytosolic calcium levels	GO:0099566
GO:0099583	G11	BP	neurotransmitter receptor activity involved in regulation of postsynaptic cytosolic calcium levels	│ │ └─ neurotransmitter receptor activity involved in regulation of postsynaptic cytosolic calcium levels	GO:0099566
GO:0098872	G20	BP	G-protein coupled neurotransmitter receptor activity involved in regulation of postsynaptic cytosolic calcium levels	│ │ └─ G-protein coupled neurotransmitter receptor activity involved in regulation of postsynaptic cytosolic calcium levels	GO:0099583
GO:0060078	G3	BP	regulation of postsynaptic membrane potential	│ ├─ regulation of postsynaptic membrane potential	SYNGO:postsynprocess	0.00286398	0.0120287	HGNC:10003;HGNC:4070;HGNC:4585;HGNC:1958;HGNC:4327;HGNC:4329;HGNC:4077;HGNC:4079;HGNC:4087;HGNC:4588;HGNC:4574;HGNC:4583;HGNC:6238	RGS7;GABBR1;GRIN2A;CHRNA4;GLRA2;GLRB;GABRA3;GABRA5;GABRG2;GRIN2D;GRIA4;GRIK5;KCND2	RGS7;GABBR1;GRIN2A;CHRNA4;GLRA2;GLRB;GABRA3;GABRA5;GABRG2;GRIN2D;GRIA4;GRIK5;KCND2
GO:0099529	G12	BP	neurotransmitter receptor activity involved in regulation of postsynaptic membrane potential	│ │ ├─ neurotransmitter receptor activity involved in regulation of postsynaptic membrane potential	GO:0060078			HGNC:4070	GABBR1	GABBR1
GO:0099579	G21	BP	G-protein coupled neurotransmitter receptor activity involved in regulation of postsynaptic membrane potential	│ │ │ └─ G-protein coupled neurotransmitter receptor activity involved in regulation of postsynaptic membrane potential	GO:0099529			HGNC:4070	GABBR1	GABBR1
GO:1904315	G13	BP	transmitter-gated ion channel activity involved in regulation of postsynaptic membrane potential	│ │ ├─ transmitter-gated ion channel activity involved in regulation of postsynaptic membrane potential	GO:0060078	0.0105019	0.0300735	HGNC:4585;HGNC:1958;HGNC:4327;HGNC:4329;HGNC:4077;HGNC:4079;HGNC:4087;HGNC:4588;HGNC:4574;HGNC:4583	GRIN2A;CHRNA4;GLRA2;GLRB;GABRA3;GABRA5;GABRG2;GRIN2D;GRIA4;GRIK5	GRIN2A;CHRNA4;GLRA2;GLRB;GABRA3;GABRA5;GABRG2;GRIN2D;GRIA4;GRIK5
GO:1905030	G14	BP	voltage-gated ion channel activity involved in regulation of postsynaptic membrane potential	│ │ └─ voltage-gated ion channel activity involved in regulation of postsynaptic membrane potential	GO:0060078			HGNC:6238	KCND2	KCND2
GO:0098962	G4	BP	regulation of postsynaptic neurotransmitter receptor activity	│ ├─ regulation of postsynaptic neurotransmitter receptor activity	SYNGO:postsynprocess	0.00993326	0.0300735	HGNC:2906;HGNC:11283;HGNC:7954;HGNC:28744;HGNC:35409;HGNC:1408;HGNC:13823	DLGAP2;SRC;NPTXR;CNIH2;SHISA7;CACNG4;NETO1	DLGAP2;SRC;NPTXR;CNIH2;SHISA7;CACNG4;NETO1
GO:0099072	G5	BP	regulation of postsynaptic membrane neurotransmitter receptor levels	│ ├─ regulation of postsynaptic membrane neurotransmitter receptor levels	SYNGO:postsynprocess	0.00168133	0.00814798	HGNC:3758;HGNC:8010;HGNC:17652;HGNC:1406;HGNC:12851;HGNC:2087;HGNC:2516;HGNC:201;HGNC:7954;HGNC:4272;HGNC:13626;HGNC:29568;HGNC:3432;HGNC:13823;HGNC:29059;HGNC:16626;HGNC:2309;HGNC:17938;HGNC:29112;HGNC:4812;HGNC:7997;HGNC:8996;HGNC:11503	FLOT2;NRXN3;PORCN;CACNG2;YWHAE;CLPTM1;CTNND2;ADAM22;NPTXR;GIT1;CACNG7;LHFPL4;ERBB4;NETO1;IQSEC2;RAPGEF4;CPLX1;CALY;IQSEC1;HAP1;NRG1;PIP5K1C;SYNJ1	FLOT2;NRXN3;PORCN;CACNG2;YWHAE;CLPTM1;CTNND2;ADAM22;NPTXR;GIT1;CACNG7;LHFPL4;ERBB4;NETO1;IQSEC2;RAPGEF4;CPLX1;CALY;IQSEC1;HAP1;NRG1;PIP5K1C;SYNJ1
GO:0099645	G15	BP	neurotransmitter receptor localization to postsynaptic specialization membrane	│ │ ├─ neurotransmitter receptor localization to postsynaptic specialization membrane	GO:0099072	0.0117283	0.0307867	HGNC:201;HGNC:7954;HGNC:4272;HGNC:1406;HGNC:13626;HGNC:29568;HGNC:8010;HGNC:3432;HGNC:13823;HGNC:29059;HGNC:16626	ADAM22;NPTXR;GIT1;CACNG2;CACNG7;LHFPL4;NRXN3;ERBB4;NETO1;IQSEC2;RAPGEF4	ADAM22;NPTXR;GIT1;CACNG2;CACNG7;LHFPL4;NRXN3;ERBB4;NETO1;IQSEC2;RAPGEF4
GO:0098696	G22	BP	regulation of neurotransmitter receptor localization to postsynaptic specialization membrane	│ │ │ └─ regulation of neurotransmitter receptor localization to postsynaptic specialization membrane	GO:0099645			HGNC:29059;HGNC:16626	IQSEC2;RAPGEF4	IQSEC2;RAPGEF4
GO:0098967	G16	BP	exocytic insertion of neurotransmitter receptor to postsynaptic membrane	│ │ ├─ exocytic insertion of neurotransmitter receptor to postsynaptic membrane	GO:0099072			HGNC:2309	CPLX1	CPLX1
GO:0099145	G23	BP	regulation of exocytic insertion of neurotransmitter receptor to postsynaptic membrane	│ │ │ └─ regulation of exocytic insertion of neurotransmitter receptor to postsynaptic membrane	GO:0098967			HGNC:2309	CPLX1	CPLX1
GO:0098970	G17	BP	postsynaptic neurotransmitter receptor diffusion trapping	│ │ ├─ postsynaptic neurotransmitter receptor diffusion trapping	GO:0099072			HGNC:1406	CACNG2	CACNG2
GO:0150054	G24	BP	regulation of postsynaptic neurotransmitter receptor diffusion trapping	│ │ │ └─ regulation of postsynaptic neurotransmitter receptor diffusion trapping	GO:0098970
GO:0098884	G18	BP	postsynaptic neurotransmitter receptor endocytosis	│ │ └─ postsynaptic neurotransmitter receptor endocytosis	GO:0099072	0.190526	0.240062	HGNC:17938;HGNC:29112;HGNC:4812;HGNC:7997;HGNC:8996;HGNC:11503	CALY;IQSEC1;HAP1;NRG1;PIP5K1C;SYNJ1	CALY;IQSEC1;HAP1;NRG1;PIP5K1C;SYNJ1
GO:0099149	G25	BP	regulation of postsynaptic neurotransmitter receptor endocytosis	│ │ └─ regulation of postsynaptic neurotransmitter receptor endocytosis	GO:0098884	0.185674	0.238723	HGNC:29112;HGNC:4812;HGNC:7997;HGNC:8996;HGNC:11503	IQSEC1;HAP1;NRG1;PIP5K1C;SYNJ1	IQSEC1;HAP1;NRG1;PIP5K1C;SYNJ1
GO:0150038	G6	BP	postsynaptic dense core vesicle exocytosis	│ └─ postsynaptic dense core vesicle exocytosis	SYNGO:postsynprocess
GO:0150044	G19	BP	regulation of postsynaptic dense core vesicle exocytosis	│ └─ regulation of postsynaptic dense core vesicle exocytosis	GO:0150038
GO:0099536	H1	BP	synaptic signaling	├─ synaptic signaling	SYNGO:synprocess	4.1161e-05		HGNC:8010;HGNC:1165;HGNC:427;HGNC:5996;HGNC:29945;HGNC:8117;HGNC:3228;HGNC:29059;HGNC:30829;HGNC:3392;HGNC:1014;HGNC:14288;HGNC:2850;HGNC:6470;HGNC:21226;HGNC:7656;HGNC:9681;HGNC:2465;HGNC:2972;HGNC:712;HGNC:12684;HGNC:6877;HGNC:1874;HGNC:11497;HGNC:15474;HGNC:14294;HGNC:2905;HGNC:30368;HGNC:2906;HGNC:29096;HGNC:578;HGNC:277;HGNC:4328;HGNC:1958;HGNC:12853;HGNC:8000;HGNC:16699;HGNC:9380;HGNC:6057;…	NRXN3;DAGLA;ALK;IL1RAPL1;TENM4;TENM1;EFNB3;IQSEC2;TUBB2B;EPHB1;BCR;NTNG2;DGKB;L1CAM;LRFN2;NCAM1;PTPRS;NCAN;DNM1;ARRB2;VGF;MAPK3;CFL1;SYNGAP1;SHANK1;SHANK3;DLGAP1;DLGAP3;DLGAP2;ARHGAP44;APBA1;ADRA1A;GLRA3;CHRNA4;YWHAH;NRGN;SORCS3;PRKACA;INA;IQSEC1	NRXN3;DAGLA;ALK;IL1RAPL1;TENM4;TENM1;EFNB3;IQSEC2;TUBB2B;EPHB1;BCR;NTNG2;DGKB;L1CAM;LRFN2;NCAM1;PTPRS;NCAN;DNM1;ARRB2;VGF;MAPK3;CFL1;SYNGAP1;SHANK1;SHANK3;DLGAP1;DLGAP3;DLGAP2;ARHGAP44;APBA1;ADRA1A;GLRA3;CHRNA4;YWHAH;NRGN;SORCS3;PRKACA;INA;IQSEC1
GO:0099537	H2	BP	trans-synaptic signaling	│ ├─ trans-synaptic signaling	GO:0099536	3.65029e-05	0.000383281	HGNC:8010;HGNC:1165;HGNC:427;HGNC:5996;HGNC:29945;HGNC:8117;HGNC:3228;HGNC:29059;HGNC:30829;HGNC:3392;HGNC:1014;HGNC:14288;HGNC:2850;HGNC:6470;HGNC:21226;HGNC:7656;HGNC:9681;HGNC:2465;HGNC:2972;HGNC:712;HGNC:12684;HGNC:6877;HGNC:1874;HGNC:11497;HGNC:15474;HGNC:14294;HGNC:2905;HGNC:30368;HGNC:2906;HGNC:29096;HGNC:578;HGNC:277;HGNC:4328;HGNC:1958;HGNC:12853;HGNC:8000;HGNC:16699;HGNC:9380;HGNC:6057;…	NRXN3;DAGLA;ALK;IL1RAPL1;TENM4;TENM1;EFNB3;IQSEC2;TUBB2B;EPHB1;BCR;NTNG2;DGKB;L1CAM;LRFN2;NCAM1;PTPRS;NCAN;DNM1;ARRB2;VGF;MAPK3;CFL1;SYNGAP1;SHANK1;SHANK3;DLGAP1;DLGAP3;DLGAP2;ARHGAP44;APBA1;ADRA1A;GLRA3;CHRNA4;YWHAH;NRGN;SORCS3;PRKACA;INA;IQSEC1	NRXN3;DAGLA;ALK;IL1RAPL1;TENM4;TENM1;EFNB3;IQSEC2;TUBB2B;EPHB1;BCR;NTNG2;DGKB;L1CAM;LRFN2;NCAM1;PTPRS;NCAN;DNM1;ARRB2;VGF;MAPK3;CFL1;SYNGAP1;SHANK1;SHANK3;DLGAP1;DLGAP3;DLGAP2;ARHGAP44;APBA1;ADRA1A;GLRA3;CHRNA4;YWHAH;NRGN;SORCS3;PRKACA;INA;IQSEC1
GO:0099541	H5	BP	trans-synaptic signaling by lipid	│ │ ├─ trans-synaptic signaling by lipid	GO:0099537			HGNC:1165	DAGLA	DAGLA
GO:0099542	H13	BP	trans-synaptic signaling by endocannabinoid	│ │ │ └─ trans-synaptic signaling by endocannabinoid	GO:0099541			HGNC:1165	DAGLA	DAGLA
GO:0098921	H21	BP	retrograde trans-synaptic signaling by endocannabinoid	│ │ │ ├─ retrograde trans-synaptic signaling by endocannabinoid	GO:0099542			HGNC:1165	DAGLA	DAGLA
GO:0099178	H26	BP	regulation of retrograde trans-synaptic signaling by endocanabinoid	│ │ │ │ └─ regulation of retrograde trans-synaptic signaling by endocanabinoid	GO:0098921
GO:0099553	H22	BP	trans-synaptic signaling by endocannabinoid, modulating synaptic transmission	│ │ │ └─ trans-synaptic signaling by endocannabinoid, modulating synaptic transmission	GO:0099542
GO:0150036	H27	BP	regulation of trans-synaptic signaling by endocannabinoid, modulating synaptic transmission	│ │ │ └─ regulation of trans-synaptic signaling by endocannabinoid, modulating synaptic transmission	GO:0099553
GO:0099540	H6	BP	trans-synaptic signaling by neuropeptide	│ │ ├─ trans-synaptic signaling by neuropeptide	GO:0099537			HGNC:427	ALK	ALK
GO:0099543	H7	BP	trans-synaptic signaling by soluble gas	│ │ ├─ trans-synaptic signaling by soluble gas	GO:0099537
GO:0099548	H14	BP	trans-synaptic signaling by nitric oxide	│ │ │ └─ trans-synaptic signaling by nitric oxide	GO:0099543
GO:0099555	H23	BP	trans-synaptic signaling by nitric oxide, modulating synaptic transmission	│ │ │ └─ trans-synaptic signaling by nitric oxide, modulating synaptic transmission	GO:0099548
GO:0098925	H28	BP	retrograde trans-synaptic signaling by nitric oxide, modulating synaptic transmission	│ │ │ └─ retrograde trans-synaptic signaling by nitric oxide, modulating synaptic transmission	GO:0099555
GO:0099545	H8	BP	trans-synaptic signaling by trans-synaptic complex	│ │ ├─ trans-synaptic signaling by trans-synaptic complex	GO:0099537	0.0803227	0.126508	HGNC:5996;HGNC:29945;HGNC:8117;HGNC:3228	IL1RAPL1;TENM4;TENM1;EFNB3	IL1RAPL1;TENM4;TENM1;EFNB3
GO:0098942	H15	BP	retrograde trans-synaptic signaling by trans-synaptic protein complex	│ │ │ ├─ retrograde trans-synaptic signaling by trans-synaptic protein complex	GO:0099545			HGNC:29945;HGNC:8117	TENM4;TENM1	TENM4;TENM1
GO:0099557	H16	BP	trans-synaptic signaling by trans-synaptic complex, modulating synaptic transmission	│ │ │ └─ trans-synaptic signaling by trans-synaptic complex, modulating synaptic transmission	GO:0099545			HGNC:3228	EFNB3	EFNB3
GO:0099157	H9	BP	trans-synaptic signalling via exosome	│ │ ├─ trans-synaptic signalling via exosome	GO:0099537
GO:0099183	H10	BP	trans-synaptic signaling by BDNF, modulating synaptic transmission	│ │ ├─ trans-synaptic signaling by BDNF, modulating synaptic transmission	GO:0099537
GO:0150035	H17	BP	regulation of trans-synaptic signaling by BDNF, modulating synaptic transmission	│ │ │ └─ regulation of trans-synaptic signaling by BDNF, modulating synaptic transmission	GO:0099183
GO:0007268	H11	BP	chemical synaptic transmission	│ │ └─ chemical synaptic transmission	GO:0099537	0.000144741	0.00113984	HGNC:29059;HGNC:30829;HGNC:3392;HGNC:1014;HGNC:14288;HGNC:2850;HGNC:6470;HGNC:21226;HGNC:7656;HGNC:9681;HGNC:2465;HGNC:2972;HGNC:712;HGNC:12684;HGNC:6877;HGNC:1874;HGNC:11497;HGNC:15474;HGNC:14294;HGNC:2905;HGNC:30368;HGNC:2906;HGNC:29096;HGNC:578;HGNC:8010;HGNC:277;HGNC:4328;HGNC:1958;HGNC:12853;HGNC:8000;HGNC:16699;HGNC:9380;HGNC:6057;HGNC:29112	IQSEC2;TUBB2B;EPHB1;BCR;NTNG2;DGKB;L1CAM;LRFN2;NCAM1;PTPRS;NCAN;DNM1;ARRB2;VGF;MAPK3;CFL1;SYNGAP1;SHANK1;SHANK3;DLGAP1;DLGAP3;DLGAP2;ARHGAP44;APBA1;NRXN3;ADRA1A;GLRA3;CHRNA4;YWHAH;NRGN;SORCS3;PRKACA;INA;IQSEC1	IQSEC2;TUBB2B;EPHB1;BCR;NTNG2;DGKB;L1CAM;LRFN2;NCAM1;PTPRS;NCAN;DNM1;ARRB2;VGF;MAPK3;CFL1;SYNGAP1;SHANK1;SHANK3;DLGAP1;DLGAP3;DLGAP2;ARHGAP44;APBA1;NRXN3;ADRA1A;GLRA3;CHRNA4;YWHAH;NRGN;SORCS3;PRKACA;INA;IQSEC1
GO:0050804	H18	BP	modulation of chemical synaptic transmission	│ │ ├─ modulation of chemical synaptic transmission	GO:0007268	0.000384915	0.00242496	HGNC:29059;HGNC:30829;HGNC:3392;HGNC:1014;HGNC:14288;HGNC:2850;HGNC:6470;HGNC:21226;HGNC:7656;HGNC:9681;HGNC:2465;HGNC:2972;HGNC:712;HGNC:12684;HGNC:6877;HGNC:1874;HGNC:11497;HGNC:15474;HGNC:14294;HGNC:2905;HGNC:30368;HGNC:2906;HGNC:29096	IQSEC2;TUBB2B;EPHB1;BCR;NTNG2;DGKB;L1CAM;LRFN2;NCAM1;PTPRS;NCAN;DNM1;ARRB2;VGF;MAPK3;CFL1;SYNGAP1;SHANK1;SHANK3;DLGAP1;DLGAP3;DLGAP2;ARHGAP44	IQSEC2;TUBB2B;EPHB1;BCR;NTNG2;DGKB;L1CAM;LRFN2;NCAM1;PTPRS;NCAN;DNM1;ARRB2;VGF;MAPK3;CFL1;SYNGAP1;SHANK1;SHANK3;DLGAP1;DLGAP3;DLGAP2;ARHGAP44
GO:0099531	H19	BP	presynaptic process involved in chemical synaptic transmission	│ │ ├─ presynaptic process involved in chemical synaptic transmission	GO:0007268	0.318287		HGNC:578;HGNC:8010;HGNC:277;HGNC:4328;HGNC:1958;HGNC:12853	APBA1;NRXN3;ADRA1A;GLRA3;CHRNA4;YWHAH	APBA1;NRXN3;ADRA1A;GLRA3;CHRNA4;YWHAH
GO:0099171	H24	BP	presynaptic modulation of chemical synaptic transmission	│ │ │ └─ presynaptic modulation of chemical synaptic transmission	GO:0099531	0.318287	0.353114	HGNC:578;HGNC:8010;HGNC:277;HGNC:4328;HGNC:1958;HGNC:12853	APBA1;NRXN3;ADRA1A;GLRA3;CHRNA4;YWHAH	APBA1;NRXN3;ADRA1A;GLRA3;CHRNA4;YWHAH
GO:0099565	H20	BP	postsynaptic process involved in chemical synaptic transmission	│ │ └─ postsynaptic process involved in chemical synaptic transmission	GO:0007268	0.132687		HGNC:8000;HGNC:16699;HGNC:9380;HGNC:6057;HGNC:29112	NRGN;SORCS3;PRKACA;INA;IQSEC1	NRGN;SORCS3;PRKACA;INA;IQSEC1
GO:0099170	H25	BP	postsynaptic modulation of chemical synaptic transmission	│ │ └─ postsynaptic modulation of chemical synaptic transmission	GO:0099565	0.116755	0.163457	HGNC:8000;HGNC:16699;HGNC:9380;HGNC:6057;HGNC:29112	NRGN;SORCS3;PRKACA;INA;IQSEC1	NRGN;SORCS3;PRKACA;INA;IQSEC1
GO:0099538	H3	BP	synaptic signaling via neuropeptide	│ ├─ synaptic signaling via neuropeptide	GO:0099536			HGNC:12684	VGF	VGF
GO:0099163	H4	BP	synaptic signaling by nitric oxide	│ └─ synaptic signaling by nitric oxide	GO:0099536
GO:0150045	H12	BP	regulation of synaptic signaling by nitric oxide	│ └─ regulation of synaptic signaling by nitric oxide	GO:0099163
GO:0050808	I1	BP	synapse organization	├─ synapse organization	SYNGO:synprocess	1.06874e-07	3.36652e-06	HGNC:581;HGNC:9681;HGNC:29193;HGNC:4047;HGNC:24011;HGNC:5996;HGNC:14295;HGNC:14294;HGNC:2850;HGNC:21226;HGNC:12786;HGNC:16626;HGNC:30368;HGNC:29096;HGNC:1874;HGNC:12734;HGNC:12732;HGNC:6990;HGNC:2460;HGNC:20766;HGNC:20778;HGNC:9678;HGNC:30339;HGNC:1117;HGNC:2495;HGNC:29125;HGNC:6057;HGNC:4272;HGNC:15474;HGNC:2905;HGNC:7220;HGNC:2516;HGNC:3387;HGNC:14267;HGNC:28370;HGNC:28456;HGNC:25042;HGNC:7656;…	APBB1;PTPRS;IQSEC3;FZD9;ABI2;IL1RAPL1;SHANK2;SHANK3;DGKB;LRFN2;WNT7A;RAPGEF4;DLGAP3;ARHGAP44;CFL1;WASF3;WASF1;MECP2;CSNK2B;TUBA1A;TUBB;PTPRO;RIMBP2;BSN;CTBP2;DNM3;INA;GIT1;SHANK1;DLGAP1;MPP2;CTNND2;EPHA3;PCDH17;LRFN3;LRFN4;LRRC4B;NCAM1;NTNG2;SLITRK3;NRG1;MDGA2;ERBB4;ADD2;FZD5;EPHB2;LRRTM4;SRCIN1;LRRTM1;NLGN2;CLSTN3;PSD;LZTS3;NUMBL;CRKL;NLGN3;NPTXR;GAP43;NRXN3;LRRTM2;LRFN1;CDK5;C1QL1;TENM4;TENM1;S…	APBB1;PTPRS;IQSEC3;FZD9;ABI2;IL1RAPL1;SHANK2;SHANK3;DGKB;LRFN2;WNT7A;RAPGEF4;DLGAP3;ARHGAP44;CFL1;WASF3;WASF1;MECP2;CSNK2B;TUBA1A;TUBB;PTPRO;RIMBP2;BSN;CTBP2;DNM3;INA;GIT1;SHANK1;DLGAP1;MPP2;CTNND2;EPHA3;PCDH17;LRFN3;LRFN4;LRRC4B;NCAM1;NTNG2;SLITRK3;NRG1;MDGA2;ERBB4;ADD2;FZD5;EPHB2;LRRTM4;SRCIN1;LRRTM1;NLGN2;CLSTN3;PSD;LZTS3;NUMBL;CRKL;NLGN3;NPTXR;GAP43;NRXN3;LRRTM2;LRFN1;CDK5;C1QL1;TENM4;TENM1;S…
GO:0099172	I2	BP	presynapse organization	│ ├─ presynapse organization	GO:0050808
GO:0099174	I16	BP	regulation of presynapse organization	│ │ └─ regulation of presynapse organization	GO:0099172
GO:0099173	I3	BP	postsynapse organization	│ ├─ postsynapse organization	GO:0050808	0.238526	0.283531	HGNC:29193;HGNC:4047;HGNC:24011;HGNC:5996;HGNC:14295;HGNC:14294;HGNC:2850;HGNC:21226;HGNC:12786;HGNC:16626	IQSEC3;FZD9;ABI2;IL1RAPL1;SHANK2;SHANK3;DGKB;LRFN2;WNT7A;RAPGEF4	IQSEC3;FZD9;ABI2;IL1RAPL1;SHANK2;SHANK3;DGKB;LRFN2;WNT7A;RAPGEF4
GO:0099175	I17	BP	regulation of postsynapse organization	│ │ ├─ regulation of postsynapse organization	GO:0099173	0.32509	0.353114	HGNC:5996;HGNC:14295;HGNC:14294;HGNC:2850;HGNC:21226;HGNC:12786;HGNC:16626	IL1RAPL1;SHANK2;SHANK3;DGKB;LRFN2;WNT7A;RAPGEF4	IL1RAPL1;SHANK2;SHANK3;DGKB;LRFN2;WNT7A;RAPGEF4
GO:0099084	I18	BP	postsynaptic specialization organization	│ │ └─ postsynaptic specialization organization	GO:0099173
GO:0099563	I4	BP	modification of synaptic structure	│ ├─ modification of synaptic structure	GO:0050808	0.351592	0.375429	HGNC:30368;HGNC:29096;HGNC:1874;HGNC:12734;HGNC:12732	DLGAP3;ARHGAP44;CFL1;WASF3;WASF1	DLGAP3;ARHGAP44;CFL1;WASF3;WASF1
GO:0099010	I19	BP	modification of postsynaptic structure	│ │ └─ modification of postsynaptic structure	GO:0099563	0.513095	0.52137	HGNC:29096;HGNC:1874;HGNC:12734;HGNC:12732	ARHGAP44;CFL1;WASF3;WASF1	ARHGAP44;CFL1;WASF3;WASF1
GO:0099159	I34	BP	regulation of modification of postsynaptic structure	│ │ ├─ regulation of modification of postsynaptic structure	GO:0099010
GO:0098885	I35	BP	modification of postsynaptic actin cytoskeleton	│ │ └─ modification of postsynaptic actin cytoskeleton	GO:0099010	0.414667	0.4354	HGNC:1874;HGNC:12734;HGNC:12732	CFL1;WASF3;WASF1	CFL1;WASF3;WASF1
GO:1905274	I47	BP	regulation of modification of postsynaptic actin cytoskeleton	│ │ └─ regulation of modification of postsynaptic actin cytoskeleton	GO:0098885
GO:0050807	I5	BP	regulation of synapse organization	│ ├─ regulation of synapse organization	GO:0050808	0.265653	0.309928	HGNC:6990;HGNC:2460;HGNC:20766;HGNC:20778;HGNC:9678	MECP2;CSNK2B;TUBA1A;TUBB;PTPRO	MECP2;CSNK2B;TUBA1A;TUBB;PTPRO
GO:0098918	I6	BP	structural constituent of synapse	│ ├─ structural constituent of synapse	GO:0050808	0.00192525	0.00866361	HGNC:30339;HGNC:1117;HGNC:2495;HGNC:29125;HGNC:6057;HGNC:4272;HGNC:14294;HGNC:15474;HGNC:2905;HGNC:14295;HGNC:7220;HGNC:2516	RIMBP2;BSN;CTBP2;DNM3;INA;GIT1;SHANK3;SHANK1;DLGAP1;SHANK2;MPP2;CTNND2	RIMBP2;BSN;CTBP2;DNM3;INA;GIT1;SHANK3;SHANK1;DLGAP1;SHANK2;MPP2;CTNND2
GO:0099181	I20	BP	structural constituent of presynapse	│ │ ├─ structural constituent of presynapse	GO:0098918	0.150914		HGNC:30339;HGNC:1117;HGNC:2495	RIMBP2;BSN;CTBP2	RIMBP2;BSN;CTBP2
GO:0098882	I36	BP	structural constituent of active zone	│ │ │ ├─ structural constituent of active zone	GO:0099181	0.101756	0.149084	HGNC:30339;HGNC:1117;HGNC:2495	RIMBP2;BSN;CTBP2	RIMBP2;BSN;CTBP2
GO:0098699	I37	BP	structural constituent of presynaptic actin cytoskeleton	│ │ │ └─ structural constituent of presynaptic actin cytoskeleton	GO:0099181
GO:0099186	I21	BP	structural constituent of postsynapse	│ │ └─ structural constituent of postsynapse	GO:0098918	0.00470953	0.017453	HGNC:29125;HGNC:6057;HGNC:4272;HGNC:14294;HGNC:15474;HGNC:2905;HGNC:14295;HGNC:7220;HGNC:2516	DNM3;INA;GIT1;SHANK3;SHANK1;DLGAP1;SHANK2;MPP2;CTNND2	DNM3;INA;GIT1;SHANK3;SHANK1;DLGAP1;SHANK2;MPP2;CTNND2
GO:0098973	I38	BP	structural constituent of postsynaptic actin cytoskeleton	│ │ ├─ structural constituent of postsynaptic actin cytoskeleton	GO:0099186
GO:0099184	I39	BP	structural constituent of postsynaptic intermediate filament cytoskeleton	│ │ ├─ structural constituent of postsynaptic intermediate filament cytoskeleton	GO:0099186			HGNC:6057	INA	INA
GO:0098879	I40	BP	structural constituent of postsynaptic specialization	│ │ ├─ structural constituent of postsynaptic specialization	GO:0099186			HGNC:4272	GIT1	GIT1
GO:0098919	I41	BP	structural constituent of postsynaptic density	│ │ └─ structural constituent of postsynaptic density	GO:0099186	0.00608543	0.021299	HGNC:14294;HGNC:15474;HGNC:2905;HGNC:14295;HGNC:7220;HGNC:2516	SHANK3;SHANK1;DLGAP1;SHANK2;MPP2;CTNND2	SHANK3;SHANK1;DLGAP1;SHANK2;MPP2;CTNND2
GO:0150043	I7	BP	structural constituent of synapse-associated extracellular matrix	│ ├─ structural constituent of synapse-associated extracellular matrix	GO:0050808
GO:0099560	I8	BP	synapse adhesion between pre- and post-synapse	│ ├─ synapse adhesion between pre- and post-synapse	GO:0050808	0.010028	0.0300735	HGNC:3387;HGNC:14267;HGNC:28370;HGNC:28456;HGNC:25042;HGNC:7656;HGNC:14288;HGNC:9681;HGNC:23501;HGNC:7997;HGNC:19835	EPHA3;PCDH17;LRFN3;LRFN4;LRRC4B;NCAM1;NTNG2;PTPRS;SLITRK3;NRG1;MDGA2	EPHA3;PCDH17;LRFN3;LRFN4;LRRC4B;NCAM1;NTNG2;PTPRS;SLITRK3;NRG1;MDGA2
GO:0099179	I22	BP	regulation of synaptic membrane adhesion	│ │ └─ regulation of synaptic membrane adhesion	GO:0099560			HGNC:28370;HGNC:19835	LRFN3;MDGA2	LRFN3;MDGA2
GO:0008039	I9	BP	synaptic target recognition	│ ├─ synaptic target recognition	GO:0050808
GO:0007416	I10	BP	synapse assembly	│ ├─ synapse assembly	GO:0050808	2.89712e-06	3.65037e-05	HGNC:3432;HGNC:244;HGNC:9681;HGNC:4043;HGNC:3393;HGNC:19411;HGNC:29506;HGNC:5996;HGNC:19408;HGNC:7997;HGNC:25042;HGNC:28456;HGNC:28370;HGNC:23501;HGNC:14290;HGNC:14288;HGNC:12786;HGNC:18371;HGNC:19835;HGNC:9507;HGNC:30139;HGNC:8061;HGNC:2363;HGNC:14289;HGNC:7954;HGNC:4140;HGNC:8010;HGNC:19409;HGNC:29290	ERBB4;ADD2;PTPRS;FZD5;EPHB2;LRRTM4;SRCIN1;IL1RAPL1;LRRTM1;NRG1;LRRC4B;LRFN4;LRFN3;SLITRK3;NLGN2;NTNG2;WNT7A;CLSTN3;MDGA2;PSD;LZTS3;NUMBL;CRKL;NLGN3;NPTXR;GAP43;NRXN3;LRRTM2;LRFN1	ERBB4;ADD2;PTPRS;FZD5;EPHB2;LRRTM4;SRCIN1;IL1RAPL1;LRRTM1;NRG1;LRRC4B;LRFN4;LRFN3;SLITRK3;NLGN2;NTNG2;WNT7A;CLSTN3;MDGA2;PSD;LZTS3;NUMBL;CRKL;NLGN3;NPTXR;GAP43;NRXN3;LRRTM2;LRFN1
GO:0099054	I23	BP	presynapse assembly	│ │ ├─ presynapse assembly	GO:0007416			HGNC:9681;HGNC:4043	PTPRS;FZD5	PTPRS;FZD5
GO:0051963	I24	BP	regulation of synapse assembly	│ │ ├─ regulation of synapse assembly	GO:0007416	4.76937e-05	0.000429243	HGNC:3393;HGNC:19411;HGNC:29506;HGNC:5996;HGNC:19408;HGNC:7997;HGNC:25042;HGNC:28456;HGNC:28370;HGNC:23501;HGNC:14290;HGNC:14288;HGNC:12786;HGNC:18371;HGNC:19835;HGNC:9507;HGNC:30139;HGNC:8061	EPHB2;LRRTM4;SRCIN1;IL1RAPL1;LRRTM1;NRG1;LRRC4B;LRFN4;LRFN3;SLITRK3;NLGN2;NTNG2;WNT7A;CLSTN3;MDGA2;PSD;LZTS3;NUMBL	EPHB2;LRRTM4;SRCIN1;IL1RAPL1;LRRTM1;NRG1;LRRC4B;LRFN4;LRFN3;SLITRK3;NLGN2;NTNG2;WNT7A;CLSTN3;MDGA2;PSD;LZTS3;NUMBL
GO:1905606	I42	BP	regulation of presynapse assembly	│ │ │ ├─ regulation of presynapse assembly	GO:0051963	0.000787363	0.00413365	HGNC:5996;HGNC:19408;HGNC:7997;HGNC:25042;HGNC:28456;HGNC:28370;HGNC:23501;HGNC:14290;HGNC:14288;HGNC:12786;HGNC:18371;HGNC:19835	IL1RAPL1;LRRTM1;NRG1;LRRC4B;LRFN4;LRFN3;SLITRK3;NLGN2;NTNG2;WNT7A;CLSTN3;MDGA2	IL1RAPL1;LRRTM1;NRG1;LRRC4B;LRFN4;LRFN3;SLITRK3;NLGN2;NTNG2;WNT7A;CLSTN3;MDGA2
GO:0150052	I43	BP	regulation of postsynapse assembly	│ │ │ └─ regulation of postsynapse assembly	GO:0051963	0.0606759	0.109217	HGNC:9507;HGNC:30139;HGNC:8061	PSD;LZTS3;NUMBL	PSD;LZTS3;NUMBL
GO:0098698	I25	BP	postsynaptic specialization assembly	│ │ ├─ postsynaptic specialization assembly	GO:0007416	0.000435021	0.00249148	HGNC:2363;HGNC:14290;HGNC:14288;HGNC:14289;HGNC:7954;HGNC:4140;HGNC:8010;HGNC:19409;HGNC:19408;HGNC:9681;HGNC:25042;HGNC:28456;HGNC:29290	CRKL;NLGN2;NTNG2;NLGN3;NPTXR;GAP43;NRXN3;LRRTM2;LRRTM1;PTPRS;LRRC4B;LRFN4;LRFN1	CRKL;NLGN2;NTNG2;NLGN3;NPTXR;GAP43;NRXN3;LRRTM2;LRRTM1;PTPRS;LRRC4B;LRFN4;LRFN1
GO:0099150	I44	BP	regulation of postsynaptic specialization assembly	│ │ │ ├─ regulation of postsynaptic specialization assembly	GO:0098698			HGNC:7954;HGNC:4140	NPTXR;GAP43	NPTXR;GAP43
GO:0097107	I45	BP	postsynaptic density assembly	│ │ │ └─ postsynaptic density assembly	GO:0098698	0.0125647	0.0316631	HGNC:8010;HGNC:19409;HGNC:19408;HGNC:9681;HGNC:25042;HGNC:28456;HGNC:29290	NRXN3;LRRTM2;LRRTM1;PTPRS;LRRC4B;LRFN4;LRFN1	NRXN3;LRRTM2;LRRTM1;PTPRS;LRRC4B;LRFN4;LRFN1
GO:0099151	I48	BP	regulation of postsynaptic density assembly	│ │ │ └─ regulation of postsynaptic density assembly	GO:0097107	0.0144655	0.0350509	HGNC:19409;HGNC:19408;HGNC:9681;HGNC:25042;HGNC:28456;HGNC:29290	LRRTM2;LRRTM1;PTPRS;LRRC4B;LRFN4;LRFN1	LRRTM2;LRRTM1;PTPRS;LRRC4B;LRFN4;LRFN1
GO:0097104	I26	BP	postsynaptic membrane assembly	│ │ └─ postsynaptic membrane assembly	GO:0007416			HGNC:3393	EPHB2	EPHB2
GO:0098883	I11	BP	synapse disassembly	│ ├─ synapse disassembly	GO:0050808			HGNC:1774;HGNC:24182	CDK5;C1QL1	CDK5;C1QL1
GO:1905806	I27	BP	regulation of synapse disassembly	│ │ └─ regulation of synapse disassembly	GO:0098883			HGNC:1774;HGNC:24182	CDK5;C1QL1	CDK5;C1QL1
GO:0060074	I12	BP	synapse maturation	│ ├─ synapse maturation	GO:0050808
GO:0090128	I28	BP	regulation of synapse maturation	│ │ └─ regulation of synapse maturation	GO:0060074
GO:0099558	I13	BP	maintenance of synapse structure	│ ├─ maintenance of synapse structure	GO:0050808	0.324747	0.353114	HGNC:29945;HGNC:8117;HGNC:11497	TENM4;TENM1;SYNGAP1	TENM4;TENM1;SYNGAP1
GO:0099559	I29	BP	maintenance of alignment of postsynaptic density and presynaptic active zone	│ │ ├─ maintenance of alignment of postsynaptic density and presynaptic active zone	GO:0099558			HGNC:29945;HGNC:8117	TENM4;TENM1	TENM4;TENM1
GO:0098880	I30	BP	maintenance of postsynaptic specialization structure	│ │ └─ maintenance of postsynaptic specialization structure	GO:0099558			HGNC:11497	SYNGAP1	SYNGAP1
GO:0099562	I46	BP	maintenance of postsynaptic density structure	│ │ └─ maintenance of postsynaptic density structure	GO:0098880
GO:0099187	I14	BP	presynaptic cytoskeleton organization	│ ├─ presynaptic cytoskeleton organization	GO:0050808			HGNC:24011	ABI2	ABI2
GO:0099140	I31	BP	presynaptic actin cytoskeleton organization	│ │ └─ presynaptic actin cytoskeleton organization	GO:0099187			HGNC:24011	ABI2	ABI2
GO:0099188	I15	BP	postsynaptic cytoskeleton organization	│ └─ postsynaptic cytoskeleton organization	GO:0050808	0.0681715	0.116076	HGNC:24011;HGNC:16859;HGNC:29506;HGNC:9803;HGNC:29945;HGNC:8117	ABI2;NOS1AP;SRCIN1;RAC3;TENM4;TENM1	ABI2;NOS1AP;SRCIN1;RAC3;TENM4;TENM1
GO:0098974	I32	BP	postsynaptic actin cytoskeleton organization	│ ├─ postsynaptic actin cytoskeleton organization	GO:0099188	0.196988	0.243338	HGNC:24011;HGNC:16859;HGNC:29506;HGNC:9803	ABI2;NOS1AP;SRCIN1;RAC3	ABI2;NOS1AP;SRCIN1;RAC3
GO:0099190	I33	BP	postsynaptic spectrin-associated cytoskeleton organization	│ └─ postsynaptic spectrin-associated cytoskeleton organization	GO:0099188			HGNC:29945;HGNC:8117	TENM4;TENM1	TENM4;TENM1
SYNGO:metabolism	J1	BP	metabolism	├─ metabolism	SYNGO:synprocess	0.998003	0.998003	HGNC:108;HGNC:8988;HGNC:10330	ACHE;PIN1;RPL28	ACHE;PIN1;RPL28
SYNGO:presyn_ATPmetabolic	J2	BP	ATP metabolic process in the presynapse	│ ├─ ATP metabolic process in the presynapse	SYNGO:metabolism
SYNGO:presyn_regulationATPmetabolic	J11	BP	regulation of ATP metabolic process in the presynapse	│ │ └─ regulation of ATP metabolic process in the presynapse	SYNGO:presyn_ATPmetabolic
SYNGO:postsyn_ATPmetabolic	J3	BP	ATP metabolic process in the postsynapse	│ ├─ ATP metabolic process in the postsynapse	SYNGO:metabolism
GO:0099546	J4	BP	protein catabolic process, modulating synaptic transmission	│ ├─ protein catabolic process, modulating synaptic transmission	SYNGO:metabolism
GO:0099574	J5	BP	regulation of protein catabolic process at synapse, modulating synaptic transmission	│ ├─ regulation of protein catabolic process at synapse, modulating synaptic transmission	SYNGO:metabolism
GO:0099576	J12	BP	regulation of protein catabolic process at postsynapse, modulating synaptic transmission	│ │ ├─ regulation of protein catabolic process at postsynapse, modulating synaptic transmission	GO:0099574
GO:0099575	J13	BP	regulation of protein catabolic process at presynapse, modulating synaptic transmission	│ │ └─ regulation of protein catabolic process at presynapse, modulating synaptic transmission	GO:0099574
GO:0099547	J6	BP	regulation of translation at synapse, modulating synaptic transmission	│ ├─ regulation of translation at synapse, modulating synaptic transmission	SYNGO:metabolism
GO:0099578	J14	BP	regulation of translation at postsynapse, modulating synaptic transmission	│ │ ├─ regulation of translation at postsynapse, modulating synaptic transmission	GO:0099547
GO:0099577	J15	BP	regulation of translation at presynapse, modulating synaptic transmission	│ │ └─ regulation of translation at presynapse, modulating synaptic transmission	GO:0099547
GO:0042135	J7	BP	neurotransmitter catabolic process	│ ├─ neurotransmitter catabolic process	SYNGO:metabolism			HGNC:108	ACHE	ACHE
SYNGO:catabolic_synapse	J8	BP	protein catabolic process at synapse	│ ├─ protein catabolic process at synapse	SYNGO:metabolism			HGNC:8988	PIN1	PIN1
SYNGO:catabolic_presynapse	J16	BP	protein catabolic process at presynapse	│ │ ├─ protein catabolic process at presynapse	SYNGO:catabolic_synapse
SYNGO:catabolic_presynapse_regulation	J20	BP	regulation of protein catabolic process at presynapse	│ │ │ └─ regulation of protein catabolic process at presynapse	SYNGO:catabolic_presynapse
SYNGO:catabolic_postsynapse	J17	BP	protein catabolic process at postsynapse	│ │ └─ protein catabolic process at postsynapse	SYNGO:catabolic_synapse			HGNC:8988	PIN1	PIN1
SYNGO:catabolic_postsynapse_regulation	J21	BP	regulation of protein catabolic process at postsynapse	│ │ └─ regulation of protein catabolic process at postsynapse	SYNGO:catabolic_postsynapse			HGNC:8988	PIN1	PIN1
GO:0042136	J9	BP	neurotransmitter biosynthetic process	│ ├─ neurotransmitter biosynthetic process	SYNGO:metabolism
SYNGO:translation_synapse	J10	BP	protein translation at synapse	│ └─ protein translation at synapse	SYNGO:metabolism			HGNC:10330	RPL28	RPL28
SYNGO:translation_presynapse	J18	BP	protein translation at presynapse	│ ├─ protein translation at presynapse	SYNGO:translation_synapse			HGNC:10330	RPL28	RPL28
SYNGO:translation_postsynapse	J19	BP	protein translation at postsynapse	│ └─ protein translation at postsynapse	SYNGO:translation_synapse			HGNC:10330	RPL28	RPL28
SYNGO:translation_postsynapse_regulation	J22	BP	regulation of protein translation at postsynapse	│ └─ regulation of protein translation at postsynapse	SYNGO:translation_postsynapse
SYNGO:transport	K1	BP	transport	└─ transport	SYNGO:synprocess	0.0330432	0.0650539	HGNC:3014;HGNC:3659;HGNC:3758;HGNC:6323;HGNC:12732;HGNC:6872;HGNC:23841;HGNC:18790;HGNC:29096	DPYSL2;FEZ1;FLOT2;KIF5A;WASF1;MAPK10;GRIP2;NSG1;ARHGAP44	DPYSL2;FEZ1;FLOT2;KIF5A;WASF1;MAPK10;GRIP2;NSG1;ARHGAP44
GO:0008088	K2	BP	axo-dendritic transport	├─ axo-dendritic transport	SYNGO:transport	0.096629	0.148479	HGNC:3659;HGNC:3758;HGNC:6323;HGNC:12732	FEZ1;FLOT2;KIF5A;WASF1	FEZ1;FLOT2;KIF5A;WASF1
GO:0098930	K7	BP	axonal transport	│ ├─ axonal transport	GO:0008088			HGNC:3659	FEZ1	FEZ1
GO:0008089	K13	BP	anterograde axonal transport	│ │ ├─ anterograde axonal transport	GO:0098930			HGNC:3659	FEZ1	FEZ1
GO:0099641	K21	BP	anterograde axonal protein transport	│ │ │ └─ anterograde axonal protein transport	GO:0008089			HGNC:3659	FEZ1	FEZ1
GO:0099088	K14	BP	axonal transport of messenger ribonucleoprotein complex	│ │ └─ axonal transport of messenger ribonucleoprotein complex	GO:0098930
GO:0098935	K8	BP	dendritic transport	│ └─ dendritic transport	GO:0008088	0.125465	0.171832	HGNC:3758;HGNC:6323;HGNC:12732	FLOT2;KIF5A;WASF1	FLOT2;KIF5A;WASF1
GO:0098937	K15	BP	anterograde dendritic transport	│ ├─ anterograde dendritic transport	GO:0098935			HGNC:3758;HGNC:6323	FLOT2;KIF5A	FLOT2;KIF5A
GO:0098971	K22	BP	anterograde dendritic transport of neurotransmitter receptor complex	│ │ └─ anterograde dendritic transport of neurotransmitter receptor complex	GO:0098937			HGNC:6323	KIF5A	KIF5A
GO:0098939	K16	BP	dendritic transport of mitochondrion	│ ├─ dendritic transport of mitochondrion	GO:0098935			HGNC:12732	WASF1	WASF1
GO:0098961	K17	BP	dendritic transport of ribonucleoprotein complex	│ └─ dendritic transport of ribonucleoprotein complex	GO:0098935
GO:0098963	K23	BP	dendritic transport of messenger ribonucleoprotein complex	│ └─ dendritic transport of messenger ribonucleoprotein complex	GO:0098961
GO:0098964	K26	BP	anterograde dendritic transport of messenger ribonucleoprotein complex	│ └─ anterograde dendritic transport of messenger ribonucleoprotein complex	GO:0098963
GO:0099514	K3	BP	synaptic vesicle cytoskeletal transport	├─ synaptic vesicle cytoskeletal transport	SYNGO:transport
GO:0099517	K9	BP	synaptic vesicle transport along microtubule	│ └─ synaptic vesicle transport along microtubule	GO:0099514
GO:0048490	K18	BP	anterograde synaptic vesicle transport	│ └─ anterograde synaptic vesicle transport	GO:0099517
GO:1903742	K24	BP	regulation of anterograde synaptic vesicle transport	│ └─ regulation of anterograde synaptic vesicle transport	GO:0048490
GO:0099090	K4	BP	synaptic vesicle recycling via endosome	├─ synaptic vesicle recycling via endosome	SYNGO:transport
GO:0099158	K10	BP	regulation of recycling endosome localization within postsynapse	│ └─ regulation of recycling endosome localization within postsynapse	GO:0099090
GO:0099089	K5	BP	establishment of endoplasmic reticulum localization to postsynapse	├─ establishment of endoplasmic reticulum localization to postsynapse	SYNGO:transport
GO:0099637	K6	BP	neurotransmitter receptor transport	└─ neurotransmitter receptor transport	SYNGO:transport	0.133355		HGNC:6872;HGNC:23841;HGNC:18790;HGNC:29096	MAPK10;GRIP2;NSG1;ARHGAP44	MAPK10;GRIP2;NSG1;ARHGAP44
GO:0098877	K11	BP	neurotransmitter receptor transport to plasma membrane	├─ neurotransmitter receptor transport to plasma membrane	GO:0099637	0.114341	0.163457	HGNC:6872;HGNC:23841;HGNC:18790;HGNC:29096	MAPK10;GRIP2;NSG1;ARHGAP44	MAPK10;GRIP2;NSG1;ARHGAP44
GO:0098969	K19	BP	neurotransmitter receptor transport to postsynaptic membrane	│ ├─ neurotransmitter receptor transport to postsynaptic membrane	GO:0098877			HGNC:6872	MAPK10	MAPK10
GO:0099639	K20	BP	neurotransmitter receptor transport, endosome to plasma membrane	│ └─ neurotransmitter receptor transport, endosome to plasma membrane	GO:0098877	0.177818		HGNC:23841;HGNC:18790;HGNC:29096	GRIP2;NSG1;ARHGAP44	GRIP2;NSG1;ARHGAP44
GO:0098887	K25	BP	neurotransmitter receptor transport, endosome to postsynaptic membrane	│ └─ neurotransmitter receptor transport, endosome to postsynaptic membrane	GO:0099639	0.150914	0.202289	HGNC:23841;HGNC:18790;HGNC:29096	GRIP2;NSG1;ARHGAP44	GRIP2;NSG1;ARHGAP44
GO:0099152	K27	BP	regulation of neurotransmitter receptor transport, endosome to postsynaptic membrane	│ └─ regulation of neurotransmitter receptor transport, endosome to postsynaptic membrane	GO:0098887			HGNC:29096	ARHGAP44	ARHGAP44
GO:0098943	K12	BP	neurotransmitter receptor transport, postsynaptic endosome to lysosome	└─ neurotransmitter receptor transport, postsynaptic endosome to lysosome	GO:0099637
