# Supplementary material for: Astrocytic cell adhesion genes linked to schizophrenia correlate with synaptic programs in neurons
Source: Cell Rep. Author manuscript; Available in PMC 2023 Dec 14. (PMC10721115; doi:10.1016/j.celrep.2022.111988)
Supplement: Supp file 11 [file NIHMS1946831-supplement-Supp_file_11.xlsx]

## Sheet: Sheet1
Table S6. Single cell RNAseq cell village experiments and meta cells. Related to Figure 4.
cell.line	AVERAGE_UMIS_PER_CELL	FRACTION_X	NUM_CELLS	SEX	experiment	age	glia	n.eiigen
CHB5_P25_140801	13013.7	0.0421	526	2	d28Ngn2	d28	no	-0.100343
CHB9_P24_140728	11461.6	0.0367	238	1	d28Ngn2	d28	no	-0.0997316
CSES12_P14_140616	9226.38	0.0344	212	1	d28Ngn2	d28	no	-0.0986069
CT2_P11_140622	11105.6	0.0509	314	2	d28Ngn2	d28	no	-0.0986237
CT4_P15_140622	12084.4	0.0521	396	2	d28Ngn2	d28	no	-0.0995073
ESI049_P33_140612	11855.2	0.036	334	1	d28Ngn2	d28	no	-0.0997981
Genea15_P20_150110	9130.57	0.0347	418	1	d28Ngn2	d28	no	-0.0986615
Genea16_P17_150104	13202.1	0.0551	498	2	d28Ngn2	d28	no	-0.100218
Genea42_P19_150107	13285.3	0.0542	404	2	d28Ngn2	d28	no	-0.0993368
Genea43_P12_150104	10951.6	0.0365	320	1	d28Ngn2	d28	no	-0.100626
Genea47_P10_150104	13668.9	0.0572	619	2	d28Ngn2	d28	no	-0.100712
Genea52_P11_150110	9017.79	0.0351	68	1	d28Ngn2	d28	no	-0.0978294
Genea57_P13_150110	14355	0.0633	920	2	d28Ngn2	d28	no	-0.0998806
HS346_P25_140704	12999.5	0.0666	1037	2	d28Ngn2	d28	no	-0.0997529
HS401_P25_140619	10392.6	0.0364	249	1	d28Ngn2	d28	no	-0.100106
HS420_P24_140623	8993.67	0.0346	296	1	d28Ngn2	d28	no	-0.0988701
HUES42_P22_131008	12559.1	0.0371	251	1	d28Ngn2	d28	no	-0.0989095
HUES44_P16_131008	12147.5	0.0413	551	2	d28Ngn2	d28	no	-0.100589
HUES45_P21_131206	13083.9	0.0459	414	2	d28Ngn2	d28	no	-0.100405
HUES62_P18_131007	12567.1	0.0417	509	2	d28Ngn2	d28	no	-0.0994284
HUES63_P15_140416	11805.1	0.0352	547	1	d28Ngn2	d28	no	-0.0995014
HUES72_P20_150119	16453.2	0.0536	1311	2	d28Ngn2	d28	no	-0.0995369
HUES74_P7_150201	7669.29	0.035	79	1	d28Ngn2	d28	no	-0.098184
HUES75_P7_150124	12659.9	0.0429	337	2	d28Ngn2	d28	no	-0.100689
Mel1_P20_150107	10959.2	0.0364	255	1	d28Ngn2	d28	no	-0.0983914
Mel4_P37_150119	11152.5	0.0514	259	2	d28Ngn2	d28	no	-0.0996267
RUES1_P25_140730	11724.5	0.0366	415	1	d28Ngn2	d28	no	-0.100251
UCLA10_P15_150817	12312.6	0.0364	259	1	d28Ngn2	d28	no	-0.0997487
UCLA13_P16_150817	13811.4	0.0372	463	1	d28Ngn2	d28	no	-0.100534
UCLA14_P20_150817	12112.5	0.0442	348	2	d28Ngn2	d28	no	-0.0989856
UCLA16_P16_150817	11486.4	0.0478	541	2	d28Ngn2	d28	no	-0.0996564
UCLA1_P15_150817	12786.5	0.0461	692	2	d28Ngn2	d28	no	-0.100304
UCLA2_P14_150817	10725.6	0.0357	336	1	d28Ngn2	d28	no	-0.100114
UCLA8_P15_150817	13134.3	0.0504	56	2	d28Ngn2	d28	no	-0.0994569
UCSF4_P19_140613	11802	0.044	332	2	d28Ngn2	d28	no	-0.100308
UM14.1_P26_150115	10426.3	0.0363	387	1	d28Ngn2	d28	no	-0.0998209
UM33.4_P25_150107	11220.7	0.0416	420	2	d28Ngn2	d28	no	-0.0999609
UM4.6_P15_150116	12664.2	0.0372	179	1	d28Ngn2	d28	no	-0.0999038
UM77.2_P12_150107	12858.1	0.0421	634	2	d28Ngn2	d28	no	-0.10056
WA01_P23_140528	11182.7	0.0365	348	1	d28Ngn2	d28	no	-0.0999635
WA14_P21_131206	9965.84	0.0361	183	1	d28Ngn2	d28	no	-0.0995885
WA17_P12_140530	10385	0.0373	336	1	d28Ngn2	d28	no	-0.0980745
WA18_P9_140530	10826.5	0.0361	198	1	d28Ngn2	d28	no	-0.0996666
WA22_P14_140530	12839.7	0.0537	546	2	d28Ngn2	d28	no	-0.0992293
WA7_P33_140529	10866.4	0.0513	393	2	d28Ngn2	d28	no	-0.100151
WIBR3_P23_140624	12637.4	0.052	345	2	d28Ngn2	d28	no	-0.100033
WIBR5_P13_140611	15695.1	0.0635	498	2	d28Ngn2	d28	no	-0.100192
WIBR6_P11_140617	14906	0.0669	925	2	d28Ngn2	d28	no	-0.100356
CHB5_P25_140801	20227.2	0.0391	848	2	d28Ngn2plusGlia	d28	yes	-0.10443
CHB9_P24_140728	19202.7	0.0366	1147	1	d28Ngn2plusGlia	d28	yes	-0.10482
CSES12_P14_140616	19143.3	0.0365	822	1	d28Ngn2plusGlia	d28	yes	-0.104594
CT2_P11_140622	20615.4	0.0528	1028	2	d28Ngn2plusGlia	d28	yes	-0.104764
CT4_P15_140622	20323.6	0.0532	1454	2	d28Ngn2plusGlia	d28	yes	-0.104535
ESI049_P33_140612	16481.7	0.0361	822	1	d28Ngn2plusGlia	d28	yes	-0.103872
Genea15_P20_150110	13788.5	0.0333	871	1	d28Ngn2plusGlia	d28	yes	-0.102616
Genea16_P17_150104	20907	0.0558	1082	2	d28Ngn2plusGlia	d28	yes	-0.10481
Genea42_P19_150107	20072.1	0.0557	1246	2	d28Ngn2plusGlia	d28	yes	-0.104526
Genea43_P12_150104	18619.6	0.0371	991	1	d28Ngn2plusGlia	d28	yes	-0.104848
Genea47_P10_150104	22898.5	0.0603	1120	2	d28Ngn2plusGlia	d28	yes	-0.10547
Genea52_P11_150110	13767.4	0.0362	678	1	d28Ngn2plusGlia	d28	yes	-0.103868
Genea57_P13_150110	22257.6	0.0663	1373	2	d28Ngn2plusGlia	d28	yes	-0.104395
HS346_P25_140704	24898.8	0.0712	1215	2	d28Ngn2plusGlia	d28	yes	-0.104918
HS401_P25_140619	15804.1	0.0349	1062	1	d28Ngn2plusGlia	d28	yes	-0.103747
HS420_P24_140623	15512.5	0.0334	1631	1	d28Ngn2plusGlia	d28	yes	-0.103117
HUES42_P22_131008	19476.2	0.0366	805	1	d28Ngn2plusGlia	d28	yes	-0.104244
HUES44_P16_131008	19626	0.0401	2312	2	d28Ngn2plusGlia	d28	yes	-0.104656
HUES45_P21_131206	19861.2	0.0467	996	2	d28Ngn2plusGlia	d28	yes	-0.104773
HUES62_P18_131007	18715	0.0406	1071	2	d28Ngn2plusGlia	d28	yes	-0.103826
HUES63_P15_140416	22049.3	0.037	898	1	d28Ngn2plusGlia	d28	yes	-0.104825
HUES72_P20_150119	24162.7	0.0588	1604	2	d28Ngn2plusGlia	d28	yes	-0.104581
HUES74_P7_150201	14721.7	0.0351	838	1	d28Ngn2plusGlia	d28	yes	-0.103289
HUES75_P7_150124	19812.9	0.043	1347	2	d28Ngn2plusGlia	d28	yes	-0.104485
Mel1_P20_150107	21483.3	0.0372	1088	1	d28Ngn2plusGlia	d28	yes	-0.104615
Mel4_P37_150119	15387.2	0.0487	871	2	d28Ngn2plusGlia	d28	yes	-0.104241
RUES1_P25_140730	20003.5	0.0366	962	1	d28Ngn2plusGlia	d28	yes	-0.10468
UCLA10_P15_150817	21552.1	0.037	913	1	d28Ngn2plusGlia	d28	yes	-0.104695
UCLA13_P16_150817	21778.6	0.037	1081	1	d28Ngn2plusGlia	d28	yes	-0.104875
UCLA14_P20_150817	21418.6	0.0459	802	2	d28Ngn2plusGlia	d28	yes	-0.105805
UCLA16_P16_150817	18568.3	0.0509	1518	2	d28Ngn2plusGlia	d28	yes	-0.10428
UCLA1_P15_150817	19546.3	0.0461	3728	2	d28Ngn2plusGlia	d28	yes	-0.104344
UCLA2_P14_150817	17712.9	0.0348	881	1	d28Ngn2plusGlia	d28	yes	-0.103609
UCLA8_P15_150817	16716.5	0.0491	559	2	d28Ngn2plusGlia	d28	yes	-0.104201
UCSF4_P19_140613	21433.7	0.0444	1222	2	d28Ngn2plusGlia	d28	yes	-0.104951
UM14.1_P26_150115	15467.6	0.0348	908	1	d28Ngn2plusGlia	d28	yes	-0.103564
UM33.4_P25_150107	18259.7	0.0417	943	2	d28Ngn2plusGlia	d28	yes	-0.10438
UM4.6_P15_150116	18305.6	0.0368	852	1	d28Ngn2plusGlia	d28	yes	-0.104117
UM77.2_P12_150107	20879	0.0425	1100	2	d28Ngn2plusGlia	d28	yes	-0.10503
WA01_P23_140528	19975.3	0.0363	1026	1	d28Ngn2plusGlia	d28	yes	-0.104774
WA14_P21_131206	17575.5	0.0358	723	1	d28Ngn2plusGlia	d28	yes	-0.104417
WA17_P12_140530	16751.7	0.0353	804	1	d28Ngn2plusGlia	d28	yes	-0.10308
WA18_P9_140530	14614.5	0.0342	1836	1	d28Ngn2plusGlia	d28	yes	-0.10352
WA22_P14_140530	18491.6	0.0541	1202	2	d28Ngn2plusGlia	d28	yes	-0.104252
WA7_P33_140529	18270	0.0537	988	2	d28Ngn2plusGlia	d28	yes	-0.104714
WIBR3_P23_140624	21249.4	0.0531	2061	2	d28Ngn2plusGlia	d28	yes	-0.105303
WIBR5_P13_140611	22387.6	0.0651	1157	2	d28Ngn2plusGlia	d28	yes	-0.104309
WIBR6_P11_140617	23347.8	0.0694	1430	2	d28Ngn2plusGlia	d28	yes	-0.10466
