# Supplementary material for: Astrocytic cell adhesion genes linked to schizophrenia correlate with synaptic programs in neurons
Source: Cell Rep. Author manuscript; Available in PMC 2023 Dec 14. (PMC10721115; doi:10.1016/j.celrep.2022.111988)
Supplement: Supp file 5 [file NIHMS1946831-supplement-Supp_file_5.xlsx]

## Sheet: Sheet1
Table S8. Results for differential gene expression analysis in glial cells in monoculture or in coculture with neurons. Related to Figure 5.
ensembl_gene_id	external_gene_name	logFC	AveExpr	t	P.Value	adj.P.Val	B
ENSMUSG00000038296	Galnt18	-4.13018	7.3258	-36.7369	6.97305e-18	7.8133e-14	30.5437
ENSMUSG00000025809	Itgb1	-4.09941	9.53734	-28.4293	5.52659e-16	3.09627e-12	26.9272
ENSMUSG00000000693	Loxl3	-3.25186	7.69625	-26.1225	2.32003e-15	8.66531e-12	25.4553
ENSMUSG00000022146	Osmr	2.26005	8.42028	24.2919	7.9147e-15	1.38267e-11	24.2953
ENSMUSG00000023913	Pla2g7	5.7945	8.2459	24.2742	8.01299e-15	1.38267e-11	24.2656
ENSMUSG00000033965	Slc16a2	2.07868	7.29543	24.1422	8.7841e-15	1.38267e-11	24.186
ENSMUSG00000028967	Errfi1	-2.90335	6.38846	-24.0288	9.50951e-15	1.38267e-11	23.9294
ENSMUSG00000022323	Rida	3.20631	8.30741	23.8422	1.08438e-14	1.38267e-11	23.9817
ENSMUSG00000030987	Stim1	-2.53013	7.12035	-23.8084	1.11058e-14	1.38267e-11	23.9129
ENSMUSG00000026185	Igfbp5	2.862	8.69938	23.6457	1.24649e-14	1.39669e-11	23.8398
ENSMUSG00000021087	Rtn1	1.79026	8.13092	23.4045	1.4813e-14	1.5089e-11	23.6695
ENSMUSG00000002985	Apoe	3.39136	12.0423	23.1522	1.77743e-14	1.65968e-11	23.4586
ENSMUSG00000050777	Tmem37	-4.18515	5.98582	-22.9745	2.02319e-14	1.74384e-11	22.9276
ENSMUSG00000032348	Gsta4	2.74064	7.28385	22.7019	2.47252e-14	1.93224e-11	23.1594
ENSMUSG00000067586	S1pr3	6.31416	5.99495	22.568	2.73079e-14	1.93224e-11	22.5157
ENSMUSG00000007039	Ddah2	2.30323	6.99621	22.5142	2.84241e-14	1.93224e-11	23.0192
ENSMUSG00000048376	F2r	-2.88266	8.60577	-22.4728	2.93155e-14	1.93224e-11	22.9891
ENSMUSG00000018451	6330403K07Rik	3.04323	5.74257	21.5883	5.74621e-14	3.57701e-11	22.2356
ENSMUSG00000053279	Aldh1a1	-4.43618	7.01963	-21.4731	6.28454e-14	3.65966e-11	22.1506
ENSMUSG00000032826	Ank2	2.30747	6.90097	21.3263	7.0486e-14	3.65966e-11	22.1169
ENSMUSG00000020486	Septin4	-3.36668	6.55368	-21.3149	7.11167e-14	3.65966e-11	22.0264
ENSMUSG00000003541	Ier3	3.18067	5.35701	21.3006	7.19219e-14	3.65966e-11	21.9459
ENSMUSG00000019970	Sgk1	-3.96752	8.16435	-21.2452	7.51202e-14	3.65966e-11	22.0535
ENSMUSG00000020932	Gfap	2.50567	7.16989	21.1843	7.88149e-14	3.67967e-11	22.005
ENSMUSG00000040649	Rimklb	3.96342	5.29159	20.8424	1.03433e-13	4.60681e-11	21.5135
ENSMUSG00000046768	Rhoj	-3.48438	7.68672	-20.8014	1.06896e-13	4.60681e-11	21.7012
ENSMUSG00000021091	Serpina3n	2.47763	10.337	20.7515	1.11263e-13	4.61741e-11	21.6029
ENSMUSG00000050953	Gja1	3.05995	7.26879	20.6357	1.22158e-13	4.88851e-11	21.5671
ENSMUSG00000038156	Spon1	4.44276	5.37771	20.4232	1.45172e-13	5.60916e-11	21.1435
ENSMUSG00000022893	Adamts1	-1.9371	7.02265	-20.2075	1.73277e-13	6.47191e-11	21.2212
ENSMUSG00000046709	Mapk10	2.12766	6.73513	20.0418	1.98744e-13	7.18364e-11	21.0839
ENSMUSG00000024486	Hbegf	-3.56006	8.4097	-19.9452	2.15394e-13	7.38184e-11	20.9937
ENSMUSG00000063229	Ldha	-1.6495	10.1047	-19.934	2.17404e-13	7.38184e-11	20.9278
ENSMUSG00000004044	Cavin1	-2.04281	8.93929	-19.8933	2.24939e-13	7.41307e-11	20.9212
ENSMUSG00000032172	Olfm2	-2.76424	8.51971	-19.8482	2.33581e-13	7.47792e-11	20.9009
ENSMUSG00000020649	Rrm2	-3.70626	5.58269	-19.7198	2.60203e-13	8.09882e-11	20.5134
ENSMUSG00000035237	Lcat	-4.02659	6.6946	-19.6505	2.75895e-13	8.35515e-11	20.7134
ENSMUSG00000057738	Sptan1	-2.37154	8.9489	-19.5875	2.91021e-13	8.58129e-11	20.6622
ENSMUSG00000001025	S100a6	-2.48811	8.49896	-19.3751	3.48784e-13	1.00208e-10	20.4932
ENSMUSG00000032609	Klhdc8b	3.26479	5.23293	19.0173	4.75174e-13	1.33108e-10	20.1277
ENSMUSG00000031451	Gas6	-2.40399	9.57441	-18.9621	4.98651e-13	1.35543e-10	20.0967
ENSMUSG00000001773	Folh1	-2.90694	6.60944	-18.9407	5.0806e-13	1.35543e-10	20.1401
ENSMUSG00000047786	Lix1	2.63015	7.57704	18.8534	5.4847e-13	1.42044e-10	20.0441
ENSMUSG00000044986	Tst	2.36826	5.84001	18.8343	5.57779e-13	1.42044e-10	20.053
ENSMUSG00000035828	Pim3	-2.61645	6.30288	-18.7957	5.77015e-13	1.43677e-10	20.0034
ENSMUSG00000063767	S100a7a	-8.35689	4.22545	-18.7391	6.06586e-13	1.47756e-10	16.5831
ENSMUSG00000032060	Cryab	-2.4926	9.07713	-18.6864	6.35515e-13	1.48626e-10	19.8644
ENSMUSG00000032733	Snx33	-2.09755	6.69476	-18.6843	6.36686e-13	1.48626e-10	19.9265
ENSMUSG00000054477	Kcnn2	-2.87178	5.27887	-18.6331	6.66272e-13	1.52359e-10	19.6764
ENSMUSG00000021963	Sap18	-2.81555	8.03753	-18.5345	7.27443e-13	1.6302e-10	19.7685
ENSMUSG00000045136	Tubb2b	2.99258	8.19019	18.4523	7.82877e-13	1.72003e-10	19.6645
ENSMUSG00000025203	Scd2	2.63374	9.23869	18.4003	8.20259e-13	1.73954e-10	19.5811
ENSMUSG00000057469	E2f6	-2.44496	6.47728	-18.3969	8.22809e-13	1.73954e-10	19.6678
ENSMUSG00000039168	Dap	-2.31716	7.60299	-18.3468	8.60677e-13	1.77434e-10	19.6073
ENSMUSG00000024065	Ehd3	-2.03982	6.24043	-18.3278	8.75542e-13	1.77434e-10	19.603
ENSMUSG00000038370	Pcp4l1	-4.81916	6.6296	-18.3137	8.86773e-13	1.77434e-10	19.5244
ENSMUSG00000024659	Anxa1	-3.54619	7.83365	-18.2167	9.68103e-13	1.90309e-10	19.4977
ENSMUSG00000038526	Car14	-8.24864	3.89015	-18.1926	9.89489e-13	1.91159e-10	16.1264
ENSMUSG00000026691	Fmo3	-9.1262	3.00601	-18.1586	1.02049e-12	1.93806e-10	15.8182
ENSMUSG00000040035	Disp2	-3.04884	5.67579	-18.1311	1.04636e-12	1.95407e-10	19.333
ENSMUSG00000027962	Vcam1	2.21458	6.61422	17.9724	1.20972e-12	2.22211e-10	19.2751
ENSMUSG00000044748	Defb1	-6.05463	4.88795	-17.9405	1.24558e-12	2.25109e-10	18.066
ENSMUSG00000001891	Ugp2	1.65221	7.71538	17.7751	1.4511e-12	2.58088e-10	19.0445
ENSMUSG00000053113	Socs3	1.83273	5.82197	17.5401	1.80655e-12	3.16287e-10	18.8895
ENSMUSG00000020111	Micu1	-1.35272	8.29626	-17.4905	1.89257e-12	3.2625e-10	18.7651
ENSMUSG00000002459	Rgs20	2.4478	5.51317	17.4352	1.99369e-12	3.38474e-10	18.7864
ENSMUSG00000031431	Tsc22d3	-1.84143	7.10715	-17.4126	2.03666e-12	3.40609e-10	18.7504
ENSMUSG00000001507	Itga3	-4.01801	6.38553	-17.3752	2.11003e-12	3.4769e-10	18.7016
ENSMUSG00000068335	Dok1	-3.32395	6.22048	-17.342	2.17733e-12	3.53579e-10	18.6854
ENSMUSG00000045962	Wnk1	-1.65307	8.79819	-17.3177	2.22811e-12	3.56657e-10	18.5824
ENSMUSG00000026749	Nek6	1.30148	9.24413	17.2612	2.35098e-12	3.71024e-10	18.4963
ENSMUSG00000030711	Sult1a1	-3.08126	5.39014	-17.1935	2.50764e-12	3.90252e-10	18.4432
ENSMUSG00000066357	Wdr6	1.50472	7.7392	17.1353	2.65135e-12	4.06964e-10	18.4281
ENSMUSG00000024654	Asrgl1	2.64733	7.80585	17.0856	2.7806e-12	4.21036e-10	18.384
ENSMUSG00000020089	Ppa1	-1.8818	7.62919	-16.9345	3.21666e-12	4.80568e-10	18.2635
ENSMUSG00000024411	Aqp4	4.16255	5.84967	16.909	3.29713e-12	4.86109e-10	18.2807
ENSMUSG00000059456	Ptk2b	-3.14592	5.91332	-16.8177	3.60309e-12	5.2432e-10	18.1697
ENSMUSG00000034165	Ccnd3	-1.35043	8.57867	-16.7706	3.77231e-12	5.41906e-10	18.0475
ENSMUSG00000025743	Sdc3	3.85302	5.58558	16.7543	3.83308e-12	5.43666e-10	18.1258
ENSMUSG00000044674	Fzd1	-2.5293	6.2868	-16.7311	3.92105e-12	5.49192e-10	18.1195
ENSMUSG00000033578	Tmem35a	-1.92345	6.83726	-16.6943	4.06458e-12	5.62266e-10	18.067
ENSMUSG00000000120	Ngfr	-4.24846	5.37801	-16.6786	4.1278e-12	5.64049e-10	17.8593
ENSMUSG00000029761	Cald1	-1.92576	8.46846	-16.6361	4.30381e-12	5.81015e-10	17.9254
ENSMUSG00000036854	Hspb6	-3.19382	6.69446	-16.6184	4.3794e-12	5.8418e-10	18.0093
ENSMUSG00000006800	Sulf2	1.9963	7.30952	16.5983	4.46716e-12	5.87999e-10	17.9182
ENSMUSG00000024109	Nrxn1	1.92574	6.27782	16.5879	4.51297e-12	5.87999e-10	17.9595
ENSMUSG00000026509	Capn2	-1.68352	8.43774	-16.5016	4.91467e-12	6.32976e-10	17.7869
ENSMUSG00000033720	Sfxn5	4.10833	8.01754	16.4193	5.3331e-12	6.79061e-10	17.7307
ENSMUSG00000019960	Dusp6	-2.1973	7.99677	-16.2915	6.05885e-12	7.55644e-10	17.6044
ENSMUSG00000048644	Ctxn1	2.17255	7.26006	16.2898	6.06943e-12	7.55644e-10	17.6095
ENSMUSG00000033629	Hacd3	1.66716	7.75468	16.2493	6.321e-12	7.78317e-10	17.5391
ENSMUSG00000068923	Syt11	1.77659	9.22607	16.1729	6.82577e-12	8.31335e-10	17.4011
ENSMUSG00000029669	Tspan12	1.66679	7.14833	16.1465	7.01042e-12	8.44643e-10	17.4651
ENSMUSG00000055322	Tns1	-2.32597	7.45589	-16.0491	7.73635e-12	9.2219e-10	17.3902
ENSMUSG00000038059	Smim3	-1.94071	5.77091	-15.9546	8.51767e-12	1.00464e-09	17.3478
ENSMUSG00000007655	Cav1	-2.5198	7.85193	-15.9386	8.65772e-12	1.01052e-09	17.2552
ENSMUSG00000039911	Spsb1	-1.87808	6.43785	-15.9043	8.96646e-12	1.0255e-09	17.2869
ENSMUSG00000093930	Hmgcs1	2.95309	8.98587	15.9041	8.96912e-12	1.0255e-09	17.1358
ENSMUSG00000042078	Svop	1.70511	6.65279	15.8172	9.80475e-12	1.10972e-09	17.152
ENSMUSG00000032802	Srxn1	2.16544	6.07965	15.7461	1.05501e-11	1.18214e-09	17.1146
ENSMUSG00000037513	NA	-1.91871	6.33613	-15.7083	1.09699e-11	1.21701e-09	17.0883
ENSMUSG00000032340	Neo1	-1.87348	6.06412	-15.6937	1.11373e-11	1.21837e-09	17.0813
ENSMUSG00000023019	Gpd1	-3.4144	5.25051	-15.6883	1.11996e-11	1.21837e-09	16.9595
ENSMUSG00000064246	Chil1	4.28978	6.76459	15.6339	1.18494e-11	1.27463e-09	16.9971
ENSMUSG00000055254	Ntrk2	1.7285	10.0511	15.6262	1.19443e-11	1.27463e-09	16.8036
ENSMUSG00000030103	Bhlhe40	1.57135	6.92459	15.5853	1.24643e-11	1.30751e-09	16.8905
ENSMUSG00000000247	Lhx2	-2.30312	5.68094	-15.5836	1.24858e-11	1.30751e-09	16.965
ENSMUSG00000022091	Sorbs3	-1.89955	8.07651	-15.5447	1.30035e-11	1.33836e-09	16.8126
ENSMUSG00000050931	Sgms2	-3.10378	5.20236	-15.5435	1.30193e-11	1.33836e-09	16.8366
ENSMUSG00000052397	Ezr	-1.43661	9.82917	-15.5039	1.357e-11	1.38229e-09	16.6879
ENSMUSG00000046798	Cldn12	-2.04627	6.53534	-15.4799	1.39151e-11	1.40468e-09	16.8438
ENSMUSG00000040435	Ppp1r15a	-1.72421	6.68986	-15.4636	1.41551e-11	1.41615e-09	16.8102
ENSMUSG00000025006	Sorbs1	1.98935	7.72144	15.4376	1.45461e-11	1.44238e-09	16.6881
ENSMUSG00000034612	Chst11	2.45056	5.05652	15.402	1.51005e-11	1.48422e-09	16.7776
ENSMUSG00000068740	Celsr2	2.28236	5.54597	15.3356	1.61958e-11	1.56522e-09	16.7076
ENSMUSG00000024426	Atat1	1.7038	6.38739	15.334	1.62234e-11	1.56522e-09	16.6569
ENSMUSG00000038146	Notch3	2.50361	4.45971	15.3238	1.63997e-11	1.56522e-09	16.6468
ENSMUSG00000039533	Mmd2	5.60572	6.89522	15.319	1.64834e-11	1.56522e-09	16.688
ENSMUSG00000004558	Ndrg2	3.40681	9.10858	15.2895	1.70055e-11	1.60123e-09	16.4775
ENSMUSG00000034981	Parm1	-3.84069	5.2977	-15.1948	1.88042e-11	1.75585e-09	16.4721
ENSMUSG00000001098	Kctd10	-2.03919	7.50363	-15.1855	1.89924e-11	1.75876e-09	16.4647
ENSMUSG00000014599	Csf1	-2.02842	7.38058	-15.1441	1.98485e-11	1.82297e-09	16.429
ENSMUSG00000022272	Myo10	1.40244	6.5168	15.11	2.05864e-11	1.87139e-09	16.4047
ENSMUSG00000024501	Dpysl3	1.93857	5.753	15.1044	2.07097e-11	1.87139e-09	16.4493
ENSMUSG00000036570	Fxyd1	4.77845	3.41554	15.0709	2.14657e-11	1.92418e-09	15.5899
ENSMUSG00000021373	Cap2	2.43207	5.3629	15.0511	2.19279e-11	1.93941e-09	16.4096
ENSMUSG00000046818	Ddit4l	1.6033	7.89544	15.0488	2.19817e-11	1.93941e-09	16.2525
ENSMUSG00000047821	Trim16	-2.29373	5.37626	-15.0413	2.21604e-11	1.9399e-09	16.3859
ENSMUSG00000026249	Serpine2	1.42245	9.61819	15.0239	2.25777e-11	1.96111e-09	16.1554
ENSMUSG00000022887	Masp1	-4.80459	5.23312	-15.0013	2.31347e-11	1.97868e-09	16.1113
ENSMUSG00000024747	Aldh1a7	-4.49832	4.59268	-14.9905	2.34049e-11	1.97868e-09	15.8656
ENSMUSG00000022894	Adamts5	-5.20899	3.94332	-14.9904	2.34069e-11	1.97868e-09	15.1088
ENSMUSG00000024222	Fkbp5	-1.81546	6.4768	-14.9842	2.35642e-11	1.97868e-09	16.3106
ENSMUSG00000024164	C3	7.03053	5.43253	14.9795	2.36826e-11	1.97868e-09	16.0122
ENSMUSG00000074305	Peak1	-1.99728	6.18353	-14.9734	2.38395e-11	1.97868e-09	16.318
ENSMUSG00000017754	Pltp	1.71711	6.85147	14.947	2.45298e-11	2.02101e-09	16.2045
ENSMUSG00000025509	Pnpla2	-1.55543	6.69481	-14.8583	2.70016e-11	2.20842e-09	16.1525
ENSMUSG00000063531	Sema3e	-3.42403	5.07157	-14.8295	2.78592e-11	2.26205e-09	16.0621
ENSMUSG00000017774	Myo1c	-2.85445	5.91047	-14.8152	2.82984e-11	2.28118e-09	16.158
ENSMUSG00000026456	Cyb5r1	-1.63753	6.41063	-14.7989	2.8805e-11	2.2954e-09	16.1086
ENSMUSG00000041688	Amot	-1.8899	6.12559	-14.7918	2.90289e-11	2.2954e-09	16.1217
ENSMUSG00000049303	Syt12	-2.85378	4.62463	-14.7875	2.91641e-11	2.2954e-09	15.959
ENSMUSG00000026932	Nacc2	1.06716	9.35612	14.7816	2.93516e-11	2.2954e-09	15.8916
ENSMUSG00000008540	Mgst1	1.34493	8.46228	14.7709	2.96966e-11	2.2954e-09	15.9136
ENSMUSG00000032011	Thy1	-3.0009	5.93275	-14.7685	2.97754e-11	2.2954e-09	16.1076
ENSMUSG00000008305	Tle1	2.79188	4.73702	14.7644	2.99088e-11	2.2954e-09	16.0874
ENSMUSG00000070348	Ccnd1	-1.89048	9.77379	-14.7555	3.02007e-11	2.30204e-09	15.8678
ENSMUSG00000042757	Tmem108	3.45585	5.1109	14.6851	3.26186e-11	2.45331e-09	16.0118
ENSMUSG00000032118	Fez1	1.71922	7.98597	14.685	3.26232e-11	2.45331e-09	15.8421
ENSMUSG00000022687	Boc	-1.52385	7.3613	-14.6495	3.39197e-11	2.5338e-09	15.8694
ENSMUSG00000027070	Lrp2	-3.50035	5.3924	-14.5525	3.77483e-11	2.80113e-09	15.8247
ENSMUSG00000060924	Csmd1	4.12165	3.52697	14.5188	3.9181e-11	2.88831e-09	15.315
ENSMUSG00000018339	Gpx3	-3.9903	9.75076	-14.5124	3.94578e-11	2.8897e-09	15.6219
ENSMUSG00000037552	Plekhg2	-2.38619	7.53188	-14.5007	3.99737e-11	2.90847e-09	15.7093
ENSMUSG00000032902	Slc16a1	1.84232	6.28348	14.3655	4.64677e-11	3.35916e-09	15.5947
ENSMUSG00000029103	Lrpap1	-1.03413	8.93414	-14.3349	4.80821e-11	3.45359e-09	15.4095
ENSMUSG00000022351	Sqle	1.42836	8.28164	14.3252	4.86109e-11	3.46934e-09	15.4143
ENSMUSG00000036502	Tmem255a	4.43239	3.69811	14.2843	5.08892e-11	3.60894e-09	15.1372
ENSMUSG00000016382	Pls3	-1.8167	8.39289	-14.2748	5.14373e-11	3.62488e-09	15.3793
ENSMUSG00000073700	Klhl21	-1.73106	6.91782	-14.2573	5.24597e-11	3.67382e-09	15.4627
ENSMUSG00000040663	Clcf1	-2.49388	5.66676	-14.2135	5.51102e-11	3.83546e-09	15.4976
ENSMUSG00000006127	Inpp5k	-1.83854	6.80521	-14.1818	5.71183e-11	3.95068e-09	15.3876
ENSMUSG00000019359	Gdpd2	2.71269	4.6702	14.1752	5.75477e-11	3.95597e-09	15.4441
ENSMUSG00000032006	Pdgfd	-3.41153	6.17093	-14.1661	5.81423e-11	3.97247e-09	15.4423
ENSMUSG00000017493	Igfbp4	-2.24824	6.33391	-14.1185	6.13636e-11	4.16715e-09	15.3633
ENSMUSG00000027293	Ehd4	-2.92212	6.00992	-14.0974	6.28498e-11	4.24236e-09	15.3655
ENSMUSG00000025950	Idh1	1.86905	7.76694	14.0755	6.44337e-11	4.32323e-09	15.1546
ENSMUSG00000042622	Maff	-4.2983	3.82271	-14.0537	6.60553e-11	4.40566e-09	14.5945
ENSMUSG00000062591	Tubb4a	3.14455	5.17746	14.0387	6.7191e-11	4.45488e-09	15.3014
ENSMUSG00000004951	Hspb1	-3.0621	7.37644	-14.0195	6.86802e-11	4.49908e-09	15.1887
ENSMUSG00000023004	Tuba1b	-1.29785	8.26525	-14.0166	6.89027e-11	4.49908e-09	15.0754
ENSMUSG00000035078	Mtmr9	-2.00984	5.63247	-14.0146	6.90623e-11	4.49908e-09	15.2713
ENSMUSG00000018143	Mafk	-1.75735	6.56554	-13.9944	7.06777e-11	4.56164e-09	15.1904
ENSMUSG00000022037	Clu	1.39921	10.3936	13.9924	7.08368e-11	4.56164e-09	14.9559
ENSMUSG00000027524	Edn3	-7.23297	4.3779	-13.9581	7.36692e-11	4.71693e-09	13.915
ENSMUSG00000031503	Col4a2	-2.20949	5.63759	-13.9399	7.52265e-11	4.784e-09	15.1886
ENSMUSG00000017670	Elmo2	-1.18925	7.73331	-13.9359	7.55705e-11	4.784e-09	15.0128
ENSMUSG00000019851	Perp	-1.9161	6.77108	-13.9102	7.78362e-11	4.89975e-09	15.0772
ENSMUSG00000030317	Timp4	-2.07498	7.11499	-13.9048	7.83123e-11	4.90217e-09	15.0451
ENSMUSG00000021939	Ctsb	1.60503	11.415	13.846	8.3798e-11	5.21235e-09	14.7676
ENSMUSG00000025278	Flnb	-1.65699	8.07601	-13.8419	8.41978e-11	5.21235e-09	14.888
ENSMUSG00000032860	P2ry2	-1.95702	6.30825	-13.8339	8.49778e-11	5.23174e-09	15.0271
ENSMUSG00000045679	Pqlc3	1.32842	7.13376	13.8287	8.5493e-11	5.23469e-09	14.9034
ENSMUSG00000057522	Spop	-1.53664	7.69106	-13.7611	9.24408e-11	5.62934e-09	14.8168
ENSMUSG00000033540	Idua	1.34568	6.67989	13.7247	9.64295e-11	5.8405e-09	14.8148
ENSMUSG00000034714	Ttyh2	2.03615	5.69375	13.7151	9.75127e-11	5.8417e-09	14.8904
ENSMUSG00000026227	2810459M11Rik	2.85156	4.54034	13.7148	9.75429e-11	5.8417e-09	14.9199
ENSMUSG00000026822	Lcn2	-1.42917	11.2985	-13.7107	9.80134e-11	5.8417e-09	14.6091
ENSMUSG00000026587	Astn1	2.06128	5.84713	13.6908	1.00302e-10	5.94646e-09	14.8499
ENSMUSG00000024953	Prdx5	-1.1573	8.36758	-13.6678	1.03031e-10	6.0761e-09	14.6524
ENSMUSG00000058756	Thra	1.58184	5.53676	13.6405	1.0637e-10	6.24021e-09	14.81
ENSMUSG00000024511	Rab27b	-2.31063	6.29771	-13.6243	1.08395e-10	6.298e-09	14.7918
ENSMUSG00000042115	Klhdc8a	-3.67038	6.75112	-13.6237	1.0848e-10	6.298e-09	14.7948
ENSMUSG00000032291	Crabp1	-5.82741	3.18668	-13.5487	1.18429e-10	6.82463e-09	13.1775
ENSMUSG00000023036	Pcdhgc4	1.02934	9.89554	13.5463	1.18769e-10	6.82463e-09	14.4308
ENSMUSG00000015839	Nfe2l2	1.09986	8.77906	13.5111	1.2379e-10	7.07688e-09	14.4247
ENSMUSG00000026767	Mindy3	-1.94284	6.58383	-13.4831	1.27942e-10	7.27713e-09	14.5884
ENSMUSG00000024150	Mcfd2	-1.34905	7.01642	-13.463	1.31007e-10	7.4138e-09	14.5085
ENSMUSG00000024998	Plce1	1.43615	5.93572	13.4548	1.3228e-10	7.44823e-09	14.5557
ENSMUSG00000022040	Ephx2	2.50756	5.85993	13.4189	1.38015e-10	7.73229e-09	14.5331
ENSMUSG00000013236	Ptprs	1.45506	7.63852	13.3983	1.41428e-10	7.88406e-09	14.3505
ENSMUSG00000031753	Cog4	-1.38027	6.94416	-13.392	1.42491e-10	7.90401e-09	14.4303
ENSMUSG00000026888	Grb14	2.12166	4.98856	13.3648	1.47158e-10	8.12267e-09	14.5201
ENSMUSG00000014776	Nol3	2.78844	3.75702	13.3546	1.48959e-10	8.18181e-09	14.4091
ENSMUSG00000027227	Sord	1.68645	5.91068	13.3126	1.56594e-10	8.55919e-09	14.3879
ENSMUSG00000062380	Tubb3	1.49355	7.30278	13.305	1.5801e-10	8.59467e-09	14.2598
ENSMUSG00000025503	Taldo1	1.25792	8.32341	13.2837	1.62093e-10	8.72606e-09	14.1682
ENSMUSG00000045294	Insig1	1.48879	7.85527	13.2808	1.6265e-10	8.72606e-09	14.1925
ENSMUSG00000042750	Bex2	2.26179	4.29926	13.2802	1.62762e-10	8.72606e-09	14.4136
ENSMUSG00000030513	Pcsk6	-2.86954	5.41355	-13.2558	1.67584e-10	8.9418e-09	14.3964
ENSMUSG00000029641	Rasl11a	-2.29511	6.27176	-13.2448	1.69801e-10	8.95153e-09	14.3365
ENSMUSG00000020681	Ace	-6.10604	3.0872	-13.2432	1.70125e-10	8.95153e-09	12.8166
ENSMUSG00000022665	Ccdc80	1.4435	7.29791	13.24	1.70776e-10	8.95153e-09	14.18
ENSMUSG00000030246	Ldhb	1.2894	10.2237	13.2391	1.70962e-10	8.95153e-09	14.046
ENSMUSG00000024048	Myl12a	-2.52798	8.83808	-13.217	1.75538e-10	9.14841e-09	14.1014
ENSMUSG00000042712	Tceal9	-1.81489	7.62003	-13.2033	1.78461e-10	9.25767e-09	14.1538
ENSMUSG00000001576	Ergic1	-1.18137	7.75492	-13.1974	1.79716e-10	9.27981e-09	14.1193
ENSMUSG00000037003	Tns2	-2.54333	5.11141	-13.1583	1.88374e-10	9.65294e-09	14.2748
ENSMUSG00000029212	Gabrb1	2.27187	5.21605	13.157	1.88665e-10	9.65294e-09	14.2611
ENSMUSG00000041075	Fzd7	-2.46174	4.78938	-13.1356	1.93598e-10	9.83956e-09	14.2303
ENSMUSG00000054545	Ugt1a6a	1.98913	5.21337	13.1336	1.94069e-10	9.83956e-09	14.2303
ENSMUSG00000025352	Gdf11	2.25362	5.22065	13.1279	1.95398e-10	9.8623e-09	14.224
ENSMUSG00000046432	Bex3	-1.60361	7.39211	-13.0859	2.05552e-10	1.03283e-08	14.0212
ENSMUSG00000032816	Igdcc4	1.24864	7.13847	13.0785	2.07413e-10	1.03753e-08	13.9915
ENSMUSG00000028789	Azin2	2.5098	4.06825	13.0573	2.12792e-10	1.0549e-08	14.1278
ENSMUSG00000027433	Xrn2	-1.45547	6.785	-13.0533	2.13823e-10	1.0549e-08	14.0334
ENSMUSG00000026864	Hspa5	-0.975748	9.73701	-13.0502	2.14645e-10	1.0549e-08	13.8316
ENSMUSG00000010663	Fads1	1.85091	9.23264	13.0501	2.14652e-10	1.0549e-08	13.8381
ENSMUSG00000029377	Ereg	-6.00196	1.94313	-13.0401	2.17277e-10	1.06314e-08	12.3919
ENSMUSG00000024843	Chka	-1.62339	6.71585	-12.9939	2.29814e-10	1.1196e-08	13.9712
ENSMUSG00000026640	Plxna2	-1.66401	6.56225	-12.9804	2.33625e-10	1.13323e-08	13.9718
ENSMUSG00000019874	Fabp7	4.02435	9.5677	12.9509	2.42158e-10	1.16956e-08	13.7229
ENSMUSG00000024665	Fads2	2.80266	7.81137	12.9408	2.4517e-10	1.17894e-08	13.7853
ENSMUSG00000003437	Paf1	-1.25725	7.12927	-12.9373	2.46204e-10	1.17894e-08	13.8499
ENSMUSG00000028108	Ecm1	-2.18822	7.01578	-12.8706	2.67118e-10	1.2736e-08	13.8015
ENSMUSG00000046546	Fam43a	-2.63694	5.04437	-12.8672	2.68246e-10	1.2736e-08	13.9234
ENSMUSG00000021591	Glrx	-1.77612	5.61684	-12.8593	2.70872e-10	1.28064e-08	13.9022
ENSMUSG00000041959	S100a10	-1.50771	6.60014	-12.7983	2.91935e-10	1.37442e-08	13.7332
ENSMUSG00000071547	Nt5dc2	-3.18668	4.21654	-12.7879	2.95704e-10	1.38634e-08	13.6692
ENSMUSG00000052837	Junb	1.62243	5.84682	12.78	2.98607e-10	1.39412e-08	13.7361
ENSMUSG00000024427	Spry4	-2.18726	4.99839	-12.7628	3.04984e-10	1.41799e-08	13.8026
ENSMUSG00000036949	Slc39a12	2.31496	4.71738	12.7426	3.12687e-10	1.44779e-08	13.7777
ENSMUSG00000067818	Myl9	-2.27666	5.8153	-12.6701	3.42071e-10	1.57733e-08	13.6639
ENSMUSG00000035783	Acta2	-4.12841	8.60265	-12.6185	3.64731e-10	1.67492e-08	13.4063
ENSMUSG00000032482	Cspg5	3.07204	5.90905	12.6079	3.69588e-10	1.6903e-08	13.5404
ENSMUSG00000004665	Cnn2	-3.21437	8.02305	-12.5924	3.76771e-10	1.71104e-08	13.393
ENSMUSG00000043079	Synpo	-1.65675	6.78016	-12.5862	3.79737e-10	1.71104e-08	13.4503
ENSMUSG00000047261	Gap43	3.34896	4.56979	12.5855	3.80063e-10	1.71104e-08	13.583
ENSMUSG00000021273	Fdft1	1.95438	7.69941	12.5851	3.80232e-10	1.71104e-08	13.329
ENSMUSG00000021957	Tkt	1.31707	9.15233	12.554	3.95305e-10	1.76488e-08	13.2072
ENSMUSG00000033107	Rnf125	-3.94035	3.95887	-12.5539	3.95346e-10	1.76488e-08	13.2124
ENSMUSG00000048332	Lhfp	-2.50703	8.63337	-12.5484	3.98065e-10	1.76997e-08	13.268
ENSMUSG00000042284	Itga1	-1.76659	5.50501	-12.5124	4.16449e-10	1.84439e-08	13.4766
ENSMUSG00000052310	Slc39a1	1.26638	8.39519	12.4817	4.32786e-10	1.9092e-08	13.1484
ENSMUSG00000033022	Cdo1	-3.27352	5.07103	-12.4392	4.56586e-10	2e-08	13.3935
ENSMUSG00000020456	Ogdh	-0.990927	8.11315	-12.4386	4.56938e-10	2e-08	13.127
ENSMUSG00000031799	Tpm4	-1.84672	8.95591	-12.4316	4.60941e-10	2.00967e-08	13.0831
ENSMUSG00000035805	Mlc1	0.976084	10.425	12.3568	5.06655e-10	2.20042e-08	12.9151
ENSMUSG00000033307	Mif	1.42667	7.07755	12.3356	5.20435e-10	2.24795e-08	13.0493
ENSMUSG00000025026	Add3	2.45101	6.42877	12.3339	5.21613e-10	2.24795e-08	13.1196
ENSMUSG00000040711	Sh3pxd2b	1.62519	5.59142	12.3238	5.28292e-10	2.26801e-08	13.1809
ENSMUSG00000028249	Sdcbp	-1.08165	9.97358	-12.3156	5.33816e-10	2.28298e-08	12.8801
ENSMUSG00000029802	Abcg2	-2.94026	5.41527	-12.2973	5.46421e-10	2.31882e-08	13.228
ENSMUSG00000021556	Golm1	-1.31742	6.83215	-12.2967	5.46793e-10	2.31882e-08	13.0625
ENSMUSG00000021959	Lats2	-2.24139	7.34544	-12.2944	5.48404e-10	2.31882e-08	13.0368
ENSMUSG00000038074	Fkbp14	-1.50916	6.93697	-12.2829	5.56486e-10	2.34323e-08	13.0392
ENSMUSG00000024232	Bambi	-1.72762	5.53219	-12.2803	5.58359e-10	2.34323e-08	13.1794
ENSMUSG00000027797	Dclk1	2.40645	6.78915	12.2632	5.70622e-10	2.38575e-08	12.991
ENSMUSG00000036585	Fgf1	-1.98217	8.44541	-12.2582	5.74296e-10	2.39219e-08	12.8887
ENSMUSG00000041020	Map7d2	-2.271	4.52187	-12.2468	5.82677e-10	2.41811e-08	13.1447
ENSMUSG00000054808	Actn4	-1.7167	9.35317	-12.2123	6.08938e-10	2.51185e-08	12.7734
ENSMUSG00000027412	Lpin3	-2.10991	5.64045	-12.2113	6.09749e-10	2.51185e-08	13.0903
ENSMUSG00000009293	Ube2g2	-1.12743	7.0775	-12.1949	6.22684e-10	2.55049e-08	12.8973
ENSMUSG00000072235	Tuba1a	1.36201	11.3796	12.1936	6.2368e-10	2.55049e-08	12.6847
ENSMUSG00000026305	Lrrfip1	-1.4923	7.65989	-12.1904	6.26277e-10	2.55179e-08	12.8478
ENSMUSG00000079657	Rab26	-3.33752	4.05774	-12.151	6.58728e-10	2.67429e-08	12.8438
ENSMUSG00000018648	Dusp14	-1.53445	5.34843	-12.1471	6.62003e-10	2.67788e-08	13.0167
ENSMUSG00000021759	Plpp1	-1.21845	8.58055	-12.132	6.74963e-10	2.72049e-08	12.698
ENSMUSG00000024883	Rin1	-2.80502	4.35009	-12.1266	6.79698e-10	2.72211e-08	12.9624
ENSMUSG00000055296	Tmem245	-1.93833	6.51284	-12.126	6.80224e-10	2.72211e-08	12.8948
ENSMUSG00000000751	Rpa1	-1.4167	7.14578	-12.1164	6.88675e-10	2.74352e-08	12.7961
ENSMUSG00000040883	Tmem205	1.37239	6.2984	12.1136	6.91165e-10	2.74352e-08	12.8306
ENSMUSG00000009647	Mcu	-1.80623	5.3706	-12.1116	6.92921e-10	2.74352e-08	12.9754
ENSMUSG00000005360	Slc1a3	2.51486	10.31	12.0989	7.04404e-10	2.77917e-08	12.5778
ENSMUSG00000004035	Gstm7	-1.5684	6.32775	-12.0581	7.42452e-10	2.91901e-08	12.8101
ENSMUSG00000039126	Prune2	-1.71427	8.79985	-12.0098	7.90312e-10	3.09631e-08	12.5305
ENSMUSG00000030934	Oat	1.53617	8.46815	12.0001	8.0027e-10	3.1244e-08	12.5087
ENSMUSG00000033577	Myo6	1.90633	6.151	11.9924	8.08323e-10	3.14488e-08	12.69
ENSMUSG00000040997	Abhd4	1.73907	10.4814	11.9566	8.46797e-10	3.27371e-08	12.3812
ENSMUSG00000035095	Fam167a	-1.37757	6.23648	-11.9562	8.47279e-10	3.27371e-08	12.6816
ENSMUSG00000020571	Pdia6	-0.954494	8.5857	-11.9419	8.63172e-10	3.32366e-08	12.4391
ENSMUSG00000015575	Atp6v0e	-1.06157	8.38501	-11.9366	8.69202e-10	3.33541e-08	12.4456
ENSMUSG00000061878	Sphk1	-2.52854	5.92543	-11.9282	8.78695e-10	3.36033e-08	12.7077
ENSMUSG00000034825	Nrip3	-3.59396	3.61226	-11.9239	8.83628e-10	3.3677e-08	12.4257
ENSMUSG00000025402	Nab2	-2.35102	4.23983	-11.8986	9.13279e-10	3.46891e-08	12.6792
ENSMUSG00000036503	Rnf13	0.980064	8.79913	11.8751	9.41769e-10	3.56504e-08	12.3223
ENSMUSG00000021133	Susd6	1.25602	7.58562	11.8528	9.69739e-10	3.65856e-08	12.3661
ENSMUSG00000038943	Prc1	-2.61448	4.04429	-11.8413	9.84466e-10	3.70166e-08	12.5588
ENSMUSG00000019647	Sema6a	2.29072	4.17898	11.8374	9.89467e-10	3.70802e-08	12.6414
ENSMUSG00000030029	Lrig1	2.33607	6.48044	11.8306	9.98268e-10	3.71846e-08	12.4465
ENSMUSG00000054855	Rnd1	-2.66835	5.62979	-11.8302	9.9889e-10	3.71846e-08	12.6129
ENSMUSG00000042256	Ptchd4	-1.72188	5.25672	-11.8191	1.0135e-09	3.76036e-08	12.6006
ENSMUSG00000057880	Abat	1.31175	7.80297	11.7919	1.05041e-09	3.88443e-08	12.2678
ENSMUSG00000037747	Phyhipl	2.05649	4.90641	11.7783	1.06926e-09	3.93893e-08	12.5366
ENSMUSG00000015869	Prpsap1	-1.13618	7.58704	-11.7758	1.07287e-09	3.93893e-08	12.2881
ENSMUSG00000027737	Slc7a11	3.44047	4.23736	11.7738	1.07569e-09	3.93893e-08	12.5496
ENSMUSG00000037509	Arhgef4	2.24008	5.5763	11.7556	1.10184e-09	4.02154e-08	12.443
ENSMUSG00000009621	Vav2	-1.69892	5.44385	-11.7495	1.11061e-09	4.04038e-08	12.4916
ENSMUSG00000034708	Grn	-0.96226	8.17276	-11.7437	1.11926e-09	4.04573e-08	12.1955
ENSMUSG00000033096	Apmap	-1.45541	6.79783	-11.7436	1.1193e-09	4.04573e-08	12.3334
ENSMUSG00000040964	Arhgef10l	2.35203	3.97754	11.7363	1.13022e-09	4.07207e-08	12.5037
ENSMUSG00000007458	M6pr	-1.02825	8.44521	-11.7303	1.13912e-09	4.09098e-08	12.1609
ENSMUSG00000042472	Zfp410	-1.2727	6.06823	-11.7247	1.14769e-09	4.10859e-08	12.3851
ENSMUSG00000033633	Clec18a	-5.17454	0.929691	-11.7099	1.17028e-09	4.17611e-08	11.114
ENSMUSG00000027533	Fabp5	2.56532	6.17395	11.7053	1.17751e-09	4.18856e-08	12.3162
ENSMUSG00000031785	Adgrg1	1.4137	6.62969	11.7018	1.18295e-09	4.1946e-08	12.2447
ENSMUSG00000019590	Cyb561	-3.88105	4.47662	-11.6949	1.19372e-09	4.21943e-08	12.3326
ENSMUSG00000039385	Cdh6	-2.75165	4.61255	-11.6867	1.20678e-09	4.25219e-08	12.4297
ENSMUSG00000041577	Prelp	-2.00276	7.36148	-11.6689	1.23558e-09	4.33979e-08	12.1899
ENSMUSG00000018411	Mapt	5.42002	3.95235	11.6666	1.23939e-09	4.33979e-08	12.1782
ENSMUSG00000020262	Adarb1	-2.2726	4.36124	-11.6589	1.25202e-09	4.37037e-08	12.3942
ENSMUSG00000029860	Zyx	-2.00915	6.52116	-11.6503	1.26643e-09	4.40694e-08	12.2623
ENSMUSG00000030717	Nupr1	-2.51414	4.74756	-11.636	1.29081e-09	4.47786e-08	12.3764
ENSMUSG00000032288	Imp3	-2.04665	5.41366	-11.6304	1.30039e-09	4.49718e-08	12.3488
ENSMUSG00000026042	Col5a2	-1.63489	6.7384	-11.6238	1.31189e-09	4.52061e-08	12.1839
ENSMUSG00000063975	Slco1a5	-1.72576	7.19168	-11.6219	1.31523e-09	4.52061e-08	12.133
ENSMUSG00000041889	Shisa4	1.31136	8.63356	11.6122	1.33233e-09	4.53843e-08	11.971
ENSMUSG00000018932	Map2k3	-1.59634	6.1257	-11.6109	1.33464e-09	4.53843e-08	12.2349
ENSMUSG00000028517	Plpp3	1.43418	9.18961	11.6103	1.33569e-09	4.53843e-08	11.9432
ENSMUSG00000004891	Nes	1.17627	8.31473	11.6097	1.33662e-09	4.53843e-08	11.985
ENSMUSG00000048216	Gpr85	-2.79696	4.7356	-11.5919	1.36873e-09	4.62492e-08	12.316
ENSMUSG00000039058	Ak5	2.1854	4.22253	11.591	1.37035e-09	4.62492e-08	12.3209
ENSMUSG00000005716	Pvalb	6.61921	0.409444	11.5746	1.40071e-09	4.70198e-08	10.3579
ENSMUSG00000032849	Abcc4	1.97913	4.08889	11.5741	1.40157e-09	4.70198e-08	12.2986
ENSMUSG00000018459	Slc13a3	1.51248	5.60799	11.5693	1.41071e-09	4.71092e-08	12.1779
ENSMUSG00000022136	Dnajc3	-1.1395	6.53714	-11.5682	1.41264e-09	4.71092e-08	12.1133
ENSMUSG00000026880	Stom	1.80245	7.06317	11.5594	1.42945e-09	4.75283e-08	12.011
ENSMUSG00000067860	Zic3	-2.69198	5.26141	-11.5391	1.46871e-09	4.86889e-08	12.2479
ENSMUSG00000074918	Inafm2	-1.73183	7.5628	-11.52	1.50686e-09	4.98065e-08	11.9583
ENSMUSG00000042632	Pla2g6	-1.58806	5.47876	-11.5133	1.5203e-09	5.00717e-08	12.1689
ENSMUSG00000021884	Hacl1	1.69234	5.25138	11.5116	1.52382e-09	5.00717e-08	12.141
ENSMUSG00000044340	Phlpp1	1.63054	5.83897	11.5052	1.53699e-09	5.03566e-08	12.0642
ENSMUSG00000001552	Jup	-1.37395	6.61564	-11.4785	1.59291e-09	5.20368e-08	11.9902
ENSMUSG00000032372	Plscr2	1.29108	5.91722	11.4552	1.64371e-09	5.354e-08	11.984
ENSMUSG00000025790	Slco3a1	-2.51391	5.20026	-11.4512	1.65249e-09	5.36699e-08	12.1302
ENSMUSG00000020333	Acsl6	2.57162	6.40782	11.4363	1.6861e-09	5.46033e-08	11.9219
ENSMUSG00000026131	Dst	1.02288	7.53088	11.4341	1.69099e-09	5.46039e-08	11.7953
ENSMUSG00000048612	Myof	-2.3117	5.18092	-11.4139	1.73781e-09	5.58968e-08	12.0766
ENSMUSG00000030770	Parva	-1.09349	8.20979	-11.4125	1.74101e-09	5.58968e-08	11.7385
ENSMUSG00000021676	Iqgap2	-2.54189	4.2027	-11.3745	1.83262e-09	5.86701e-08	11.9989
ENSMUSG00000040618	Pck2	-1.73339	5.60905	-11.3679	1.84921e-09	5.90325e-08	11.9638
ENSMUSG00000019966	Kitl	-2.03791	4.68801	-11.3582	1.8736e-09	5.96412e-08	12.0128
ENSMUSG00000037966	Ninj1	-1.83585	6.89411	-11.3531	1.88647e-09	5.97569e-08	11.7981
ENSMUSG00000001366	Fbxo9	-1.34234	6.24355	-11.3526	1.8879e-09	5.97569e-08	11.8582
ENSMUSG00000021182	Ccdc88c	4.07415	2.96024	11.3491	1.89693e-09	5.98735e-08	11.6392
ENSMUSG00000032224	Fam81a	2.78505	4.1398	11.3449	1.90766e-09	6.00431e-08	11.9945
ENSMUSG00000006304	Arpc2	-1.02074	8.22899	-11.3354	1.93239e-09	6.06511e-08	11.6275
ENSMUSG00000019942	Cdk1	-3.52431	3.77649	-11.3295	1.94801e-09	6.08017e-08	11.7597
ENSMUSG00000040170	Fmo2	-4.99351	1.48539	-11.3295	1.94804e-09	6.08017e-08	10.7556
ENSMUSG00000036006	Ripor2	-2.3563	5.3107	-11.3189	1.97613e-09	6.15071e-08	11.9443
ENSMUSG00000007659	Bcl2l1	-1.15123	8.59496	-11.3127	1.99288e-09	6.16939e-08	11.5748
ENSMUSG00000028691	Prdx1	0.846238	10.4627	11.3126	1.99315e-09	6.16939e-08	11.4922
ENSMUSG00000019916	P4ha1	-1.74012	8.46921	-11.3083	2.00468e-09	6.18801e-08	11.5884
ENSMUSG00000022340	Sybu	3.51566	5.87293	11.3036	2.01762e-09	6.21084e-08	11.8321
ENSMUSG00000025212	Sfxn3	-1.06437	7.11812	-11.2972	2.03534e-09	6.23641e-08	11.6715
ENSMUSG00000040466	Blvrb	1.86163	5.61894	11.2966	2.03706e-09	6.23641e-08	11.8069
ENSMUSG00000001467	Cyp51	1.73463	8.03664	11.2925	2.04822e-09	6.25348e-08	11.5626
ENSMUSG00000040929	Rfx3	2.17311	3.80777	11.2329	2.22183e-09	6.76512e-08	11.8387
ENSMUSG00000005533	Igf1r	-2.24157	5.19106	-11.2208	2.25873e-09	6.84596e-08	11.815
ENSMUSG00000052852	Reep1	2.54248	5.43892	11.2202	2.2606e-09	6.84596e-08	11.736
ENSMUSG00000005417	Mprip	-0.972611	7.22854	-11.2094	2.29438e-09	6.92951e-08	11.5338
ENSMUSG00000031557	Plekha2	-1.98237	5.73319	-11.172	2.41468e-09	7.27324e-08	11.6945
ENSMUSG00000042834	Nrep	2.14099	4.79599	11.1638	2.44217e-09	7.33632e-08	11.7171
ENSMUSG00000023224	Serping1	2.00835	6.35374	11.1572	2.46443e-09	7.38341e-08	11.5242
ENSMUSG00000026443	Lrrn2	1.81066	5.27976	11.1517	2.48297e-09	7.41912e-08	11.6427
ENSMUSG00000022964	Tmem50b	-1.3205	7.33035	-11.1395	2.525e-09	7.52464e-08	11.4352
ENSMUSG00000051811	Cox6b2	1.1955	5.93198	11.1238	2.58028e-09	7.66896e-08	11.5199
ENSMUSG00000003814	Calr	-0.821064	8.51402	-11.0956	2.68243e-09	7.9515e-08	11.2664
ENSMUSG00000035413	Tmem98	1.93902	6.64397	11.0857	2.71931e-09	8.03956e-08	11.3906
ENSMUSG00000028737	Aldh4a1	1.37395	6.57166	11.0794	2.74288e-09	8.0879e-08	11.3844
ENSMUSG00000031955	Bcar1	-1.45757	6.6209	-11.0747	2.76075e-09	8.11921e-08	11.426
ENSMUSG00000032536	Trak1	1.53338	4.89028	11.068	2.78637e-09	8.1579e-08	11.5661
ENSMUSG00000040430	Pitpnc1	0.990484	7.67411	11.0675	2.78847e-09	8.1579e-08	11.2668
ENSMUSG00000031555	Adam9	-1.688	7.45168	-11.0623	2.80867e-09	8.19562e-08	11.324
ENSMUSG00000031667	Aktip	-1.28373	8.99985	-11.0552	2.83619e-09	8.25442e-08	11.1887
ENSMUSG00000029767	Calu	-0.922366	9.32578	-11.0505	2.85482e-09	8.28713e-08	11.1625
ENSMUSG00000024529	Lox	-5.42488	5.02974	-11.0442	2.87953e-09	8.33725e-08	11.4835
ENSMUSG00000044708	Kcnj10	3.3294	6.42796	11.0323	2.92752e-09	8.45433e-08	11.3782
ENSMUSG00000062078	Qk	1.63063	8.62452	11.0278	2.94602e-09	8.4859e-08	11.1498
ENSMUSG00000058454	Dhcr7	2.27416	5.715	11.0238	2.96203e-09	8.50639e-08	11.4195
ENSMUSG00000039530	NA	-1.09762	7.40255	-11.0223	2.96832e-09	8.50639e-08	11.2535
ENSMUSG00000004040	Stat3	1.45908	8.32587	11.0153	2.99727e-09	8.56745e-08	11.1483
ENSMUSG00000036986	Pml	-1.64375	5.64244	-11.0108	3.01596e-09	8.59894e-08	11.4628
ENSMUSG00000042359	Osbpl6	-1.55236	5.88162	-10.9976	3.07189e-09	8.73617e-08	11.4098
ENSMUSG00000039328	Rnf122	3.43158	3.01075	10.9853	3.12479e-09	8.86411e-08	11.3079
ENSMUSG00000001240	Ramp2	-2.71648	4.53134	-10.981	3.14341e-09	8.86491e-08	11.4989
ENSMUSG00000037820	Tgm2	-1.67645	6.52152	-10.9805	3.14573e-09	8.86491e-08	11.318
ENSMUSG00000053931	Cnn3	0.80439	11.3779	10.9798	3.1488e-09	8.86491e-08	11.002
ENSMUSG00000028957	Per3	1.48234	4.96131	10.9745	3.17196e-09	8.90772e-08	11.4268
ENSMUSG00000038576	Susd4	2.25166	4.55551	10.9711	3.18702e-09	8.92535e-08	11.4694
ENSMUSG00000058594	Fbh1	-1.0634	6.9001	-10.9695	3.19417e-09	8.92535e-08	11.232
ENSMUSG00000000325	NA	-1.31704	6.79516	-10.9661	3.20914e-09	8.94488e-08	11.2457
ENSMUSG00000031239	Itm2a	-1.9937	5.10606	-10.9529	3.26878e-09	9.08852e-08	11.4439
ENSMUSG00000038235	F11r	-2.76141	4.01407	-10.9228	3.40891e-09	9.45465e-08	11.3745
ENSMUSG00000022475	Hdac7	-1.67263	5.83857	-10.9194	3.42497e-09	9.45708e-08	11.3087
ENSMUSG00000095930	Nim1k	2.01295	6.02304	10.9191	3.42666e-09	9.45708e-08	11.2275
ENSMUSG00000052133	Sema5b	3.21515	2.81271	10.9118	3.46146e-09	9.52965e-08	11.1727
ENSMUSG00000067279	Ppp1r3c	2.60242	5.52388	10.9086	3.47731e-09	9.54982e-08	11.2915
ENSMUSG00000059743	Fdps	1.93326	7.35682	10.8926	3.55597e-09	9.74196e-08	11.0453
ENSMUSG00000030428	Ttyh1	3.69494	6.52235	10.8878	3.57956e-09	9.75601e-08	11.1784
ENSMUSG00000060675	Plaat3	1.5992	5.42723	10.8874	3.58154e-09	9.75601e-08	11.2494
ENSMUSG00000020580	Rock2	-1.9785	5.98998	-10.8863	3.58722e-09	9.75601e-08	11.2563
ENSMUSG00000017697	Ada	-3.82849	3.37262	-10.88	3.61883e-09	9.81817e-08	10.9818
ENSMUSG00000015837	Sqstm1	0.74719	10.5619	10.8438	3.80731e-09	1.02886e-07	10.8179
ENSMUSG00000028464	Tpm2	-3.44322	3.6363	-10.8432	3.81061e-09	1.02886e-07	11.0881
ENSMUSG00000070867	Trabd2b	-3.67664	3.45441	-10.8397	3.82952e-09	1.03148e-07	11.0257
ENSMUSG00000009905	Kdsr	-1.0532	6.57149	-10.8279	3.8933e-09	1.04373e-07	11.0668
ENSMUSG00000033863	Klf9	-2.11295	4.48603	-10.8278	3.89362e-09	1.04373e-07	11.2924
ENSMUSG00000028583	Pdpn	1.06961	9.46823	10.8215	3.92857e-09	1.05059e-07	10.8131
ENSMUSG00000038351	Sgsm2	1.65415	4.66373	10.8194	3.94028e-09	1.05121e-07	11.2393
ENSMUSG00000029552	Tes	-2.40775	4.74016	-10.8119	3.9817e-09	1.05974e-07	11.2696
ENSMUSG00000024500	Ppp2r2b	1.96335	4.83557	10.805	4.02085e-09	1.06762e-07	11.2066
ENSMUSG00000022514	Il1rap	-1.59502	5.09394	-10.8027	4.03367e-09	1.06849e-07	11.2223
ENSMUSG00000073418	C4b	5.45828	2.54558	10.7946	4.07971e-09	1.07814e-07	10.4081
ENSMUSG00000068747	Sort1	1.11436	6.52758	10.7898	4.10793e-09	1.08304e-07	10.9728
ENSMUSG00000039323	Igfbp2	-2.26204	11.6206	-10.7866	4.12594e-09	1.08524e-07	10.7247
ENSMUSG00000026687	Aldh9a1	1.41742	6.27019	10.7481	4.35648e-09	1.14319e-07	10.942
ENSMUSG00000022454	Nell2	-2.1583	4.9947	-10.7405	4.40368e-09	1.15288e-07	11.1575
ENSMUSG00000025083	Afap1l2	1.43436	5.71152	10.7369	4.426e-09	1.15602e-07	10.9955
ENSMUSG00000002105	Slc39a13	-1.53578	6.90027	-10.7263	4.49268e-09	1.17071e-07	10.8964
ENSMUSG00000001089	Luzp1	-1.77239	5.75704	-10.7194	4.53717e-09	1.17956e-07	11.0394
ENSMUSG00000037196	Pacrg	2.87167	3.5406	10.7126	4.58085e-09	1.18816e-07	11.1066
ENSMUSG00000031502	Col4a1	-2.03308	5.9128	-10.7046	4.63327e-09	1.19898e-07	11.0144
ENSMUSG00000022197	Pdzd2	2.64897	3.25897	10.7011	4.65603e-09	1.20209e-07	11.0583
ENSMUSG00000062661	Ncs1	-0.933347	8.10508	-10.6942	4.70175e-09	1.21111e-07	10.7138
ENSMUSG00000025089	Gfra1	1.58478	7.31603	10.6908	4.72433e-09	1.21413e-07	10.7517
ENSMUSG00000025909	Sntg1	-5.23673	1.91947	-10.6868	4.75154e-09	1.21833e-07	10.1053
ENSMUSG00000008734	Gprc5b	1.20685	5.61533	10.6738	4.84e-09	1.23818e-07	10.9152
ENSMUSG00000033763	Mtss2	1.25238	6.9431	10.6675	4.88311e-09	1.24636e-07	10.7511
ENSMUSG00000030268	Bcat1	-3.18075	4.79558	-10.6611	4.92811e-09	1.25499e-07	11.0606
ENSMUSG00000079014	Serpina3i	6.43013	1.72784	10.6593	4.94078e-09	1.25536e-07	9.64064
ENSMUSG00000059857	Ntng1	-2.62591	3.81282	-10.6553	4.96902e-09	1.25828e-07	10.9843
ENSMUSG00000049532	Sall2	1.94268	4.85291	10.6545	4.97472e-09	1.25828e-07	10.9889
ENSMUSG00000008090	Fgfrl1	1.03936	7.67701	10.6431	5.05599e-09	1.27448e-07	10.6505
ENSMUSG00000000567	Sox9	1.36909	8.17794	10.6423	5.06153e-09	1.27448e-07	10.6141
ENSMUSG00000040998	Npnt	-3.28582	3.76124	-10.6248	5.18946e-09	1.30376e-07	10.8467
ENSMUSG00000013275	Slc41a1	1.06828	7.07301	10.6216	5.21286e-09	1.30671e-07	10.671
ENSMUSG00000037902	Sirpa	1.32072	5.87623	10.616	5.25514e-09	1.31224e-07	10.7975
ENSMUSG00000050315	Synpo2	1.55021	5.02185	10.6143	5.26781e-09	1.31224e-07	10.9058
ENSMUSG00000031342	Gpm6b	1.11355	10.9447	10.614	5.27003e-09	1.31224e-07	10.4733
ENSMUSG00000029695	Aass	-1.28929	5.47602	-10.6053	5.33556e-09	1.32181e-07	10.889
ENSMUSG00000021252	Erg28	1.33613	6.11255	10.6048	5.33969e-09	1.32181e-07	10.7517
ENSMUSG00000025921	Rdh10	1.53188	5.53294	10.6032	5.3515e-09	1.32181e-07	10.8252
ENSMUSG00000012296	Tjap1	-1.51565	5.38396	-10.6027	5.35565e-09	1.32181e-07	10.9033
ENSMUSG00000045092	S1pr1	5.07526	5.70785	10.5857	5.48721e-09	1.3513e-07	10.9131
ENSMUSG00000028565	Nfia	1.24063	6.91318	10.5788	5.54157e-09	1.36169e-07	10.6234
ENSMUSG00000029622	Arpc1b	-1.03719	8.06137	-10.5668	5.63749e-09	1.38223e-07	10.5311
ENSMUSG00000079465	Col4a3	-3.43952	4.12158	-10.5555	5.72915e-09	1.40164e-07	10.8549
ENSMUSG00000032966	Fkbp1a	-0.901176	8.54393	-10.5477	5.79398e-09	1.41441e-07	10.4678
ENSMUSG00000031825	Crispld2	-3.67927	3.32876	-10.5394	5.86262e-09	1.42806e-07	10.5409
ENSMUSG00000029371	Cxcl5	7.91673	1.21715	10.5367	5.88565e-09	1.43051e-07	9.52046
ENSMUSG00000022139	Mbnl2	-1.28584	6.97736	-10.5352	5.89823e-09	1.43051e-07	10.5971
ENSMUSG00000035877	Zhx3	-1.16824	7.61184	-10.5257	5.97927e-09	1.44498e-07	10.5135
ENSMUSG00000026547	Tagln2	1.99254	5.68421	10.5238	5.99574e-09	1.44498e-07	10.6963
ENSMUSG00000031750	Il34	-1.91727	5.36375	-10.5237	5.99658e-09	1.44498e-07	10.8041
ENSMUSG00000069662	Marcks	1.90744	5.0891	10.5179	6.04652e-09	1.45016e-07	10.7621
ENSMUSG00000033933	Vhl	1.13291	6.44812	10.5172	6.05278e-09	1.45016e-07	10.5824
ENSMUSG00000030782	Tgfb1i1	-1.89004	4.90939	-10.5167	6.0569e-09	1.45016e-07	10.8361
ENSMUSG00000020334	Slc22a4	3.25713	3.45388	10.5075	6.13752e-09	1.46633e-07	10.8081
ENSMUSG00000074182	Znhit6	-1.38658	5.69501	-10.5037	6.17144e-09	1.46826e-07	10.716
ENSMUSG00000026475	Rgs16	-1.59367	5.82671	-10.5036	6.17179e-09	1.46826e-07	10.7137
ENSMUSG00000026701	Prdx6	1.37713	13.0951	10.5015	6.19086e-09	1.46967e-07	10.2817
ENSMUSG00000021846	Peli2	2.36531	3.83736	10.4964	6.23644e-09	1.47736e-07	10.8291
ENSMUSG00000029577	Ube3b	-1.14869	6.63119	-10.4834	6.35405e-09	1.50205e-07	10.5556
ENSMUSG00000032300	1700017B05Rik	-1.54926	5.75699	-10.4767	6.41543e-09	1.51337e-07	10.6746
ENSMUSG00000000631	Myo18a	-1.19608	6.79392	-10.47	6.47774e-09	1.52486e-07	10.5177
ENSMUSG00000021803	Cdhr1	-3.64001	2.98923	-10.4585	6.58616e-09	1.54713e-07	10.3768
ENSMUSG00000023885	Thbs2	2.68987	4.88809	10.4535	6.63387e-09	1.55507e-07	10.7059
ENSMUSG00000047061	Gm9817	-3.41539	3.62054	-10.4372	6.79169e-09	1.58874e-07	10.6011
ENSMUSG00000024579	Pcyox1l	1.50852	5.2499	10.4337	6.82598e-09	1.59344e-07	10.6134
ENSMUSG00000037405	Icam1	1.06666	6.1586	10.4071	7.09374e-09	1.6525e-07	10.4538
ENSMUSG00000037062	Sh3glb1	-1.28377	6.70294	-10.3924	7.24661e-09	1.68183e-07	10.4161
ENSMUSG00000021094	Dhrs7	1.07379	6.64477	10.3921	7.24967e-09	1.68183e-07	10.3743
ENSMUSG00000032085	Tagln	-3.78388	5.21655	-10.3628	7.56458e-09	1.75126e-07	10.6366
ENSMUSG00000034684	Sema3f	-3.25948	3.65089	-10.3574	7.6236e-09	1.76129e-07	10.5215
ENSMUSG00000051339	2900026A02Rik	-2.1195	5.04543	-10.3442	7.77175e-09	1.79182e-07	10.5818
ENSMUSG00000055044	Pdlim1	-1.67234	5.94765	-10.3347	7.87916e-09	1.81285e-07	10.4469
ENSMUSG00000035642	Aamdc	1.02711	6.4958	10.3193	8.05751e-09	1.84737e-07	10.2823
ENSMUSG00000026473	Glul	1.98208	9.1147	10.3189	8.06216e-09	1.84737e-07	10.0825
ENSMUSG00000017765	Slc12a4	-0.960504	7.78641	-10.3122	8.14166e-09	1.86178e-07	10.1712
ENSMUSG00000005667	Mthfd2	-2.56646	4.31266	-10.2641	8.73323e-09	1.99299e-07	10.497
ENSMUSG00000021710	Nln	1.30932	5.51133	10.2584	8.80633e-09	2.00559e-07	10.3171
ENSMUSG00000027469	Tpx2	-3.20738	3.86033	-10.2342	9.12385e-09	2.07349e-07	10.3592
ENSMUSG00000020893	Per1	-1.10532	6.555	-10.2329	9.1415e-09	2.07349e-07	10.1909
ENSMUSG00000033295	Ptprf	0.873676	7.74651	10.2252	9.24539e-09	2.09282e-07	10.0203
ENSMUSG00000030772	Dkk3	2.62783	6.50303	10.2231	9.27391e-09	2.09504e-07	10.1589
ENSMUSG00000057561	Eif1a	-1.22643	6.4941	-10.2179	9.34545e-09	2.10696e-07	10.1829
ENSMUSG00000028278	Rragd	1.35241	5.13391	10.2142	9.39597e-09	2.11409e-07	10.3026
ENSMUSG00000009291	Pttg1ip	-0.813306	9.37345	-10.2116	9.43161e-09	2.11433e-07	9.91893
ENSMUSG00000032366	Tpm1	-1.56397	8.52013	-10.2114	9.43477e-09	2.11433e-07	9.97613
ENSMUSG00000020873	Slc35b1	-0.956496	7.0127	-10.1957	9.65444e-09	2.15924e-07	10.0743
ENSMUSG00000037411	Serpine1	-5.88315	2.97395	-10.1926	9.69893e-09	2.16487e-07	9.67554
ENSMUSG00000036766	Dner	-0.87853	8.18826	-10.1789	9.89588e-09	2.19982e-07	9.93562
ENSMUSG00000025810	Nrp1	-1.51263	6.6701	-10.1786	9.90046e-09	2.19982e-07	10.1098
ENSMUSG00000015149	Sirt2	1.06644	7.89851	10.1776	9.91439e-09	2.19982e-07	9.93614
ENSMUSG00000039197	Adk	1.18014	7.38626	10.1524	1.02891e-08	2.27844e-07	9.9392
ENSMUSG00000038244	Mical2	-2.10338	4.54548	-10.1327	1.05932e-08	2.34116e-07	10.3018
ENSMUSG00000008393	Carhsp1	0.838235	7.83734	10.1309	1.06211e-08	2.3427e-07	9.86963
ENSMUSG00000031791	Tmem38a	0.960315	6.89917	10.1044	1.10452e-08	2.43147e-07	9.91281
ENSMUSG00000024074	Crim1	-2.29255	4.94655	-10.0928	1.12361e-08	2.46864e-07	10.2286
ENSMUSG00000026773	Pfkfb3	1.46862	5.35318	10.0882	1.1313e-08	2.48066e-07	10.0835
ENSMUSG00000027286	Lrrc57	1.063	6.19461	10.0859	1.13515e-08	2.48426e-07	9.9655
ENSMUSG00000004961	Syt5	4.71731	2.27243	10.084	1.13832e-08	2.48634e-07	9.60493
ENSMUSG00000036097	Slf2	-1.99734	7.17645	-10.0775	1.14937e-08	2.50559e-07	9.91372
ENSMUSG00000066113	Adamtsl1	1.81281	4.9985	10.0743	1.1549e-08	2.51274e-07	10.1158
ENSMUSG00000079562	Maea	-0.972375	7.57565	-10.0539	1.1904e-08	2.58497e-07	9.7985
ENSMUSG00000020388	Pdlim4	2.64602	4.50098	10.0379	1.219e-08	2.64196e-07	10.138
ENSMUSG00000020953	Coch	-4.17822	1.27869	-10.0223	1.24758e-08	2.69868e-07	9.28676
ENSMUSG00000037344	Slc12a9	1.43111	5.78125	10.012	1.26675e-08	2.72979e-07	9.90844
ENSMUSG00000004902	Slc25a18	4.06883	5.07154	10.012	1.26684e-08	2.72979e-07	10.0876
ENSMUSG00000029338	Antxr2	-2.54794	4.35675	-10.0084	1.27359e-08	2.73907e-07	10.1272
ENSMUSG00000056158	Car10	4.25204	1.83586	9.99624	1.29691e-08	2.78388e-07	9.35103
ENSMUSG00000022033	Pbk	-4.76542	2.35024	-9.99055	1.30797e-08	2.80225e-07	9.39306
ENSMUSG00000020340	Cyfip2	-1.0087	6.70427	-9.97449	1.33969e-08	2.86473e-07	9.77405
ENSMUSG00000020811	Wscd1	2.87367	6.46347	9.9722	1.34427e-08	2.86906e-07	9.7874
ENSMUSG00000025351	Cd63	0.754354	9.69973	9.96744	1.35386e-08	2.88403e-07	9.52123
ENSMUSG00000055003	Lrtm2	2.00417	4.73554	9.95859	1.37187e-08	2.9118e-07	9.9751
ENSMUSG00000052369	Tmem106c	0.898502	6.67702	9.95848	1.37209e-08	2.9118e-07	9.71293
ENSMUSG00000028273	Pdlim5	-1.27193	6.80696	-9.94104	1.40835e-08	2.98308e-07	9.7204
ENSMUSG00000000594	Gm2a	0.743359	8.64074	9.9388	1.41308e-08	2.98747e-07	9.5214
ENSMUSG00000058254	Tspan7	1.25066	10.694	9.93696	1.41697e-08	2.99005e-07	9.44975
ENSMUSG00000020642	Rnf144a	2.53126	4.01447	9.93387	1.42355e-08	2.99828e-07	10.0111
ENSMUSG00000021265	Slc25a29	-1.50726	5.40744	-9.93086	1.42998e-08	3.00618e-07	9.90265
ENSMUSG00000047557	Lxn	1.13033	7.48038	9.92651	1.43932e-08	3.02015e-07	9.58357
ENSMUSG00000049112	Oxtr	-4.94454	0.814115	-9.92434	1.44401e-08	3.02432e-07	9.16709
ENSMUSG00000022096	Hr	-4.65078	1.48524	-9.90847	1.47876e-08	3.09132e-07	9.17109
ENSMUSG00000022708	Zbtb20	0.706371	9.41156	9.90257	1.49191e-08	3.11302e-07	9.43032
ENSMUSG00000026970	Rbms1	-1.37159	5.91947	-9.8941	1.511e-08	3.14698e-07	9.77381
ENSMUSG00000023328	Ache	-3.18897	2.53049	-9.87201	1.56201e-08	3.24718e-07	9.50026
ENSMUSG00000025236	Adpgk	-1.32763	5.25224	-9.87034	1.56592e-08	3.24928e-07	9.8253
ENSMUSG00000028199	Cryz	1.19205	6.2462	9.86602	1.57614e-08	3.26445e-07	9.62073
ENSMUSG00000028127	Abcd3	0.979607	7.36452	9.85492	1.60268e-08	3.31328e-07	9.48267
ENSMUSG00000022199	Slc22a17	1.65072	5.282	9.84329	1.63101e-08	3.36565e-07	9.72283
ENSMUSG00000037242	Clic4	-1.05465	7.64634	-9.82656	1.67267e-08	3.44111e-07	9.44179
ENSMUSG00000044716	Dok7	-2.60998	3.49464	-9.82614	1.67372e-08	3.44111e-07	9.78998
ENSMUSG00000087172	Gm12153	-4.44837	0.615721	-9.8159	1.69981e-08	3.48835e-07	9.0109
ENSMUSG00000021585	Cast	-1.44717	5.77774	-9.8065	1.72412e-08	3.53176e-07	9.66202
ENSMUSG00000027784	Ppm1l	1.66747	4.96664	9.80027	1.74041e-08	3.5555e-07	9.69973
ENSMUSG00000027762	Sucnr1	-1.8837	4.95097	-9.79965	1.74205e-08	3.5555e-07	9.77394
ENSMUSG00000052684	Jun	0.985264	6.87177	9.78639	1.77734e-08	3.62093e-07	9.42412
ENSMUSG00000031283	Chrdl1	1.78472	4.09074	9.78049	1.79327e-08	3.64675e-07	9.77055
ENSMUSG00000029070	Mxra8	-1.58029	9.55021	-9.77664	1.80376e-08	3.66143e-07	9.24725
ENSMUSG00000022186	Oxct1	-0.849269	8.80588	-9.77504	1.80814e-08	3.66369e-07	9.27121
ENSMUSG00000002020	Ltbp2	-5.3825	6.0764	-9.77202	1.81644e-08	3.6693e-07	9.75868
ENSMUSG00000029093	Sorcs2	2.13069	5.41887	9.77165	1.81746e-08	3.6693e-07	9.60446
ENSMUSG00000019066	Rab3d	1.9147	4.383	9.75557	1.86229e-08	3.75306e-07	9.70967
ENSMUSG00000052942	Glis3	1.52481	4.6692	9.75185	1.87282e-08	3.76749e-07	9.66351
ENSMUSG00000029769	Ccdc136	1.73603	4.64091	9.73867	1.91067e-08	3.83676e-07	9.65091
ENSMUSG00000022453	Naga	1.04838	5.90135	9.72025	1.96489e-08	3.93857e-07	9.43978
ENSMUSG00000038393	Txnip	-2.31526	5.77565	-9.71124	1.99202e-08	3.98581e-07	9.55694
ENSMUSG00000038077	Kcna6	2.66465	2.81873	9.70825	2.00108e-08	3.99681e-07	9.60943
ENSMUSG00000026224	4933407L21Rik	5.38885	0.646086	9.69419	2.04438e-08	4.07443e-07	8.42558
ENSMUSG00000029752	Asns	-1.06746	6.73858	-9.69328	2.04721e-08	4.07443e-07	9.33595
ENSMUSG00000008035	Mid1ip1	2.04609	7.37588	9.68335	2.07843e-08	4.12922e-07	9.21799
ENSMUSG00000047104	Pbp2	-4.27191	0.548231	-9.68044	2.08767e-08	4.14024e-07	8.83656
ENSMUSG00000037224	Zfyve28	2.11627	3.29767	9.67891	2.09255e-08	4.14259e-07	9.63478
ENSMUSG00000022462	Slc38a2	-1.85934	4.61178	-9.66015	2.15333e-08	4.25539e-07	9.5908
ENSMUSG00000086006	Gm13293	5.84661	0.677143	9.64557	2.20184e-08	4.3436e-07	8.40424
ENSMUSG00000001424	Snd1	-1.11085	7.04513	-9.64207	2.21366e-08	4.35923e-07	9.21945
ENSMUSG00000021226	Acot2	1.67402	5.22877	9.63707	2.23064e-08	4.38496e-07	9.41036
ENSMUSG00000016494	Cd34	-3.71674	3.13879	-9.6357	2.23534e-08	4.3865e-07	9.2991
ENSMUSG00000031904	Slc7a6	-1.82275	4.75925	-9.63273	2.24552e-08	4.39878e-07	9.53124
ENSMUSG00000015224	Cyp2j9	1.39316	5.51448	9.63025	2.25406e-08	4.40781e-07	9.35524
ENSMUSG00000018899	Irf1	1.50826	4.66876	9.62694	2.2655e-08	4.41672e-07	9.47041
ENSMUSG00000022469	Rapgef3	-1.36147	6.65592	-9.62665	2.2665e-08	4.41672e-07	9.25281
ENSMUSG00000036334	Igsf10	3.58926	2.0476	9.62538	2.2709e-08	4.41762e-07	9.15046
ENSMUSG00000046718	Bst2	-1.63097	5.11469	-9.61344	2.31282e-08	4.49135e-07	9.45932
ENSMUSG00000091747	NA	-4.23993	3.85713	-9.61144	2.31991e-08	4.49734e-07	9.40506
ENSMUSG00000038143	Stox2	1.22329	5.82539	9.60071	2.35843e-08	4.56254e-07	9.26258
ENSMUSG00000017009	Sdc4	-0.835001	10.4554	-9.59965	2.36225e-08	4.56254e-07	8.92857
ENSMUSG00000028832	Stmn1	1.53467	5.35899	9.59868	2.36576e-08	4.56254e-07	9.32956
ENSMUSG00000021259	Cyp46a1	1.50613	5.62629	9.59318	2.38582e-08	4.59333e-07	9.28115
ENSMUSG00000028613	Lrp8	2.22893	4.32012	9.58382	2.42035e-08	4.6518e-07	9.46005
ENSMUSG00000030088	Aldh1l1	1.06893	7.88491	9.57959	2.43611e-08	4.66881e-07	9.00559
ENSMUSG00000079056	Kcnip3	4.44221	4.15364	9.57828	2.44101e-08	4.66881e-07	9.48708
ENSMUSG00000050908	Tvp23a	1.0943	5.54831	9.57792	2.44236e-08	4.66881e-07	9.26673
ENSMUSG00000021871	Gm49342	-1.29706	5.60841	-9.57699	2.44587e-08	4.66881e-07	9.31954
ENSMUSG00000026207	Speg	1.49301	5.11735	9.57074	2.46946e-08	4.70584e-07	9.32051
ENSMUSG00000036192	Rorb	2.31574	4.86642	9.56915	2.47553e-08	4.70939e-07	9.36959
ENSMUSG00000030519	Apba2	4.50192	4.79161	9.56442	2.49358e-08	4.73569e-07	9.45083
ENSMUSG00000060402	Chst8	-4.7817	2.58202	-9.54331	2.57592e-08	4.88379e-07	8.87883
ENSMUSG00000050199	Lgr4	2.08344	4.71729	9.52529	2.64846e-08	5.01097e-07	9.31461
ENSMUSG00000061887	Ssbp3	1.28728	5.05398	9.52444	2.65194e-08	5.01097e-07	9.25583
ENSMUSG00000004360	9330159F19Rik	-1.666	4.59977	-9.50827	2.71895e-08	5.12893e-07	9.35093
ENSMUSG00000026728	Vim	1.04846	13.0939	9.49035	2.79531e-08	5.26412e-07	8.71438
ENSMUSG00000045954	Cavin2	-5.46803	2.52191	-9.47745	2.85163e-08	5.36116e-07	8.73871
ENSMUSG00000032515	Csrnp1	-2.27312	5.16554	-9.47387	2.86749e-08	5.38192e-07	9.25494
ENSMUSG00000062488	Ifit3b	2.28357	3.27262	9.4718	2.87672e-08	5.38192e-07	9.32307
ENSMUSG00000025287	Acot9	-1.7845	6.04897	-9.47171	2.87708e-08	5.38192e-07	9.11704
ENSMUSG00000032878	Ccdc85a	-1.43049	5.12503	-9.46754	2.89575e-08	5.40781e-07	9.22078
ENSMUSG00000022456	Septin3	3.46802	3.52255	9.46329	2.91488e-08	5.43447e-07	9.30808
ENSMUSG00000025068	Gsto1	-1.01666	6.14951	-9.45191	2.96671e-08	5.52193e-07	9.03159
ENSMUSG00000014361	Mertk	-2.93152	4.74657	-9.44868	2.98164e-08	5.54052e-07	9.28729
ENSMUSG00000032504	Pdcd6ip	-0.91688	7.07927	-9.4404	3.02019e-08	5.60286e-07	8.88829
ENSMUSG00000004530	Coro1c	-1.31486	7.61867	-9.42581	3.08939e-08	5.72176e-07	8.81751
ENSMUSG00000049422	Chchd10	1.08234	6.60911	9.40997	3.1664e-08	5.85433e-07	8.85686
ENSMUSG00000040138	Ndp	1.26707	5.68363	9.40895	3.17142e-08	5.85433e-07	8.97902
ENSMUSG00000015806	Qdpr	0.983092	7.4578	9.40653	3.1834e-08	5.86677e-07	8.76392
ENSMUSG00000006356	Crip2	-0.737701	9.81438	-9.40515	3.19023e-08	5.86971e-07	8.63595
ENSMUSG00000035356	Nfkbiz	1.62427	4.65016	9.39707	3.23062e-08	5.93427e-07	9.11538
ENSMUSG00000000346	Dazap2	0.924531	9.02872	9.39153	3.25859e-08	5.97587e-07	8.63452
ENSMUSG00000048327	Ckap2l	-4.51703	1.86536	-9.38898	3.27156e-08	5.98985e-07	8.57834
ENSMUSG00000021127	Zfp36l1	1.75258	4.80978	9.38642	3.28461e-08	6.00393e-07	9.07751
ENSMUSG00000012428	Steap4	6.57145	3.90079	9.38171	3.30884e-08	6.03056e-07	9.02837
ENSMUSG00000028124	Gclm	1.64545	5.01163	9.38149	3.30994e-08	6.03056e-07	9.04009
ENSMUSG00000027490	E2f1	-1.46672	5.19904	-9.37954	3.32002e-08	6.0391e-07	9.08078
ENSMUSG00000039611	Pgap4	1.23477	5.56862	9.36503	3.39602e-08	6.16733e-07	8.92593
ENSMUSG00000029071	Dvl1	-1.47955	5.57619	-9.36157	3.41442e-08	6.1907e-07	8.99385
ENSMUSG00000027966	Col11a1	-1.69622	5.02563	-9.35862	3.43017e-08	6.20922e-07	9.0693
ENSMUSG00000024091	Vapa	-1.41706	6.94393	-9.35014	3.47593e-08	6.28191e-07	8.77587
ENSMUSG00000044528	Tram1l1	1.38223	4.71711	9.34763	3.48956e-08	6.29639e-07	9.02537
ENSMUSG00000039953	Clstn1	-0.816075	7.8442	-9.33194	3.57625e-08	6.44243e-07	8.63084
ENSMUSG00000025873	Faf2	-0.877501	7.27641	-9.32352	3.62365e-08	6.51734e-07	8.6755
ENSMUSG00000030796	Tead2	2.09606	3.10793	9.31998	3.64381e-08	6.5431e-07	9.0884
ENSMUSG00000070305	Mpzl3	-2.19401	4.13773	-9.30799	3.71286e-08	6.64858e-07	9.07748
ENSMUSG00000062127	Cttnbp2nl	-1.13918	5.6663	-9.30772	3.71442e-08	6.64858e-07	8.87663
ENSMUSG00000030554	Synm	2.64228	3.63467	9.29907	3.76518e-08	6.72868e-07	9.06432
ENSMUSG00000021696	Elovl7	-1.70527	5.06279	-9.29771	3.77322e-08	6.73232e-07	8.97988
ENSMUSG00000028467	Gba2	-1.84164	4.55107	-9.2956	3.78571e-08	6.74386e-07	9.02855
ENSMUSG00000023087	Noct	-2.13696	4.34167	-9.29457	3.79185e-08	6.74408e-07	9.04905
ENSMUSG00000039715	Dync2i2	1.15074	5.2547	9.28423	3.85384e-08	6.84347e-07	8.84397
ENSMUSG00000026385	Dbi	1.0693	11.7371	9.27856	3.8883e-08	6.89374e-07	8.38482
ENSMUSG00000041329	Atp1b2	1.20164	9.52058	9.2758	3.90519e-08	6.9006e-07	8.42629
ENSMUSG00000056121	Fez2	-0.87507	8.27106	-9.27519	3.90898e-08	6.9006e-07	8.50603
ENSMUSG00000017943	Gdap1l1	1.84726	4.2048	9.27423	3.91484e-08	6.9006e-07	8.9779
ENSMUSG00000026674	Ddr2	-1.42933	5.71975	-9.27391	3.91681e-08	6.9006e-07	8.83239
ENSMUSG00000062210	Tnfaip8	-1.12786	6.57484	-9.26964	3.94319e-08	6.93617e-07	8.68399
ENSMUSG00000079852	Klra4	-5.17751	1.28703	-9.25963	4.00572e-08	7.03512e-07	8.36792
ENSMUSG00000034088	Hdlbp	-0.93103	7.05568	-9.25158	4.05677e-08	7.11364e-07	8.58527
ENSMUSG00000075415	Fnbp1	0.785826	7.38463	9.2455	4.0958e-08	7.17085e-07	8.51039
ENSMUSG00000047216	Cdh19	-1.67149	4.65959	-9.24071	4.12678e-08	7.21382e-07	8.92902
ENSMUSG00000051048	P4ha3	2.10783	4.83128	9.22987	4.19793e-08	7.32676e-07	8.83538
ENSMUSG00000028007	Snx7	-1.64296	5.32824	-9.22637	4.2211e-08	7.35574e-07	8.82427
ENSMUSG00000027639	Samhd1	-2.54326	4.03861	-9.21463	4.30004e-08	7.48166e-07	8.93542
ENSMUSG00000048368	Omd	-3.67086	3.86179	-9.20929	4.33644e-08	7.52491e-07	8.89388
ENSMUSG00000024725	Ostf1	-0.851564	7.02049	-9.20901	4.33832e-08	7.52491e-07	8.5179
ENSMUSG00000027763	Mbnl1	-1.40186	5.87225	-9.19942	4.40451e-08	7.6279e-07	8.68466
ENSMUSG00000024213	Nudt3	1.04036	7.37347	9.18067	4.53701e-08	7.84334e-07	8.40475
ENSMUSG00000051726	Kcnf1	-2.12884	4.5903	-9.17985	4.54291e-08	7.84334e-07	8.85119
ENSMUSG00000024697	Gna14	5.17003	1.17842	9.17527	4.57599e-08	7.8883e-07	7.90105
ENSMUSG00000030824	Nucb1	-0.918416	7.96806	-9.16521	4.6494e-08	8.00254e-07	8.35068
ENSMUSG00000021130	Galnt16	1.74049	4.81531	9.16013	4.68701e-08	8.04611e-07	8.71652
ENSMUSG00000070802	Pnma8b	2.71653	3.09593	9.15985	4.68908e-08	8.04611e-07	8.83593
ENSMUSG00000050534	Htr5b	-5.45351	3.22789	-9.15519	4.72381e-08	8.09331e-07	8.48815
ENSMUSG00000023015	Racgap1	-2.05252	3.84248	-9.14901	4.77034e-08	8.16056e-07	8.83327
ENSMUSG00000038816	Ctnnal1	-1.40547	6.86261	-9.14584	4.79433e-08	8.18208e-07	8.45394
ENSMUSG00000046694	Tent5b	-4.14479	1.97996	-9.14518	4.79937e-08	8.18208e-07	8.29173
ENSMUSG00000031425	Plp1	4.77556	4.27932	9.14447	4.80482e-08	8.18208e-07	8.82695
ENSMUSG00000021411	Pxdc1	-1.36504	5.11673	-9.13763	4.85725e-08	8.2588e-07	8.69393
ENSMUSG00000073910	Mob3b	1.47159	4.404	9.13431	4.88291e-08	8.28985e-07	8.72807
ENSMUSG00000022899	Slc15a2	1.2278	5.82887	9.12667	4.94247e-08	8.37827e-07	8.50173
ENSMUSG00000024395	Lims2	-4.05523	2.82593	-9.11933	5.00046e-08	8.46377e-07	8.48607
ENSMUSG00000024420	Zfp521	1.45955	4.76673	9.11654	5.02264e-08	8.47935e-07	8.64841
ENSMUSG00000039934	Gsap	1.50129	6.00657	9.11627	5.0248e-08	8.47935e-07	8.46033
ENSMUSG00000004221	Ikbkg	-1.03008	6.17459	-9.11432	5.04046e-08	8.49057e-07	8.48563
ENSMUSG00000042116	Vwa1	-1.7956	7.04352	-9.11355	5.04661e-08	8.49057e-07	8.39515
ENSMUSG00000025978	Rftn2	1.5724	4.78564	9.11185	5.06022e-08	8.50072e-07	8.64059
ENSMUSG00000048534	Jaml	-4.90581	2.28072	-9.10924	5.08131e-08	8.52336e-07	8.25681
ENSMUSG00000072941	Sod3	-1.9698	7.23452	-9.10106	5.14787e-08	8.6221e-07	8.3569
ENSMUSG00000068748	Ptprz1	2.80718	7.39898	9.09093	5.23151e-08	8.74911e-07	8.2748
ENSMUSG00000032531	Amotl2	-1.89419	7.129	-9.08749	5.2603e-08	8.78415e-07	8.34433
ENSMUSG00000024140	Epas1	-1.2031	6.55593	-9.08199	5.30662e-08	8.84831e-07	8.382
ENSMUSG00000064036	Mro	1.68149	4.0978	9.07463	5.36918e-08	8.93933e-07	8.6711
ENSMUSG00000027581	Stmn3	1.62164	5.60569	9.07225	5.38958e-08	8.95998e-07	8.44872
ENSMUSG00000031584	Gsr	1.73163	4.48065	9.065	5.45228e-08	9.05079e-07	8.60959
ENSMUSG00000051439	Cd14	3.76724	2.14554	9.06216	5.47711e-08	9.07855e-07	8.40742
ENSMUSG00000029723	Tsc22d4	1.41788	7.62197	9.05999	5.49609e-08	9.09656e-07	8.18464
ENSMUSG00000020914	Top2a	-3.17179	2.98372	-9.04899	5.59347e-08	9.24408e-07	8.51325
ENSMUSG00000004328	Hif3a	-1.83343	4.39203	-9.04773	5.60475e-08	9.24908e-07	8.65657
ENSMUSG00000027777	Schip1	1.00591	6.72924	9.03672	5.70425e-08	9.39943e-07	8.23529
ENSMUSG00000028961	Pgd	0.775892	7.59736	9.03394	5.72963e-08	9.41607e-07	8.1437
ENSMUSG00000052485	Tmem171	-3.9254	1.9122	-9.03377	5.73116e-08	9.41607e-07	8.14271
ENSMUSG00000040152	Thbs1	-3.91168	6.94618	-9.02481	5.81394e-08	9.53809e-07	8.38073
ENSMUSG00000026173	Plcd4	1.14227	6.97864	9.01264	5.92838e-08	9.71162e-07	8.16727
ENSMUSG00000010064	Slc38a3	1.08577	9.08099	9.00937	5.95944e-08	9.74826e-07	8.00543
ENSMUSG00000027350	Chgb	2.86354	5.07141	8.99755	6.07342e-08	9.92021e-07	8.44731
ENSMUSG00000030102	Itpr1	-1.40296	5.61886	-8.98937	6.15364e-08	1.003e-06	8.38585
ENSMUSG00000025825	Iscu	-1.23216	6.66545	-8.98888	6.15851e-08	1.003e-06	8.21612
ENSMUSG00000023021	Cers5	-0.835158	7.08357	-8.98369	6.21001e-08	1.00991e-06	8.14001
ENSMUSG00000027820	Mme	-3.63553	2.33617	-8.97918	6.25518e-08	1.01579e-06	8.1963
ENSMUSG00000086316	Nbdy	-1.03535	6.03681	-8.97503	6.29695e-08	1.02091e-06	8.27845
ENSMUSG00000022562	Oplah	1.01279	6.47449	8.97424	6.30493e-08	1.02091e-06	8.16274
ENSMUSG00000030341	Tnfrsf1a	1.11077	7.68346	8.96904	6.35787e-08	1.02799e-06	8.02798
ENSMUSG00000042129	Rassf4	-2.60985	3.97789	-8.96677	6.38113e-08	1.02966e-06	8.54964
ENSMUSG00000006398	Cdc20	-3.03844	3.62037	-8.96624	6.38654e-08	1.02966e-06	8.5218
ENSMUSG00000028776	Tinagl1	-6.79444	3.2202	-8.95973	6.45374e-08	1.039e-06	8.09701
ENSMUSG00000050271	Prag1	3.70457	2.19094	8.95727	6.47928e-08	1.04161e-06	8.25731
ENSMUSG00000027593	Raly	-1.87086	4.37622	-8.95566	6.49607e-08	1.04281e-06	8.50457
ENSMUSG00000031841	Cdh13	2.2143	5.71032	8.94906	6.56549e-08	1.05245e-06	8.24228
ENSMUSG00000044317	Gpr4	-3.3151	3.09802	-8.9448	6.61062e-08	1.05753e-06	8.36982
ENSMUSG00000047945	Marcksl1	3.10069	3.20537	8.94429	6.61604e-08	1.05753e-06	8.50296
ENSMUSG00000024347	Psd2	2.53836	2.79298	8.93861	6.67684e-08	1.06573e-06	8.47491
ENSMUSG00000058672	Tubb2a	0.971566	9.81385	8.93724	6.6916e-08	1.06656e-06	7.85796
ENSMUSG00000029777	Gars	-0.824218	7.14338	-8.93403	6.72625e-08	1.07031e-06	8.05035
ENSMUSG00000028364	Tnc	-2.79125	6.84651	-8.9333	6.73423e-08	1.07031e-06	8.17455
ENSMUSG00000046240	Hepacam	0.88157	7.32589	8.93134	6.75553e-08	1.07218e-06	7.99762
ENSMUSG00000032997	Chpf	-1.2503	6.90908	-8.92281	6.84908e-08	1.08549e-06	8.0738
ENSMUSG00000059173	Pde1a	-1.37027	5.35574	-8.92015	6.87845e-08	1.0886e-06	8.30715
ENSMUSG00000029636	Wasf3	1.22579	5.04848	8.91025	6.98927e-08	1.10458e-06	8.2678
ENSMUSG00000022463	Srebf2	0.922011	6.73048	8.90808	7.01371e-08	1.10688e-06	8.02177
ENSMUSG00000026223	Itm2c	0.920597	9.53791	8.90385	7.06188e-08	1.11292e-06	7.81111
ENSMUSG00000000296	Tpd52l1	-1.54246	4.61838	-8.90214	7.08134e-08	1.11424e-06	8.38515
ENSMUSG00000020387	Jade2	-1.88496	4.37638	-8.90137	7.09017e-08	1.11424e-06	8.42171
ENSMUSG00000017734	Dbndd2	2.81331	4.58604	8.89778	7.13145e-08	1.11916e-06	8.35044
ENSMUSG00000018927	Ccl6	-4.22707	1.32452	-8.89581	7.15417e-08	1.12115e-06	7.87411
ENSMUSG00000027907	S100a11	-1.00002	7.00213	-8.88688	7.25815e-08	1.13586e-06	7.99357
ENSMUSG00000002319	Ipo4	-0.888998	7.19775	-8.88099	7.32766e-08	1.14514e-06	7.95662
ENSMUSG00000040972	Igsf21	-3.6013	2.57561	-8.87734	7.37101e-08	1.15031e-06	8.11419
ENSMUSG00000031349	Nsdhl	1.52502	6.9328	8.87547	7.39337e-08	1.15219e-06	7.94513
ENSMUSG00000001870	Ltbp1	-1.84934	4.75859	-8.86861	7.47585e-08	1.16324e-06	8.32479
ENSMUSG00000036504	Phpt1	1.35017	5.05488	8.86786	7.485e-08	1.16324e-06	8.19788
ENSMUSG00000032231	Anxa2	-0.708414	10.3125	-8.8665	7.5015e-08	1.16354e-06	7.73179
ENSMUSG00000037211	Spry1	-3.00929	3.26212	-8.86599	7.5077e-08	1.16354e-06	8.32323
ENSMUSG00000093765	Gm20658	3.87483	1.32726	8.86329	7.54062e-08	1.16666e-06	7.70405
ENSMUSG00000021900	Btd	1.1499	5.44119	8.86263	7.54865e-08	1.16666e-06	8.12637
ENSMUSG00000045103	Dmd	-0.957722	7.27649	-8.86094	7.56927e-08	1.16823e-06	7.91661
ENSMUSG00000032026	Rexo2	-0.764333	7.7856	-8.85337	7.6628e-08	1.18104e-06	7.84601
ENSMUSG00000090394	4930523C07Rik	-1.62287	4.5932	-8.85066	7.69649e-08	1.1846e-06	8.30965
ENSMUSG00000074925	Ptar1	1.36881	6.00098	8.83719	7.86649e-08	1.20911e-06	7.99861
ENSMUSG00000085896	5330429C05Rik	-4.02652	0.409026	-8.83363	7.91204e-08	1.21444e-06	7.73488
ENSMUSG00000085068	Gm15895	-4.36496	1.3417	-8.82874	7.97518e-08	1.22246e-06	7.7853
ENSMUSG00000037868	Egr2	-3.10382	2.46165	-8.82226	8.05949e-08	1.2337e-06	8.05289
ENSMUSG00000031428	Zcchc18	1.42659	6.15446	8.81925	8.09903e-08	1.23806e-06	7.94722
ENSMUSG00000045838	Ccdc9b	-1.65383	4.2523	-8.81317	8.17946e-08	1.24865e-06	8.28288
ENSMUSG00000030339	Ltbr	1.31313	5.00975	8.7936	8.44411e-08	1.2873e-06	8.08198
ENSMUSG00000025789	St8sia2	2.57434	3.168	8.78916	8.50529e-08	1.29486e-06	8.26707
ENSMUSG00000049122	Frmd3	-1.89215	4.77467	-8.77547	8.69716e-08	1.32228e-06	8.1771
ENSMUSG00000034401	Spata6	-0.852197	7.02674	-8.77154	8.75318e-08	1.32899e-06	7.79288
ENSMUSG00000046668	Cxxc5	-1.86924	6.30275	-8.7532	9.0191e-08	1.36751e-06	7.90129
ENSMUSG00000037624	Kcnk2	1.51299	4.25275	8.74895	9.08184e-08	1.37516e-06	8.12203
ENSMUSG00000021403	Serpinb9b	-5.93194	1.90316	-8.74681	9.11366e-08	1.37812e-06	7.70404
ENSMUSG00000040562	Gstm2	-2.63697	6.00615	-8.73983	9.21821e-08	1.39188e-06	7.97856
ENSMUSG00000021253	Tgfb3	-1.4022	5.95313	-8.73908	9.22952e-08	1.39188e-06	7.91617
ENSMUSG00000060572	Mfap2	2.79594	2.9967	8.73164	9.34251e-08	1.40633e-06	8.1655
ENSMUSG00000037447	Arid5a	1.82502	5.32288	8.73112	9.35044e-08	1.40633e-06	7.93391
ENSMUSG00000064115	Cadm2	1.6618	3.79859	8.72631	9.42437e-08	1.41508e-06	8.13744
ENSMUSG00000030093	Wnt7a	3.311	3.87514	8.72569	9.43385e-08	1.41508e-06	8.15729
ENSMUSG00000023905	Tnfrsf12a	-1.95872	7.61153	-8.71583	9.58739e-08	1.43619e-06	7.66668
ENSMUSG00000037348	Paqr7	1.441	4.28608	8.71138	9.65755e-08	1.44476e-06	8.05567
ENSMUSG00000029840	Mtpn	-0.745537	9.68304	-8.70495	9.75979e-08	1.45811e-06	7.48025
ENSMUSG00000003458	Ncstn	-0.885474	7.64647	-8.70132	9.81811e-08	1.46487e-06	7.60628
ENSMUSG00000027303	Ptpra	0.876313	6.11412	8.6971	9.88628e-08	1.47187e-06	7.74806
ENSMUSG00000031517	Gpm6a	0.926315	8.16444	8.69679	9.89127e-08	1.47187e-06	7.53285
ENSMUSG00000002812	Flii	-0.991073	7.4676	-8.69387	9.93869e-08	1.47696e-06	7.61521
ENSMUSG00000023915	Tnfrsf21	1.25261	6.92839	8.69144	9.97838e-08	1.48037e-06	7.63451
ENSMUSG00000025478	Dpysl4	3.93324	3.17947	8.69085	9.98806e-08	1.48037e-06	8.08882
ENSMUSG00000021792	Prxl2a	1.04798	6.70635	8.67639	1.0228e-07	1.51393e-06	7.63456
ENSMUSG00000028465	Tln1	-1.28111	7.15575	-8.66998	1.03362e-07	1.52794e-06	7.61934
ENSMUSG00000025130	P4hb	-0.613687	9.23889	-8.6592	1.0521e-07	1.5532e-06	7.41951
ENSMUSG00000026556	Vangl2	1.60955	4.64436	8.65609	1.05749e-07	1.55877e-06	7.9124
ENSMUSG00000049690	Nckap5	4.89656	1.68748	8.65543	1.05866e-07	1.55877e-06	7.45558
ENSMUSG00000031906	Smpd3	-4.05839	2.81521	-8.65437	1.06049e-07	1.55942e-06	7.80092
ENSMUSG00000001751	Naglu	-1.04171	6.10274	-8.64785	1.07193e-07	1.57418e-06	7.72172
ENSMUSG00000021823	Vcl	-1.5245	6.77913	-8.6468	1.07379e-07	1.57484e-06	7.64247
ENSMUSG00000032290	Ptpn9	-1.35726	5.63168	-8.64241	1.08157e-07	1.58061e-06	7.79748
ENSMUSG00000004508	Gab2	1.2654	5.56738	8.64241	1.08158e-07	1.58061e-06	7.73737
ENSMUSG00000025465	Echs1	0.912224	7.12387	8.6422	1.08195e-07	1.58061e-06	7.53056
ENSMUSG00000005950	P2rx5	-3.28923	2.75348	-8.63026	1.10345e-07	1.60992e-06	7.81565
ENSMUSG00000004043	Stat5a	-2.74877	3.08302	-8.62522	1.11265e-07	1.62123e-06	7.92386
ENSMUSG00000061104	Sap18b	-3.95666	2.4573	-8.6244	1.11416e-07	1.62133e-06	7.66797
ENSMUSG00000022790	Igsf11	1.39655	5.56951	8.61859	1.12488e-07	1.6348e-06	7.69751
ENSMUSG00000067377	Tspan6	0.754494	6.91852	8.61622	1.1293e-07	1.63909e-06	7.5092
ENSMUSG00000016534	Lamp2	0.680093	9.03529	8.61007	1.1408e-07	1.65365e-06	7.33482
ENSMUSG00000038567	Cyp24a1	-3.10185	3.28654	-8.59489	1.16978e-07	1.69345e-06	7.89801
ENSMUSG00000044667	Plppr4	-4.82272	2.20753	-8.58257	1.19383e-07	1.72605e-06	7.52656
ENSMUSG00000002897	Il17ra	-1.21293	5.23025	-8.57765	1.20359e-07	1.73791e-06	7.74606
ENSMUSG00000028923	Necap2	1.21123	6.99452	8.5727	1.2135e-07	1.74996e-06	7.42501
ENSMUSG00000028519	Dab1	-1.65828	4.11768	-8.57022	1.21848e-07	1.7549e-06	7.89649
ENSMUSG00000024646	Cyb5a	0.716092	8.94824	8.56493	1.2292e-07	1.76806e-06	7.26137
ENSMUSG00000040549	Ckap5	1.11522	6.10092	8.55111	1.25768e-07	1.80671e-06	7.5009
ENSMUSG00000035232	Pdk3	-0.974449	5.96409	-8.54752	1.26519e-07	1.81394e-06	7.56929
ENSMUSG00000068099	1500009C09Rik	4.01927	1.85384	8.54716	1.26595e-07	1.81394e-06	7.49897
ENSMUSG00000051041	Olfml1	1.60162	3.76034	8.53756	1.28626e-07	1.84068e-06	7.82992
ENSMUSG00000027239	Mdk	1.69351	3.7014	8.53672	1.28805e-07	1.8409e-06	7.8346
ENSMUSG00000005397	Nid1	-4.21122	3.82659	-8.53588	1.28985e-07	1.84112e-06	7.82074
ENSMUSG00000054920	Klhl5	1.51508	4.34937	8.51899	1.32656e-07	1.8911e-06	7.72584
ENSMUSG00000030208	Emp1	-3.82587	2.90213	-8.51799	1.32875e-07	1.89182e-06	7.63496
ENSMUSG00000001403	Ube2c	-3.72123	2.38006	-8.5151	1.33516e-07	1.89853e-06	7.51877
ENSMUSG00000030111	A2m	-0.794917	10.7289	-8.5106	1.34518e-07	1.91035e-06	7.11505
ENSMUSG00000004098	Col5a3	-1.50444	5.29252	-8.50937	1.34795e-07	1.91187e-06	7.63888
ENSMUSG00000017144	Rnd3	-1.48281	6.22184	-8.49461	1.38145e-07	1.95691e-06	7.45977
ENSMUSG00000042626	Shc1	-1.19269	6.38278	-8.49055	1.39083e-07	1.96771e-06	7.41818
ENSMUSG00000022443	Myh9	-1.30627	6.62038	-8.4864	1.40046e-07	1.97884e-06	7.37945
ENSMUSG00000029380	Cxcl1	4.55758	2.78276	8.48548	1.40262e-07	1.97939e-06	7.66741
ENSMUSG00000032556	Bfsp2	4.6727	0.841843	8.47946	1.41675e-07	1.99682e-06	6.9419
ENSMUSG00000039616	Mocos	1.64369	4.08392	8.47725	1.42198e-07	2.00166e-06	7.69314
ENSMUSG00000079037	Prnp	-0.827746	11.2192	-8.47563	1.42584e-07	2.00253e-06	7.0443
ENSMUSG00000019810	Fuca2	0.844969	6.60434	8.47549	1.42617e-07	2.00253e-06	7.3049
ENSMUSG00000039646	Vasn	-1.51006	5.89907	-8.47427	1.42908e-07	2.00411e-06	7.47946
ENSMUSG00000035202	Lars2	2.42059	8.01728	8.47075	1.43749e-07	2.01338e-06	7.16777
ENSMUSG00000006675	P4htm	1.34375	5.4393	8.46397	1.45384e-07	2.03374e-06	7.45521
ENSMUSG00000004837	Grap	-4.46315	1.07428	-8.44832	1.49232e-07	2.08497e-06	7.25446
ENSMUSG00000006360	Crip1	-3.6062	2.73725	-8.44503	1.50055e-07	2.09385e-06	7.51408
ENSMUSG00000032601	Prkar2a	-1.48936	4.69537	-8.44069	1.51148e-07	2.10648e-06	7.60936
ENSMUSG00000039461	Tcta	-0.935836	7.11126	-8.43865	1.51665e-07	2.11106e-06	7.21715
ENSMUSG00000030256	Bhlhe41	0.830335	6.4827	8.43002	1.53868e-07	2.13908e-06	7.24216
ENSMUSG00000055022	Cntn1	-1.3416	5.58458	-8.42271	1.55762e-07	2.16272e-06	7.44266
ENSMUSG00000027408	Cpxm1	3.39705	3.26875	8.419	1.56732e-07	2.17349e-06	7.66645
ENSMUSG00000031441	Atp11a	-1.04735	6.37602	-8.41685	1.57298e-07	2.17864e-06	7.28659
ENSMUSG00000033420	Antxr1	2.04382	4.02098	8.40865	1.59473e-07	2.20604e-06	7.59362
ENSMUSG00000020260	Pofut2	-0.838242	6.6504	-8.40395	1.60735e-07	2.22077e-06	7.21405
ENSMUSG00000004460	Dnajb11	-0.942857	6.83992	-8.40237	1.61162e-07	2.22391e-06	7.18913
ENSMUSG00000034040	Galnt17	-2.44923	4.34634	-8.39571	1.62972e-07	2.24612e-06	7.61392
ENSMUSG00000037960	Card19	-1.78905	4.10577	-8.39213	1.63954e-07	2.25689e-06	7.60794
ENSMUSG00000015354	Pcolce2	-4.28307	1.69628	-8.38615	1.65605e-07	2.27682e-06	7.20851
ENSMUSG00000042688	Mapk6	-1.57458	5.21934	-8.37157	1.69712e-07	2.33042e-06	7.42909
ENSMUSG00000024539	Ptpn2	1.21622	5.94728	8.37006	1.70143e-07	2.33347e-06	7.21225
ENSMUSG00000058420	Syt17	4.04617	1.66558	8.36432	1.71792e-07	2.35321e-06	7.1961
ENSMUSG00000035551	Igfbpl1	5.92211	0.603788	8.36163	1.72572e-07	2.35884e-06	6.80862
ENSMUSG00000030701	Plekhb1	1.56919	7.1957	8.36048	1.72904e-07	2.35884e-06	7.03915
ENSMUSG00000050395	Tnfsf15	-3.88329	0.326988	-8.36041	1.72925e-07	2.35884e-06	7.0748
ENSMUSG00000032807	Alox12b	-3.99316	0.436167	-8.36	1.73045e-07	2.35884e-06	7.09045
ENSMUSG00000000794	Kcnn3	4.02744	1.78046	8.35541	1.74387e-07	2.37424e-06	7.20517
ENSMUSG00000024190	Dusp1	-2.29092	6.73313	-8.35091	1.7571e-07	2.38936e-06	7.17613
ENSMUSG00000032017	Grik4	4.88435	0.565657	8.34899	1.76279e-07	2.39419e-06	6.74384
ENSMUSG00000020788	Atp2a3	-3.78328	0.330462	-8.34382	1.7782e-07	2.41219e-06	7.0521
ENSMUSG00000030643	Rab30	2.04175	3.3238	8.34115	1.78622e-07	2.42014e-06	7.5396
ENSMUSG00000091243	Vgll3	-2.20141	5.43175	-8.33347	1.80948e-07	2.4487e-06	7.35312
ENSMUSG00000024556	Me2	-1.49829	5.66307	-8.32871	1.82405e-07	2.46544e-06	7.26596
ENSMUSG00000037366	Pafah2	-1.35503	5.87587	-8.32697	1.82941e-07	2.46971e-06	7.21574
ENSMUSG00000019370	Calm3	0.811574	7.72898	8.3259	1.83273e-07	2.47036e-06	6.92827
ENSMUSG00000030720	Cln3	1.27606	5.18532	8.32539	1.8343e-07	2.47036e-06	7.25997
ENSMUSG00000049881	2810025M15Rik	1.54826	4.9466	8.32072	1.84878e-07	2.48687e-06	7.29481
ENSMUSG00000021306	Gpr137b	1.25245	5.47248	8.30455	1.89995e-07	2.55262e-06	7.17482
ENSMUSG00000064181	Rab3ip	-1.10707	5.54063	-8.30151	1.90971e-07	2.56006e-06	7.22385
ENSMUSG00000020638	Cmpk2	2.19863	3.23822	8.30141	1.91005e-07	2.56006e-06	7.47887
ENSMUSG00000033885	Pxk	-1.50363	5.77065	-8.2983	1.9201e-07	2.57045e-06	7.20589
ENSMUSG00000032324	Tspan3	0.690242	10.6272	8.28402	1.96703e-07	2.63014e-06	6.71912
ENSMUSG00000028207	Asph	-1.13926	7.58161	-8.28148	1.9755e-07	2.63831e-06	6.8956
ENSMUSG00000035735	Dagla	-1.83855	4.69055	-8.27726	1.98967e-07	2.65407e-06	7.34575
ENSMUSG00000045374	Wdr81	-1.21165	5.48516	-8.27436	1.99945e-07	2.66396e-06	7.18637
ENSMUSG00000027605	Acss2	0.799905	7.59521	8.27215	2.00692e-07	2.67073e-06	6.84609
ENSMUSG00000006517	Mvd	2.51371	5.56705	8.25553	2.06424e-07	2.74375e-06	7.10314
ENSMUSG00000031932	Gpr83	3.82194	1.77186	8.24883	2.08781e-07	2.77179e-06	7.06443
ENSMUSG00000032803	Cdv3	0.873501	6.60047	8.24637	2.09657e-07	2.78012e-06	6.90742
ENSMUSG00000097789	Gm2115	3.13525	3.24778	8.2437	2.10608e-07	2.78944e-06	7.38546
ENSMUSG00000048960	Prex2	-1.12111	5.42833	-8.23939	2.12153e-07	2.80659e-06	7.13102
ENSMUSG00000073424	Cyp4f15	3.24519	4.15379	8.23785	2.12709e-07	2.81062e-06	7.32505
ENSMUSG00000021699	Pde4d	1.56463	4.19203	8.23679	2.13089e-07	2.81233e-06	7.27061
ENSMUSG00000048142	Nat8l	1.98092	3.53246	8.22924	2.15839e-07	2.84527e-06	7.3394
ENSMUSG00000037020	Wdr62	-2.0636	3.56014	-8.22578	2.17111e-07	2.85867e-06	7.35617
ENSMUSG00000000753	Serpinf1	-3.04094	7.49442	-8.22469	2.17515e-07	2.86063e-06	6.87857
ENSMUSG00000042700	Sipa1l1	-1.78437	5.92696	-8.21183	2.22321e-07	2.92041e-06	7.04102
ENSMUSG00000069833	Ahnak	-1.42042	7.32727	-8.20482	2.2499e-07	2.95201e-06	6.80079
ENSMUSG00000026179	Pnkd	1.08978	6.04519	8.19611	2.28349e-07	2.99257e-06	6.89489
ENSMUSG00000068699	Flnc	-1.53141	5.01163	-8.19133	2.30215e-07	3.01351e-06	7.13292
ENSMUSG00000073591	Pcdhb22	1.73005	3.89073	8.19034	2.30602e-07	3.01391e-06	7.23529
ENSMUSG00000054408	Spcs3	-1.26773	6.55794	-8.18988	2.30784e-07	3.01391e-06	6.87406
ENSMUSG00000039298	Cdk5rap2	1.51213	4.3627	8.18818	2.31452e-07	3.01912e-06	7.16044
ENSMUSG00000032939	Nup93	0.831313	7.37457	8.18139	2.34146e-07	3.0507e-06	6.70709
ENSMUSG00000027878	Notch2	1.08281	7.41753	8.1806	2.34461e-07	3.05127e-06	6.701
ENSMUSG00000018865	Sult4a1	-1.23613	5.20792	-8.17846	2.35319e-07	3.05888e-06	7.06953
ENSMUSG00000055435	Maf	-2.04527	4.38538	-8.17775	2.35606e-07	3.05905e-06	7.22532
ENSMUSG00000038332	Sesn1	-0.916273	7.50152	-8.17506	2.36689e-07	3.06956e-06	6.7119
ENSMUSG00000060988	Galnt13	-2.9397	2.62271	-8.17278	2.37609e-07	3.07793e-06	7.1324
ENSMUSG00000022629	Kif21a	1.74725	5.16209	8.16556	2.40553e-07	3.11246e-06	6.98947
ENSMUSG00000010797	Wnt2	-4.36715	1.1305	-8.15741	2.43924e-07	3.15245e-06	6.83948
ENSMUSG00000022056	Adam7	-3.96179	0.379186	-8.15541	2.4476e-07	3.1596e-06	6.7919
ENSMUSG00000033855	Ston1	-1.74075	3.99951	-8.15088	2.46659e-07	3.17707e-06	7.21009
ENSMUSG00000039405	Prss23	-1.51314	8.98239	-8.15083	2.4668e-07	3.17707e-06	6.56243
ENSMUSG00000059495	Arhgef12	0.97427	5.75849	8.14773	2.47993e-07	3.18711e-06	6.85444
ENSMUSG00000010095	Slc3a2	-0.658611	10.3034	-8.14764	2.48028e-07	3.18711e-06	6.49084
ENSMUSG00000060261	Gtf2i	0.919539	6.44648	8.14636	2.48573e-07	3.19045e-06	6.75152
ENSMUSG00000030835	Nomo1	-0.951053	6.15928	-8.14282	2.50079e-07	3.2053e-06	6.83747
ENSMUSG00000064337	mt-Rnr1	0.988057	8.22236	8.1423	2.50302e-07	3.2053e-06	6.56684
ENSMUSG00000005686	Ampd3	1.17271	5.99496	8.13801	2.52146e-07	3.22522e-06	6.80022
ENSMUSG00000025037	Maoa	0.949267	6.85037	8.13414	2.53821e-07	3.24295e-06	6.67909
ENSMUSG00000022636	Alcam	-2.23938	4.24582	-8.1314	2.55012e-07	3.25445e-06	7.16987
ENSMUSG00000027078	Ube2l6	1.69553	4.33069	8.13072	2.55311e-07	3.25456e-06	7.07033
ENSMUSG00000022354	Ndufb9	0.804614	7.64551	8.12999	2.55631e-07	3.25494e-06	6.59127
ENSMUSG00000039497	Dse	-2.78842	2.53339	-8.123	2.58707e-07	3.27942e-06	7.04698
ENSMUSG00000052957	Gas1	2.99228	3.57909	8.12252	2.58917e-07	3.27942e-06	7.17087
ENSMUSG00000030272	Camk1	-1.32024	5.99535	-8.12244	2.58956e-07	3.27942e-06	6.84417
ENSMUSG00000028745	Capzb	-0.618658	9.01053	-8.1224	2.58974e-07	3.27942e-06	6.49672
ENSMUSG00000021136	Smoc1	5.83178	1.89216	8.1223	2.59017e-07	3.27942e-06	6.65988
ENSMUSG00000032726	Bmp8a	-3.61052	1.19606	-8.12131	2.59456e-07	3.28127e-06	6.78325
ENSMUSG00000031398	Plxna3	1.50507	4.11713	8.11558	2.62013e-07	3.30987e-06	7.07152
ENSMUSG00000026238	Ptma	1.11661	5.69181	8.11168	2.63769e-07	3.3283e-06	6.80158
ENSMUSG00000006522	Itih3	4.26434	0.970102	8.10661	2.6607e-07	3.35356e-06	6.49542
ENSMUSG00000062762	Ei24	1.2427	5.72223	8.10037	2.68934e-07	3.38584e-06	6.77674
ENSMUSG00000041058	Wwp1	-1.49196	4.98031	-8.09121	2.73194e-07	3.43528e-06	6.97705
ENSMUSG00000051022	Hs3st1	-2.58329	3.37901	-8.09049	2.73531e-07	3.43528e-06	7.12413
ENSMUSG00000026255	Efhd1	2.32243	2.64941	8.08962	2.7394e-07	3.43528e-06	7.11896
ENSMUSG00000044551	9930012K11Rik	-1.90569	3.74921	-8.08931	2.74086e-07	3.43528e-06	7.123
ENSMUSG00000090958	Lrrc32	-3.99419	2.75818	-8.08756	2.74911e-07	3.44176e-06	6.94633
ENSMUSG00000042684	Npl	2.61059	2.78375	8.08362	2.76776e-07	3.46125e-06	7.11178
ENSMUSG00000027574	Nkain4	3.44286	4.12608	8.0827	2.77212e-07	3.46284e-06	7.06671
ENSMUSG00000021728	Emb	-3.51571	2.78379	-8.08125	2.77903e-07	3.4676e-06	6.97599
ENSMUSG00000054423	Cadps	1.52776	4.31183	8.07973	2.78631e-07	3.47282e-06	6.98219
ENSMUSG00000074093	Svip	1.22464	5.6293	8.07787	2.7952e-07	3.48003e-06	6.75221
ENSMUSG00000033985	Tesk2	-2.0107	4.09144	-8.07706	2.7991e-07	3.48101e-06	7.07926
ENSMUSG00000028370	Pappa	-3.80878	2.88126	-8.07114	2.82775e-07	3.51274e-06	6.97826
ENSMUSG00000031605	Klhl2	-2.15844	3.25839	-8.07033	2.83167e-07	3.51372e-06	7.09178
ENSMUSG00000035936	Aldh5a1	2.04281	2.84356	8.06786	2.84373e-07	3.52477e-06	7.09303
ENSMUSG00000023033	Scn8a	4.32552	1.24046	8.06425	2.8614e-07	3.54276e-06	6.50959
ENSMUSG00000020538	Srebf1	0.974206	7.01835	8.06147	2.87513e-07	3.55584e-06	6.53126
ENSMUSG00000056758	Hmga2	-3.89932	1.15703	-8.05241	2.92029e-07	3.60771e-06	6.67923
ENSMUSG00000039450	Dcxr	0.879645	8.09164	8.04994	2.93273e-07	3.6157e-06	6.41233
ENSMUSG00000030101	Sumf1	-1.36871	5.37775	-8.04985	2.93322e-07	3.6157e-06	6.82522
ENSMUSG00000053646	Plxnb1	0.774405	7.09745	8.0441	2.9624e-07	3.64766e-06	6.49249
ENSMUSG00000020048	Hsp90b1	-0.65225	9.27261	-8.04129	2.97673e-07	3.65747e-06	6.34016
ENSMUSG00000021662	Arhgef28	-3.32465	2.38362	-8.04126	2.9769e-07	3.65747e-06	6.84824
ENSMUSG00000018042	Cyb5r3	-0.779222	11.0185	-8.03398	3.01449e-07	3.69961e-06	6.27127
ENSMUSG00000024799	Tm7sf2	1.98692	5.73238	8.02648	3.05371e-07	3.74363e-06	6.65757
ENSMUSG00000028756	Pink1	0.937687	6.32412	8.02532	3.0598e-07	3.747e-06	6.55366
ENSMUSG00000022261	Sdc2	-0.897543	8.22993	-8.01833	3.09692e-07	3.78832e-06	6.36563
ENSMUSG00000025314	Ptprj	-1.07871	6.59394	-8.01595	3.10969e-07	3.79978e-06	6.55041
ENSMUSG00000059714	Flot1	0.819041	8.24807	8.01455	3.11722e-07	3.80484e-06	6.33794
ENSMUSG00000020230	Prmt2	0.7457	7.02243	7.99535	3.22232e-07	3.92885e-06	6.41429
ENSMUSG00000046727	Cystm1	-0.761295	7.69234	-7.9934	3.23319e-07	3.93781e-06	6.36421
ENSMUSG00000026890	Lhx6	-5.78725	2.2831	-7.99082	3.24766e-07	3.95114e-06	6.64552
ENSMUSG00000030357	Fkbp4	0.740311	6.95701	7.98749	3.26641e-07	3.96964e-06	6.40766
ENSMUSG00000031351	Zfp185	-2.23337	3.94848	-7.981	3.30328e-07	4.01011e-06	6.9368
ENSMUSG00000031616	Ednra	4.05977	1.3668	7.9774	3.32391e-07	4.03078e-06	6.45298
ENSMUSG00000026080	Chst10	2.33584	2.61432	7.97368	3.3454e-07	4.05246e-06	6.92386
ENSMUSG00000020601	Trib2	1.30289	5.06967	7.97086	3.36174e-07	4.06785e-06	6.65962
ENSMUSG00000023832	Acat2	1.51195	5.76098	7.96891	3.37313e-07	4.07723e-06	6.54018
ENSMUSG00000041444	Arhgap32	1.34073	4.69359	7.96824	3.37706e-07	4.07759e-06	6.72181
ENSMUSG00000059970	Hspa2	1.15277	5.29758	7.9638	3.40315e-07	4.10292e-06	6.60694
ENSMUSG00000048582	Gja3	-4.49045	1.85099	-7.96342	3.40537e-07	4.10292e-06	6.60259
ENSMUSG00000020390	Ube2b	-0.782138	7.34029	-7.95785	3.43842e-07	4.13829e-06	6.33933
ENSMUSG00000022754	Tmem45a	-3.82326	1.68866	-7.93732	3.56308e-07	4.28372e-06	6.5613
ENSMUSG00000031647	Mfap3l	2.69823	5.10651	7.93592	3.57171e-07	4.2895e-06	6.63483
ENSMUSG00000022425	Enpp2	-3.59216	2.44744	-7.9331	3.58925e-07	4.30595e-06	6.6722
ENSMUSG00000022491	Glycam1	4.23765	3.17434	7.92339	3.6503e-07	4.3745e-06	6.84033
ENSMUSG00000036181	H1f2	0.671313	7.79371	7.91385	3.71132e-07	4.44288e-06	6.19307
ENSMUSG00000039943	Plcb4	-1.85823	3.86453	-7.91308	3.71634e-07	4.44414e-06	6.81319
ENSMUSG00000028556	Dock7	0.846233	6.29555	7.90851	3.74601e-07	4.47484e-06	6.35021
ENSMUSG00000045062	Pcdhb7	5.13931	1.26939	7.90456	3.77183e-07	4.50089e-06	6.25539
ENSMUSG00000022090	Pdlim2	-1.2584	7.65762	-7.90232	3.78653e-07	4.51362e-06	6.2199
ENSMUSG00000020859	Spag9	0.887857	6.01023	7.90144	3.79238e-07	4.5158e-06	6.37923
ENSMUSG00000032501	Trib1	-1.4565	5.7163	-7.89705	3.82147e-07	4.5456e-06	6.49116
ENSMUSG00000039109	F13a1	-2.83027	3.15792	-7.89336	3.84607e-07	4.57001e-06	6.77361
ENSMUSG00000045608	Dbx2	3.38963	2.20073	7.89197	3.85538e-07	4.57622e-06	6.70345
ENSMUSG00000001833	Septin7	-0.800969	9.31283	-7.8732	3.98365e-07	4.72347e-06	6.03818
ENSMUSG00000001039	B9d1	1.08566	5.39628	7.87162	3.99461e-07	4.73146e-06	6.42552
ENSMUSG00000074874	Ctla2b	-3.31224	0.441124	-7.86966	4.00834e-07	4.74271e-06	6.35935
ENSMUSG00000029063	Nadk	-0.623772	8.07633	-7.86697	4.02716e-07	4.75995e-06	6.10051
ENSMUSG00000007783	Cpt1c	0.771439	7.48501	7.86566	4.03636e-07	4.7658e-06	6.13361
ENSMUSG00000039463	Slc9a8	-1.18669	5.39859	-7.85964	4.07905e-07	4.81113e-06	6.47648
ENSMUSG00000015478	Rnf5	0.9915	6.6481	7.85848	4.08732e-07	4.81581e-06	6.21155
ENSMUSG00000004207	Psap	0.721988	9.74245	7.85692	4.09847e-07	4.82389e-06	5.98078
ENSMUSG00000028167	Bdh2	1.95508	3.49679	7.85591	4.10568e-07	4.8273e-06	6.70266
ENSMUSG00000032010	Usp2	-0.882773	6.79656	-7.85446	4.11614e-07	4.82862e-06	6.22326
ENSMUSG00000023909	Paqr4	0.979361	6.52348	7.85412	4.11854e-07	4.82862e-06	6.22011
ENSMUSG00000021222	Dcaf4	1.2178	5.70721	7.85396	4.11973e-07	4.82862e-06	6.34092
ENSMUSG00000081534	Slc48a1	0.679535	8.59137	7.85137	4.13837e-07	4.8454e-06	6.02276
ENSMUSG00000024943	Smc5	-2.42038	3.79426	-7.84118	4.21278e-07	4.92737e-06	6.70771
ENSMUSG00000020184	Mdm2	-0.747199	7.21845	-7.83493	4.25907e-07	4.97631e-06	6.13211
ENSMUSG00000020608	Smc6	-1.4702	4.96407	-7.83227	4.27894e-07	4.99285e-06	6.519
ENSMUSG00000055723	Rras2	-1.88107	3.78513	-7.83184	4.28213e-07	4.99285e-06	6.68079
ENSMUSG00000068299	Nat8f4	1.92388	3.20867	7.82973	4.29801e-07	5.00615e-06	6.68054
ENSMUSG00000075289	Carns1	-3.75331	3.37939	-7.82551	4.32982e-07	5.03797e-06	6.64717
ENSMUSG00000048240	Gng7	1.57311	4.96543	7.8214	4.3611e-07	5.0691e-06	6.41337
ENSMUSG00000051341	Zfp52	-2.40733	3.38213	-7.81309	4.42509e-07	5.13815e-06	6.66274
ENSMUSG00000041845	Rhod	-0.95006	6.01285	-7.81212	4.43262e-07	5.14157e-06	6.27008
ENSMUSG00000047428	Dlk2	-4.34123	2.56408	-7.8071	4.47177e-07	5.18161e-06	6.45245
ENSMUSG00000005470	Asf1b	-2.26574	2.81892	-7.79994	4.52824e-07	5.24162e-06	6.60992
ENSMUSG00000019889	Ptprk	-1.54417	4.95604	-7.79886	4.53683e-07	5.24614e-06	6.46402
ENSMUSG00000018736	Ndel1	-0.912404	6.74006	-7.79068	4.60239e-07	5.31647e-06	6.1196
ENSMUSG00000008384	Sertad1	-2.07883	4.63934	-7.78437	4.65373e-07	5.37002e-06	6.52066
ENSMUSG00000028085	Gatb	1.38159	4.92357	7.7838	4.65833e-07	5.37002e-06	6.35346
ENSMUSG00000027015	Cybrd1	1.51657	3.96378	7.78274	4.667e-07	5.37448e-06	6.51279
ENSMUSG00000073802	Cdkn2b	1.04218	6.07547	7.77953	4.69344e-07	5.39938e-06	6.1485
ENSMUSG00000037621	Atoh8	-1.97798	4.97542	-7.77428	4.73694e-07	5.43919e-06	6.43114
ENSMUSG00000059974	Ntm	3.64716	4.9963	7.77418	4.73775e-07	5.43919e-06	6.4066
ENSMUSG00000020963	Tshr	2.06894	3.83946	7.76693	4.79852e-07	5.50332e-06	6.51292
ENSMUSG00000006378	Gcat	1.26943	4.67702	7.76375	4.82538e-07	5.52846e-06	6.36078
ENSMUSG00000038456	Dennd2a	-0.937706	5.63638	-7.76246	4.83638e-07	5.53027e-06	6.24418
ENSMUSG00000042515	Pwwp3b	-3.34773	1.87482	-7.76241	4.83683e-07	5.53027e-06	6.33236
ENSMUSG00000005299	Letm1	-0.777626	7.29983	-7.75581	4.89333e-07	5.58917e-06	5.9789
ENSMUSG00000035713	Usp35	2.10651	4.16711	7.74742	4.96609e-07	5.66651e-06	6.43478
ENSMUSG00000028525	Pde4b	2.153	4.99319	7.7443	4.99342e-07	5.69189e-06	6.28605
ENSMUSG00000006585	Cdt1	-2.52666	2.97775	-7.73704	5.05778e-07	5.75939e-06	6.51406
ENSMUSG00000000555	Itga5	-1.4853	4.72044	-7.73264	5.09709e-07	5.79827e-06	6.38106
ENSMUSG00000020921	Tmem101	1.08443	4.95826	7.72845	5.13492e-07	5.83538e-06	6.2462
ENSMUSG00000041544	Disp3	-3.78515	3.9237	-7.72675	5.15029e-07	5.84691e-06	6.51516
ENSMUSG00000021390	Ogn	-2.36464	6.38412	-7.72137	5.19942e-07	5.89671e-06	6.12541
ENSMUSG00000045328	Cenpe	-3.61759	1.45049	-7.71972	5.21456e-07	5.9079e-06	6.21145
ENSMUSG00000025190	Got1	-1.14475	5.83307	-7.71521	5.2563e-07	5.94918e-06	6.14249
ENSMUSG00000036913	Trim67	-3.18521	3.0487	-7.71304	5.27642e-07	5.96592e-06	6.45683
ENSMUSG00000048578	Mlec	-0.70968	6.98322	-7.69834	5.41525e-07	6.11133e-06	5.91122
ENSMUSG00000032388	Spg21	0.657829	6.81258	7.69787	5.41972e-07	6.11133e-06	5.90261
ENSMUSG00000004897	Hdgf	0.746189	7.52948	7.6977	5.42139e-07	6.11133e-06	5.82449
ENSMUSG00000006576	Slc4a3	0.910346	5.75484	7.69565	5.44102e-07	6.1273e-06	6.04772
ENSMUSG00000041126	H2az2	0.771422	6.91504	7.6914	5.48208e-07	6.1606e-06	5.87768
ENSMUSG00000029168	Dpysl5	1.36663	4.28501	7.6909	5.48692e-07	6.1606e-06	6.29803
ENSMUSG00000041571	Selenow	0.771893	8.23184	7.69088	5.48709e-07	6.1606e-06	5.7539
ENSMUSG00000028347	Tmeff1	-4.06854	2.19634	-7.68489	5.54561e-07	6.21732e-06	6.21977
ENSMUSG00000046351	Zfp322a	-1.36006	4.72941	-7.68457	5.5487e-07	6.21732e-06	6.28457
ENSMUSG00000024781	Lipa	-0.945563	6.49542	-7.68281	5.56598e-07	6.23045e-06	5.96001
ENSMUSG00000029177	Cenpa	-3.80298	1.79081	-7.67866	5.60708e-07	6.27019e-06	6.17981
ENSMUSG00000037788	Vopp1	-0.785017	7.53373	-7.67663	5.62721e-07	6.28642e-06	5.80977
ENSMUSG00000032485	Scap	0.712012	7.19708	7.6731	5.66254e-07	6.3196e-06	5.81297
ENSMUSG00000063406	Tmed5	-0.880474	6.39004	-7.67245	5.66905e-07	6.32057e-06	5.95425
ENSMUSG00000040260	Daam2	1.06628	5.36216	7.66825	5.71132e-07	6.36137e-06	6.06505
ENSMUSG00000019818	Cd164	-0.662068	8.31639	-7.66673	5.7267e-07	6.37216e-06	5.71849
ENSMUSG00000027954	Efna1	2.92444	1.96531	7.66548	5.73944e-07	6.37408e-06	6.31696
ENSMUSG00000074457	S100a16	1.02183	8.23143	7.66544	5.7398e-07	6.37408e-06	5.70706
ENSMUSG00000024308	Tapbp	0.934931	7.17488	7.65963	5.79926e-07	6.43374e-06	5.78951
ENSMUSG00000033436	Armcx2	-0.973188	5.63333	-7.65679	5.82849e-07	6.45976e-06	6.05666
ENSMUSG00000036198	Arhgap36	-3.87308	0.37809	-7.65508	5.84621e-07	6.47301e-06	6.05357
ENSMUSG00000042988	Notum	-3.46981	1.51631	-7.65342	5.86345e-07	6.48568e-06	6.11925
ENSMUSG00000026956	Uap1l1	0.997824	6.21464	7.64765	5.92377e-07	6.54594e-06	5.8882
ENSMUSG00000074505	Fat3	1.41525	3.77278	7.64708	5.92974e-07	6.54608e-06	6.29927
ENSMUSG00000027254	Map1a	1.19389	5.03942	7.64242	5.97901e-07	6.59398e-06	6.07663
ENSMUSG00000031714	Gab1	1.29603	5.02615	7.64169	5.98675e-07	6.59602e-06	6.07736
ENSMUSG00000034175	Rhbdd3	1.05943	5.36955	7.64112	5.99278e-07	6.59618e-06	6.01438
ENSMUSG00000020361	Hspa4	-0.716742	7.42606	-7.63958	6.0092e-07	6.60776e-06	5.7513
ENSMUSG00000028919	Arhgef19	2.8573	2.55627	7.63134	6.09781e-07	6.69863e-06	6.33377
ENSMUSG00000074971	Fibin	-2.76527	2.00312	-7.62856	6.12798e-07	6.72517e-06	6.17598
ENSMUSG00000026424	Gpr37l1	1.53233	4.66589	7.62679	6.14731e-07	6.73978e-06	6.11642
ENSMUSG00000031513	Leprotl1	-0.961913	6.64661	-7.61978	6.22431e-07	6.81754e-06	5.8255
ENSMUSG00000009013	Dynll1	-0.71891	6.87701	-7.61613	6.2649e-07	6.8553e-06	5.77581
ENSMUSG00000037972	Snn	1.79519	4.46499	7.61248	6.30569e-07	6.88761e-06	6.13434
ENSMUSG00000040183	Ankrd6	2.56296	3.60667	7.61203	6.31075e-07	6.88761e-06	6.27805
ENSMUSG00000056429	Tgoln1	-0.726068	7.22858	-7.61184	6.31288e-07	6.88761e-06	5.72279
ENSMUSG00000058056	Palld	-0.990044	7.46023	-7.61109	6.32125e-07	6.88944e-06	5.70255
ENSMUSG00000021453	Gadd45g	-0.80708	7.57562	-7.61059	6.32684e-07	6.88944e-06	5.68397
ENSMUSG00000055782	Abcd2	2.89182	1.69112	7.60776	6.35878e-07	6.91749e-06	6.16069
ENSMUSG00000025630	Hprt	-1.52753	6.84952	-7.60646	6.37357e-07	6.92685e-06	5.79589
ENSMUSG00000022892	App	-0.869952	8.52743	-7.60512	6.3888e-07	6.93668e-06	5.59376
ENSMUSG00000018322	Tomm34	0.780464	6.46028	7.60294	6.41356e-07	6.95682e-06	5.77305
ENSMUSG00000031530	Dusp4	-1.43281	4.61858	-7.59624	6.4906e-07	7.03358e-06	6.15516
ENSMUSG00000002983	Relb	1.29224	4.51743	7.59463	6.50923e-07	7.04695e-06	6.08425
ENSMUSG00000051236	Msrb3	-1.69709	4.09058	-7.59059	6.55618e-07	7.09093e-06	6.2224
ENSMUSG00000090122	Kcne1l	2.5828	5.09264	7.58026	6.678e-07	7.21572e-06	5.99211
ENSMUSG00000063428	Ddo	1.15226	5.12974	7.57791	6.70614e-07	7.23914e-06	5.9424
ENSMUSG00000022574	Naprt	1.80529	3.47215	7.57718	6.71481e-07	7.24152e-06	6.21615
ENSMUSG00000021709	Erbin	1.07835	4.8563	7.57106	6.78857e-07	7.31404e-06	5.97963
ENSMUSG00000063889	Crem	0.931866	5.99194	7.56259	6.8919e-07	7.41822e-06	5.7665
ENSMUSG00000026479	Lamc2	-1.67338	4.23832	-7.55788	6.95007e-07	7.47366e-06	6.14164
ENSMUSG00000050541	Adra1b	-3.99753	1.15128	-7.55412	6.99693e-07	7.51683e-06	5.92957
ENSMUSG00000031072	LTO1	-1.03531	5.46301	-7.55286	7.0128e-07	7.52155e-06	5.89688
ENSMUSG00000018796	Acsl1	-2.05906	4.04253	-7.5527	7.01475e-07	7.52155e-06	6.1733
ENSMUSG00000021670	Hmgcr	1.38366	6.42509	7.54795	7.07456e-07	7.57844e-06	5.67545
ENSMUSG00000035513	Ntng2	1.94355	3.30882	7.54558	7.10463e-07	7.60338e-06	6.17576
ENSMUSG00000063450	Syne2	1.67318	3.44169	7.54306	7.13663e-07	7.63033e-06	6.15683
ENSMUSG00000031521	Aga	-0.832119	6.42046	-7.53754	7.20748e-07	7.69874e-06	5.70179
ENSMUSG00000033066	Gas7	1.76594	5.07935	7.5348	7.24291e-07	7.72336e-06	5.87836
ENSMUSG00000075334	Rprm	0.852981	6.7238	7.53469	7.24431e-07	7.72336e-06	5.61262
ENSMUSG00000032435	Dync1li1	-0.782686	6.84776	-7.53369	7.25732e-07	7.72988e-06	5.63032
ENSMUSG00000055214	Pld5	-2.71868	3.0224	-7.53192	7.28027e-07	7.74696e-06	6.16101
ENSMUSG00000029598	Plbd2	-1.31285	7.42562	-7.53112	7.29073e-07	7.75073e-06	5.5687
ENSMUSG00000024059	Clip4	1.49612	3.73303	7.52923	7.31547e-07	7.76268e-06	6.09412
ENSMUSG00000037503	Fam168b	0.862561	5.79784	7.5292	7.31583e-07	7.76268e-06	5.7371
ENSMUSG00000024194	Cuta	0.779778	6.4246	7.52056	7.42979e-07	7.87614e-06	5.62634
ENSMUSG00000019577	Pdk4	-1.76417	4.07999	-7.51881	7.45315e-07	7.89343e-06	6.10497
ENSMUSG00000046387	Pcdhb17	1.89618	3.34076	7.51361	7.52288e-07	7.95976e-06	6.11576
ENSMUSG00000036395	Glb1l2	1.58138	3.64803	7.50878	7.5883e-07	8.01493e-06	6.06922
ENSMUSG00000040699	Limd2	-1.61515	4.56217	-7.50863	7.59032e-07	8.01493e-06	6.00923
ENSMUSG00000009281	Rarres2	1.70636	3.16966	7.50817	7.59671e-07	8.01493e-06	6.11981
ENSMUSG00000036053	Fmnl2	1.15717	5.07102	7.50766	7.60363e-07	8.01493e-06	5.82463
ENSMUSG00000029413	Naaa	1.8435	5.52306	7.5018	7.68386e-07	8.09189e-06	5.74057
ENSMUSG00000050840	Cdh20	-2.59514	2.68648	-7.49855	7.72879e-07	8.12772e-06	6.08059
ENSMUSG00000035673	Sbno2	0.978602	7.17913	7.49829	7.7324e-07	8.12772e-06	5.49171
ENSMUSG00000028480	Glipr2	1.54598	6.47756	7.49671	7.75443e-07	8.14324e-06	5.5743
ENSMUSG00000022494	Shisa9	1.60161	3.54255	7.49484	7.78045e-07	8.16292e-06	6.05848
ENSMUSG00000000532	Acvr1b	2.1957	2.64248	7.48782	7.87904e-07	8.2573e-06	6.10509
ENSMUSG00000029321	Slc10a6	-3.99877	1.48534	-7.48739	7.88515e-07	8.2573e-06	5.85086
ENSMUSG00000022206	Npr3	-3.47388	0.492738	-7.48305	7.94694e-07	8.31424e-06	5.78329
ENSMUSG00000006728	Cdk4	0.665332	7.39654	7.48002	7.99029e-07	8.35179e-06	5.43713
ENSMUSG00000025931	Paqr8	1.37399	7.1052	7.47754	8.02585e-07	8.38114e-06	5.46142
ENSMUSG00000014668	Chfr	-1.30048	4.77058	-7.4747	8.067e-07	8.41067e-06	5.89376
ENSMUSG00000022747	St3gal6	-1.81156	3.49669	-7.47455	8.06914e-07	8.41067e-06	6.07233
ENSMUSG00000023031	Cela1	4.92425	0.575879	7.47194	8.10713e-07	8.42806e-06	5.53053
ENSMUSG00000042428	Mgat3	1.66319	3.65935	7.47178	8.1095e-07	8.42806e-06	6.00264
ENSMUSG00000004032	Gstm5	0.743977	7.27139	7.47139	8.11513e-07	8.42806e-06	5.4334
ENSMUSG00000020629	Adi1	0.704488	6.46103	7.47134	8.11591e-07	8.42806e-06	5.53127
ENSMUSG00000027849	Syt6	3.02497	1.94139	7.46921	8.14694e-07	8.45245e-06	5.97129
ENSMUSG00000027852	Nras	0.973219	7.91409	7.46859	8.15612e-07	8.45415e-06	5.36788
ENSMUSG00000020037	Rfx4	3.17212	4.02848	7.46397	8.22414e-07	8.51677e-06	5.98113
ENSMUSG00000028945	Rheb	-0.734392	7.03114	-7.46294	8.23933e-07	8.52462e-06	5.47402
ENSMUSG00000021750	Fam107a	-1.53338	6.6987	-7.46175	8.25705e-07	8.53507e-06	5.54835
ENSMUSG00000031379	Pir	2.01358	3.46006	7.46085	8.27044e-07	8.53638e-06	6.016
ENSMUSG00000051510	Mafg	0.977701	6.10527	7.46064	8.27355e-07	8.53638e-06	5.56059
ENSMUSG00000032373	Car12	2.74427	2.19957	7.45667	8.33277e-07	8.58957e-06	6.01929
ENSMUSG00000031302	Nlgn3	1.93598	4.27308	7.45264	8.39344e-07	8.64416e-06	5.87812
ENSMUSG00000022074	Tnfrsf10b	0.986646	4.88848	7.45069	8.42296e-07	8.6666e-06	5.75354
ENSMUSG00000042429	Adora1	0.641304	7.21305	7.44811	8.46228e-07	8.69907e-06	5.39699
ENSMUSG00000032334	Loxl1	-1.38617	5.40482	-7.44739	8.4732e-07	8.70232e-06	5.7315
ENSMUSG00000013646	Sh3bp5l	-0.934129	5.29263	-7.44374	8.52907e-07	8.75167e-06	5.72448
ENSMUSG00000025981	Coq10b	-0.941995	5.86749	-7.44111	8.5696e-07	8.78522e-06	5.61815
ENSMUSG00000003779	Kif20a	-3.77873	2.23102	-7.43777	8.62124e-07	8.83008e-06	5.84856
ENSMUSG00000051851	Rtl8c	-1.01551	6.17259	-7.4367	8.63788e-07	8.83904e-06	5.55991
ENSMUSG00000023169	Slc38a1	1.04313	6.91395	7.43527	8.66022e-07	8.85381e-06	5.40434
ENSMUSG00000029838	Ptn	3.24209	5.40855	7.42825	8.77048e-07	8.95836e-06	5.68499
ENSMUSG00000015027	Galns	-1.63738	4.66939	-7.42621	8.80284e-07	8.98006e-06	5.84415
ENSMUSG00000004568	Arhgef18	-1.50226	5.12392	-7.4259	8.80775e-07	8.98006e-06	5.7518
ENSMUSG00000052751	Repin1	0.822996	6.24463	7.42235	8.86431e-07	9.024e-06	5.47044
ENSMUSG00000022982	Sod1	0.619429	9.03975	7.42219	8.86696e-07	9.024e-06	5.2101
ENSMUSG00000035385	Ccl2	3.75565	1.65203	7.42061	8.89216e-07	9.04144e-06	5.77999
ENSMUSG00000054793	Cadm4	2.83185	2.58317	7.41992	8.90333e-07	9.04459e-06	5.97816
ENSMUSG00000034574	Daam1	1.11975	4.39666	7.4136	9.0055e-07	9.1401e-06	5.77534
ENSMUSG00000020897	Aurkb	-3.01165	1.9446	-7.40967	9.06956e-07	9.19678e-06	5.80154
ENSMUSG00000031628	Casp3	1.14783	4.68447	7.40334	9.17394e-07	9.29421e-06	5.70405
ENSMUSG00000035354	Uvrag	-1.95572	4.02097	-7.40061	9.21929e-07	9.33172e-06	5.90612
ENSMUSG00000020088	Sar1a	-0.589053	8.6279	-7.40003	9.2289e-07	9.33302e-06	5.20238
ENSMUSG00000003279	Dlgap1	1.70473	4.09111	7.39492	9.31452e-07	9.4111e-06	5.80116
ENSMUSG00000057614	Gnai1	-2.13133	3.32504	-7.38729	9.44396e-07	9.53329e-06	5.92927
ENSMUSG00000067786	Nnat	2.8043	3.0922	7.38611	9.46407e-07	9.545e-06	5.92327
ENSMUSG00000031422	Morf4l2	-0.855664	8.34417	-7.38492	9.4845e-07	9.55558e-06	5.19793
ENSMUSG00000025780	Itih5	2.51966	2.54728	7.38451	9.49162e-07	9.55558e-06	5.92231
ENSMUSG00000032232	Cgnl1	-1.66442	3.82424	-7.38188	9.53677e-07	9.59241e-06	5.88081
ENSMUSG00000021395	Spin1	1.02616	5.21507	7.37739	9.61462e-07	9.66205e-06	5.55821
ENSMUSG00000028559	Osbpl9	-0.801518	7.56914	-7.37652	9.62977e-07	9.66772e-06	5.25105
ENSMUSG00000040147	Maob	1.2492	4.49849	7.37608	9.63753e-07	9.66772e-06	5.68828
ENSMUSG00000039217	Il18	2.01834	4.54643	7.3707	9.73179e-07	9.75355e-06	5.68191
ENSMUSG00000032883	Acsl3	-1.05346	7.18296	-7.37016	9.74125e-07	9.75431e-06	5.29032
ENSMUSG00000024210	Ip6k3	5.78799	0.475634	7.36715	9.79466e-07	9.79903e-06	5.39018
ENSMUSG00000024740	Ddb1	-0.649382	8.4136	-7.36618	9.81186e-07	9.80749e-06	5.15452
ENSMUSG00000048096	Lmod1	-2.68724	2.5737	-7.36194	9.88755e-07	9.87433e-06	5.83083
ENSMUSG00000016344	Ppdpf	1.30154	5.83712	7.36048	9.9136e-07	9.89153e-06	5.4173
ENSMUSG00000020163	Uqcr11	0.870843	7.83811	7.35585	9.99722e-07	9.96609e-06	5.16395
ENSMUSG00000027799	Nbea	-1.36538	4.54526	-7.35145	1.00774e-06	1.00371e-05	5.70676
ENSMUSG00000057751	Megf6	-2.59361	3.04752	-7.35049	1.00949e-06	1.00456e-05	5.8601
ENSMUSG00000026187	Xrcc5	0.759181	5.93544	7.34277	1.02372e-06	1.01591e-05	5.37037
ENSMUSG00000097233	Gm17552	-2.9569	1.56112	-7.34268	1.02389e-06	1.01591e-05	5.64305
ENSMUSG00000028439	Fam219a	-1.41926	4.42775	-7.34255	1.02413e-06	1.01591e-05	5.71251
ENSMUSG00000061666	Gdpd1	1.26421	4.58129	7.34234	1.02453e-06	1.01591e-05	5.61101
ENSMUSG00000033805	Ephx4	5.6724	0.9189	7.34119	1.02666e-06	1.01632e-05	5.39089
ENSMUSG00000025318	Jph3	2.50316	2.85056	7.34089	1.02723e-06	1.01632e-05	5.84853
ENSMUSG00000027827	Kcnab1	-2.38899	3.10735	-7.34066	1.02766e-06	1.01632e-05	5.84567
ENSMUSG00000032092	Mpzl2	-4.37453	2.46872	-7.33915	1.03047e-06	1.0182e-05	5.68971
ENSMUSG00000002055	Spag5	-1.53522	4.2568	-7.33519	1.0379e-06	1.02465e-05	5.74175
ENSMUSG00000026202	Tuba4a	1.15435	6.24764	7.33243	1.04312e-06	1.02867e-05	5.3003
ENSMUSG00000097108	Gm26581	-3.36075	1.6896	-7.33207	1.04382e-06	1.02867e-05	5.63249
ENSMUSG00000031963	Bmper	3.50504	2.25492	7.32933	1.04901e-06	1.03288e-05	5.7853
ENSMUSG00000038503	Mesd	-0.632496	7.83034	-7.32728	1.05292e-06	1.03582e-05	5.12848
ENSMUSG00000018398	Septin8	0.774747	6.56318	7.32631	1.0548e-06	1.03675e-05	5.24645
ENSMUSG00000019894	Slc6a15	-4.07276	2.71063	-7.32384	1.05953e-06	1.04049e-05	5.71601
ENSMUSG00000003549	Ercc1	-1.09143	5.33345	-7.32286	1.06141e-06	1.04143e-05	5.50292
ENSMUSG00000045672	Col27a1	4.14026	1.64967	7.31217	1.08226e-06	1.06095e-05	5.56892
ENSMUSG00000024691	Fam111a	-2.62684	2.17369	-7.30719	1.09211e-06	1.06967e-05	5.68705
ENSMUSG00000029313	Aff1	-1.08337	5.90165	-7.30154	1.10339e-06	1.07978e-05	5.36485
ENSMUSG00000070287	Slc35g2	2.13014	3.2617	7.29826	1.11e-06	1.0853e-05	5.74131
ENSMUSG00000089922	Gm43517	-1.65899	3.77725	-7.29698	1.11259e-06	1.08688e-05	5.72801
ENSMUSG00000054252	Fgfr3	1.44976	7.14217	7.29526	1.11608e-06	1.08934e-05	5.11769
ENSMUSG00000040785	Ttc3	0.701484	7.06171	7.29365	1.11936e-06	1.0916e-05	5.12447
ENSMUSG00000026123	Plekhb2	0.589154	8.15992	7.29267	1.12136e-06	1.09259e-05	5.02062
ENSMUSG00000049100	Pcdh10	1.84988	4.06484	7.28491	1.13733e-06	1.10719e-05	5.60762
ENSMUSG00000025934	Gsta3	1.47008	3.91262	7.28392	1.13939e-06	1.10823e-05	5.62223
ENSMUSG00000030527	Crtc3	1.33016	4.48761	7.28146	1.1445e-06	1.11224e-05	5.51632
ENSMUSG00000033207	Mamdc2	1.0862	4.96125	7.28039	1.14674e-06	1.11345e-05	5.42501
ENSMUSG00000019232	Etnppl	-4.38471	1.16556	-7.27888	1.1499e-06	1.11438e-05	5.50386
ENSMUSG00000031596	Slc7a2	1.2272	6.61413	7.27881	1.15003e-06	1.11438e-05	5.14874
ENSMUSG00000028645	Slc2a1	1.07809	5.83148	7.27851	1.15068e-06	1.11438e-05	5.26466
ENSMUSG00000029088	Kcnip4	3.83669	0.82992	7.27782	1.15212e-06	1.11481e-05	5.27504
ENSMUSG00000052373	Mpp3	-3.43641	2.03725	-7.26899	1.17083e-06	1.13194e-05	5.57548
ENSMUSG00000045404	Kcnk13	-2.37657	3.68468	-7.2681	1.17273e-06	1.1328e-05	5.70981
ENSMUSG00000039176	Polg	-1.25905	4.72988	-7.26104	1.18795e-06	1.14651e-05	5.50204
ENSMUSG00000024457	Trim26	-1.19174	5.5653	-7.25683	1.1971e-06	1.15435e-05	5.35019
ENSMUSG00000005413	Hmox1	-0.715513	10.3105	-7.25612	1.19867e-06	1.15486e-05	4.85876
ENSMUSG00000059336	Slc14a1	3.10475	2.15099	7.2547	1.20178e-06	1.15687e-05	5.64561
ENSMUSG00000055675	Kbtbd11	2.38263	3.12279	7.25283	1.20589e-06	1.15983e-05	5.67693
ENSMUSG00000022490	Ppp1r1a	2.0625	2.98419	7.25121	1.20947e-06	1.16227e-05	5.68218
ENSMUSG00000046733	Gprc5a	-4.03089	1.30813	-7.24734	1.21805e-06	1.16951e-05	5.45599
ENSMUSG00000024759	Atl3	-1.04818	5.94367	-7.24321	1.22728e-06	1.17676e-05	5.25001
ENSMUSG00000046417	Lrrc75a	-2.10888	3.38636	-7.24302	1.2277e-06	1.17676e-05	5.67267
ENSMUSG00000020432	Tcn2	-0.696896	7.92877	-7.24232	1.22926e-06	1.17726e-05	4.9605
ENSMUSG00000028277	Ube2j1	-1.09158	6.1067	-7.23863	1.2376e-06	1.184e-05	5.20956
ENSMUSG00000027942	4933434E20Rik	0.704089	7.68531	7.23791	1.23923e-06	1.184e-05	4.95608
ENSMUSG00000030096	Slc6a6	-3.03132	5.15074	-7.2378	1.23948e-06	1.184e-05	5.50603
ENSMUSG00000060147	Serpinb6a	-0.628639	7.97396	-7.23291	1.25061e-06	1.19362e-05	4.93757
ENSMUSG00000028664	Ephb2	1.14155	4.72954	7.22874	1.2602e-06	1.20175e-05	5.37235
ENSMUSG00000021417	Eci2	0.629957	7.03636	7.2265	1.26537e-06	1.20565e-05	5.00142
ENSMUSG00000027198	Ext2	-0.794512	7.24837	-7.22081	1.27862e-06	1.21724e-05	4.99518
ENSMUSG00000025421	Hdhd2	0.945032	7.00392	7.21925	1.28229e-06	1.21969e-05	4.98928
ENSMUSG00000030946	Lhpp	1.94631	4.01519	7.21768	1.28597e-06	1.22216e-05	5.49357
ENSMUSG00000022641	Bbx	-0.669997	6.56636	-7.21584	1.29031e-06	1.22524e-05	5.07346
ENSMUSG00000030087	Klf15	-1.11098	5.02759	-7.21428	1.29401e-06	1.22772e-05	5.36265
ENSMUSG00000027913	Crct1	-3.90276	0.933673	-7.2105	1.30301e-06	1.23521e-05	5.38349
ENSMUSG00000024566	Atp9b	-0.879148	5.75046	-7.20907	1.30642e-06	1.2374e-05	5.20373
ENSMUSG00000048497	Mmgt2	-1.31362	5.01381	-7.20656	1.31244e-06	1.24205e-05	5.35775
ENSMUSG00000031328	Flna	-0.904402	8.92978	-7.20523	1.31565e-06	1.24403e-05	4.82246
ENSMUSG00000001020	S100a4	-2.74475	3.16102	-7.20444	1.31754e-06	1.24478e-05	5.60577
ENSMUSG00000040043	Rbms2	-0.789125	6.69911	-7.20167	1.32426e-06	1.25007e-05	5.03348
ENSMUSG00000038552	Fndc4	2.6963	3.94199	7.19694	1.3358e-06	1.2599e-05	5.49323
ENSMUSG00000044522	A730020M07Rik	-4.12226	1.23261	-7.19428	1.34234e-06	1.265e-05	5.36792
ENSMUSG00000085786	Gm15987	4.54706	0.554991	7.19142	1.34939e-06	1.27058e-05	5.09312
ENSMUSG00000035441	Myo1d	-2.62242	3.94995	-7.18581	1.36338e-06	1.28268e-05	5.5483
ENSMUSG00000033039	Micall1	-1.09173	5.20506	-7.1738	1.39378e-06	1.30951e-05	5.24753
ENSMUSG00000030168	Adipor2	-0.854933	6.16023	-7.17362	1.39424e-06	1.30951e-05	5.06303
ENSMUSG00000022479	Vdr	-3.44651	2.68158	-7.17222	1.39782e-06	1.31178e-05	5.48826
ENSMUSG00000011171	Vipr2	2.36195	2.21136	7.17096	1.40108e-06	1.31373e-05	5.53207
ENSMUSG00000039070	Cpa4	-2.91809	1.49152	-7.16515	1.41613e-06	1.3257e-05	5.35204
ENSMUSG00000086968	4933431E20Rik	1.11806	5.01334	7.16512	1.41621e-06	1.3257e-05	5.19966
ENSMUSG00000026576	Atp1b1	-0.882454	7.87817	-7.16374	1.4198e-06	1.32795e-05	4.82065
ENSMUSG00000027822	Slc33a1	-1.18354	6.17439	-7.16216	1.42393e-06	1.3307e-05	5.05346
ENSMUSG00000032714	Syde1	-1.08605	5.89057	-7.1537	1.44625e-06	1.3476e-05	5.08542
ENSMUSG00000056367	Actr3b	1.19423	6.07527	7.15365	1.44639e-06	1.3476e-05	4.99019
ENSMUSG00000038264	Sema7a	-2.52789	2.16169	-7.15365	1.4464e-06	1.3476e-05	5.43886
ENSMUSG00000031490	Eif4ebp1	-0.829267	6.1653	-7.15349	1.44683e-06	1.3476e-05	5.02626
ENSMUSG00000045257	Morn2	1.15532	5.05709	7.15003	1.45605e-06	1.35507e-05	5.16312
ENSMUSG00000036438	Calm2	-0.808661	8.66789	-7.149	1.45882e-06	1.35653e-05	4.72996
ENSMUSG00000029270	Dipk1a	1.33219	3.98469	7.14768	1.46239e-06	1.35871e-05	5.35777
ENSMUSG00000031996	Aplp2	-0.506592	9.01123	-7.14192	1.47797e-06	1.37092e-05	4.69243
ENSMUSG00000026355	Mcm6	-1.95989	4.23679	-7.14192	1.47798e-06	1.37092e-05	5.4177
ENSMUSG00000041120	Nbl1	-1.10038	5.49783	-7.13603	1.49409e-06	1.38472e-05	5.12268
ENSMUSG00000072949	Acot1	2.2134	5.54156	7.12741	1.51803e-06	1.40575e-05	5.04648
ENSMUSG00000037031	Tspan15	1.46593	4.71653	7.12633	1.52105e-06	1.40738e-05	5.18435
ENSMUSG00000006931	P3h4	-1.19997	5.35763	-7.12072	1.53687e-06	1.42084e-05	5.12465
ENSMUSG00000057193	Slc44a2	-0.671758	7.48303	-7.11171	1.56263e-06	1.44347e-05	4.75739
ENSMUSG00000035392	Dennd1a	-1.07212	5.53598	-7.11092	1.56493e-06	1.4444e-05	5.06956
ENSMUSG00000019856	Fam184a	2.78169	1.82113	7.10762	1.57448e-06	1.45202e-05	5.36034
ENSMUSG00000042770	Hebp1	1.70783	3.30277	7.10406	1.58486e-06	1.45977e-05	5.37907
ENSMUSG00000046879	Irgm1	1.11638	5.60517	7.10385	1.58549e-06	1.45977e-05	4.97453
ENSMUSG00000068566	Myadm	-1.27124	6.11055	-7.10087	1.59423e-06	1.46661e-05	4.96159
ENSMUSG00000029309	Sparcl1	1.30639	8.23762	7.09741	1.60445e-06	1.4748e-05	4.64424
ENSMUSG00000053519	Kcnip1	-3.53953	2.40398	-7.09481	1.61219e-06	1.4807e-05	5.32349
ENSMUSG00000037035	Inhbb	2.61591	2.0088	7.09417	1.6141e-06	1.48125e-05	5.37784
ENSMUSG00000021756	Il6st	-0.836172	6.1728	-7.09365	1.61566e-06	1.48146e-05	4.90903
ENSMUSG00000007989	Fzd3	1.17984	4.87346	7.08876	1.63032e-06	1.49369e-05	5.08234
ENSMUSG00000027323	Rad51	-2.21371	2.96543	-7.08708	1.6354e-06	1.49711e-05	5.39828
ENSMUSG00000060373	Hnrnpc	0.559907	7.64222	7.08285	1.64824e-06	1.50763e-05	4.66642
ENSMUSG00000030310	Slc6a1	2.2348	5.48088	7.07089	1.68513e-06	1.54012e-05	4.95594
ENSMUSG00000020591	Ntsr2	9.34281	3.07056	7.06902	1.69098e-06	1.54421e-05	5.06262
ENSMUSG00000063931	Pepd	-0.845988	7.17205	-7.06825	1.6934e-06	1.54462e-05	4.71544
ENSMUSG00000028048	Gba	-0.691838	6.9608	-7.06799	1.69419e-06	1.54462e-05	4.73762
ENSMUSG00000040479	Dgkz	-1.70852	4.57364	-7.06629	1.69956e-06	1.54825e-05	5.19597
ENSMUSG00000052914	Cyp2j6	0.749497	6.37349	7.06311	1.70958e-06	1.55612e-05	4.77591
ENSMUSG00000031004	Mki67	-3.83155	0.968698	-7.06095	1.71644e-06	1.5611e-05	5.14244
ENSMUSG00000013419	Zfp651	0.980765	4.91352	7.05566	1.73336e-06	1.57468e-05	5.01215
ENSMUSG00000058740	Kcnt1	-3.17347	2.6703	-7.0554	1.73419e-06	1.57468e-05	5.30252
ENSMUSG00000002014	Ssr4	-0.649395	6.8493	-7.05225	1.74435e-06	1.58263e-05	4.72157
ENSMUSG00000022799	Arhgap31	-1.36816	5.04534	-7.04961	1.7529e-06	1.5891e-05	5.06453
ENSMUSG00000044201	Cdc25c	-3.12438	0.968007	-7.04199	1.77786e-06	1.60934e-05	5.10435
ENSMUSG00000027253	Lrp4	0.956513	7.43281	7.04192	1.7781e-06	1.60934e-05	4.60623
ENSMUSG00000032575	Manf	-0.85802	6.93294	-7.04045	1.78296e-06	1.61243e-05	4.69544
ENSMUSG00000022516	Nudt16l1	0.878184	5.80861	7.03567	1.79885e-06	1.62549e-05	4.81076
ENSMUSG00000024897	Apba1	3.19229	1.53083	7.02941	1.81988e-06	1.64317e-05	5.13046
ENSMUSG00000037300	Ttc13	-0.90254	5.7991	-7.02436	1.837e-06	1.65729e-05	4.84965
ENSMUSG00000022122	Ednrb	6.64135	3.98827	7.01528	1.86829e-06	1.68417e-05	5.25911
ENSMUSG00000000628	Hk2	-1.53908	3.8964	-7.0122	1.87899e-06	1.69245e-05	5.18607
ENSMUSG00000001017	Chtop	0.705628	6.88819	7.00927	1.88929e-06	1.70036e-05	4.60512
ENSMUSG00000045284	Dcaf12l1	-0.966997	5.28602	-7.00642	1.8993e-06	1.708e-05	4.90654
ENSMUSG00000061451	Tmem151a	-2.33111	3.07792	-7.00268	1.91258e-06	1.71856e-05	5.2502
ENSMUSG00000033501	Crygs	4.4171	0.711857	7.00103	1.91848e-06	1.72248e-05	4.82009
ENSMUSG00000022533	Atp13a3	-1.57004	4.38482	-7.00038	1.92078e-06	1.72316e-05	5.09958
ENSMUSG00000020808	Pimreg	-3.66646	1.51094	-6.99978	1.92291e-06	1.7237e-05	5.07364
ENSMUSG00000020183	Cpm	-3.52896	0.961842	-6.99929	1.9247e-06	1.72392e-05	5.03627
ENSMUSG00000021238	Aldh6a1	-0.594834	8.18643	-6.99432	1.94257e-06	1.73853e-05	4.46481
ENSMUSG00000021595	Nsun2	-1.04137	5.51646	-6.99083	1.95524e-06	1.74848e-05	4.83885
ENSMUSG00000031805	Jak3	1.0282	4.82569	6.97982	1.99576e-06	1.78329e-05	4.88521
ENSMUSG00000015247	Nipsnap3b	0.924506	5.90252	6.97745	2.00461e-06	1.78978e-05	4.68364
ENSMUSG00000006920	Ezh1	-1.20931	5.14004	-6.97583	2.01066e-06	1.79375e-05	4.89815
ENSMUSG00000073411	H2-D1	-0.842663	6.45987	-6.97481	2.01451e-06	1.79575e-05	4.63935
ENSMUSG00000025025	Mxi1	2.18115	3.41563	6.97319	2.02058e-06	1.79973e-05	5.13413
ENSMUSG00000036777	Anln	-3.50318	2.30531	-6.96596	2.04802e-06	1.82272e-05	5.08357
ENSMUSG00000072946	Ptgr2	0.958387	5.38446	6.96253	2.06118e-06	1.83298e-05	4.74623
ENSMUSG00000032076	Cadm1	-0.780054	8.45418	-6.96001	2.07088e-06	1.84014e-05	4.38214
ENSMUSG00000026622	Nek2	-3.41874	1.71259	-6.95799	2.0787e-06	1.84563e-05	5.02013
ENSMUSG00000062580	Timm17a	-0.722468	6.54536	-6.95357	2.09594e-06	1.85946e-05	4.57967
ENSMUSG00000064345	mt-Nd2	0.840149	10.004	6.95284	2.09878e-06	1.86018e-05	4.28189
ENSMUSG00000024978	Gpam	2.39476	3.10531	6.95252	2.10007e-06	1.86018e-05	5.13575
ENSMUSG00000047832	Cdca4	-1.172	4.63305	-6.94486	2.13031e-06	1.88548e-05	4.93332
ENSMUSG00000035279	Ssc5d	1.99272	3.17056	6.94184	2.14238e-06	1.89466e-05	5.10119
ENSMUSG00000046160	Olig1	1.0109	9.13491	6.94099	2.14577e-06	1.89616e-05	4.29063
ENSMUSG00000031207	Msn	-0.908226	9.35806	-6.93964	2.15122e-06	1.89948e-05	4.29235
ENSMUSG00000034707	Gns	-0.755197	7.17306	-6.93891	2.15416e-06	1.90058e-05	4.46501
ENSMUSG00000031604	Msmo1	1.50424	8.93801	6.93599	2.16594e-06	1.90947e-05	4.29109
ENSMUSG00000022812	Gsk3b	0.659561	7.68322	6.93037	2.18882e-06	1.92812e-05	4.3693
ENSMUSG00000000085	Scmh1	-0.920415	5.68566	-6.92899	2.19448e-06	1.93058e-05	4.68492
ENSMUSG00000029123	Stk32b	-3.86194	0.62945	-6.92885	2.19505e-06	1.93058e-05	4.91572
ENSMUSG00000032218	Ccnb2	-3.2333	2.12374	-6.92743	2.20091e-06	1.93421e-05	5.01769
ENSMUSG00000041423	Paqr6	3.67845	1.27574	6.9197	2.23296e-06	1.95945e-05	4.84308
ENSMUSG00000031483	Erlin2	-0.630424	7.72809	-6.91966	2.23312e-06	1.95945e-05	4.36189
ENSMUSG00000016559	H3f3b	0.53186	8.87554	6.91888	2.23639e-06	1.96078e-05	4.26231
ENSMUSG00000025609	Mkln1	-0.680268	7.20539	-6.91583	2.24922e-06	1.97048e-05	4.41423
ENSMUSG00000032377	Plscr4	1.23279	4.1854	6.90683	2.28746e-06	2.00242e-05	4.86953
ENSMUSG00000027952	Pmvk	1.15242	5.99219	6.9045	2.29747e-06	2.00837e-05	4.52772
ENSMUSG00000001289	Pfdn5	0.702218	7.07286	6.90441	2.29784e-06	2.00837e-05	4.38144
ENSMUSG00000004846	Plod3	-0.726818	6.94943	-6.90311	2.30346e-06	2.01171e-05	4.42301
ENSMUSG00000049939	Lrrc4	3.20555	1.73503	6.90114	2.31197e-06	2.01757e-05	4.98395
ENSMUSG00000002870	Mcm2	-1.22421	5.15942	-6.90049	2.31478e-06	2.01845e-05	4.75512
ENSMUSG00000031284	Pak3	-0.729131	6.24739	-6.89605	2.33413e-06	2.03374e-05	4.51719
ENSMUSG00000032679	Cd59a	-1.03853	6.15889	-6.89016	2.36006e-06	2.05473e-05	4.53441
ENSMUSG00000064373	Selenop	-0.698085	7.77499	-6.88961	2.36251e-06	2.05528e-05	4.30063
ENSMUSG00000024782	Ak3	0.940924	8.7798	6.88786	2.37028e-06	2.06043e-05	4.20613
ENSMUSG00000044043	Pcdhb14	2.17179	1.90586	6.88719	2.37327e-06	2.06143e-05	5.01305
ENSMUSG00000038732	Mboat1	-1.32537	4.5012	-6.88565	2.38012e-06	2.06578e-05	4.84942
ENSMUSG00000031558	Slit2	-2.67133	2.68194	-6.88462	2.38472e-06	2.06817e-05	5.01848
ENSMUSG00000030353	Tead4	-3.18455	1.86788	-6.88212	2.39594e-06	2.07521e-05	4.91256
ENSMUSG00000026879	Gsn	-0.862412	9.18452	-6.88199	2.39654e-06	2.07521e-05	4.18865
ENSMUSG00000069763	Tmem100	2.96284	1.64301	6.87597	2.42377e-06	2.09717e-05	4.92727
ENSMUSG00000026991	Pkp4	-1.12599	4.57918	-6.87539	2.42644e-06	2.09786e-05	4.80106
ENSMUSG00000050071	Bex1	-2.01337	3.3266	-6.87099	2.44654e-06	2.11361e-05	4.99674
ENSMUSG00000034868	Myl12b	-0.667979	7.62185	-6.86956	2.45314e-06	2.11767e-05	4.27695
ENSMUSG00000060538	Tmem219	0.931303	5.3914	6.86457	2.47626e-06	2.13599e-05	4.5572
ENSMUSG00000035969	Rusc2	-0.954276	6.04096	-6.86205	2.48799e-06	2.14446e-05	4.49516
ENSMUSG00000020044	Timp3	-1.29293	8.37239	-6.85615	2.51577e-06	2.16511e-05	4.19729
ENSMUSG00000033684	Qsox1	-0.847221	6.31829	-6.85614	2.51582e-06	2.16511e-05	4.431
ENSMUSG00000032946	Rasgrp2	3.73118	0.603788	6.8495	2.54742e-06	2.19062e-05	4.56531
ENSMUSG00000031458	Coprs	1.13859	4.98643	6.84832	2.55309e-06	2.19382e-05	4.60286
ENSMUSG00000060376	Bckdha	0.726709	6.87299	6.84595	2.5645e-06	2.20048e-05	4.29178
ENSMUSG00000076431	Sox4	2.69082	1.74478	6.8459	2.56478e-06	2.20048e-05	4.91176
ENSMUSG00000032641	Gpr19	1.30934	5.12399	6.84405	2.57368e-06	2.20643e-05	4.56888
ENSMUSG00000052459	Atp6v1a	0.561119	8.71196	6.84076	2.58969e-06	2.21847e-05	4.11971
ENSMUSG00000029153	Ociad2	-0.749718	7.03903	-6.83863	2.60011e-06	2.22569e-05	4.28757
ENSMUSG00000032625	Thsd7a	-1.81863	2.81703	-6.83804	2.60299e-06	2.22645e-05	4.95384
ENSMUSG00000027935	Rab13	0.946264	4.91657	6.83742	2.60604e-06	2.22736e-05	4.59557
ENSMUSG00000050912	Tmem123	-1.02442	5.73681	-6.83342	2.62576e-06	2.24251e-05	4.50119
ENSMUSG00000046562	Unc119b	-0.883122	6.33792	-6.8305	2.64021e-06	2.25313e-05	4.37889
ENSMUSG00000047242	Taf9b	0.79845	6.24713	6.82978	2.64384e-06	2.25451e-05	4.34546
ENSMUSG00000008730	Hipk1	-0.685255	6.71537	-6.82878	2.64882e-06	2.25704e-05	4.31173
ENSMUSG00000006717	Acot13	0.846921	5.57407	6.81808	2.7028e-06	2.29988e-05	4.43453
ENSMUSG00000043496	Tril	2.8143	2.22782	6.818	2.70321e-06	2.29988e-05	4.90534
ENSMUSG00000018326	Ywhab	-0.612296	8.63475	-6.81657	2.7105e-06	2.30433e-05	4.08933
ENSMUSG00000042804	Gpr153	2.70512	2.60601	6.81482	2.71943e-06	2.31018e-05	4.91176
ENSMUSG00000015341	Golga7	0.676341	7.20274	6.81319	2.72784e-06	2.31556e-05	4.19033
ENSMUSG00000031465	Angpt2	-2.54521	3.16148	-6.81029	2.74277e-06	2.32648e-05	4.90358
ENSMUSG00000001687	Ubl3	0.685172	6.82624	6.80772	2.75611e-06	2.33602e-05	4.22373
ENSMUSG00000022450	Ndufa6	0.800305	6.66369	6.80684	2.76068e-06	2.33813e-05	4.24202
ENSMUSG00000056204	Pgpep1	0.691632	6.95242	6.80316	2.77994e-06	2.35266e-05	4.19897
ENSMUSG00000092274	Neat1	-0.813364	6.76381	-6.80251	2.78334e-06	2.35376e-05	4.25775
ENSMUSG00000011837	Snapc2	0.727485	6.46032	6.80157	2.78829e-06	2.35496e-05	4.26018
ENSMUSG00000018474	Chd3	-1.04138	4.81475	-6.80144	2.78897e-06	2.35496e-05	4.61346
ENSMUSG00000018217	Pmp22	-0.609217	7.97735	-6.799	2.80186e-06	2.36407e-05	4.10414
ENSMUSG00000014856	Tmem208	0.725651	6.61807	6.79797	2.80735e-06	2.36692e-05	4.23123
ENSMUSG00000027238	Frmd5	1.94705	3.25489	6.79647	2.81532e-06	2.37185e-05	4.81877
ENSMUSG00000070427	Il18bp	-2.04749	2.88697	-6.79598	2.81791e-06	2.37225e-05	4.87765
ENSMUSG00000020585	Laptm4a	0.546196	9.55932	6.79259	2.83602e-06	2.3857e-05	3.9863
ENSMUSG00000033854	Kcnk10	1.17244	4.23365	6.79068	2.84626e-06	2.39252e-05	4.63902
ENSMUSG00000021250	Fos	1.28168	6.38804	6.78993	2.85032e-06	2.39414e-05	4.24545
ENSMUSG00000052102	Gnpda1	0.920322	6.91046	6.78921	2.8542e-06	2.3956e-05	4.17569
ENSMUSG00000000078	Klf6	-0.747387	6.78179	-6.78475	2.87832e-06	2.41404e-05	4.22045
ENSMUSG00000025035	Arl3	0.750934	6.97521	6.77816	2.91443e-06	2.44249e-05	4.14737
ENSMUSG00000031485	Plpbp	-0.623592	6.86091	-6.77757	2.91768e-06	2.44339e-05	4.18983
ENSMUSG00000017453	Pipox	2.09905	3.94334	6.77479	2.93304e-06	2.45443e-05	4.67774
ENSMUSG00000020423	Btg2	-0.915555	7.29543	-6.77347	2.94038e-06	2.45873e-05	4.13452
ENSMUSG00000020484	Xbp1	-0.818086	6.50275	-6.77296	2.94322e-06	2.45927e-05	4.23948
ENSMUSG00000028020	Glrb	1.20014	4.69029	6.76836	2.96899e-06	2.47896e-05	4.50687
ENSMUSG00000071398	2410004P03Rik	1.8413	2.72038	6.76661	2.97884e-06	2.48532e-05	4.81248
ENSMUSG00000031776	Arl2bp	1.10658	5.29496	6.76239	3.00271e-06	2.50337e-05	4.37737
ENSMUSG00000038991	Txndc5	-0.835112	6.90312	-6.76139	3.00842e-06	2.50627e-05	4.15846
ENSMUSG00000043259	Fam13c	1.28569	4.31504	6.76081	3.01172e-06	2.50716e-05	4.56663
ENSMUSG00000026425	Srgap2	-0.644324	6.63787	-6.75816	3.02689e-06	2.51792e-05	4.18532
ENSMUSG00000007021	Syngr3	1.28053	4.47503	6.74934	3.07786e-06	2.55842e-05	4.51409
ENSMUSG00000005357	Slc1a6	-4.00457	2.01766	-6.74656	3.09415e-06	2.57005e-05	4.68453
ENSMUSG00000031684	Slc10a7	-1.80652	3.27966	-6.7445	3.10624e-06	2.57818e-05	4.7653
ENSMUSG00000082697	NA	3.08647	0.77417	6.74357	3.11172e-06	2.58082e-05	4.46988
ENSMUSG00000024127	Prepl	-0.818612	6.01738	-6.73772	3.14643e-06	2.60652e-05	4.25088
ENSMUSG00000002831	Plin4	-2.51356	2.87284	-6.73757	3.14737e-06	2.60652e-05	4.77064
ENSMUSG00000096603	NA	-1.20105	5.15737	-6.7351	3.1621e-06	2.61679e-05	4.43197
ENSMUSG00000037544	Dlgap5	-3.1461	1.30466	-6.73471	3.16445e-06	2.6168e-05	4.62237
ENSMUSG00000034936	Arl4d	-3.4007	0.91166	-6.72649	3.21423e-06	2.65601e-05	4.58247
ENSMUSG00000028195	Ccn1	-1.30566	9.93065	-6.72496	3.22355e-06	2.66174e-05	3.85426
ENSMUSG00000030245	Golt1b	-0.665159	7.55572	-6.71955	3.25687e-06	2.68727e-05	3.99216
ENSMUSG00000020277	Pfkl	-0.723027	7.13205	-6.71814	3.2656e-06	2.6925e-05	4.04011
ENSMUSG00000063856	Gpx1	1.15433	9.24051	6.71657	3.27535e-06	2.69855e-05	3.84885
ENSMUSG00000097289	NA	-3.77646	0.612696	-6.71468	3.28712e-06	2.70626e-05	4.55989
ENSMUSG00000044349	Snhg11	1.01697	4.42507	6.71352	3.29439e-06	2.71025e-05	4.45344
ENSMUSG00000025133	Ints4	0.821638	5.9612	6.70483	3.34923e-06	2.75335e-05	4.14745
ENSMUSG00000078578	Ube2d3	-0.84544	6.90398	-6.70431	3.35258e-06	2.75408e-05	4.04771
ENSMUSG00000018286	Psmb6	0.528271	8.0503	6.70269	3.36293e-06	2.75943e-05	3.89539
ENSMUSG00000029482	Aacs	0.742732	7.15399	6.70252	3.36402e-06	2.75943e-05	3.97901
ENSMUSG00000076441	Ass1	-1.23644	9.73759	-6.70156	3.37014e-06	2.76243e-05	3.81566
ENSMUSG00000096051	Vmn1r40	-3.65208	0.583752	-6.69913	3.38575e-06	2.7732e-05	4.53177
ENSMUSG00000041530	Ago1	0.986867	4.34459	6.69712	3.3987e-06	2.78177e-05	4.43777
ENSMUSG00000020956	Dtd2	1.08955	4.51953	6.68276	3.49288e-06	2.85676e-05	4.37535
ENSMUSG00000036880	Acaa2	0.745929	6.20683	6.68218	3.49678e-06	2.85787e-05	4.0649
ENSMUSG00000038712	Mindy1	0.866928	6.0097	6.67296	3.55871e-06	2.90636e-05	4.07643
ENSMUSG00000059555	Tor4a	-1.12281	5.04801	-6.6697	3.58087e-06	2.92234e-05	4.31531
ENSMUSG00000022043	Trim35	-0.572511	8.13355	-6.66847	3.5893e-06	2.92545e-05	3.83524
ENSMUSG00000024292	Cyp4f14	2.22297	4.54909	6.66838	3.58991e-06	2.92545e-05	4.36853
ENSMUSG00000020032	Nuak1	-1.73425	4.65061	-6.66601	3.60615e-06	2.93484e-05	4.42597
ENSMUSG00000079418	Atg4a	-1.31116	4.33745	-6.66594	3.60668e-06	2.93484e-05	4.45601
ENSMUSG00000060803	Gstp1	0.713657	7.08426	6.66375	3.62177e-06	2.94467e-05	3.91122
ENSMUSG00000021913	Ogdhl	1.05538	5.69928	6.66342	3.624e-06	2.94467e-05	4.10972
ENSMUSG00000022758	P2rx6	2.9914	2.26803	6.66219	3.63258e-06	2.9495e-05	4.62926
ENSMUSG00000010067	Rassf1	-1.01823	4.95571	-6.66169	3.63604e-06	2.95017e-05	4.31827
ENSMUSG00000044456	Rin3	-2.11252	3.14076	-6.6581	3.66098e-06	2.96825e-05	4.62303
ENSMUSG00000032735	Ablim3	-3.44564	1.21737	-6.65754	3.66491e-06	2.9693e-05	4.4848
ENSMUSG00000041225	Arhgap12	0.88863	6.12074	6.6563	3.67363e-06	2.97421e-05	4.02632
ENSMUSG00000072964	Bhlhb9	0.693327	6.49293	6.65588	3.67653e-06	2.97441e-05	3.97184
ENSMUSG00000028041	Adam15	-0.593862	7.60717	-6.64703	3.73914e-06	3.02288e-05	3.84203
ENSMUSG00000061904	Slc25a3	-0.491981	10.3752	-6.64529	3.75158e-06	3.03075e-05	3.67631
ENSMUSG00000020639	Pfn4	1.93635	2.69554	6.63619	3.8174e-06	3.0817e-05	4.57215
ENSMUSG00000026860	Sh3glb2	-0.671345	7.04493	-6.63545	3.8228e-06	3.08383e-05	3.88689
ENSMUSG00000052384	Nrros	-2.77728	2.62913	-6.63367	3.83579e-06	3.09209e-05	4.57384
ENSMUSG00000013076	Amotl1	-0.693143	7.0154	-6.63249	3.84444e-06	3.09668e-05	3.88655
ENSMUSG00000032577	Mapkapk3	0.712127	6.27431	6.63215	3.84701e-06	3.09668e-05	3.95637
ENSMUSG00000060780	Lrrtm1	2.89017	2.17495	6.63079	3.85702e-06	3.1025e-05	4.56711
ENSMUSG00000024527	Afg3l2	-0.799141	6.14419	-6.62889	3.87101e-06	3.11152e-05	4.01885
ENSMUSG00000037379	Spon2	-3.78636	1.16736	-6.62845	3.87431e-06	3.11195e-05	4.4301
ENSMUSG00000037361	Sf3b6	0.710039	6.49611	6.62731	3.88274e-06	3.11648e-05	3.91528
ENSMUSG00000021213	Akr1c13	1.11888	4.63388	6.625	3.8999e-06	3.12617e-05	4.24047
ENSMUSG00000027298	Tyro3	1.81736	3.56874	6.62494	3.90039e-06	3.12617e-05	4.44389
ENSMUSG00000020598	Nrcam	-0.74268	7.24609	-6.62395	3.90773e-06	3.12982e-05	3.84122
ENSMUSG00000028345	Tex10	-1.17311	5.34695	-6.62097	3.93011e-06	3.14549e-05	4.16837
ENSMUSG00000044080	S100a1	1.4475	7.95774	6.61598	3.9678e-06	3.17339e-05	3.73188
ENSMUSG00000015536	Mocs2	0.767526	6.57719	6.61153	4.00171e-06	3.19823e-05	3.87191
ENSMUSG00000032101	Ddx25	1.52749	3.92139	6.61073	4.00787e-06	3.20087e-05	4.35391
ENSMUSG00000023259	Slc26a6	1.78209	3.10897	6.60866	4.02381e-06	3.21131e-05	4.47817
ENSMUSG00000078307	AI593442	1.49522	3.65533	6.60367	4.06239e-06	3.23979e-05	4.38746
ENSMUSG00000038894	Irs2	0.863183	5.43782	6.60301	4.06753e-06	3.24158e-05	4.04101
ENSMUSG00000048922	Cdca2	-3.22214	1.22835	-6.60144	4.07978e-06	3.24862e-05	4.39083
ENSMUSG00000001774	Chordc1	-0.90375	5.69045	-6.60114	4.08215e-06	3.24862e-05	4.05262
ENSMUSG00000053581	Zfand2a	-0.937092	5.60107	-6.60057	4.08662e-06	3.24947e-05	4.0662
ENSMUSG00000039114	Nrn1	-1.33687	4.28904	-6.60026	4.08902e-06	3.24947e-05	4.33366
ENSMUSG00000075297	H60b	-2.61454	3.85662	-6.5978	4.10831e-06	3.26248e-05	4.47269
ENSMUSG00000044447	Dock5	-1.92475	2.76338	-6.5947	4.13284e-06	3.27964e-05	4.51034
ENSMUSG00000029461	Fam168a	0.668626	6.28643	6.59285	4.14751e-06	3.28895e-05	3.87803
ENSMUSG00000032380	Dapk2	4.92147	-0.206058	6.59247	4.15056e-06	3.28904e-05	4.08505
ENSMUSG00000027649	Ctnnbl1	-0.588861	7.21985	-6.58914	4.17707e-06	3.30771e-05	3.7722
ENSMUSG00000020929	Eftud2	0.585356	7.6419	6.58039	4.24781e-06	3.36135e-05	3.68982
ENSMUSG00000003526	Prodh	-1.00967	5.11064	-6.57476	4.29389e-06	3.39542e-05	4.11061
ENSMUSG00000022476	Polr3h	0.868001	7.42936	6.57431	4.29759e-06	3.39595e-05	3.69711
ENSMUSG00000007030	Vwa7	2.11873	2.91893	6.57339	4.30526e-06	3.39961e-05	4.44041
ENSMUSG00000045671	Spred2	-1.34586	3.99998	-6.57076	4.32702e-06	3.41439e-05	4.32916
ENSMUSG00000034227	Foxj1	2.57509	2.76601	6.56742	4.35486e-06	3.43393e-05	4.44851
ENSMUSG00000041559	Fmod	-3.78815	8.10012	-6.56606	4.36625e-06	3.44049e-05	3.75422
ENSMUSG00000019214	Chtf18	-2.89285	1.67381	-6.56541	4.37169e-06	3.44236e-05	4.36355
ENSMUSG00000032633	Flcn	0.663634	6.16199	6.56432	4.38086e-06	3.44716e-05	3.84116
ENSMUSG00000041431	Ccnb1	-3.54598	2.44376	-6.56273	4.39421e-06	3.45524e-05	4.40415
ENSMUSG00000008475	Arpc5	-0.627947	7.31896	-6.56208	4.3997e-06	3.45713e-05	3.70802
ENSMUSG00000067274	Rplp0	-0.641487	8.94004	-6.55257	4.48083e-06	3.51841e-05	3.55278
ENSMUSG00000030790	Adm	-1.41645	6.24836	-6.54972	4.50553e-06	3.53532e-05	3.88337
ENSMUSG00000019775	Rgs17	-1.40866	4.80522	-6.54561	4.54125e-06	3.56086e-05	4.13474
ENSMUSG00000039410	Prdm16	0.882914	5.06691	6.54118	4.58006e-06	3.58878e-05	3.99122
ENSMUSG00000015002	Efr3a	-0.749187	6.33328	-6.54037	4.58722e-06	3.59188e-05	3.80851
ENSMUSG00000061232	H2-K1	-0.803837	6.8157	-6.53688	4.61811e-06	3.61354e-05	3.72939
ENSMUSG00000022779	Top3b	-0.772111	6.16227	-6.53554	4.63006e-06	3.62037e-05	3.83038
ENSMUSG00000024044	Epb41l3	-1.1253	5.57127	-6.53284	4.65422e-06	3.63672e-05	3.95608
ENSMUSG00000022400	Rbx1	0.690104	7.74849	6.52989	4.6807e-06	3.65486e-05	3.57952
ENSMUSG00000029050	Ski	-0.874843	6.25555	-6.52924	4.68659e-06	3.65691e-05	3.80625
ENSMUSG00000036943	Rab8b	1.4669	4.22899	6.52798	4.6979e-06	3.66318e-05	4.13393
ENSMUSG00000021831	Ero1a	-1.41737	4.17503	-6.52353	4.73838e-06	3.69079e-05	4.22719
ENSMUSG00000025466	Fuom	1.28876	4.01826	6.52336	4.73989e-06	3.69079e-05	4.16467
ENSMUSG00000034807	Colgalt1	-0.77108	5.87064	-6.52289	4.74425e-06	3.69162e-05	3.85609
ENSMUSG00000030691	Fchsd2	1.12232	4.3294	6.52221	4.75043e-06	3.69386e-05	4.10134
ENSMUSG00000062381	NA	0.59245	7.48448	6.52153	4.75667e-06	3.69615e-05	3.58853
ENSMUSG00000048747	E130114P18Rik	2.53835	2.79893	6.51826	4.78673e-06	3.71693e-05	4.35653
ENSMUSG00000039457	Ppl	-3.73413	1.2743	-6.51675	4.80067e-06	3.72436e-05	4.24502
ENSMUSG00000028618	Tmem59	-0.467918	9.35544	-6.5165	4.80295e-06	3.72436e-05	3.45835
ENSMUSG00000078670	Fam174b	1.18218	6.02011	6.51593	4.80825e-06	3.7259e-05	3.76481
ENSMUSG00000028078	Dclk2	1.34946	4.32401	6.51313	4.83425e-06	3.74345e-05	4.08546
ENSMUSG00000035615	Frmpd1	0.963137	4.77742	6.51202	4.84459e-06	3.74887e-05	3.99098
ENSMUSG00000074892	B3galt5	2.74594	2.07512	6.5079	4.88328e-06	3.7762e-05	4.34287
ENSMUSG00000028266	Lmo4	-0.894698	6.37504	-6.50718	4.89008e-06	3.77666e-05	3.7445
ENSMUSG00000011589	Fsd1	1.1339	4.37547	6.50712	4.89062e-06	3.77666e-05	4.06247
ENSMUSG00000027011	Ube2e3	0.780534	5.64388	6.50565	4.90446e-06	3.78474e-05	3.81166
ENSMUSG00000034765	Dusp5	-2.40289	2.22874	-6.50166	4.94236e-06	3.81137e-05	4.31383
ENSMUSG00000025357	Dgka	-1.36965	4.42242	-6.501	4.94871e-06	3.81283e-05	4.1175
ENSMUSG00000033768	Nrxn2	1.89975	2.73788	6.50075	4.95107e-06	3.81283e-05	4.31644
ENSMUSG00000002032	Tmem25	1.40776	3.53065	6.49512	5.00518e-06	3.85186e-05	4.1993
ENSMUSG00000024664	Fads3	-1.30108	4.74302	-6.49463	5.00992e-06	3.85286e-05	4.05537
ENSMUSG00000036155	Mgat5	1.05014	5.43144	6.49246	5.03092e-06	3.86635e-05	3.82332
ENSMUSG00000072966	Gprasp2	1.69457	3.23009	6.49028	5.05211e-06	3.87998e-05	4.23674
ENSMUSG00000035964	Tmem59l	-1.33166	3.92573	-6.48987	5.05617e-06	3.88005e-05	4.19049
ENSMUSG00000045211	Nudt18	-0.76687	6.19557	-6.48956	5.05913e-06	3.88005e-05	3.73356
ENSMUSG00000000560	Gabra2	2.00461	3.6286	6.48469	5.10694e-06	3.91404e-05	4.17463
ENSMUSG00000024238	Zeb1	0.897361	5.78133	6.48397	5.1141e-06	3.91685e-05	3.74338
ENSMUSG00000015305	Sash1	0.999377	5.10423	6.48244	5.12915e-06	3.92569e-05	3.86755
ENSMUSG00000032788	Pdxk	-0.860335	5.76146	-6.48202	5.13338e-06	3.92624e-05	3.80273
ENSMUSG00000032279	Idh3a	-0.533732	8.06438	-6.4816	5.13753e-06	3.92674e-05	3.47034
ENSMUSG00000096753	Fam181a	6.0624	0.0649625	6.47946	5.15881e-06	3.94032e-05	3.98812
ENSMUSG00000022123	Scel	-2.79913	1.70334	-6.47834	5.16997e-06	3.94615e-05	4.2168
ENSMUSG00000023272	Creld2	-0.694233	6.42961	-6.47779	5.17546e-06	3.94765e-05	3.6662
ENSMUSG00000053119	Chmp3	-0.536794	7.51358	-6.47724	5.18094e-06	3.94914e-05	3.51531
ENSMUSG00000033423	Eri3	0.671623	6.34979	6.47687	5.18465e-06	3.94929e-05	3.63922
ENSMUSG00000027828	Ssr3	-0.503613	8.67427	-6.47582	5.19525e-06	3.95467e-05	3.41384
ENSMUSG00000037071	Scd1	1.06094	7.39161	6.47467	5.20674e-06	3.96073e-05	3.50277
ENSMUSG00000038233	Gask1a	3.4345	1.00121	6.47197	5.23398e-06	3.97875e-05	4.06862
ENSMUSG00000024248	Cox7a2l	0.64931	7.03194	6.47059	5.24795e-06	3.98667e-05	3.53611
ENSMUSG00000028988	Ctnnbip1	-0.812672	6.54243	-6.46991	5.25494e-06	3.98841e-05	3.63796
ENSMUSG00000053460	Ggcx	-0.87949	5.51624	-6.46967	5.25738e-06	3.98841e-05	3.81975
ENSMUSG00000040896	Kcnd3	1.12359	5.02299	6.46932	5.26093e-06	3.98841e-05	3.85751
ENSMUSG00000042292	Mrtfa	-1.27599	4.72896	-6.46769	5.27756e-06	3.99832e-05	4.00118
ENSMUSG00000040759	Cmtm5	4.80738	3.5496	6.46511	5.3039e-06	4.01486e-05	4.25926
ENSMUSG00000063727	Tnfrsf11b	3.01806	1.69402	6.46485	5.30657e-06	4.01486e-05	4.20821
ENSMUSG00000043671	Dpy19l3	0.85324	5.18959	6.45039	5.45719e-06	4.12419e-05	3.78871
ENSMUSG00000026311	Asb1	-1.9331	3.04087	-6.45027	5.45843e-06	4.12419e-05	4.23107
ENSMUSG00000033306	Lpp	-0.682613	6.42352	-6.44814	5.48092e-06	4.13839e-05	3.60939
ENSMUSG00000026062	Slc9a2	-2.74433	1.45724	-6.44672	5.4961e-06	4.14705e-05	4.14213
ENSMUSG00000046329	Slc25a23	0.791572	5.35818	6.44473	5.51733e-06	4.16028e-05	3.74468
ENSMUSG00000055334	Snupn	-0.764719	5.55897	-6.44365	5.52886e-06	4.16616e-05	3.75634
ENSMUSG00000044629	Cnrip1	0.756801	5.65837	6.44191	5.54749e-06	4.17739e-05	3.68303
ENSMUSG00000034245	Hdac11	1.40447	3.68294	6.43781	5.59176e-06	4.2079e-05	4.06097
ENSMUSG00000022442	Ttll1	0.831524	5.39981	6.43593	5.61218e-06	4.22043e-05	3.71893
ENSMUSG00000057963	Itpk1	-0.831194	6.43698	-6.43509	5.62124e-06	4.22442e-05	3.58908
ENSMUSG00000021483	Cdk20	0.876262	4.78856	6.43346	5.63911e-06	4.235e-05	3.83452
ENSMUSG00000024660	Incenp	-2.13267	3.43201	-6.43148	5.66078e-06	4.24843e-05	4.17481
ENSMUSG00000028494	Plin2	0.609069	6.56555	6.42893	5.68885e-06	4.26664e-05	3.51387
ENSMUSG00000025871	4833439L19Rik	0.650701	8.61591	6.42735	5.7063e-06	4.27686e-05	3.31002
ENSMUSG00000003228	Grk5	-2.43889	2.73122	-6.4233	5.75122e-06	4.30765e-05	4.19348
ENSMUSG00000021540	Smad5	0.751255	5.53713	6.41908	5.79853e-06	4.34018e-05	3.66009
ENSMUSG00000043542	Zc2hc1a	-1.09889	6.06384	-6.41742	5.81725e-06	4.34878e-05	3.63092
ENSMUSG00000025791	Pgm1	0.571481	7.71148	6.41737	5.81778e-06	4.34878e-05	3.35952
ENSMUSG00000096937	Gm10825	-2.82711	2.31191	-6.41522	5.84209e-06	4.36404e-05	4.15178
ENSMUSG00000036712	Cyld	-1.12989	4.64463	-6.41473	5.84773e-06	4.36535e-05	3.90317
ENSMUSG00000048546	Tob2	-1.47245	4.28474	-6.40759	5.92934e-06	4.42273e-05	3.97962
ENSMUSG00000033287	Kctd17	1.23971	4.19673	6.40731	5.9325e-06	4.42273e-05	3.90343
ENSMUSG00000006445	Epha2	-1.4878	3.9954	-6.40137	6.00137e-06	4.4711e-05	4.01424
ENSMUSG00000022580	Rhpn1	1.95385	3.27515	6.39997	6.01777e-06	4.48034e-05	4.06618
ENSMUSG00000041313	Slc7a1	-1.71891	3.58892	-6.39882	6.03121e-06	4.48736e-05	4.08028
ENSMUSG00000040952	Rps19	0.725364	7.41851	6.39829	6.03736e-06	4.48896e-05	3.34893
ENSMUSG00000027306	Nusap1	-2.99186	1.72184	-6.39519	6.07383e-06	4.51308e-05	4.06693
ENSMUSG00000034706	Dnai2	1.76803	3.2429	6.39206	6.11096e-06	4.53619e-05	4.04848
ENSMUSG00000042156	Dzip1	0.921382	5.47662	6.39189	6.11302e-06	4.53619e-05	3.61621
ENSMUSG00000034591	Slc41a2	1.22707	4.37047	6.38449	6.20156e-06	4.59884e-05	3.82319
ENSMUSG00000022382	Wnt7b	6.16405	2.52096	6.38411	6.20617e-06	4.59921e-05	4.03354
ENSMUSG00000028656	Cap1	-0.734022	5.87152	-6.38217	6.22965e-06	4.61107e-05	3.57702
ENSMUSG00000020614	Fam20a	2.57134	2.1383	6.3821	6.2304e-06	4.61107e-05	4.11628
ENSMUSG00000027692	Tnik	-0.867277	5.98628	-6.37671	6.29616e-06	4.65667e-05	3.55514
ENSMUSG00000066278	Vps37b	1.03912	4.56211	6.37627	6.30147e-06	4.65752e-05	3.76702
ENSMUSG00000044576	Garem2	3.56945	1.8173	6.37528	6.31369e-06	4.66348e-05	4.06013
ENSMUSG00000040268	Plekha1	-1.52085	3.52939	-6.37063	6.37114e-06	4.70281e-05	4.02052
ENSMUSG00000022132	Cldn10	7.07607	2.6924	6.36783	6.40585e-06	4.72532e-05	3.95592
ENSMUSG00000031934	Panx1	2.69624	2.54227	6.3659	6.43003e-06	4.74003e-05	4.08187
ENSMUSG00000024378	Stard4	1.23004	4.45062	6.36498	6.44158e-06	4.74543e-05	3.76838
ENSMUSG00000070493	Chchd2	0.564771	8.34204	6.36308	6.46542e-06	4.75986e-05	3.1996
ENSMUSG00000040813	Tex264	-0.563181	7.73235	-6.35948	6.51092e-06	4.79021e-05	3.25753
ENSMUSG00000026393	Nek7	-1.06312	4.86049	-6.3584	6.52466e-06	4.79717e-05	3.74415
ENSMUSG00000030609	Aen	0.540552	7.68366	6.3575	6.53613e-06	4.80245e-05	3.24243
ENSMUSG00000031839	Hsbp1	0.490339	9.07788	6.35517	6.56585e-06	4.82112e-05	3.14104
ENSMUSG00000026670	Uap1	-1.00076	4.87828	-6.35364	6.58551e-06	4.83239e-05	3.7325
ENSMUSG00000031586	Rbpms	-2.70788	2.8092	-6.35172	6.61015e-06	4.84443e-05	4.06035
ENSMUSG00000034189	Hsdl1	0.662361	6.16861	6.35169	6.61057e-06	4.84443e-05	3.41785
ENSMUSG00000027496	Aurka	-2.8707	1.92869	-6.34875	6.64849e-06	4.86844e-05	4.00681
ENSMUSG00000024846	Cst6	-2.71733	2.06809	-6.34848	6.65202e-06	4.86844e-05	4.01843
ENSMUSG00000085042	Abhd11os	1.97872	2.97083	6.34302	6.72324e-06	4.91735e-05	3.99312
ENSMUSG00000001864	Aif1l	2.16227	3.18082	6.34186	6.73846e-06	4.92389e-05	3.96676
ENSMUSG00000041078	Grid1	3.64212	1.04614	6.34167	6.74097e-06	4.92389e-05	3.84013
ENSMUSG00000055980	Irs1	-1.39706	4.23068	-6.34103	6.74934e-06	4.9268e-05	3.85847
ENSMUSG00000000308	Ckmt1	1.0446	4.55128	6.33994	6.76375e-06	4.9341e-05	3.69739
ENSMUSG00000036103	Colec12	-3.04864	3.04762	-6.33891	6.77737e-06	4.94082e-05	4.03685
ENSMUSG00000032507	Fbxl2	0.922085	4.69705	6.33723	6.79955e-06	4.95312e-05	3.66228
ENSMUSG00000072501	Phf20l1	-1.2737	3.88577	-6.33673	6.80632e-06	4.95312e-05	3.90016
ENSMUSG00000046598	Bdh1	1.03636	4.7289	6.33664	6.8075e-06	4.95312e-05	3.65429
ENSMUSG00000043263	Ifi209	-2.94127	0.704313	-6.32839	6.91794e-06	5.03021e-05	3.89046
ENSMUSG00000042978	Sbk1	1.37463	4.24588	6.3232	6.98846e-06	5.07517e-05	3.72789
ENSMUSG00000027423	Snx5	0.579135	7.3844	6.32317	6.98883e-06	5.07517e-05	3.20286
ENSMUSG00000037321	Tap1	0.941478	5.80265	6.32156	7.01089e-06	5.08789e-05	3.41545
ENSMUSG00000038587	Akap12	-1.10478	8.67861	-6.31996	7.03285e-06	5.10052e-05	3.1115
ENSMUSG00000028047	Thbs3	0.871479	5.53692	6.318	7.05982e-06	5.11677e-05	3.45697
ENSMUSG00000026315	Serpinb8	-1.96474	3.26736	-6.31593	7.08843e-06	5.13419e-05	3.96549
ENSMUSG00000021131	Erh	0.746611	5.59564	6.31432	7.11078e-06	5.14705e-05	3.44105
ENSMUSG00000021991	Cacna2d3	3.04698	1.16296	6.31093	7.15797e-06	5.17786e-05	3.86273
ENSMUSG00000022658	Tagln3	4.02766	2.94524	6.31014	7.16903e-06	5.18252e-05	3.9802
ENSMUSG00000030867	Plk1	-3.06522	2.03342	-6.30614	7.22536e-06	5.21729e-05	3.93302
ENSMUSG00000046561	Arsj	-2.91814	1.3473	-6.30606	7.22645e-06	5.21729e-05	3.88864
ENSMUSG00000035325	Sec31a	-0.694595	6.27934	-6.3046	7.24717e-06	5.22888e-05	3.34702
ENSMUSG00000024912	Fosl1	-1.83432	3.31309	-6.3025	7.27695e-06	5.24699e-05	3.92972
ENSMUSG00000032181	Scg3	1.77471	6.84781	6.30145	7.29192e-06	5.24954e-05	3.22046
ENSMUSG00000035246	Pcyt1b	1.29452	3.98618	6.30117	7.29595e-06	5.24954e-05	3.73555
ENSMUSG00000040385	Ppp1ca	-0.528336	7.9675	-6.30103	7.29797e-06	5.24954e-05	3.11729
ENSMUSG00000021360	Gcnt2	-1.04202	4.90359	-6.30094	7.29923e-06	5.24954e-05	3.61948
ENSMUSG00000074476	Spc24	-2.31276	2.31536	-6.29912	7.32523e-06	5.26197e-05	3.95199
ENSMUSG00000064372	mt-Tp	1.37694	3.69747	6.29887	7.32887e-06	5.26197e-05	3.78623
ENSMUSG00000081113	Gm7308	3.42244	0.704195	6.29858	7.33305e-06	5.26197e-05	3.7079
ENSMUSG00000027188	Pamr1	1.76224	3.19107	6.29842	7.33529e-06	5.26197e-05	3.87441
ENSMUSG00000070394	Tmem256	0.773671	6.3179	6.29223	7.42474e-06	5.32058e-05	3.27415
ENSMUSG00000005103	Wdr1	-0.476588	9.40349	-6.29211	7.42649e-06	5.32058e-05	3.0071
ENSMUSG00000030077	Chl1	0.788299	6.22324	6.28978	7.46036e-06	5.34142e-05	3.28346
ENSMUSG00000026003	Acadl	0.594436	7.57596	6.28716	7.49877e-06	5.3655e-05	3.11104
ENSMUSG00000023845	Lnpep	-0.863306	5.87195	-6.2797	7.60905e-06	5.43862e-05	3.38252
ENSMUSG00000019872	Smpdl3a	0.691153	7.39427	6.27959	7.61067e-06	5.43862e-05	3.11354
ENSMUSG00000030330	Ing4	0.598242	6.3344	6.27537	7.67389e-06	5.4803e-05	3.23997
ENSMUSG00000031749	St3gal2	-0.86052	5.53785	-6.27338	7.70393e-06	5.49825e-05	3.42305
ENSMUSG00000056427	Slit3	-3.87502	2.34345	-6.27175	7.72854e-06	5.5123e-05	3.86956
ENSMUSG00000046841	Ckap4	-0.961497	5.01178	-6.26771	7.79005e-06	5.55264e-05	3.52234
ENSMUSG00000032437	Stt3b	-0.816827	5.6836	-6.26714	7.7988e-06	5.55534e-05	3.38013
ENSMUSG00000016481	Cr1l	-0.805511	6.06581	-6.26669	7.8056e-06	5.55666e-05	3.31278
ENSMUSG00000015850	Adamtsl4	-0.749054	5.47488	-6.26533	7.82648e-06	5.56798e-05	3.41759
ENSMUSG00000020101	Vsir	-1.31981	3.77866	-6.26181	7.88065e-06	5.60296e-05	3.76999
ENSMUSG00000002107	Celf2	-0.713252	6.88448	-6.25744	7.94855e-06	5.64765e-05	3.15832
ENSMUSG00000018567	Gabarap	0.528037	8.58882	6.25709	7.95392e-06	5.64788e-05	2.97021
ENSMUSG00000001517	Foxm1	-2.69651	1.35279	-6.25664	7.96106e-06	5.64938e-05	3.80304
ENSMUSG00000028161	Ppp3ca	0.762823	6.12296	6.25131	8.04466e-06	5.70509e-05	3.22215
ENSMUSG00000057103	Nat8f1	1.42432	4.67503	6.24853	8.08875e-06	5.73273e-05	3.49171
ENSMUSG00000028295	Smim8	0.683516	5.75421	6.24586	8.13131e-06	5.75564e-05	3.27589
ENSMUSG00000024350	Dnajc18	0.621908	6.5453	6.24585	8.13135e-06	5.75564e-05	3.14906
ENSMUSG00000020935	Dcakd	0.850887	5.81942	6.24536	8.13924e-06	5.75759e-05	3.26076
ENSMUSG00000036501	Fam13b	-1.25159	4.16382	-6.24369	8.1659e-06	5.7728e-05	3.66648
ENSMUSG00000024985	Tcf7l2	0.606151	6.50141	6.24336	8.17124e-06	5.77293e-05	3.15129
ENSMUSG00000024072	Yipf4	-1.02997	6.00484	-6.2395	8.23344e-06	5.81198e-05	3.27898
ENSMUSG00000027601	Mtfr1	-0.810433	5.23332	-6.23929	8.23688e-06	5.81198e-05	3.41651
ENSMUSG00000038301	Snx10	0.649534	6.26079	6.23637	8.28428e-06	5.84174e-05	3.1721
ENSMUSG00000075590	Nrbp2	0.731839	5.64911	6.23261	8.34572e-06	5.88137e-05	3.26681
ENSMUSG00000026748	Plxdc2	-1.02703	7.42276	-6.22745	8.43073e-06	5.93754e-05	3.03746
ENSMUSG00000051483	Cbr1	0.747063	5.34836	6.22467	8.477e-06	5.96638e-05	3.30839
ENSMUSG00000038290	Smg6	-1.03486	4.84125	-6.22339	8.49828e-06	5.9776e-05	3.47644
ENSMUSG00000041625	Ggact	1.11029	4.68875	6.22123	8.53453e-06	5.99934e-05	3.43261
ENSMUSG00000042363	Lgalsl	-0.951106	5.58464	-6.21784	8.59165e-06	6.0357e-05	3.31022
ENSMUSG00000026389	Steap3	1.55213	3.08897	6.21615	8.62018e-06	6.05195e-05	3.72643
ENSMUSG00000031860	Pbx4	1.69936	3.33312	6.2152	8.63627e-06	6.05945e-05	3.69176
ENSMUSG00000000901	Mmp11	1.53763	3.39808	6.2145	8.64821e-06	6.06403e-05	3.6746
ENSMUSG00000055116	Arntl	-1.04877	4.89149	-6.21201	8.69073e-06	6.09003e-05	3.45078
ENSMUSG00000030986	Dhx32	0.6087	6.8319	6.20934	8.73655e-06	6.11832e-05	3.03742
ENSMUSG00000006651	Aplp1	1.13097	4.50675	6.20694	8.77796e-06	6.14347e-05	3.44187
ENSMUSG00000042109	Csdc2	0.929888	7.40525	6.20448	8.82053e-06	6.16941e-05	2.95936
ENSMUSG00000018012	Rac3	0.990297	4.63768	6.20314	8.84382e-06	6.17861e-05	3.4069
ENSMUSG00000049866	Arl4c	1.75616	3.62945	6.20309	8.84471e-06	6.17861e-05	3.6122
ENSMUSG00000030659	Nucb2	-1.53534	4.40383	-6.20174	8.86829e-06	6.19123e-05	3.5524
ENSMUSG00000034312	Iqsec1	0.801459	5.994	6.19211	9.03815e-06	6.30588e-05	3.1235
ENSMUSG00000025854	Fam20c	0.928408	5.68992	6.19063	9.06443e-06	6.32028e-05	3.17295
ENSMUSG00000030409	Dmpk	-1.17794	5.93633	-6.18974	9.08038e-06	6.32746e-05	3.19627
ENSMUSG00000056749	Nfil3	-1.48498	3.74561	-6.1894	9.08643e-06	6.32775e-05	3.64175
ENSMUSG00000027199	Gatm	1.69275	2.65963	6.1885	9.1027e-06	6.33514e-05	3.72438
ENSMUSG00000037466	Tedc1	-2.35322	2.71338	-6.18644	9.13975e-06	6.35697e-05	3.75157
ENSMUSG00000022671	Mzt2	0.922694	4.7584	6.1832	9.19825e-06	6.3937e-05	3.34217
ENSMUSG00000030281	Il17rc	-0.841453	6.05262	-6.18235	9.21371e-06	6.40047e-05	3.14679
ENSMUSG00000026198	Abcb6	0.867936	5.37547	6.17844	9.28493e-06	6.44595e-05	3.20841
ENSMUSG00000037933	Bicd2	-0.912383	5.64719	-6.17708	9.31004e-06	6.45938e-05	3.21398
ENSMUSG00000037979	Ccdc92	-1.49541	3.89975	-6.176	9.32985e-06	6.46912e-05	3.5909
ENSMUSG00000033392	Clasp2	0.603003	6.49892	6.17241	9.39618e-06	6.51108e-05	3.00816
ENSMUSG00000031442	Mcf2l	2.49263	2.66	6.16839	9.47106e-06	6.55892e-05	3.69756
ENSMUSG00000001794	Capns1	-0.639876	6.91811	-6.16739	9.48977e-06	6.56781e-05	2.96882
ENSMUSG00000048277	Syngr2	-0.784221	5.90751	-6.16696	9.49778e-06	6.5693e-05	3.1382
ENSMUSG00000036138	Acaa1a	0.632376	7.1221	6.16623	9.51153e-06	6.57475e-05	2.91423
ENSMUSG00000041729	Coro2b	1.10959	5.11987	6.16544	9.52637e-06	6.58095e-05	3.23215
ENSMUSG00000031387	Renbp	0.799292	5.28338	6.16411	9.55126e-06	6.59295e-05	3.19813
ENSMUSG00000003873	Bax	0.670533	7.18662	6.16381	9.55708e-06	6.59295e-05	2.90173
ENSMUSG00000033355	Rtp4	-2.61968	1.90462	-6.16358	9.56139e-06	6.59295e-05	3.67588
ENSMUSG00000020078	Vps26a	-0.625507	6.92428	-6.16257	9.58052e-06	6.60037e-05	2.95949
ENSMUSG00000029470	P2rx4	0.70395	5.45431	6.16238	9.58394e-06	6.60037e-05	3.1629
ENSMUSG00000032332	Col12a1	-2.40732	3.55355	-6.15585	9.7084e-06	6.68198e-05	3.64797
ENSMUSG00000028226	Mmp16	-1.02089	5.46998	-6.15177	9.78694e-06	6.7319e-05	3.20189
ENSMUSG00000026442	Nfasc	0.698808	6.26048	6.15033	9.81488e-06	6.74698e-05	2.99732
ENSMUSG00000025939	Ube2w	-0.868305	6.21766	-6.14776	9.86482e-06	6.77715e-05	3.04892
ENSMUSG00000027204	Fbn1	-1.54069	4.01444	-6.1426	9.96604e-06	6.83974e-05	3.51217
ENSMUSG00000026683	Nuf2	-2.99536	2.03209	-6.14249	9.96814e-06	6.83974e-05	3.6357
ENSMUSG00000039519	Cyp7b1	1.26078	3.88369	6.13825	1.00522e-05	6.89323e-05	3.43335
ENSMUSG00000001349	Cnn1	-2.33933	3.65432	-6.1372	1.00731e-05	6.90136e-05	3.58873
ENSMUSG00000067158	Col4a4	-2.15328	2.07517	-6.13703	1.00764e-05	6.90136e-05	3.64545
ENSMUSG00000060336	Zfp937	1.28231	3.87377	6.13655	1.0086e-05	6.90368e-05	3.43105
ENSMUSG00000002332	Dhrs1	1.0358	10.2312	6.1355	1.0107e-05	6.91384e-05	2.65368
ENSMUSG00000029657	Hsph1	-0.611078	7.34551	-6.13428	1.01315e-05	6.92638e-05	2.84595
ENSMUSG00000004562	Arhgef40	0.71316	6.06523	6.13364	1.01442e-05	6.93083e-05	2.99424
ENSMUSG00000036862	Dchs1	2.59379	2.28986	6.13331	1.01509e-05	6.93122e-05	3.64937
ENSMUSG00000006599	Gtf2h1	-0.867889	5.3547	-6.12605	1.02978e-05	7.02719e-05	3.17329
ENSMUSG00000049612	Omg	4.11567	1.15619	6.12507	1.03177e-05	7.03651e-05	3.48491
ENSMUSG00000030978	Rrm1	-0.906133	5.88128	-6.12126	1.0396e-05	7.08557e-05	3.05936
ENSMUSG00000035455	Fignl1	-2.18047	2.44906	-6.11999	1.0422e-05	7.09901e-05	3.62567
ENSMUSG00000028763	Hspg2	-1.41938	6.06195	-6.11921	1.04381e-05	7.10229e-05	3.05202
ENSMUSG00000046687	Gm5424	-1.23189	6.73206	-6.11913	1.04399e-05	7.10229e-05	2.92295
ENSMUSG00000047648	Fbxo30	-1.08805	4.39574	-6.11884	1.04458e-05	7.10229e-05	3.36753
ENSMUSG00000028873	Cdca8	-2.73306	1.96806	-6.11661	1.04921e-05	7.12943e-05	3.58981
ENSMUSG00000038299	Wdr36	-0.919537	5.59381	-6.11344	1.05582e-05	7.16998e-05	3.10125
ENSMUSG00000022848	Slc49a4	0.898371	4.62576	6.11298	1.05678e-05	7.17212e-05	3.22889
ENSMUSG00000032925	Itgbl1	-4.6127	2.63281	-6.11023	1.06255e-05	7.20696e-05	3.58372
ENSMUSG00000028822	Tmem50a	-0.540842	7.60462	-6.10756	1.06818e-05	7.24078e-05	2.76088
ENSMUSG00000002058	Unc119	1.23862	3.26898	6.10612	1.07124e-05	7.2571e-05	3.48019
ENSMUSG00000005534	Insr	-0.676413	6.23512	-6.10505	1.07352e-05	7.26814e-05	2.95063
ENSMUSG00000038776	Ephx1	0.447509	9.54575	6.0991	1.08626e-05	7.34991e-05	2.6026
ENSMUSG00000027004	Frzb	2.38578	3.4395	6.0988	1.08691e-05	7.34991e-05	3.46664
ENSMUSG00000027660	Skil	-1.12949	4.91907	-6.09638	1.09213e-05	7.38076e-05	3.20793
ENSMUSG00000085438	Oip5os1	0.662037	5.94054	6.09553	1.09399e-05	7.38885e-05	2.93977
ENSMUSG00000045094	Arhgef37	-3.11426	0.95175	-6.09436	1.09652e-05	7.40148e-05	3.49297
ENSMUSG00000020846	Rflnb	2.07568	3.83851	6.09192	1.10184e-05	7.43296e-05	3.36335
ENSMUSG00000024896	Minpp1	-0.985147	5.09701	-6.09102	1.10381e-05	7.43899e-05	3.15234
ENSMUSG00000046178	Nxph1	2.6493	2.8042	6.0909	1.10406e-05	7.43899e-05	3.53357
ENSMUSG00000016918	Sulf1	2.75897	2.0932	6.09014	1.10573e-05	7.44577e-05	3.57096
ENSMUSG00000007122	Casq1	-1.93486	5.83586	-6.08727	1.11206e-05	7.48383e-05	3.06042
ENSMUSG00000038521	C1s1	1.45389	3.71892	6.08549	1.11598e-05	7.50577e-05	3.36079
ENSMUSG00000035342	Lzts2	-1.80156	4.88858	-6.08452	1.11815e-05	7.5158e-05	3.23981
ENSMUSG00000008859	Rala	-0.696437	6.58714	-6.08392	1.11948e-05	7.51655e-05	2.85125
ENSMUSG00000030401	Rtn2	-2.2919	1.97024	-6.08379	1.11977e-05	7.51655e-05	3.54204
ENSMUSG00000000787	Ddx3x	-0.778207	5.80793	-6.08356	1.12027e-05	7.51655e-05	2.98928
ENSMUSG00000079523	Tmsb10	-1.35332	4.11608	-6.08196	1.12384e-05	7.53599e-05	3.36174
ENSMUSG00000021171	Esyt2	-1.29747	3.98588	-6.0814	1.12509e-05	7.53987e-05	3.37755
ENSMUSG00000024286	Ccny	-0.941379	5.18797	-6.07553	1.13827e-05	7.62365e-05	3.10077
ENSMUSG00000018449	Rpain	0.888346	5.11132	6.07523	1.13897e-05	7.62375e-05	3.05238
ENSMUSG00000050132	Sarm1	1.2307	3.67372	6.07369	1.14244e-05	7.64244e-05	3.34446
ENSMUSG00000026615	Eprs	-0.550861	7.30163	-6.07326	1.14342e-05	7.6444e-05	2.72559
ENSMUSG00000035314	Gdpd5	1.25443	4.90774	6.07049	1.14973e-05	7.68202e-05	3.08488
ENSMUSG00000026672	Optn	0.933266	5.05462	6.06721	1.15725e-05	7.72765e-05	3.04722
ENSMUSG00000053846	Lipg	4.02117	2.92361	6.06671	1.1584e-05	7.7307e-05	3.51006
ENSMUSG00000028603	Scp2	0.547554	7.44665	6.06455	1.1634e-05	7.75945e-05	2.67273
ENSMUSG00000015143	Actn1	-1.59657	4.57999	-6.06237	1.16845e-05	7.7885e-05	3.2402
ENSMUSG00000030591	Psmd8	-0.576593	7.91742	-6.06057	1.17263e-05	7.81172e-05	2.63544
ENSMUSG00000036111	Lmo1	-1.19121	6.11498	-6.05571	1.18402e-05	7.88293e-05	2.89878
ENSMUSG00000063077	Kif1b	0.493646	7.48853	6.04998	1.1976e-05	7.9686e-05	2.63907
ENSMUSG00000026827	Gpd2	-0.779865	9.14964	-6.04117	1.21878e-05	8.10467e-05	2.51294
ENSMUSG00000002910	Arrdc2	-1.2812	4.16398	-6.04057	1.22024e-05	8.10959e-05	3.25678
ENSMUSG00000031925	Maml2	0.893241	6.76042	6.03591	1.23161e-05	8.18033e-05	2.69136
ENSMUSG00000029120	Ppp2r2c	1.21395	4.17941	6.03515	1.23347e-05	8.18781e-05	3.16667
ENSMUSG00000035133	Arhgap5	1.22089	4.4043	6.03419	1.23583e-05	8.19866e-05	3.11641
ENSMUSG00000026553	Copa	-0.479089	8.23085	-6.02161	1.2672e-05	8.40173e-05	2.52682
ENSMUSG00000033444	Specc1l	-0.61556	6.17221	-6.02064	1.26965e-05	8.41302e-05	2.78533
ENSMUSG00000036136	Fam110c	-3.40555	1.28617	-6.01692	1.2791e-05	8.47061e-05	3.36864
ENSMUSG00000031708	Tecr	0.701328	8.58548	6.01581	1.28195e-05	8.4845e-05	2.47852
ENSMUSG00000035686	Thrsp	1.68978	6.00316	6.01376	1.2872e-05	8.51418e-05	2.76109
ENSMUSG00000022253	Nadk2	1.06903	4.20398	6.01194	1.29186e-05	8.54001e-05	3.11382
ENSMUSG00000022686	B3gnt5	1.17229	4.03077	6.01148	1.29306e-05	8.54142e-05	3.14916
ENSMUSG00000096145	Vkorc1	-0.73174	5.5816	-6.01127	1.2936e-05	8.54142e-05	2.88413
ENSMUSG00000029121	Crmp1	1.69033	3.94181	6.00881	1.29996e-05	8.57835e-05	3.16624
ENSMUSG00000001052	Sec24b	-0.771726	5.8935	-5.99971	1.32379e-05	8.72935e-05	2.79988
ENSMUSG00000022680	Pdxdc1	-0.570514	7.52023	-5.99948	1.3244e-05	8.72935e-05	2.54983
ENSMUSG00000027187	Cat	0.621628	8.13684	5.99848	1.32704e-05	8.74159e-05	2.47462
ENSMUSG00000036067	Slc2a6	2.88374	2.58427	5.99767	1.32919e-05	8.74697e-05	3.38597
ENSMUSG00000058325	Dock1	0.791292	5.68754	5.99753	1.32956e-05	8.74697e-05	2.78277
ENSMUSG00000098318	Lockd	-3.02961	0.878496	-5.99729	1.3302e-05	8.74697e-05	3.31639
ENSMUSG00000020009	Ifngr1	-0.644313	7.5596	-5.98467	1.36415e-05	8.96499e-05	2.51752
ENSMUSG00000024404	Riok3	-0.71467	5.88593	-5.98352	1.3673e-05	8.98042e-05	2.76474
ENSMUSG00000020458	Rtn4	0.734462	7.06021	5.98078	1.37479e-05	9.02432e-05	2.5422
ENSMUSG00000031812	Map1lc3b	0.440126	9.30988	5.97824	1.38179e-05	9.06495e-05	2.36473
ENSMUSG00000031310	Zmym3	0.783807	5.13415	5.97658	1.3864e-05	9.08989e-05	2.84772
ENSMUSG00000096974	Gm26881	1.79555	2.45547	5.97451	1.39215e-05	9.12226e-05	3.33236
ENSMUSG00000040204	Pclaf	-2.82323	1.67728	-5.97393	1.39376e-05	9.12748e-05	3.31316
ENSMUSG00000045973	Slc25a51	0.783571	5.38969	5.97316	1.39592e-05	9.13384e-05	2.78932
ENSMUSG00000041220	Elovl6	0.804426	5.34102	5.973	1.39636e-05	9.13384e-05	2.79887
ENSMUSG00000027994	Mcub	-1.32946	4.03428	-5.97149	1.40058e-05	9.15607e-05	3.15147
ENSMUSG00000033970	Rfc3	0.91105	5.00599	5.9693	1.40672e-05	9.19083e-05	2.8588
ENSMUSG00000063558	Aox1	-0.583812	7.41289	-5.96833	1.40946e-05	9.2034e-05	2.49869
ENSMUSG00000041920	Slc16a6	1.39507	6.38574	5.96638	1.41496e-05	9.2339e-05	2.60097
ENSMUSG00000052040	Klf13	-0.981425	6.73614	-5.96306	1.42439e-05	9.28521e-05	2.59515
ENSMUSG00000033208	S100b	2.99711	2.2441	5.96303	1.42448e-05	9.28521e-05	3.33018
ENSMUSG00000024758	Rtn3	0.439949	9.44239	5.96247	1.42608e-05	9.29028e-05	2.32672
ENSMUSG00000098050	Gm5345	1.52551	3.22246	5.96016	1.43268e-05	9.32782e-05	3.20055
ENSMUSG00000017721	Pigt	0.918684	6.05983	5.95587	1.44503e-05	9.40276e-05	2.63088
ENSMUSG00000042644	Itpr3	-2.96	1.30478	-5.95393	1.45067e-05	9.43396e-05	3.25769
ENSMUSG00000062444	Ap3b2	0.978468	4.84542	5.95209	1.45601e-05	9.46324e-05	2.85642
ENSMUSG00000015312	Gadd45b	-1.60452	4.66004	-5.94873	1.46587e-05	9.52176e-05	2.99066
ENSMUSG00000052419	Smim30	-0.630598	6.53832	-5.94841	1.46678e-05	9.5222e-05	2.57832
ENSMUSG00000038286	Bphl	0.708679	6.30212	5.94706	1.47075e-05	9.54242e-05	2.5763
ENSMUSG00000039047	Pigk	-0.674189	6.23903	-5.94626	1.47314e-05	9.55237e-05	2.62654
ENSMUSG00000004347	Pde1c	-2.8069	1.54571	-5.9441	1.4795e-05	9.58767e-05	3.2502
ENSMUSG00000032806	Slc10a3	-1.2279	4.83232	-5.94361	1.48096e-05	9.58767e-05	2.92876
ENSMUSG00000043391	2510009E07Rik	1.14108	4.4115	5.94355	1.48115e-05	9.58767e-05	2.93173
ENSMUSG00000061518	Cox5b	0.560219	7.51863	5.9404	1.49051e-05	9.64273e-05	2.41096
ENSMUSG00000022428	Cby1	0.833818	5.8298	5.93641	1.50249e-05	9.71457e-05	2.63158
ENSMUSG00000044952	Kctd21	0.969787	4.85043	5.93236	1.51475e-05	9.78822e-05	2.81514
ENSMUSG00000019189	Rnf145	-1.28914	5.2631	-5.93174	1.51664e-05	9.79476e-05	2.81564
ENSMUSG00000027168	Pax6	-0.760592	6.32853	-5.92308	1.5432e-05	9.96055e-05	2.56555
ENSMUSG00000057176	Ccdc189	1.33342	3.18493	5.92238	1.54535e-05	9.96872e-05	3.13017
ENSMUSG00000028933	Xrcc2	-1.51062	3.55306	-5.92116	1.54916e-05	9.98755e-05	3.13634
ENSMUSG00000008167	Fbxw9	0.679639	5.61085	5.91978	1.55344e-05	0.000100093	2.63936
ENSMUSG00000004231	Pax2	-3.08639	2.11402	-5.91896	1.556e-05	0.000100201	3.22891
ENSMUSG00000017615	Tnfaip1	-0.547574	7.8924	-5.91826	1.5582e-05	0.000100285	2.34462
ENSMUSG00000027508	Pag1	1.77443	3.72052	5.9169	1.56246e-05	0.000100501	3.03017
ENSMUSG00000097039	Pvt1	0.889663	4.91894	5.91529	1.56752e-05	0.000100769	2.76685
ENSMUSG00000034424	Gcsh	0.948857	7.80726	5.91228	1.577e-05	0.000101321	2.32391
ENSMUSG00000063297	Luzp2	5.09017	3.59833	5.91005	1.58409e-05	0.000101718	3.20498
ENSMUSG00000025701	Alox5	-1.65205	2.89675	-5.90945	1.58599e-05	0.000101782	3.20317
ENSMUSG00000028782	Adgrb2	2.31575	2.26111	5.90619	1.59641e-05	0.000102391	3.21568
ENSMUSG00000032369	Plscr1	1.27922	4.12085	5.90159	1.61125e-05	0.000103284	2.90868
ENSMUSG00000028136	Snx27	0.71179	5.83461	5.90124	1.61238e-05	0.000103297	2.55935
ENSMUSG00000001986	Gria3	-0.878622	7.22839	-5.8977	1.62388e-05	0.000103975	2.38545
ENSMUSG00000014602	Kif1a	0.539238	8.13515	5.89735	1.62502e-05	0.000103988	2.2671
ENSMUSG00000029174	Tbc1d1	-1.11704	4.95344	-5.89703	1.62607e-05	0.000103996	2.79518
ENSMUSG00000028647	Mycbp	-1.03396	4.94999	-5.8946	1.63402e-05	0.000104445	2.78929
ENSMUSG00000053626	Tll1	-2.82925	1.21868	-5.89421	1.63532e-05	0.000104469	3.14622
ENSMUSG00000004446	Bid	0.719475	5.50063	5.89266	1.64042e-05	0.000104734	2.6048
ENSMUSG00000019803	Nr2e1	1.0648	4.69746	5.89077	1.64666e-05	0.000105073	2.76287
ENSMUSG00000003131	Pafah1b2	-0.554672	7.04128	-5.8895	1.65088e-05	0.000105237	2.38235
ENSMUSG00000020427	Igfbp3	-1.59222	8.25128	-5.88943	1.6511e-05	0.000105237	2.27882
ENSMUSG00000038618	Rassf7	-2.90689	2.83894	-5.88779	1.65657e-05	0.000105525	3.18417
ENSMUSG00000050394	Armcx6	1.34877	3.54727	5.88604	1.66239e-05	0.000105836	2.99499
ENSMUSG00000030888	Rrp8	-0.669384	5.54353	-5.88542	1.66446e-05	0.000105856	2.63009
ENSMUSG00000006782	Cnp	0.809384	7.24424	5.88538	1.6646e-05	0.000105856	2.32476
ENSMUSG00000030714	Sgf29	-1.46837	3.45435	-5.88046	1.68115e-05	0.000106848	3.0737
ENSMUSG00000024413	Npc1	0.876756	5.47069	5.87976	1.68352e-05	0.000106938	2.58145
ENSMUSG00000035493	Tgfbi	-3.2856	1.52741	-5.87909	1.68579e-05	0.000107022	3.12785
ENSMUSG00000055320	Tead1	-0.742979	6.27504	-5.87784	1.69004e-05	0.000107231	2.48201
ENSMUSG00000034906	Ncaph	-2.51085	1.92201	-5.87747	1.69131e-05	0.00010725	3.15097
ENSMUSG00000029632	Ndufa4	-0.46046	9.10355	-5.87714	1.69241e-05	0.000107259	2.17384
ENSMUSG00000036781	Rps27l	0.507036	7.59809	5.87572	1.69728e-05	0.000107507	2.2702
ENSMUSG00000023966	Rsph9	1.05321	4.51323	5.87493	1.69996e-05	0.000107616	2.76975
ENSMUSG00000027177	Hipk3	-1.12726	5.44233	-5.87436	1.70193e-05	0.00010768	2.64949
ENSMUSG00000026341	Actr3	-0.715581	7.60337	-5.87304	1.70646e-05	0.000107906	2.28451
ENSMUSG00000027430	Dtd1	0.80223	4.9982	5.87171	1.71101e-05	0.000108133	2.66171
ENSMUSG00000039246	Lyplal1	1.14415	4.13347	5.87026	1.71601e-05	0.000108387	2.84201
ENSMUSG00000063235	Ptpmt1	0.77668	5.30998	5.86959	1.71835e-05	0.000108474	2.59349
ENSMUSG00000016487	Ppfibp1	-1.20399	5.052	-5.86887	1.72084e-05	0.00010857	2.72306
ENSMUSG00000060548	Tnfrsf19	1.27826	5.37233	5.86806	1.72363e-05	0.000108685	2.57637
ENSMUSG00000032299	Commd4	0.676484	6.65146	5.86639	1.72946e-05	0.000108991	2.35961
ENSMUSG00000033105	Lss	1.3621	6.47338	5.86529	1.73329e-05	0.000109171	2.37983
ENSMUSG00000021969	Zdhhc20	-0.844877	5.72477	-5.86463	1.7356e-05	0.000109255	2.55974
ENSMUSG00000020684	Rasl10b	1.40935	3.26848	5.85938	1.75403e-05	0.000110353	2.9903
ENSMUSG00000025324	Atp10a	-2.01654	2.42887	-5.85599	1.76604e-05	0.000111047	3.12581
ENSMUSG00000039157	Fam102a	0.863473	5.12091	5.85377	1.77399e-05	0.000111484	2.59862
ENSMUSG00000068220	Lgals1	-0.91884	8.9488	-5.85265	1.778e-05	0.000111673	2.13793
ENSMUSG00000020326	Ccng1	-0.552843	9.27362	-5.8512	1.78319e-05	0.000111937	2.11278
ENSMUSG00000015932	Dstn	-0.529312	8.81389	-5.85091	1.78424e-05	0.000111939	2.13603
ENSMUSG00000028799	Zfp362	1.41532	3.08943	5.84987	1.78799e-05	0.000112112	3.00083
ENSMUSG00000024163	Mapk8ip3	0.671262	6.65804	5.84904	1.79096e-05	0.000112236	2.32352
ENSMUSG00000034164	Emid1	-2.69476	2.16267	-5.84672	1.79936e-05	0.000112699	3.10166
ENSMUSG00000026147	Col9a1	-3.15229	0.64523	-5.84639	1.80055e-05	0.000112711	3.03922
ENSMUSG00000038172	Ttc39b	-1.14256	4.75267	-5.84525	1.8047e-05	0.000112907	2.7374
ENSMUSG00000024304	Cdh2	-0.646839	8.75589	-5.84351	1.81104e-05	0.000113241	2.12633
ENSMUSG00000032470	Mras	1.3692	5.87356	5.84093	1.82048e-05	0.000113767	2.42702
ENSMUSG00000059401	Mamld1	-1.9011	2.59055	-5.83966	1.82516e-05	0.000113997	3.08852
ENSMUSG00000047238	Mageh1	0.833187	5.19175	5.83922	1.82678e-05	0.000114034	2.55525
ENSMUSG00000051159	Cited1	2.04781	2.89151	5.83666	1.83624e-05	0.00011456	3.01355
ENSMUSG00000031137	Fgf13	1.0435	3.70685	5.83492	1.84271e-05	0.0001149	2.85785
ENSMUSG00000026150	Mff	0.593989	8.16542	5.8321	1.8532e-05	0.00011549	2.12952
ENSMUSG00000020173	Cobl	-3.00026	2.43642	-5.82868	1.86605e-05	0.000116226	3.07386
ENSMUSG00000035032	Nek11	2.92539	0.752878	5.82496	1.88013e-05	0.000117038	2.92898
ENSMUSG00000035152	Ap2b1	-0.650751	6.56891	-5.82467	1.88121e-05	0.00011704	2.32158
ENSMUSG00000042734	Ttc9	1.34981	2.83288	5.82408	1.88346e-05	0.000117115	2.98801
ENSMUSG00000078915	Hsp25-ps1	-3.1921	0.852951	-5.82217	1.89076e-05	0.000117492	3.00101
ENSMUSG00000029211	Gabra4	2.74047	2.34383	5.82194	1.89162e-05	0.000117492	3.05284
ENSMUSG00000015709	Arnt2	0.69404	6.97968	5.82047	1.89725e-05	0.000117777	2.22213
ENSMUSG00000024810	Il33	1.90819	2.80002	5.81847	1.90492e-05	0.000118187	2.98505
ENSMUSG00000028343	Erp44	-0.636971	6.72994	-5.8161	1.91406e-05	0.000118688	2.27664
ENSMUSG00000022947	Cbr3	0.937179	4.80749	5.81377	1.92309e-05	0.000119183	2.58194
ENSMUSG00000021928	Ebpl	0.679756	5.30277	5.80987	1.93831e-05	0.00012006	2.47432
ENSMUSG00000039194	Rlbp1	3.31818	2.53297	5.8091	1.94132e-05	0.000120179	3.02977
ENSMUSG00000018102	H2bc4	0.622821	8.27315	5.80652	1.95151e-05	0.000120743	2.06824
ENSMUSG00000025085	Ablim1	-0.995016	6.50402	-5.80138	1.97187e-05	0.000121936	2.29599
ENSMUSG00000010307	Tmem86a	1.40098	3.29951	5.80017	1.97671e-05	0.000122168	2.86684
ENSMUSG00000034168	Irf2bpl	0.999482	5.77009	5.79652	1.99136e-05	0.000123005	2.35276
ENSMUSG00000039917	Rhbdd2	0.692298	6.83032	5.79395	2.00173e-05	0.000123475	2.18573
ENSMUSG00000030089	Slc41a3	1.02337	4.35786	5.79389	2.00195e-05	0.000123475	2.63783
ENSMUSG00000034194	R3hcc1	0.775187	4.90048	5.79382	2.00227e-05	0.000123475	2.52191
ENSMUSG00000033487	Fndc3a	-1.20527	4.79203	-5.79236	2.00819e-05	0.000123772	2.62891
ENSMUSG00000037465	Klf10	-2.45031	2.87651	-5.79137	2.0122e-05	0.000123951	2.98953
ENSMUSG00000037458	Azin1	-0.696292	7.09078	-5.7899	2.01818e-05	0.000124192	2.17355
ENSMUSG00000028068	Iqgap3	-3.16412	0.869754	-5.78987	2.01832e-05	0.000124192	2.94164
ENSMUSG00000031610	Scrg1	1.0284	5.05679	5.78891	2.02223e-05	0.000124354	2.47796
ENSMUSG00000053332	Gas5	0.515896	8.14884	5.78862	2.02343e-05	0.000124354	2.04104
ENSMUSG00000032115	Hyou1	-0.950318	4.54085	-5.78841	2.02429e-05	0.000124354	2.65548
ENSMUSG00000045205	Dpy19l4	-1.0272	4.39783	-5.78748	2.0281e-05	0.00012452	2.68366
ENSMUSG00000071711	Mpst	2.27695	1.73489	5.7863	2.03296e-05	0.00012475	2.99102
ENSMUSG00000058833	Rex1bd	0.704679	5.59792	5.78062	2.05646e-05	0.000126123	2.35487
ENSMUSG00000061306	Slc38a10	-0.780166	6.09668	-5.77691	2.07198e-05	0.000127005	2.31047
ENSMUSG00000063887	Nlgn1	0.893026	4.23794	5.7744	2.08252e-05	0.000127582	2.62475
ENSMUSG00000028419	Chmp5	0.545425	8.22796	5.77099	2.09696e-05	0.000128396	1.99822
ENSMUSG00000062169	Cnih4	-0.638268	7.68147	-5.76907	2.10516e-05	0.000128827	2.0588
ENSMUSG00000075595	Zfp652	0.707607	5.75638	5.76688	2.11451e-05	0.000129326	2.29736
ENSMUSG00000026817	Ak1	0.430108	8.05503	5.76645	2.11634e-05	0.000129326	2.00304
ENSMUSG00000030533	Unc45a	-0.837965	5.20294	-5.76635	2.11677e-05	0.000129326	2.46345
ENSMUSG00000034687	Fras1	-1.81011	2.95312	-5.76183	2.13625e-05	0.000130445	2.90762
ENSMUSG00000041119	Pde9a	3.9056	1.10099	5.75567	2.16311e-05	0.000132014	2.83593
ENSMUSG00000039097	Rln1	1.48275	3.30924	5.75271	2.17612e-05	0.000132735	2.77324
ENSMUSG00000091475	Cerox1	1.3813	3.50689	5.7523	2.17792e-05	0.000132772	2.73316
ENSMUSG00000078853	Igtp	0.924386	4.68688	5.7497	2.18945e-05	0.000133403	2.47592
ENSMUSG00000020668	Kif3c	-0.808032	5.93918	-5.74848	2.19487e-05	0.00013361	2.27591
ENSMUSG00000052566	Hook2	1.3424	3.74138	5.7484	2.19523e-05	0.00013361	2.67643
ENSMUSG00000020593	Lpin1	-0.7968	6.25526	-5.74334	2.21791e-05	0.000134872	2.2092
ENSMUSG00000005951	Shpk	1.15779	4.38092	5.74323	2.21838e-05	0.000134872	2.52878
ENSMUSG00000041773	Enc1	-1.28633	4.50238	-5.74274	2.2206e-05	0.000134934	2.59049
ENSMUSG00000036022	Fam122b	-1.89108	2.88749	-5.74123	2.22739e-05	0.000135273	2.88316
ENSMUSG00000032712	Resf1	0.888521	5.59385	5.74077	2.22951e-05	0.000135329	2.27178
ENSMUSG00000030588	Yif1b	-0.82997	6.19633	-5.739	2.23753e-05	0.000135742	2.21282
ENSMUSG00000045216	Hs6st1	-0.975487	4.30204	-5.73706	2.24634e-05	0.000136203	2.6039
ENSMUSG00000078238	Gm12854	-1.30488	3.64541	-5.73644	2.24915e-05	0.0001363	2.74683
ENSMUSG00000003849	Nqo1	1.18863	4.42146	5.73592	2.25153e-05	0.00013637	2.50492
ENSMUSG00000079215	Zfp664	-0.624581	5.89562	-5.735	2.25574e-05	0.000136551	2.25149
ENSMUSG00000038871	Bpgm	0.658718	5.70319	5.73224	2.26842e-05	0.000137172	2.23504
ENSMUSG00000021707	Dhfr	-1.39911	3.76558	-5.73204	2.26936e-05	0.000137172	2.72454
ENSMUSG00000022236	Ropn1l	1.51626	2.97719	5.73197	2.26967e-05	0.000137172	2.78324
ENSMUSG00000002731	Prkra	0.727968	5.84183	5.73095	2.27438e-05	0.000137382	2.20766
ENSMUSG00000020821	Kif1c	0.844292	4.51553	5.73	2.27878e-05	0.000137574	2.47336
ENSMUSG00000003721	Insig2	-0.714145	6.13857	-5.72766	2.28965e-05	0.000138156	2.19433
ENSMUSG00000049086	Bmyc	1.32502	3.88355	5.72702	2.29264e-05	0.000138262	2.60376
ENSMUSG00000050666	Vstm4	1.20705	4.03619	5.72458	2.30401e-05	0.000138872	2.5651
ENSMUSG00000022451	Twf1	0.4703	8.86919	5.72062	2.32262e-05	0.000139919	1.85255
ENSMUSG00000028893	Sesn2	0.644912	6.83544	5.71774	2.33628e-05	0.000140666	2.02746
ENSMUSG00000034109	Golim4	-0.791394	5.58855	-5.71738	2.33799e-05	0.000140694	2.27758
ENSMUSG00000028191	Bcl10	-0.634217	6.45606	-5.71613	2.34393e-05	0.000140976	2.11151
ENSMUSG00000022769	Sdf2l1	-0.907288	4.57039	-5.71547	2.34707e-05	0.000141088	2.49653
ENSMUSG00000035184	Fam124a	0.763359	6.03438	5.71508	2.34893e-05	0.000141124	2.14015
ENSMUSG00000024989	Cep55	-3.03077	1.19296	-5.71479	2.35034e-05	0.000141134	2.81607
ENSMUSG00000063063	Ctnna2	0.949708	5.36032	5.71409	2.35368e-05	0.000141259	2.26215
ENSMUSG00000033446	Lpar6	-1.01483	5.87748	-5.71277	2.35999e-05	0.000141561	2.22934
ENSMUSG00000064307	Lrrc51	0.909121	4.61032	5.71171	2.3651e-05	0.000141792	2.41463
ENSMUSG00000042246	Tmc7	2.57078	1.92426	5.71048	2.371e-05	0.00014207	2.84797
ENSMUSG00000047181	Samd14	0.934605	4.89241	5.70922	2.37709e-05	0.000142359	2.34802
ENSMUSG00000006715	Gmnn	-1.50895	3.28103	-5.70417	2.40164e-05	0.000143752	2.746
ENSMUSG00000020599	Rgs9	1.94077	1.71999	5.70382	2.40334e-05	0.000143777	2.83474
ENSMUSG00000035934	Pknox2	1.12539	3.92449	5.70325	2.40614e-05	0.000143868	2.54522
ENSMUSG00000031161	Hdac6	0.713441	5.32533	5.7017	2.41375e-05	0.000144246	2.24471
ENSMUSG00000031548	Sfrp1	1.06611	5.76504	5.70128	2.41579e-05	0.000144291	2.15608
ENSMUSG00000024087	Cyp1b1	4.60736	1.17231	5.70023	2.42099e-05	0.000144524	2.72885
ENSMUSG00000025558	Dock9	1.10708	4.33185	5.69796	2.43216e-05	0.000145113	2.44636
ENSMUSG00000020605	Hs1bp3	0.754368	5.40475	5.69353	2.45419e-05	0.00014635	2.21199
ENSMUSG00000025911	Adhfe1	0.525721	7.21783	5.69267	2.45849e-05	0.000146529	1.93014
ENSMUSG00000071655	Ubxn1	0.522731	7.30851	5.69209	2.46143e-05	0.000146626	1.91881
ENSMUSG00000027331	Knstrn	-3.46761	1.81161	-5.69022	2.47078e-05	0.000147101	2.7868
ENSMUSG00000037010	Apln	1.04485	3.76294	5.68997	2.47203e-05	0.000147101	2.55164
ENSMUSG00000041439	Mfsd6	-1.1863	3.80166	-5.68862	2.47884e-05	0.000147428	2.60996
ENSMUSG00000032418	Me1	0.72452	6.7046	5.68318	2.50649e-05	0.000148993	1.97182
ENSMUSG00000068329	Htra2	-0.840847	4.87845	-5.68231	2.51092e-05	0.000149178	2.35675
ENSMUSG00000033781	Asb13	0.774019	5.24918	5.68198	2.51261e-05	0.000149199	2.21884
ENSMUSG00000022483	Col2a1	2.40355	1.6993	5.67828	2.53162e-05	0.000150248	2.78323
ENSMUSG00000030890	Ilk	-0.838795	4.99466	-5.67574	2.54479e-05	0.000150949	2.31706
ENSMUSG00000027654	Fam83d	-1.87242	2.95443	-5.67385	2.55461e-05	0.000151452	2.7483
ENSMUSG00000019978	Epb41l2	0.601105	6.00624	5.67297	2.55917e-05	0.000151642	2.05934
ENSMUSG00000020949	Fkbp3	-0.568134	7.51784	-5.67044	2.57239e-05	0.000152345	1.86932
ENSMUSG00000041703	Zic5	-2.18969	2.45344	-5.66974	2.57609e-05	0.000152483	2.7669
ENSMUSG00000023505	Cdca3	-2.3371	2.31643	-5.66929	2.57842e-05	0.000152541	2.7688
ENSMUSG00000040028	Elavl1	-0.768421	6.28768	-5.66874	2.58135e-05	0.000152634	2.05356
ENSMUSG00000043061	Tmem18	0.768778	5.52932	5.66671	2.59202e-05	0.000153184	2.13143
ENSMUSG00000022390	Zc3h7b	0.674103	5.52594	5.66636	2.5939e-05	0.000153214	2.13204
ENSMUSG00000030284	Creld1	-0.563404	6.69597	-5.66521	2.59999e-05	0.000153492	1.96497
ENSMUSG00000028044	Cks1b	-0.957053	5.50885	-5.66263	2.61369e-05	0.00015422	2.19667
ENSMUSG00000032724	Abtb2	1.0283	4.9032	5.66107	2.62201e-05	0.000154629	2.24597
ENSMUSG00000038056	Kmt2c	0.724816	5.39958	5.66047	2.62525e-05	0.000154739	2.1452
ENSMUSG00000054619	Mettl7a1	-0.875288	5.01406	-5.66013	2.62705e-05	0.000154764	2.28147
ENSMUSG00000036820	Amdhd2	0.77265	5.22323	5.65812	2.63784e-05	0.000155318	2.1744
ENSMUSG00000042210	Abhd14a	0.688317	6.34522	5.65747	2.64137e-05	0.000155444	1.97108
ENSMUSG00000028675	Pnrc2	0.72836	7.36823	5.65504	2.65448e-05	0.000156134	1.8335
ENSMUSG00000015217	Hmgb3	1.36996	3.83667	5.65418	2.65915e-05	0.000156326	2.46325
ENSMUSG00000020431	Adcy1	-2.13458	4.05462	-5.65234	2.66915e-05	0.000156832	2.5533
ENSMUSG00000020142	Slc1a4	0.79557	8.19997	5.6517	2.67262e-05	0.000156954	1.75055
ENSMUSG00000056666	Retsat	-0.753398	5.53546	-5.64998	2.68204e-05	0.000157424	2.15265
ENSMUSG00000004110	Cacna1e	3.25831	0.670516	5.64808	2.69245e-05	0.000157953	2.58983
ENSMUSG00000029580	Actb	-0.482417	11.5471	-5.64603	2.70378e-05	0.000158534	1.61752
ENSMUSG00000001323	Srr	0.610644	6.38218	5.6444	2.71277e-05	0.000158978	1.9387
ENSMUSG00000070047	Fat1	-0.869774	9.02235	-5.64321	2.71938e-05	0.000159282	1.6965
ENSMUSG00000026566	Mpzl1	0.905641	5.51152	5.64007	2.73689e-05	0.000160158	2.07919
ENSMUSG00000030235	Slco1c1	1.26629	7.25768	5.64001	2.7372e-05	0.000160158	1.81246
ENSMUSG00000037814	NA	-2.53813	1.67923	-5.63741	2.75176e-05	0.000160926	2.69136
ENSMUSG00000022969	Il10rb	-1.41038	3.63105	-5.63604	2.75951e-05	0.000161295	2.55684
ENSMUSG00000027076	Timm10	0.67381	5.52723	5.63564	2.76176e-05	0.000161342	2.06863
ENSMUSG00000002068	Ccne1	-1.40794	3.45084	-5.635	2.76534e-05	0.000161468	2.57484
ENSMUSG00000071708	Sms	1.15003	3.67479	5.63204	2.78214e-05	0.000162334	2.45087
ENSMUSG00000048562	Sp8	-2.27128	2.68513	-5.63187	2.78308e-05	0.000162334	2.6884
ENSMUSG00000055692	Tmem191c	2.04694	1.8896	5.62973	2.7953e-05	0.000162962	2.69143
ENSMUSG00000004631	Sgce	-0.630996	6.2728	-5.62774	2.80671e-05	0.000163542	1.95995
ENSMUSG00000020549	Elac2	-0.972286	4.86737	-5.62573	2.81825e-05	0.000164129	2.25632
ENSMUSG00000030043	Tacr1	2.26378	1.57844	5.62501	2.82239e-05	0.000164285	2.68021
ENSMUSG00000054452	Tle5	-0.740046	5.29556	-5.6235	2.83111e-05	0.000164707	2.14075
ENSMUSG00000054091	1810037I17Rik	0.652366	7.28836	5.6218	2.84101e-05	0.000165197	1.77279
ENSMUSG00000043445	Pgp	-1.2604	4.3035	-5.62063	2.84778e-05	0.000165505	2.37633
ENSMUSG00000023904	Hcfc1r1	-0.672327	6.94649	-5.61916	2.85634e-05	0.000165916	1.83714
ENSMUSG00000018965	Ywhah	-0.836294	5.69067	-5.6169	2.8696e-05	0.000166601	2.05488
ENSMUSG00000054099	Slc25a40	-1.44692	3.99406	-5.61456	2.88338e-05	0.00016725	2.43952
ENSMUSG00000003355	Fkbp11	-1.55574	3.025	-5.61449	2.88377e-05	0.00016725	2.60242
ENSMUSG00000020829	Slc46a1	1.21538	4.70033	5.61228	2.89686e-05	0.000167922	2.18952
ENSMUSG00000021965	Ska3	-2.63809	1.47701	-5.60945	2.91368e-05	0.00016881	2.63215
ENSMUSG00000043207	Zmpste24	-0.628481	6.39556	-5.60901	2.9163e-05	0.000168874	1.89803
ENSMUSG00000038473	Nos1ap	-1.30294	3.58597	-5.60314	2.95151e-05	0.000170825	2.48514
ENSMUSG00000032640	Chsy1	1.03434	4.14273	5.60143	2.96192e-05	0.000171255	2.28863
ENSMUSG00000025486	Sirt3	0.668481	5.68835	5.60125	2.96297e-05	0.000171255	1.96576
ENSMUSG00000090841	Myl6	-0.510956	8.05605	-5.60095	2.96477e-05	0.000171255	1.66945
ENSMUSG00000025544	Tm9sf2	-0.598359	8.54445	-5.60091	2.96506e-05	0.000171255	1.63333
ENSMUSG00000027457	Snph	2.3417	2.90032	5.59536	2.99892e-05	0.000173122	2.52799
ENSMUSG00000027656	Ccn5	-3.47691	4.20183	-5.59509	3.00059e-05	0.000173129	2.49257
ENSMUSG00000050052	Tdrp	-1.29423	4.7629	-5.59159	3.02218e-05	0.000174285	2.23093
ENSMUSG00000048022	Tmem229a	1.26019	3.31978	5.58852	3.04128e-05	0.000175249	2.43184
ENSMUSG00000029571	Tmem106b	-0.70066	6.3155	-5.58839	3.04203e-05	0.000175249	1.87405
ENSMUSG00000033152	Podxl2	1.65221	3.28577	5.58613	3.05618e-05	0.000175974	2.43673
ENSMUSG00000040463	Mybbp1a	-0.710778	6.06627	-5.58545	3.06042e-05	0.000176128	1.91155
ENSMUSG00000062937	Mtap	-0.600367	6.41452	-5.58405	3.06922e-05	0.000176543	1.84277
ENSMUSG00000032046	Abhd12	-0.900666	6.81848	-5.58301	3.07577e-05	0.000176829	1.78637
ENSMUSG00000074364	Ehd2	-1.12628	5.17221	-5.58255	3.07866e-05	0.000176904	2.11255
ENSMUSG00000040084	Bub1b	-2.47005	2.23579	-5.5807	3.0904e-05	0.000177487	2.59803
ENSMUSG00000015222	Map2	0.835305	5.58837	5.58045	3.09196e-05	0.000177487	1.93946
ENSMUSG00000002233	Rhoc	-0.528274	7.26318	-5.5776	3.11008e-05	0.000178436	1.70381
ENSMUSG00000019432	Ddx39b	0.569966	7.37636	5.57442	3.13044e-05	0.000179512	1.66476
ENSMUSG00000010609	Psen2	0.636682	5.19384	5.57319	3.13836e-05	0.000179874	2.00625
ENSMUSG00000046204	Pnma2	1.98773	2.40177	5.57086	3.15339e-05	0.000180643	2.54304
ENSMUSG00000066441	Rdh11	0.813107	6.06145	5.56853	3.16847e-05	0.000181376	1.82907
ENSMUSG00000020330	Hmmr	-2.60346	0.856437	-5.56838	3.16943e-05	0.000181376	2.53379
ENSMUSG00000039419	Cntnap2	2.37688	3.3896	5.56702	3.17833e-05	0.000181793	2.41264
ENSMUSG00000029106	Add1	0.557196	8.08306	5.56565	3.18722e-05	0.000182208	1.58013
ENSMUSG00000029998	Pcyox1	-0.483091	7.70479	-5.56532	3.18938e-05	0.000182239	1.62745
ENSMUSG00000033569	Adgrb3	-1.30187	3.8037	-5.56492	3.192e-05	0.000182295	2.35581
ENSMUSG00000031885	Cbfb	-1.11822	5.33917	-5.56319	3.20335e-05	0.000182851	2.02026
ENSMUSG00000013495	Tmem175	0.538425	6.45905	5.56255	3.20759e-05	0.000182999	1.75772
ENSMUSG00000002602	Axl	-0.786298	7.28127	-5.56197	3.21138e-05	0.000183122	1.67536
ENSMUSG00000028036	Ptgfr	3.06444	1.01363	5.5606	3.22043e-05	0.000183545	2.48529
ENSMUSG00000030681	Mvp	-0.83978	5.91243	-5.55842	3.23491e-05	0.000184276	1.89012
ENSMUSG00000053929	Cyhr1	0.625127	6.49712	5.55799	3.23774e-05	0.000184344	1.74059
ENSMUSG00000028468	Rgp1	-0.903058	4.69166	-5.55692	3.24485e-05	0.000184655	2.14121
ENSMUSG00000031903	Pla2g15	-0.816907	4.95104	-5.55162	3.2804e-05	0.000186505	2.07375
ENSMUSG00000055430	Nap1l5	1.36817	3.66502	5.55157	3.2807e-05	0.000186505	2.28908
ENSMUSG00000024778	Fas	0.631129	6.46058	5.54712	3.31081e-05	0.00018812	1.72315
ENSMUSG00000039795	Zfand1	0.870773	4.35941	5.54688	3.31246e-05	0.00018812	2.12903
ENSMUSG00000025666	Tmem47	0.926858	6.5626	5.54258	3.34186e-05	0.000189693	1.69632
ENSMUSG00000022376	Adcy8	-2.4214	2.83019	-5.54203	3.3456e-05	0.000189766	2.49248
ENSMUSG00000039615	Stub1	-0.595927	6.50892	-5.54168	3.34804e-05	0.000189766	1.73725
ENSMUSG00000032198	Dock6	1.12509	3.92488	5.5416	3.34857e-05	0.000189766	2.21274
ENSMUSG00000039239	Tgfb2	-0.759732	5.62155	-5.54141	3.3499e-05	0.000189766	1.90341
ENSMUSG00000052512	Nav2	-0.991886	7.85714	-5.54088	3.35352e-05	0.000189832	1.57215
ENSMUSG00000016024	Lbp	3.94045	1.92606	5.54075	3.35446e-05	0.000189832	2.51389
ENSMUSG00000009681	Bcr	0.830997	4.26694	5.53684	3.38147e-05	0.000191264	2.12858
ENSMUSG00000023150	Ivns1abp	-0.744609	6.37305	-5.53614	3.38634e-05	0.000191432	1.75504
ENSMUSG00000022377	Asap1	0.692243	5.48378	5.53593	3.38786e-05	0.000191432	1.86785
ENSMUSG00000066687	Zbtb16	-2.78623	2.33181	-5.53361	3.404e-05	0.000192247	2.50702
ENSMUSG00000019715	Gle1	-0.562217	7.09988	-5.53192	3.41585e-05	0.000192819	1.63111
ENSMUSG00000031197	Vbp1	-0.775124	6.78182	-5.5306	3.42513e-05	0.000193245	1.67947
ENSMUSG00000031520	Vegfc	-2.28831	2.22878	-5.52893	3.43692e-05	0.000193813	2.4976
ENSMUSG00000020075	Ddx21	-0.837056	4.80299	-5.52736	3.44803e-05	0.000194342	2.05231
ENSMUSG00000041879	Ipo9	-0.564563	6.73954	-5.5259	3.4584e-05	0.000194828	1.66772
ENSMUSG00000028655	Mfsd2a	0.667493	7.34025	5.52475	3.4666e-05	0.000195192	1.56323
ENSMUSG00000026887	Mrrf	-0.842214	4.77495	-5.5227	3.48126e-05	0.000195912	2.04653
ENSMUSG00000026869	Psmd5	0.498666	6.69248	5.52231	3.48405e-05	0.000195912	1.64015
ENSMUSG00000029059	Prxl2b	1.00184	3.86531	5.52223	3.48463e-05	0.000195912	2.18512
ENSMUSG00000038665	Dgki	2.04618	1.84757	5.52114	3.49245e-05	0.000196252	2.4816
ENSMUSG00000003166	Dgcr2	0.607219	6.38839	5.5209	3.49418e-05	0.000196252	1.67968
ENSMUSG00000028936	Rpl22	0.482958	7.64912	5.52057	3.49655e-05	0.000196287	1.52453
ENSMUSG00000025933	Tmem14a	0.797679	4.64878	5.51862	3.51058e-05	0.000196976	2.00676
ENSMUSG00000051185	Fam174a	-1.08249	5.83566	-5.51798	3.51525e-05	0.000197139	1.82835
[truncated: 9,207 more rows]
