# Supplementary material for: Astrocytic cell adhesion genes linked to schizophrenia correlate with synaptic programs in neurons
Source: Cell Rep. Author manuscript; Available in PMC 2023 Dec 14. (PMC10721115; doi:10.1016/j.celrep.2022.111988)
Supplement: Supp file 10 [file NIHMS1946831-supplement-Supp_file_10.xlsx]

## Sheet: Sheet1
Table S7. Differential gene expression analysis for neuron villages grown with or without glial cells. * Genes that are also associated with astrocyte eigengene. ** Ranked order from largest to smallest of fold changes for genes that are positively associated with astrocyte eigengene plotted in Figure 4E. Related to Figure 4.
Gene	logFC	AveExpr	t	P.Value	adj.P.Val	B	Positive association to astrocyte eigengene*	Ranked order of fold-change magnitude**
COL19A1	-5.23318	6.50825	-82.0601	3.16074e-90	7.4426e-86	193.664	no	0
AC007493.1	-2.97273	4.70005	-57.1049	1.60576e-75	1.89055e-71	160.321	no	0
AL662797.3	3.60851	2.39093	45.4725	2.00318e-66	1.57229e-62	138.315	no	0
MT-ND6	-4.10958	4.76886	-43.9421	4.51767e-65	2.65944e-61	137.345	no	0
KLF15	-4.55361	1.84449	-37.3036	1.16043e-58	5.46491e-55	119.355	yes	1626
AC145285.7	-2.74958	2.75327	-34.5619	1.0211e-55	4.00731e-52	114.906	no	0
RPL41	-1.60882	7.2781	-32.2794	4.13872e-53	1.39215e-49	110.813	no	0
ZNF638	0.773054	7.62757	29.638	6.81737e-50	1.78365e-46	103.372	no	0
NGB	-0.848085	6.34995	-28.9696	4.83593e-49	1.0352e-45	101.467	no	0
FDPS	-1.86168	7.7797	-28.5496	1.68704e-48	3.31039e-45	100.169	yes	1603
JUND	-1.81327	5.19615	-28.4102	2.56264e-48	4.64173e-45	99.7939	no	0
F8	-8.17753	-1.26315	-32.2301	4.72978e-53	1.39215e-49	98.697	no	0
DPYSL4	1.63547	5.69419	27.1106	1.36636e-46	2.29811e-43	95.8365	yes	14
SLC26A3	-1.25716	4.84234	-27.0774	1.51569e-46	2.37933e-43	95.7214	no	0
FNBP1L	1.06158	8.51262	26.9911	1.98446e-46	2.84148e-43	95.3108	no	0
PRRT2	1.66013	5.08271	26.9388	2.33685e-46	3.05699e-43	95.3087	yes	13
AC074117.1	-3.40116	3.34918	-26.9805	2.05144e-46	2.84148e-43	94.9182	no	0
SGTA	1.3202	5.25376	26.5002	9.31173e-46	1.04411e-42	93.9289	yes	31
APP	0.798433	9.38523	26.5716	7.4247e-46	9.20155e-43	93.9254	no	0
ALDH1A2	-4.8856	3.29001	-26.5514	7.91665e-46	9.32067e-43	93.5721	no	0
F12	-9.11403	-1.21852	-29.3625	1.52199e-49	3.58384e-46	93.0796	no	0
NEMF	0.740871	6.75693	26.1927	2.47957e-45	2.53922e-42	92.8923	no	0
LUC7L3	0.794658	7.92724	26.1427	2.91005e-45	2.85512e-42	92.6585	no	0
HABP4	-1.89054	5.49559	-25.5928	1.71906e-44	1.61915e-41	91.022	no	0
AC079089.1	1.49827	4.96373	25.5338	2.08367e-44	1.88708e-41	90.8307	no	0
SF3B1	0.787145	7.17274	25.3444	3.87158e-44	3.37645e-41	90.1116	no	0
PNISR	0.907972	7.55114	25.0489	1.02483e-43	8.32127e-41	89.1075	no	0
RBFOX2	0.81059	9.28077	24.8616	1.90763e-43	1.4973e-40	88.3552	no	0
AP000688.1	-4.15197	1.69263	-25.2196	5.83369e-44	4.90592e-41	88.1363	no	0
APC	0.75071	8.1565	24.6719	3.59233e-43	2.72866e-40	87.8065	no	0
DDX39B	1.80273	5.19907	24.5492	5.41982e-43	3.98814e-40	87.5725	no	0
RXRB	1.45925	4.21172	24.5187	6.00302e-43	4.28343e-40	87.4724	no	0
KIAA1586	1.1305	5.15994	24.448	7.61555e-43	5.27421e-40	87.2349	no	0
CLIC1	-4.23285	5.49805	-24.3824	9.50018e-43	6.39145e-40	87.0235	no	0
XRCC5	0.945239	8.07753	24.2417	1.52885e-42	9.99993e-40	86.3551	no	0
RTN3	0.9722	9.4459	24.0783	2.6633e-42	1.69494e-39	85.6868	yes	90
TCP1	0.918073	7.25528	23.9251	4.49356e-42	2.71307e-39	85.3337	no	0
CBX1	0.935553	7.57184	23.9093	4.74336e-42	2.79229e-39	85.2561	no	0
AC018541.1	-2.05255	2.63724	-24.0171	3.28132e-42	2.03329e-39	85.2153	no	0
FABP3	-6.77392	4.7693	-23.8446	5.92018e-42	3.40006e-39	85.1577	no	0
CCNT2	1.00133	5.79285	23.8179	6.48717e-42	3.63699e-39	85.0638	no	0
AC114947.2	-3.09308	4.20522	-23.4989	1.94945e-41	1.04326e-38	83.9511	no	0
TUBA1A	1.25339	12.7202	23.6318	1.23086e-41	6.74027e-39	83.8593	yes	35
CC2D1A	0.891393	6.01037	23.3774	2.97164e-41	1.55496e-38	83.5271	no	0
C2	-7.4055	-1.6663	-26.1926	2.48023e-45	2.53922e-42	83.0592	no	0
KLHL7	0.88401	7.03049	23.1845	5.82479e-41	2.91822e-38	82.7812	no	0
IER5L	-1.95848	4.55804	-23.1435	6.72253e-41	3.23052e-38	82.7724	no	0
HDAC3	0.952714	5.57268	23.1516	6.53552e-41	3.20608e-38	82.7646	no	0
CDC37	0.915695	6.44494	23.1367	6.88461e-41	3.24224e-38	82.655	no	0
PREP	0.989557	5.68522	23.0974	7.90297e-41	3.61501e-38	82.5675	no	0
MOAP1	1.20681	6.72749	23.0945	7.9832e-41	3.61501e-38	82.4825	no	0
MVD	-1.91393	7.1307	-22.9933	1.13902e-40	5.06046e-38	82.1329	no	0
MIF	-1.67976	6.3056	-22.9668	1.25072e-40	5.45386e-38	82.0928	no	0
SEC61G	-0.908145	8.59099	-22.8327	2.00742e-40	8.59432e-38	81.4378	no	0
APBA2	0.902938	6.50508	22.5998	4.58707e-40	1.92878e-37	80.7502	no	0
RSL1D1	0.809661	6.50089	22.4279	8.4733e-40	3.4699e-37	80.134	no	0
MATR3	0.808982	8.46433	22.4255	8.54692e-40	3.4699e-37	79.9681	no	0
CCT6A	0.930799	7.40296	22.3979	9.43609e-40	3.76596e-37	79.9542	no	0
TMEM43	1.04876	4.80082	22.3268	1.21756e-39	4.62418e-37	79.8801	no	0
SPAST	0.807161	6.53417	22.3559	1.09671e-39	4.30404e-37	79.8743	no	0
KMT2E	0.676397	7.70306	22.345	1.14052e-39	4.40259e-37	79.7441	no	0
INA	1.21248	8.98996	22.26	1.54797e-39	5.78574e-37	79.321	yes	42
FKBP1B	1.32028	6.41411	22.0339	3.50254e-39	1.28866e-36	78.714	yes	30
KPNA3	0.610155	7.19886	21.9826	4.21856e-39	1.52822e-36	78.4719	yes	272
LINC00513	-2.93207	4.20411	-21.9055	5.58226e-39	1.9916e-36	78.3514	no	0
RNF126	1.04082	4.98701	21.8607	6.56894e-39	2.30864e-36	78.1866	no	0
FXYD7	1.23288	8.19653	21.8495	6.84454e-39	2.37012e-36	77.8923	yes	39
CPE	0.951865	9.20769	21.8213	7.58395e-39	2.58811e-36	77.7075	no	0
ZNF91	0.840154	6.9556	21.6644	1.34578e-38	4.52702e-36	77.3256	no	0
CHST8	1.98201	6.53978	21.6343	1.50292e-38	4.9844e-36	77.2396	no	0
ACAD8	1.10086	4.6756	21.5721	1.88854e-38	6.17632e-36	77.1472	no	0
ARGLU1	0.731841	7.76692	21.4697	2.75293e-38	8.75989e-36	76.5399	no	0
EEF2	1.38082	9.25089	21.5024	2.44076e-38	7.87297e-36	76.522	no	0
NKTR	0.856264	6.7892	21.3455	4.35578e-38	1.34955e-35	76.1606	no	0
ACTG1	1.08408	10.8311	21.3864	3.74496e-38	1.17577e-35	75.9547	no	0
FAM32A	0.823049	6.68031	21.2529	6.13832e-38	1.85307e-35	75.824	no	0
ENDOD1	-1.91324	5.09519	-21.2092	7.22052e-38	2.15217e-35	75.8083	no	0
NAA16	0.86873	5.15788	21.0139	1.49542e-37	4.29422e-35	75.0519	no	0
AC005291.2	-2.16615	2.5567	-21.0954	1.10307e-37	3.24674e-35	75.0155	no	0
PPP2R1A	1.07754	7.42295	21.0329	1.39294e-37	4.04934e-35	74.9351	yes	65
SECISBP2L	0.727881	6.24976	20.9298	2.04839e-37	5.74207e-35	74.6524	no	0
TRABD2A	-1.27897	4.62839	-20.869	2.57324e-37	7.04559e-35	74.5568	no	0
NCOR1	0.62682	7.83386	20.9373	1.99182e-37	5.65078e-35	74.5486	no	0
PKD2L2	-2.29288	2.88235	-20.9217	2.11196e-37	5.85062e-35	74.526	no	0
FAM161B	1.18143	4.14707	20.7841	3.54115e-37	9.36893e-35	74.2418	no	0
GTF2I	0.769911	7.00564	20.8156	3.14591e-37	8.51455e-35	74.159	no	0
NAP1L4	0.775649	7.11049	20.8006	3.32855e-37	8.90651e-35	74.0921	no	0
F10	-6.83018	-2.00724	-23.2542	4.56477e-41	2.33667e-38	73.8684	no	0
SMC3	0.793074	6.80187	20.7162	4.57435e-37	1.1968e-34	73.799	no	0
HABP2	-4.26565	0.485348	-21.3327	4.56733e-38	1.39671e-35	73.7517	no	0
ARRB2	1.11127	5.52007	20.6579	5.70095e-37	1.47517e-34	73.6834	yes	56
AL606489.1	-2.03036	3.13421	-20.6496	5.88233e-37	1.50556e-34	73.6163	no	0
LPCAT1	1.35881	4.53022	20.6075	6.9005e-37	1.74716e-34	73.5602	no	0
CLK1	0.896057	5.54545	20.5473	8.66685e-37	2.17105e-34	73.2629	no	0
BTN2A1	1.08572	4.86206	20.5262	9.38899e-37	2.32718e-34	73.2332	no	0
AC125611.4	1.67208	3.54692	20.5025	1.02727e-36	2.51969e-34	73.1808	no	0
ZNF708	1.11991	5.66154	20.4349	1.32836e-36	3.19172e-34	72.8244	no	0
LTN1	0.765686	5.59083	20.4154	1.43077e-36	3.40306e-34	72.7579	no	0
KLHDC3	0.947507	6.14425	20.3963	1.53889e-36	3.62362e-34	72.6368	no	0
ZNF71	1.05034	4.66283	20.349	1.84311e-36	4.29701e-34	72.5723	no	0
PAXBP1	0.799166	5.53614	20.2939	2.27472e-36	5.20028e-34	72.2983	no	0
PCID2	0.881475	4.89608	20.2732	2.46186e-36	5.57398e-34	72.2682	no	0
NIPSNAP1	1.05526	6.6732	20.2965	2.25273e-36	5.20028e-34	72.2083	no	0
BZW2	1.12894	6.9326	20.2312	2.89145e-36	6.42311e-34	71.9346	yes	52
AP000787.1	-2.2326	4.17062	-20.1295	4.27198e-36	9.06237e-34	71.7656	no	0
TUBB	1.11732	10.7861	20.2659	2.53184e-36	5.67783e-34	71.7177	yes	55
SCD5	1.49771	6.93478	20.1483	3.97424e-36	8.66495e-34	71.6101	yes	18
NCBP2	0.856796	6.52183	20.1057	4.68171e-36	9.84289e-34	71.4883	no	0
CHMP7	1.01417	4.54746	20.0543	5.70492e-36	1.16812e-33	71.4504	no	0
UQCRB	1.00942	8.60518	20.1302	4.26121e-36	9.06237e-34	71.3941	no	0
FSCN1	1.17023	6.97632	20.0916	4.94164e-36	1.02974e-33	71.3901	no	0
AC016831.1	-2.72298	2.15239	-20.1452	4.02161e-36	8.68778e-34	71.3295	no	0
ECM1	-4.42121	2.45555	-20.0844	5.08137e-36	1.04957e-33	71.2354	no	0
UQCRC2	0.707782	7.24563	20.051	5.77774e-36	1.17283e-33	71.2146	no	0
SMCHD1	0.762391	6.73336	20.0336	6.17832e-36	1.24343e-33	71.1942	no	0
TFG	0.667717	6.47954	20.0069	6.84991e-36	1.35542e-33	71.1122	no	0
MTCH1	0.797486	7.44178	20.0263	6.35398e-36	1.26794e-33	71.0986	no	0
CSRNP1	-3.34123	1.38937	-20.215	3.07664e-36	6.77062e-34	71.0691	no	0
ZFYVE27	0.953518	4.93108	19.8896	1.07751e-35	2.07969e-33	70.7883	no	0
APLP1	0.825184	8.86678	19.9557	8.34478e-36	1.63745e-33	70.6964	yes	148
SRGAP3	0.97716	7.44437	19.9085	1.0014e-35	1.94876e-33	70.6427	yes	89
ZNF195	1.16951	5.08142	19.8371	1.32058e-35	2.50772e-33	70.5724	no	0
SMARCA5	0.753698	7.02902	19.8653	1.18379e-35	2.26623e-33	70.5139	no	0
CDC5L	0.751002	5.82689	19.8191	1.41611e-35	2.66762e-33	70.4407	no	0
SH3BP5	1.53922	5.94117	19.7912	1.57801e-35	2.949e-33	70.3183	no	0
LAMP1	0.897474	6.74225	19.742	1.91065e-35	3.51486e-33	70.0574	no	0
LCOR	0.526454	7.99228	19.7692	1.71913e-35	3.18742e-33	70.0567	no	0
RSF1	0.6389	7.52922	19.7383	1.93826e-35	3.53801e-33	69.9769	no	0
ATXN10	0.676854	7.90027	19.6895	2.34417e-35	4.24601e-33	69.7502	no	0
MTMR6	0.892648	6.70453	19.6426	2.81402e-35	5.05815e-33	69.6736	no	0
SMARCC2	0.911093	6.25818	19.6164	3.11703e-35	5.51855e-33	69.6107	no	0
TELO2	1.19512	3.80469	19.5691	3.74908e-35	6.49114e-33	69.6039	no	0
SRSF1	0.839289	5.42392	19.593	3.41587e-35	6.0025e-33	69.5934	no	0
BDP1	0.567292	6.84889	19.6201	3.07277e-35	5.48141e-33	69.5755	no	0
RNF20	0.862939	5.3421	19.5542	3.97406e-35	6.78096e-33	69.4484	no	0
SMIM29	-0.900475	6.13788	-19.5652	3.80789e-35	6.54484e-33	69.4398	no	0
INSIG1	-2.14695	5.62564	-19.4962	4.98885e-35	8.39089e-33	69.2398	no	0
AC025034.1	-2.59055	2.266	-19.576	3.65031e-35	6.36695e-33	69.2395	no	0
PRPF4B	0.724228	6.14273	19.5079	4.76374e-35	8.06991e-33	69.1977	no	0
ADAMTSL4-AS1	-2.69747	2.64844	-19.4733	5.45723e-35	9.11358e-33	69.0021	no	0
CUL2	0.744371	5.83767	19.44	6.21911e-35	1.02407e-32	68.9572	no	0
STK25	0.773546	5.77698	19.4334	6.38004e-35	1.03608e-32	68.9363	no	0
NSD3	0.716303	7.83832	19.4563	5.83254e-35	9.67175e-33	68.8404	no	0
KMT5B	0.665819	6.92636	19.4342	6.36005e-35	1.03608e-32	68.8373	no	0
TIA1	0.922062	5.94012	19.3797	7.87955e-35	1.27082e-32	68.7094	no	0
CPEB1	-2.24191	3.61516	-19.317	1.00872e-34	1.59922e-32	68.6083	no	0
WDR48	0.965928	5.44404	19.3347	9.40836e-35	1.50707e-32	68.5761	no	0
CDK5RAP2	0.968317	5.2206	19.3162	1.01195e-34	1.59922e-32	68.5233	no	0
CNPPD1	1.01217	4.5116	19.2762	1.18469e-34	1.83526e-32	68.4222	no	0
CEP162	1.11656	5.15598	19.278	1.1761e-34	1.83526e-32	68.3779	no	0
KCTD5	1.2312	3.81541	19.2166	1.49925e-34	2.2924e-32	68.2229	no	0
EIF2AK1	0.813215	5.95254	19.2261	1.44402e-34	2.22237e-32	68.101	no	0
KCNB2	1.26613	8.47464	19.2769	1.18147e-34	1.83526e-32	68.0678	no	0
KIAA1551	1.29207	4.67471	19.1866	1.68822e-34	2.54825e-32	68.0556	no	0
C8orf59	1.37721	5.46534	19.1614	1.86476e-34	2.7616e-32	67.8866	no	0
AC093503.2	1.50114	2.39696	19.1551	1.91186e-34	2.81366e-32	67.8842	no	0
ING4	1.17279	5.68369	19.1616	1.86327e-34	2.7616e-32	67.8689	no	0
DDB1	0.596367	6.08728	19.167	1.82443e-34	2.73629e-32	67.8568	no	0
ZNF326	0.789626	6.22836	19.1524	1.93239e-34	2.82621e-32	67.7841	no	0
EIF4A2	1.04527	9.07537	19.2126	1.52327e-34	2.3141e-32	67.7562	no	0
LURAP1L-AS1	-3.6375	3.16887	-19.1111	2.27641e-34	3.26846e-32	67.7174	no	0
SNRNP70	0.608324	6.85877	19.1488	1.96005e-34	2.84897e-32	67.7137	no	0
FCRLA	-7.3873	-1.39499	-20.4552	1.22997e-36	2.98579e-34	67.6935	no	0
CUL1	0.603815	6.06604	19.1147	2.2443e-34	3.24212e-32	67.6511	no	0
MLLT3	1.57901	6.57657	19.0801	2.57399e-34	3.65119e-32	67.4571	no	0
PLXNA4	1.74037	8.5578	19.0925	2.45032e-34	3.49683e-32	67.3178	no	0
ZNF770	0.867772	5.77869	19.0185	3.28824e-34	4.62014e-32	67.2918	no	0
FBXO21	0.781286	6.41955	18.9695	3.99706e-34	5.56916e-32	67.037	yes	173
CAMK2G	0.812562	6.17527	18.9562	4.21333e-34	5.83595e-32	67.0059	no	0
IPO5	0.823789	5.62159	18.934	4.60375e-34	6.33944e-32	66.9696	no	0
UNC5B-AS1	-5.57592	1.83846	-19.0179	3.29632e-34	4.62014e-32	66.9649	no	0
CCDC14	0.892139	5.99554	18.8847	5.60362e-34	7.67142e-32	66.7378	no	0
NIPBL	0.650641	7.2004	18.8664	6.02978e-34	8.15996e-32	66.5554	no	0
STOML1	1.42097	4.3877	18.7841	8.38224e-34	1.11512e-31	66.4751	no	0
ULK3	1.24236	4.24274	18.7608	9.20038e-34	1.20356e-31	66.3933	no	0
MT-ND4	-2.24624	11.0699	-18.8783	5.75034e-34	7.82678e-32	66.2877	no	0
NDUFAF7	0.955323	4.90565	18.7413	9.95102e-34	1.29457e-31	66.2626	no	0
CRMP1	0.793766	8.72263	18.8277	7.03908e-34	9.47139e-32	66.2535	yes	167
KARS	0.814484	5.96677	18.7613	9.18419e-34	1.20356e-31	66.245	no	0
EID1	0.934234	8.08052	18.8049	7.71134e-34	1.0317e-31	66.2179	no	0
USB1	0.948274	5.52179	18.7038	1.1565e-33	1.4881e-31	66.0555	no	0
ILF3	0.717536	6.8794	18.7249	1.0627e-33	1.37491e-31	66.0139	no	0
ANKMY2	1.00471	5.10525	18.6824	1.26037e-33	1.61293e-31	66.0083	no	0
UBA5	1.03019	5.17995	18.6733	1.30733e-33	1.66398e-31	65.9641	no	0
MT-CO2	-2.61475	11.3987	-18.7691	8.90149e-34	1.17755e-31	65.8195	yes	1620
ELMO1	1.41035	5.90518	18.6548	1.40853e-33	1.78315e-31	65.8179	yes	24
AL033528.2	-1.52526	3.99864	-18.5849	1.86623e-33	2.31285e-31	65.7169	no	0
RPRM	1.53926	7.32643	18.6521	1.42373e-33	1.79276e-31	65.6659	no	0
TMEM199	1.05644	4.80321	18.5892	1.83424e-33	2.28523e-31	65.6597	no	0
KIAA0232	0.595924	6.62869	18.6306	1.55212e-33	1.94403e-31	65.6586	no	0
AC006030.1	-0.997322	4.78776	-18.5511	2.13835e-33	2.63621e-31	65.5326	no	0
GFOD2	0.811357	6.3804	18.525	2.37584e-33	2.91374e-31	65.2526	no	0
EIF3F	0.998674	6.82549	18.4968	2.66309e-33	3.24911e-31	65.0925	no	0
CYB561A3	1.20895	3.92836	18.421	3.6186e-33	4.34731e-31	65.0452	no	0
CLK4	0.925032	4.46257	18.4183	3.65853e-33	4.37296e-31	64.9995	no	0
RNF10	0.636457	6.60268	18.4602	3.08746e-33	3.74744e-31	64.9699	no	0
PRKAB1	1.18997	3.65334	18.3865	4.16207e-33	4.94971e-31	64.9173	no	0
LIMK2	0.858469	4.98929	18.3579	4.67415e-33	5.50311e-31	64.7082	no	0
KIDINS220	0.667282	8.53085	18.4342	3.43079e-33	4.14281e-31	64.6811	no	0
FNTA	1.06879	5.52915	18.3535	4.75748e-33	5.57335e-31	64.6364	no	0
ZNF367	-1.70305	2.18777	-18.3695	4.45973e-33	5.27704e-31	64.5821	no	0
PTPRN	-1.57745	6.1147	-18.3441	4.94312e-33	5.76216e-31	64.5724	no	0
SUN2	0.977058	4.65282	18.2966	5.9953e-33	6.8864e-31	64.4891	no	0
PRPSAP1	0.720298	5.56089	18.309	5.70066e-33	6.58007e-31	64.455	no	0
RBM5	0.636961	6.25785	18.3116	5.64012e-33	6.54227e-31	64.3996	no	0
TOMM5	-1.22513	4.05852	-18.2327	7.7765e-33	8.67836e-31	64.2915	no	0
SRSF7	0.774018	6.61204	18.2813	6.38208e-33	7.19038e-31	64.2385	no	0
NDUFA13	-1.05397	5.90615	-18.2577	7.02386e-33	7.87575e-31	64.2366	no	0
TOP2B	0.745832	7.0922	18.2913	6.12622e-33	6.98512e-31	64.2353	no	0
USP33	0.737296	7.1878	18.2907	6.14057e-33	6.98512e-31	64.2229	no	0
CIAO1	0.725085	5.3807	18.2215	8.14096e-33	8.95772e-31	64.1154	no	0
DDX5	0.877611	8.45435	18.2881	6.20768e-33	7.02752e-31	64.0899	no	0
PUM2	0.553277	7.1959	18.2284	7.91458e-33	8.79078e-31	63.9718	no	0
MAP4K5	0.602712	7.09879	18.2244	8.0438e-33	8.89236e-31	63.9633	no	0
SUGP2	0.566177	6.22334	18.1988	8.92967e-33	9.68972e-31	63.942	no	0
RNPS1	0.699063	7.14454	18.2173	8.28145e-33	9.06992e-31	63.9268	yes	218
ZNF136	1.17872	3.85906	18.0968	1.35438e-32	1.46292e-30	63.7343	no	0
SDHAF1	0.965162	4.63205	18.0666	1.53272e-32	1.61843e-30	63.5511	no	0
PPP4R3B	0.74174	6.44307	18.0951	1.36388e-32	1.46645e-30	63.4934	no	0
POLR2E	0.914329	6.55221	18.0901	1.39255e-32	1.49047e-30	63.4593	yes	113
DBI	-1.08945	7.33059	-18.0713	1.50396e-32	1.59522e-30	63.3369	no	0
MYCBP2	0.612701	8.2588	18.0889	1.39918e-32	1.49079e-30	63.2978	no	0
CCT5	0.788233	7.35771	18.0517	1.62952e-32	1.71296e-30	63.2251	no	0
MAEA	0.837191	5.58168	17.9773	2.21078e-32	2.28322e-30	63.0932	no	0
NAXD	0.95034	4.55139	17.9509	2.46401e-32	2.51169e-30	63.0846	no	0
ARHGEF12	0.722303	7.32933	17.998	2.03078e-32	2.12527e-30	63.0098	no	0
HIP1R	0.921277	5.17175	17.9414	2.56199e-32	2.60031e-30	62.9871	no	0
SETD2	0.470092	6.99678	17.9805	2.18182e-32	2.26323e-30	62.9731	no	0
ROCK1	0.72402	6.56358	17.9701	2.27723e-32	2.34157e-30	62.9696	no	0
HK1	0.731908	7.20412	17.9843	2.14843e-32	2.23846e-30	62.9643	no	0
LURAP1L	-1.96724	3.59383	-17.8988	3.05374e-32	3.07292e-30	62.9388	no	0
IFNAR1	0.803687	5.97555	17.8926	3.1325e-32	3.13877e-30	62.705	no	0
PGBD1	0.858256	4.63492	17.8517	3.70634e-32	3.68241e-30	62.67	no	0
AC058791.1	-3.04853	1.81602	-17.9379	2.59998e-32	2.62754e-30	62.6395	no	0
RAB3A	0.837049	8.15801	17.8799	3.29978e-32	3.29237e-30	62.4373	yes	143
LIPG	-4.74146	1.07231	-17.9571	2.40185e-32	2.45897e-30	62.2888	no	0
DPH7	0.800268	4.54968	17.7517	5.60216e-32	5.40631e-30	62.2649	no	0
UBTF	0.86787	5.49173	17.763	5.34577e-32	5.18012e-30	62.2178	no	0
REEP1	0.781658	7.9713	17.8212	4.20362e-32	4.15894e-30	62.2138	yes	172
ARFGAP2	0.843342	5.24744	17.7489	5.66687e-32	5.44644e-30	62.184	no	0
SEC24D	-2.22415	3.786	-17.6952	7.07836e-32	6.60618e-30	62.1049	no	0
KIF3A	0.719299	7.87399	17.7878	4.82444e-32	4.73338e-30	62.086	no	0
C1QTNF4	1.43345	7.04961	17.7684	5.22867e-32	5.08758e-30	62.0772	yes	22
SCYL1	0.686453	5.16597	17.7131	6.57189e-32	6.21479e-30	62.0455	no	0
TOR1B	0.957009	5.03372	17.7018	6.88529e-32	6.45928e-30	62.0106	no	0
AKAP9	0.618322	8.80966	17.7883	4.81494e-32	4.73338e-30	62.0034	no	0
NAA35	0.574494	6.03335	17.7149	6.52357e-32	6.19397e-30	61.9663	no	0
PNMA1	0.854413	6.83367	17.73	6.12797e-32	5.84192e-30	61.9444	yes	135
CALM3	0.804642	8.90139	17.7751	5.08564e-32	4.96894e-30	61.9321	yes	160
AFAP1	0.901746	6.25644	17.7024	6.86999e-32	6.45928e-30	61.8894	no	0
SERPINI1	1.66847	8.23638	17.7393	5.89702e-32	5.6446e-30	61.8352	no	0
VCP	0.807061	7.30698	17.6945	7.09799e-32	6.60618e-30	61.7518	no	0
ZNF146	0.806389	5.66703	17.6501	8.53292e-32	7.8794e-30	61.7317	no	0
DNTTIP2	0.923545	5.13285	17.6188	9.71417e-32	8.76397e-30	61.655	no	0
TMEM63B	0.670903	5.82758	17.6322	9.18851e-32	8.38612e-30	61.6418	no	0
TULP4	0.53232	7.52913	17.6625	8.10391e-32	7.51271e-30	61.6026	yes	345
EWSR1	0.67122	6.78712	17.6372	9.00228e-32	8.28034e-30	61.5669	no	0
RUFY2	0.679401	6.88668	17.6282	9.34305e-32	8.49424e-30	61.5204	no	0
SENP7	0.716375	7.22271	17.6348	9.0929e-32	8.33115e-30	61.5162	no	0
OLA1	0.480122	7.90119	17.6244	9.49442e-32	8.59866e-30	61.4079	no	0
REV1	0.593841	5.85994	17.5559	1.26183e-31	1.12547e-29	61.3222	no	0
HIVEP1	0.895823	5.29241	17.5418	1.33805e-31	1.18448e-29	61.3199	no	0
TTC39C-AS1	-3.7494	3.20184	-17.4748	1.76895e-31	1.52729e-29	61.171	no	0
CCT2	0.692258	7.86474	17.5621	1.22986e-31	1.10112e-29	61.1474	no	0
GOLM1	0.724683	7.20162	17.536	1.37064e-31	1.20878e-29	61.1026	no	0
ASXL3	1.03128	7.56082	17.5427	1.33336e-31	1.18448e-29	61.0945	no	0
ATAT1	0.873958	6.91993	17.4949	1.62667e-31	1.41863e-29	60.9568	yes	125
SESTD1	0.621317	7.34468	17.501	1.58578e-31	1.38812e-29	60.9454	no	0
FARP1	0.858922	7.96021	17.4902	1.659e-31	1.44149e-29	60.838	no	0
HNRNPR	0.714419	7.39826	17.4746	1.77071e-31	1.52729e-29	60.8265	no	0
AFDN-AS1	1.70969	3.66564	17.3662	2.7838e-31	2.36643e-29	60.7285	no	0
AC245033.2	-3.64666	0.981193	-17.5669	1.20551e-31	1.08344e-29	60.6875	no	0
RNF40	0.805599	5.0794	17.3751	2.6824e-31	2.29682e-29	60.645	no	0
SPEN	0.818728	6.34753	17.3768	2.66309e-31	2.28861e-29	60.5207	no	0
MIEF2	1.25208	3.1579	17.3059	3.58463e-31	3.00382e-29	60.4932	no	0
CD81	-1.01872	5.15346	-17.3306	3.23153e-31	2.72734e-29	60.4768	no	0
RPP21	-1.22032	3.21736	-17.292	3.79911e-31	3.14991e-29	60.428	no	0
RB1CC1	0.648521	7.00696	17.3667	2.77835e-31	2.36643e-29	60.4153	no	0
CHD8	0.594578	6.0537	17.3439	3.05672e-31	2.58909e-29	60.4145	no	0
SNN	1.18195	5.05056	17.3162	3.4333e-31	2.88728e-29	60.3985	no	0
MIR4435-2HG	-3.68547	5.05722	-17.2602	4.34198e-31	3.57485e-29	60.2429	no	0
LY96	-4.4799	0.724197	-17.505	1.55987e-31	1.37053e-29	60.1932	no	0
DOK4	1.02883	4.42936	17.2468	4.59281e-31	3.74211e-29	60.1709	no	0
METTL9	0.77591	7.36626	17.2946	3.75724e-31	3.12621e-29	60.0728	no	0
PPP2R3A	0.679115	6.36315	17.2563	4.4131e-31	3.62074e-29	60.0157	no	0
UBE2G1	0.674429	6.37446	17.2543	4.44981e-31	3.63818e-29	60.0051	no	0
MRFAP1	0.684627	7.51574	17.2798	3.99803e-31	3.30321e-29	59.9965	no	0
FADS2	-0.996486	6.248	-17.2384	4.757e-31	3.84925e-29	59.9757	yes	1544
TERF1	0.851768	6.1729	17.2328	4.87138e-31	3.90158e-29	59.9327	no	0
HSD17B3	-3.00852	1.92049	-17.2403	4.72017e-31	3.83262e-29	59.9257	no	0
PNN	0.651744	6.58613	17.2354	4.81704e-31	3.88448e-29	59.9041	no	0
SRSF2	0.636957	6.51958	17.2339	4.84747e-31	3.89568e-29	59.904	no	0
SCD	-1.97018	6.04497	-17.2113	5.33044e-31	4.25478e-29	59.9033	no	0
PTCD3	0.625484	5.31668	17.1747	6.2173e-31	4.86374e-29	59.78	no	0
ATF7IP	0.944524	6.70958	17.207	5.42872e-31	4.31858e-29	59.7699	yes	99
TUBB2B	0.985974	10.8451	17.3019	3.64424e-31	3.04294e-29	59.7634	yes	87
FNBP4	0.613755	6.39133	17.1962	5.68139e-31	4.50437e-29	59.7593	no	0
COPZ1	0.771957	6.35264	17.1767	6.16546e-31	4.85545e-29	59.6778	no	0
TSSC1	0.705305	5.49071	17.1466	6.99932e-31	5.42148e-29	59.6416	no	0
CD200	0.990071	7.12187	17.1864	5.92086e-31	4.67847e-29	59.6375	yes	85
IP6K2	0.797667	7.42013	17.1751	6.20819e-31	4.86374e-29	59.5633	no	0
MGEA5	0.630608	7.80934	17.1738	6.2422e-31	4.86705e-29	59.5241	no	0
VMP1	-0.641962	7.24947	-17.1553	6.74872e-31	5.24462e-29	59.5203	no	0
KAT5	0.759615	5.0364	17.0924	8.79628e-31	6.75268e-29	59.4613	no	0
CENPJ	1.35686	3.82961	17.0579	1.01748e-30	7.67905e-29	59.4273	no	0
FUBP1	0.641356	6.71722	17.1145	8.01308e-31	6.18636e-29	59.3792	no	0
TMX2	0.814104	5.5437	17.0735	9.52536e-31	7.23528e-29	59.3253	no	0
RBM14	0.941573	4.57681	17.0485	1.05859e-30	7.93839e-29	59.3217	yes	102
COG4	0.893787	4.94364	17.0457	1.07126e-30	8.00789e-29	59.2721	no	0
ERAL1	0.976182	4.55536	17.0336	1.12728e-30	8.39999e-29	59.2618	no	0
SMARCAD1	0.557074	6.8095	17.0748	9.47366e-31	7.2193e-29	59.2041	no	0
LINC01619	-2.63275	3.67539	-16.9861	1.37813e-30	1.01727e-28	59.155	no	0
PTPRH	-3.84285	1.26528	-17.0922	8.80398e-31	6.75268e-29	59.0354	no	0
COPB2	0.684254	5.89583	17.0099	1.24653e-30	9.25931e-29	59.0201	no	0
PPIL4	0.744615	6.00535	17.0061	1.26649e-30	9.37801e-29	58.9927	no	0
CEP95	0.86098	4.92622	16.9751	1.44403e-30	1.05927e-28	58.9763	no	0
TMEM97	-2.26405	5.689	-16.9786	1.42283e-30	1.04698e-28	58.968	yes	1613
RPS24	0.651802	9.30952	17.0758	9.43567e-31	7.21369e-29	58.9596	no	0
JPT1	0.759955	9.41013	17.0701	9.66242e-31	7.31579e-29	58.9247	no	0
MT-ND3	-2.0978	9.87518	-17.0552	1.0291e-30	7.74195e-29	58.8664	yes	1607
METTL2A	0.710996	5.15972	16.9405	1.67173e-30	1.21871e-28	58.8049	no	0
PXDN	1.0488	5.45049	16.9327	1.72821e-30	1.25599e-28	58.7385	no	0
PAQR7	-1.25982	3.70151	-16.8584	2.36828e-30	1.68477e-28	58.6116	no	0
FBXO11	0.471575	7.55957	16.9439	1.64807e-30	1.20519e-28	58.5762	no	0
FOS	-2.14075	4.15007	-16.8314	2.65632e-30	1.87271e-28	58.4834	no	0
NUDT16L1	0.870546	5.32759	16.8685	2.26887e-30	1.63379e-28	58.4787	no	0
PRKAR2B	0.903244	7.58687	16.9064	1.93228e-30	1.39569e-28	58.4061	no	0
CCNL1	0.725367	5.32497	16.8326	2.64337e-30	1.86917e-28	58.3283	no	0
GOLGB1	0.626099	6.52936	16.8615	2.33799e-30	1.67333e-28	58.3246	no	0
PPIL1	1.06112	5.09319	16.8144	2.85634e-30	2.00173e-28	58.2725	yes	69
USP15	0.557487	7.18154	16.8596	2.35629e-30	1.68132e-28	58.253	no	0
BOD1	0.73776	5.42864	16.8154	2.84414e-30	1.99913e-28	58.2426	no	0
HECW1	0.988476	8.49849	16.8655	2.29813e-30	1.64982e-28	58.1429	yes	86
SSRP1	0.794849	5.85102	16.7963	3.08402e-30	2.15488e-28	58.1159	no	0
KAT2A	1.1966	3.76875	16.7416	3.89423e-30	2.68121e-28	58.0926	no	0
PHF14	0.594431	8.24414	16.8352	2.61458e-30	1.85439e-28	58.0437	no	0
RTCB	0.712301	6.31264	16.7455	3.83009e-30	2.64479e-28	57.8506	no	0
TTF1	0.749386	4.87873	16.7086	4.48309e-30	3.05096e-28	57.8485	no	0
C5orf30	0.890211	5.10087	16.7148	4.36541e-30	2.98815e-28	57.8476	no	0
SRSF5	0.591864	7.3003	16.761	3.58578e-30	2.49069e-28	57.8186	no	0
CCNH	0.764135	5.15683	16.7087	4.48116e-30	3.05096e-28	57.8171	no	0
BFAR	0.906775	5.05566	16.7034	4.58348e-30	3.1103e-28	57.8048	no	0
ZNF33A	0.66579	6.47241	16.7356	3.9956e-30	2.74298e-28	57.7924	no	0
KHDRBS1	0.777568	7.83645	16.7558	3.66499e-30	2.53822e-28	57.7396	no	0
ANKRD26	0.703295	5.97041	16.6889	4.87685e-30	3.29041e-28	57.6453	no	0
C6	-5.48633	-2.32823	-18.2114	8.48273e-33	9.24735e-31	57.5995	no	0
PSPC1	0.760026	6.62675	16.6938	4.77392e-30	3.23022e-28	57.598	no	0
ERCC6L2	0.681481	5.9978	16.6737	5.20259e-30	3.49018e-28	57.5775	no	0
SLC7A8	-2.32585	2.92308	-16.6165	6.64506e-30	4.3707e-28	57.5676	no	0
KLF10	2.22738	3.13002	16.5955	7.26986e-30	4.74192e-28	57.5015	no	0
TMEM184C	0.766883	5.23923	16.6364	6.10208e-30	4.05892e-28	57.4985	no	0
NME9	1.05415	4.5185	16.614	6.71709e-30	4.40577e-28	57.4797	no	0
SF3B2	0.593419	7.08329	16.6748	5.1785e-30	3.48395e-28	57.4708	no	0
ZNF821	0.606622	6.28639	16.6526	5.69315e-30	3.80842e-28	57.4574	yes	276
FKBP2	-0.700414	6.7297	-16.6491	5.77997e-30	3.85555e-28	57.413	no	0
CACNB3	0.821019	5.47878	16.6218	6.49424e-30	4.29189e-28	57.4089	no	0
TBC1D14	0.605176	5.32825	16.6067	6.93042e-30	4.53307e-28	57.3634	no	0
COL6A5	-7.9608	0.471997	-16.7813	3.28809e-30	2.29067e-28	57.3475	no	0
SCARB2	0.649656	6.86082	16.6214	6.50701e-30	4.29189e-28	57.2625	no	0
MBD1	0.775599	4.62097	16.5622	8.38454e-30	5.42392e-28	57.2486	no	0
NTRK2	1.72103	7.5222	16.6316	6.22938e-30	4.13192e-28	57.2282	no	0
HARS	0.679463	6.50825	16.591	7.41092e-30	4.8073e-28	57.1678	no	0
VAT1L	-1.26039	7.69047	-16.5928	7.35445e-30	4.78384e-28	57.0871	yes	1569
TAF7	0.638139	6.99298	16.5514	8.78316e-30	5.66622e-28	56.9481	no	0
MKRN1	0.669689	6.71817	16.5415	9.16044e-30	5.89347e-28	56.9346	no	0
LINC01122	1.15652	5.87971	16.5063	1.06571e-29	6.8006e-28	56.8682	no	0
AC023469.1	-2.13193	2.01772	-16.4841	1.17214e-29	7.43946e-28	56.8176	no	0
C4orf3	0.634107	7.08567	16.5106	1.04594e-29	6.69256e-28	56.7629	no	0
SEC63	0.490432	7.02297	16.5001	1.09457e-29	6.96588e-28	56.7269	no	0
ITSN1	0.565885	7.63705	16.5139	1.03158e-29	6.61871e-28	56.7252	no	0
SAE1	0.686387	5.77632	16.4663	1.26523e-29	8.00871e-28	56.7094	no	0
CHST10	1.08545	3.86728	16.3832	1.8093e-29	1.11821e-27	56.5528	no	0
FAM163A	-4.71898	1.75531	-16.4059	1.64056e-29	1.02197e-27	56.4329	yes	1627
HNRNPC	0.884642	7.78419	16.4461	1.38003e-29	8.71192e-28	56.4107	no	0
PHAX	0.768695	6.10418	16.4046	1.64976e-29	1.02498e-27	56.4073	no	0
PRPF31	0.784661	5.02682	16.374	1.88284e-29	1.15758e-27	56.394	no	0
TUBB4B	0.919922	7.22968	16.4225	1.52763e-29	9.59232e-28	56.363	yes	109
FEZ1	0.705257	7.69651	16.4273	1.49629e-29	9.42063e-28	56.3407	yes	207
GRB2	0.696745	7.58855	16.4163	1.56925e-29	9.82742e-28	56.3045	no	0
MXI1	1.08376	5.50946	16.3623	1.98023e-29	1.21113e-27	56.2877	no	0
CEP290	0.743749	6.44621	16.3817	1.82092e-29	1.12244e-27	56.2737	no	0
CIAPIN1	0.776717	5.94264	16.3674	1.93672e-29	1.1876e-27	56.2634	no	0
NPC2	-2.01867	4.65073	-16.3205	2.37168e-29	1.43563e-27	56.2561	no	0
HSPD1	0.695015	8.01872	16.4113	1.6029e-29	1.00115e-27	56.2397	no	0
AKAP10	0.708817	5.24723	16.3357	2.22065e-29	1.34767e-27	56.2055	no	0
PTP4A1	-0.792067	6.88802	-16.351	2.07869e-29	1.26478e-27	56.1166	no	0
GPBP1	0.495943	7.08862	16.3598	2.00178e-29	1.22114e-27	56.1148	no	0
RPSA	0.848253	8.91926	16.3899	1.75822e-29	1.0895e-27	56.0535	no	0
LDB1	1.38269	3.35566	16.2523	3.18323e-29	1.89834e-27	56.0251	no	0
RPUSD4	1.03954	3.6887	16.25	3.2163e-29	1.91248e-27	55.9947	no	0
SDHAF2	0.959355	5.01102	16.2536	3.16597e-29	1.89692e-27	55.874	no	0
VPS4A	0.713362	5.80699	16.2695	2.95547e-29	1.77532e-27	55.8545	no	0
SLC35D2	-1.16521	4.13269	-16.2055	3.89868e-29	2.27797e-27	55.7957	no	0
PAPSS1	1.00939	7.45811	16.2732	2.90894e-29	1.75184e-27	55.6936	no	0
SOGA3	0.701436	6.78395	16.2523	3.18445e-29	1.89834e-27	55.6758	yes	213
SAMD14	0.842264	5.47142	16.2133	3.7689e-29	2.20762e-27	55.6484	no	0
ABCC10	0.851783	4.21358	16.1631	4.68489e-29	2.71712e-27	55.5729	no	0
KLHL29	1.46246	7.44885	16.239	3.37203e-29	2.00003e-27	55.5438	no	0
CAPRIN1	0.628858	6.74645	16.2177	3.69875e-29	2.17736e-27	55.5311	no	0
FKBP3	0.684675	7.76108	16.2326	3.46775e-29	2.05164e-27	55.4915	no	0
CCT7	0.685895	7.29842	16.2196	3.66826e-29	2.16482e-27	55.4814	yes	227
AC105446.1	-4.34546	0.844811	-16.2783	2.84576e-29	1.71818e-27	55.4791	no	0
RCBTB2	1.22843	4.04907	16.1339	5.31816e-29	3.03948e-27	55.4605	no	0
COPS3	0.672735	6.27173	16.1884	4.19803e-29	2.44076e-27	55.4531	no	0
FYN	0.575744	7.54189	16.2162	3.72286e-29	2.18609e-27	55.4459	no	0
SNX1	0.647121	5.31218	16.1529	4.89828e-29	2.82695e-27	55.4059	no	0
XRCC6	0.541472	6.91055	16.1892	4.18359e-29	2.43839e-27	55.3919	no	0
TCERG1	0.615809	6.18748	16.155	4.85356e-29	2.80803e-27	55.3192	no	0
BAZ1B	0.646407	6.20268	16.1494	4.97233e-29	2.85569e-27	55.2918	no	0
GLYR1	0.616607	6.17981	16.145	5.06808e-29	2.9036e-27	55.2759	no	0
FAM46A	-3.13186	3.71577	-16.0673	7.10151e-29	4.00046e-27	55.2409	no	0
2022-03-07	0.518153	6.55106	16.1271	5.4784e-29	3.12348e-27	55.1602	no	0
ZNF445	0.605863	5.26323	16.0947	6.30459e-29	3.56005e-27	55.159	no	0
BCL7A	0.847202	6.28708	16.1179	5.70032e-29	3.24216e-27	55.1433	yes	138
BAZ2B	0.733142	8.5284	16.151	4.93832e-29	2.8431e-27	55.0613	no	0
CAND1	0.484551	6.91085	16.1081	5.94775e-29	3.37474e-27	55.0391	no	0
THOC5	0.952378	4.96293	16.0562	7.45348e-29	4.16834e-27	55.0227	no	0
RIC8A	0.754512	4.958	16.0557	7.47034e-29	4.16834e-27	55.0219	no	0
HSPA9	0.548628	6.96672	16.1056	6.01388e-29	3.40406e-27	55.0213	no	0
LEO1	0.753781	5.45703	16.0452	7.81816e-29	4.35211e-27	54.9196	no	0
SPOP	0.639239	6.32088	16.0646	7.18531e-29	4.038e-27	54.9102	no	0
DLST	0.768521	4.98435	16.0212	8.68172e-29	4.81008e-27	54.8684	no	0
DDX17	0.594467	7.35826	16.0635	7.22195e-29	4.04894e-27	54.7974	no	0
AL354740.1	-1.17079	4.79296	-15.9691	1.08944e-28	5.9658e-27	54.6963	no	0
CCT8	0.59899	7.54665	16.0315	8.29952e-29	4.60917e-27	54.6377	no	0
PRPF39	0.610439	5.25071	15.9639	1.11444e-28	6.08857e-27	54.5894	no	0
CD59	0.73014	6.648	15.9911	9.89806e-29	5.44555e-27	54.5524	no	0
NEIL2	0.966604	5.29707	15.9461	1.20416e-28	6.56352e-27	54.5026	no	0
RNASEK	-1.32048	2.92263	-15.8978	1.48727e-28	7.97739e-27	54.5	no	0
PSIP1	0.704399	7.42457	15.9955	9.70709e-29	5.35299e-27	54.4924	no	0
NOL8	0.853256	4.37382	15.9091	1.41525e-28	7.65998e-27	54.4486	no	0
ZSCAN26	0.895328	3.95844	15.8941	1.51149e-28	8.07053e-27	54.4284	no	0
PPM1D	0.973543	4.49423	15.9048	1.44231e-28	7.77166e-27	54.4173	no	0
CCDC88C	1.47058	4.46259	15.8971	1.49167e-28	7.9828e-27	54.3827	no	0
LSS	-1.61848	5.89016	-15.9199	1.35022e-28	7.32572e-27	54.3653	no	0
CYSTM1	-0.823552	6.97528	-15.9434	1.21853e-28	6.62648e-27	54.3333	no	0
DAPK3	0.760956	4.68139	15.8798	1.60886e-28	8.51771e-27	54.2866	no	0
KIFC2	1.1645	4.87763	15.8797	1.60971e-28	8.51771e-27	54.2614	no	0
RPL6	0.792076	9.55812	15.9879	1.00367e-28	5.50897e-27	54.2426	no	0
HSD17B7	-2.02556	4.79944	-15.8611	1.74601e-28	9.21822e-27	54.2376	no	0
JAM3	0.698826	6.39475	15.8985	1.4823e-28	7.96887e-27	54.1762	no	0
HOXC-AS3	-5.77871	-1.90688	-16.9086	1.91447e-30	1.38708e-28	54.1325	no	0
SPAG9	0.526717	7.45644	15.9086	1.41833e-28	7.65998e-27	54.1111	no	0
MT-TI	-3.87047	0.650153	-16.0043	9.34419e-29	5.16497e-27	54.1105	no	0
LARP7	0.771848	5.48524	15.8591	1.76152e-28	9.27929e-27	54.1024	no	0
AC138123.2	-1.34689	2.8559	-15.7913	2.37018e-28	1.22392e-26	54.0355	no	0
CCDC93	0.817343	5.12519	15.8177	2.11127e-28	1.09987e-26	53.9617	no	0
PABPC1	0.875135	8.03683	15.889	1.54513e-28	8.21289e-27	53.9585	no	0
ST8SIA2	0.981121	5.99368	15.8302	1.99844e-28	1.04572e-26	53.916	yes	88
USP47	0.460887	6.91066	15.842	1.89857e-28	9.97893e-27	53.8755	no	0
PREB	0.823698	4.28508	15.7745	2.55163e-28	1.31473e-26	53.8692	no	0
RPS29	-0.70709	9.43601	-15.8915	1.52853e-28	8.14306e-27	53.8577	no	0
PET100	-0.770478	6.04079	-15.7954	2.32823e-28	1.21022e-26	53.7829	no	0
NCBP3	0.673059	5.84014	15.7933	2.34948e-28	1.21713e-26	53.774	no	0
PODXL2	0.856325	7.66609	15.8378	1.93358e-28	1.01403e-26	53.7715	yes	133
CASP8AP2	0.711683	5.18366	15.7715	2.58516e-28	1.32332e-26	53.7532	no	0
USP5	1.04048	5.48638	15.7736	2.56137e-28	1.31687e-26	53.724	no	0
PITPNB	0.574996	6.90458	15.7931	2.35188e-28	1.21713e-26	53.6591	no	0
THOC1	0.687487	5.29338	15.7266	3.14848e-28	1.60818e-26	53.5438	no	0
AQP3	-4.24874	0.847608	-15.8281	2.01728e-28	1.05324e-26	53.4999	no	0
NFE2L2	-1.49376	4.91521	-15.6911	3.68026e-28	1.85566e-26	53.4756	no	0
CNTFR	1.07382	5.4958	15.7048	3.46537e-28	1.75105e-26	53.42	yes	66
CYTOR	-3.93087	4.66391	-15.6603	4.2133e-28	2.11536e-26	53.4113	no	0
EIF3L	0.853353	4.04418	15.6598	4.22389e-28	2.11617e-26	53.3947	yes	137
MEGF9	0.738757	6.3701	15.7149	3.31386e-28	1.68171e-26	53.3706	no	0
NEO1	0.518423	6.37232	15.7119	3.3581e-28	1.7005e-26	53.3601	yes	359
MT-ATP6	-2.40003	9.84129	-15.7728	2.57063e-28	1.31875e-26	53.3246	no	0
MAPRE3	0.71841	6.8479	15.7157	3.30223e-28	1.67943e-26	53.3206	yes	198
BRWD1	0.443405	7.14485	15.719	3.256e-28	1.6595e-26	53.31	no	0
CORO7	0.865772	4.24802	15.6436	4.53617e-28	2.25821e-26	53.2995	no	0
SUPT20H	0.818621	5.49124	15.6533	4.3465e-28	2.17257e-26	53.1968	no	0
ZNF84	0.881434	5.49521	15.6528	4.35493e-28	2.17257e-26	53.1932	no	0
ATP6V1H	0.671817	7.02536	15.6856	3.76942e-28	1.89655e-26	53.1728	no	0
CIR1	0.658062	5.78125	15.6227	4.97159e-28	2.46975e-26	53.0296	no	0
H2AFY2	1.16531	6.69736	15.6108	5.23917e-28	2.59719e-26	52.8708	yes	49
CTIF	0.691755	6.65173	15.6078	5.30927e-28	2.62642e-26	52.8686	no	0
RBM22	0.825667	5.20764	15.5707	6.25469e-28	3.07472e-26	52.8646	no	0
PMPCA	0.717989	5.11928	15.5666	6.36875e-28	3.12427e-26	52.8572	no	0
KIAA0922	1.23237	5.91221	15.5713	6.23762e-28	3.07274e-26	52.7823	yes	40
MAF1	0.801225	4.93187	15.5381	7.22059e-28	3.48408e-26	52.7542	no	0
EXOC7	0.599382	5.83073	15.5595	6.57159e-28	3.20628e-26	52.7453	no	0
SMIM4	-0.777363	5.9888	-15.5588	6.5904e-28	3.20628e-26	52.7439	no	0
SH3BGRL3	-0.872491	8.22823	-15.6004	5.48639e-28	2.70834e-26	52.6932	no	0
AGPS	0.560892	6.49233	15.5613	6.51789e-28	3.19079e-26	52.6814	no	0
TCAF1	0.756999	5.9757	15.5481	6.90884e-28	3.34738e-26	52.6756	no	0
LSM3	0.584287	6.68207	15.5591	6.58239e-28	3.20628e-26	52.6488	no	0
TUFM	0.513773	7.12893	15.5556	6.68542e-28	3.24581e-26	52.5867	yes	361
SMIM18	1.23333	6.21301	15.5251	7.6468e-28	3.68219e-26	52.5442	yes	38
PPP5C	0.607039	5.57063	15.4978	8.62689e-28	4.11209e-26	52.5013	no	0
SLC25A11	0.841152	5.85964	15.5046	8.374e-28	4.00778e-26	52.4953	yes	140
BRF2	1.20627	3.80002	15.421	1.21207e-27	5.74258e-26	52.3623	no	0
SLC39A6	0.631631	7.04768	15.4981	8.61613e-28	4.11209e-26	52.3389	no	0
AAAS	0.807069	4.53983	15.422	1.20682e-27	5.72924e-26	52.2881	no	0
ATP5I	-0.602986	8.77626	-15.5211	7.78377e-28	3.7405e-26	52.2865	no	0
CCDC88A	0.596445	8.09075	15.5054	8.34194e-28	4.00056e-26	52.2671	no	0
TUBB2A	0.83102	10.1284	15.547	6.94445e-28	3.35772e-26	52.2405	no	0
NOA1	0.967286	3.94245	15.3901	1.3903e-27	6.53443e-26	52.2126	yes	92
LRPPRC	0.516376	6.50504	15.4404	1.11215e-27	5.29046e-26	52.1443	no	0
CDK5RAP3	0.820799	5.49686	15.4031	1.31221e-27	6.20452e-26	52.0886	no	0
L3MBTL2	0.917803	3.88913	15.3561	1.61625e-27	7.50646e-26	52.0687	no	0
FN3KRP	0.841205	4.59017	15.3723	1.50428e-27	7.042e-26	52.0604	no	0
SIRT7	0.957012	3.8352	15.3523	1.64378e-27	7.6193e-26	52.0587	no	0
GLT8D1	0.610742	4.71868	15.3715	1.50953e-27	7.05258e-26	52.0432	no	0
TIAL1	0.614529	5.92478	15.3726	1.50238e-27	7.042e-26	51.9056	no	0
EHMT2	0.767024	4.73992	15.3317	1.80125e-27	8.28398e-26	51.8635	no	0
NARF	0.734505	6.38649	15.367	1.54015e-27	7.18135e-26	51.8269	no	0
DDX49	0.704914	5.29713	15.3363	1.76511e-27	8.13367e-26	51.8153	no	0
BAHCC1	1.95541	3.54706	15.2843	2.22412e-27	1.00658e-25	51.7789	no	0
UQCR11	-0.588031	8.33518	-15.3939	1.36677e-27	6.43665e-26	51.7648	no	0
2022-09-07	0.52213	8.74722	15.402	1.31847e-27	6.22166e-26	51.7409	no	0
SAFB	0.5323	6.37945	15.3422	1.71886e-27	7.95168e-26	51.7201	no	0
SNAPC3	0.664546	6.3471	15.3379	1.75253e-27	8.09152e-26	51.7033	no	0
CD96	-2.17589	1.47849	-15.3182	1.9124e-27	8.74393e-26	51.6526	no	0
MEGF8	-0.693621	5.10977	-15.2849	2.21825e-27	1.00642e-25	51.6341	no	0
MTMR7	0.851014	6.58464	15.3272	1.8374e-27	8.43376e-26	51.6287	no	0
RHOQ	-1.19584	4.91507	-15.2695	2.37544e-27	1.06137e-25	51.6004	no	0
BLMH	0.795773	5.40325	15.284	2.22715e-27	1.00658e-25	51.5684	no	0
MAPK8IP1	-0.675876	5.92281	-15.2911	2.15777e-27	9.82768e-26	51.5589	yes	1487
ZNF138	1.13291	5.43636	15.2752	2.31508e-27	1.03637e-25	51.524	no	0
GTF3C5	0.926666	4.48381	15.2461	2.63541e-27	1.16866e-25	51.5134	no	0
ISL2	3.01022	3.1366	15.1974	3.27449e-27	1.41997e-25	51.4253	no	0
GGNBP2	0.560409	6.83498	15.2803	2.26361e-27	1.01915e-25	51.3947	no	0
SFPQ	0.728029	7.6001	15.2896	2.17162e-27	9.87166e-26	51.3532	no	0
ANKRD12	0.67768	7.17954	15.2785	2.28228e-27	1.02559e-25	51.3483	no	0
ATP5B	0.745078	8.76742	15.3119	1.9673e-27	8.97751e-26	51.3323	yes	186
ZNF292	0.564719	7.65685	15.2834	2.23266e-27	1.00713e-25	51.3244	no	0
PFKM	0.833551	5.9096	15.2378	2.73551e-27	1.2085e-25	51.3036	no	0
PIK3IP1	1.65045	3.19078	15.1639	3.80212e-27	1.62189e-25	51.274	no	0
XXYLT1	0.907503	5.20183	15.2101	3.09471e-27	1.35197e-25	51.2628	no	0
RARS2	0.649316	6.2649	15.2336	2.78684e-27	1.22887e-25	51.2465	no	0
CD276	0.613245	5.27665	15.2068	3.13956e-27	1.36902e-25	51.242	no	0
KRIT1	0.560532	5.61493	15.2101	3.09455e-27	1.35197e-25	51.2174	no	0
RTN1	0.750674	10.5932	15.3241	1.86336e-27	8.53628e-26	51.2058	no	0
UBR5	0.767122	7.04815	15.2431	2.67095e-27	1.1822e-25	51.2057	no	0
SRRT	0.78889	4.75735	15.1753	3.61316e-27	1.54971e-25	51.164	no	0
HINFP	0.737613	4.29943	15.162	3.8353e-27	1.63309e-25	51.1618	no	0
STRIP1	0.933271	5.16525	15.1788	3.55808e-27	1.53167e-25	51.1266	no	0
PAFAH1B1	0.462678	8.23881	15.2488	2.60406e-27	1.15913e-25	51.1107	no	0
MAPT	0.713803	8.83871	15.2579	2.50062e-27	1.11519e-25	51.0856	yes	201
STAU1	0.713371	7.02805	15.2143	3.03669e-27	1.33156e-25	51.0766	no	0
AC097478.1	-2.56	5.09093	-15.15	4.04496e-27	1.71616e-25	51.0755	no	0
ATP5A1	0.743712	8.54274	15.2483	2.61011e-27	1.15963e-25	51.0717	no	0
RGN	-3.234	1.1838	-15.2039	3.18141e-27	1.38471e-25	51.0565	no	0
WDR45B	0.671333	6.18652	15.1855	3.45285e-27	1.49456e-25	51.0399	no	0
NRXN1	0.68205	10.2926	15.2758	2.30991e-27	1.03603e-25	51.0264	no	0
ZNF33B	0.731025	6.01258	15.1728	3.654e-27	1.56154e-25	51.0021	no	0
AC007388.1	-0.958974	6.66017	-15.1815	3.51444e-27	1.51843e-25	50.9976	no	0
PKM	0.814077	8.07895	15.2198	2.96321e-27	1.30177e-25	50.9898	no	0
ZNF92	1.29392	4.42806	15.1243	4.53761e-27	1.91826e-25	50.973	no	0
PCM1	0.729607	7.78785	15.202	3.20723e-27	1.39337e-25	50.9435	no	0
MMAB	-0.970691	5.48867	-15.1361	4.30507e-27	1.82323e-25	50.9278	yes	1534
SDHA	0.777433	5.90994	15.1531	3.98996e-27	1.69588e-25	50.9256	no	0
PLPPR1	1.00993	9.01371	15.2264	2.87789e-27	1.26665e-25	50.9237	no	0
ANKRD36C	0.748658	7.10891	15.1749	3.62043e-27	1.55e-25	50.8937	no	0
FOSL2	-4.19118	1.06916	-15.1806	3.52892e-27	1.5219e-25	50.8929	no	0
SRSF3	0.657595	7.27633	15.1775	3.57817e-27	1.5375e-25	50.8863	no	0
POLR2C	0.848597	5.16426	15.1197	4.63151e-27	1.95445e-25	50.8638	no	0
UNC119	0.773877	5.0849	15.1134	4.76367e-27	2.00304e-25	50.8453	no	0
TMEM120B	-0.951425	5.77662	-15.1098	4.84226e-27	2.03097e-25	50.773	no	0
MAPT-IT1	1.72408	1.9128	15.0423	6.54806e-27	2.69558e-25	50.718	no	0
CCAR2	0.986037	4.28431	15.0602	6.04393e-27	2.50557e-25	50.7079	no	0
AC100774.1	-3.4978	-0.112432	-15.364	1.56035e-27	7.26118e-26	50.7003	no	0
CEP97	0.589205	4.87555	15.0728	5.71337e-27	2.38111e-25	50.6931	no	0
PIP5K1B	-2.50729	3.7515	-15.028	6.98099e-27	2.85384e-25	50.6703	no	0
BTBD10	0.465841	6.89674	15.1095	4.84734e-27	2.03097e-25	50.6251	no	0
ARID5A	-2.40921	2.82692	-15.002	7.84323e-27	3.18422e-25	50.567	no	0
ZNF618	0.809121	6.34533	15.08	5.53062e-27	2.31313e-25	50.5498	yes	157
KIAA0895L	0.63651	5.50305	15.0525	6.25463e-27	2.58836e-25	50.5244	no	0
ACTR1A	0.644676	6.75054	15.0789	5.55887e-27	2.32083e-25	50.501	yes	244
EPS15L1	0.506656	6.1414	15.0617	6.00426e-27	2.49352e-25	50.4932	no	0
WASF1	0.62271	6.59138	15.0667	5.87069e-27	2.44235e-25	50.4644	yes	256
SDF2L1	-1.13646	4.29592	-14.9958	8.06524e-27	3.26871e-25	50.4512	no	0
RPL4	0.867263	8.82902	15.1147	4.73643e-27	1.99515e-25	50.4408	no	0
ATG4B	0.520165	5.60932	15.0343	6.7864e-27	2.78396e-25	50.431	no	0
ERP44	0.550205	6.33636	15.0498	6.33237e-27	2.61593e-25	50.4172	no	0
SLC7A5	-1.18385	4.11045	-14.9755	8.83168e-27	3.56706e-25	50.3816	no	0
GOLGA4	0.510714	6.66518	15.0395	6.62884e-27	2.72407e-25	50.3361	no	0
NSD2	0.433517	6.8277	15.0251	7.0724e-27	2.8862e-25	50.2554	no	0
ANKRD10	0.661656	6.06844	15.0038	7.7802e-27	3.16408e-25	50.2402	no	0
ALDH3A2	0.941216	5.0374	14.9767	8.78676e-27	3.55501e-25	50.2371	no	0
ENPP6	-1.72713	2.04979	-14.9469	1.00419e-26	4.04201e-25	50.2201	no	0
CCNF	0.944711	3.73237	14.9279	1.09389e-26	4.36574e-25	50.1767	yes	98
ZNF620	0.932342	4.25274	14.9399	1.03621e-26	4.15665e-25	50.172	yes	105
SORBS2	0.764707	8.60501	15.0292	6.94386e-27	2.8436e-25	50.0841	no	0
AC006387.1	1.09735	4.55717	14.9169	1.14893e-26	4.53162e-25	50.0302	no	0
CREM	-1.03988	5.46971	-14.9343	1.06254e-26	4.24781e-25	50.0266	no	0
LANCL2	0.641092	5.42027	14.9388	1.04131e-26	4.17001e-25	50.0243	no	0
LRRC75A-AS1	0.997298	9.43337	15.0169	7.33558e-27	2.98843e-25	49.9391	no	0
LINC01471	-4.55979	0.387644	-15.0485	6.36747e-27	2.62583e-25	49.8725	no	0
DNAJA2	0.690849	6.14941	14.924	1.11279e-26	4.41869e-25	49.8701	no	0
SREK1	0.554985	6.09226	14.9177	1.14515e-26	4.52431e-25	49.85	no	0
ZC2HC1A	0.678742	7.81	14.9493	9.93612e-27	4.00626e-25	49.808	no	0
CUX2	1.23585	7.85927	14.9421	1.02618e-26	4.12346e-25	49.76	yes	36
KAT6B	0.66252	6.95101	14.9183	1.14204e-26	4.51962e-25	49.7594	yes	238
FUS	0.648104	7.34707	14.9256	1.10488e-26	4.39469e-25	49.7486	no	0
ZNF24	0.688108	5.43486	14.8766	1.3776e-26	5.34403e-25	49.7407	no	0
ARID2	0.612092	6.15945	14.8946	1.27037e-26	4.96078e-25	49.7398	no	0
PRUNE2	-1.76418	6.98082	-14.9029	1.22371e-26	4.79448e-25	49.7254	no	0
STRBP	0.399363	7.49955	14.9223	1.12174e-26	4.44673e-25	49.7222	no	0
UBE2V2	0.639343	7.62225	14.9258	1.10387e-26	4.39469e-25	49.7194	no	0
RHBDL2	-1.39417	4.7491	-14.8361	1.65252e-26	6.33093e-25	49.6859	no	0
ALAD	0.861329	4.35852	14.8227	1.75567e-26	6.70028e-25	49.6316	no	0
CDK17	0.781575	6.4262	14.8773	1.37293e-26	5.3347e-25	49.6297	no	0
CNOT3	0.855624	3.94508	14.8066	1.88752e-26	7.19183e-25	49.6096	yes	134
PABPC4	0.82921	5.48229	14.8484	1.56354e-26	6.02564e-25	49.6049	no	0
MIF-AS1	-1.08674	2.99869	-14.7836	2.09347e-26	7.92523e-25	49.6022	no	0
HNRNPA2B1	0.578351	8.3497	14.9105	1.18254e-26	4.64864e-25	49.5768	no	0
HSDL1	0.706925	5.6601	14.8464	1.57809e-26	6.07178e-25	49.5766	no	0
CWC27	0.623755	6.33273	14.8617	1.4725e-26	5.69342e-25	49.571	no	0
MAP6	0.562004	7.38761	14.8844	1.3297e-26	5.17529e-25	49.5585	yes	315
MAST1	0.564605	6.83996	14.8703	1.41672e-26	5.48675e-25	49.554	yes	313
MAP2K6	1.45041	4.37244	14.8048	1.90279e-26	7.22661e-25	49.5462	no	0
KALRN	0.770855	9.02211	14.9129	1.17004e-26	4.60719e-25	49.5197	no	0
PPP2R5B	0.71881	5.68351	14.8329	1.67691e-26	6.4101e-25	49.5123	no	0
NACA	0.592483	8.77131	14.9054	1.21007e-26	4.74893e-25	49.5086	no	0
TOX3	1.70014	5.79507	14.836	1.65351e-26	6.33093e-25	49.5073	yes	12
SLC6A17	-1.78109	4.05875	-14.7715	2.21078e-26	8.35588e-25	49.4785	no	0
GBP2	-5.11535	1.01154	-14.8444	1.59206e-26	6.11554e-25	49.4616	no	0
DYNC1LI2	0.553735	7.09625	14.8542	1.52367e-26	5.88161e-25	49.4531	no	0
CADM1	1.31866	10.0533	14.8975	1.25394e-26	4.90473e-25	49.3393	no	0
CAMK2B	0.563131	6.86853	14.8044	1.90603e-26	7.22727e-25	49.2518	no	0
CCDC115	0.87987	5.57171	14.7641	2.286e-26	8.62633e-25	49.215	no	0
AL139260.1	-1.15876	5.97937	-14.7539	2.39384e-26	9.01884e-25	49.1503	no	0
AC012640.4	-3.42759	0.315373	-14.8898	1.29793e-26	5.05999e-25	49.1262	no	0
CANT1	0.734909	4.3245	14.6963	3.10517e-26	1.16244e-24	49.0657	yes	194
ACP1	0.620354	6.75843	14.7498	2.43848e-26	9.17236e-25	49.0156	no	0
MFSD9	1.04725	3.17096	14.658	3.69189e-26	1.37335e-24	49.015	no	0
GPN1	0.719387	4.48855	14.6862	3.25108e-26	1.21513e-24	49.0005	no	0
UCHL1	0.568541	9.96377	14.8059	1.89344e-26	7.20273e-25	48.9407	no	0
EAF1	-0.714793	4.6127	-14.623	4.32559e-26	1.59897e-24	48.7255	no	0
CNP	0.69958	5.20829	14.6447	3.92192e-26	1.45662e-24	48.7198	yes	215
UNC79	0.536788	7.67046	14.7015	3.03287e-26	1.13718e-24	48.7047	yes	342
BPTF	0.509428	7.82045	14.7018	3.02956e-26	1.13718e-24	48.6899	no	0
SRP72	0.617256	6.53965	14.6653	3.57279e-26	1.33115e-24	48.6573	yes	261
TNFRSF12A	-3.58097	2.77747	-14.5747	5.38597e-26	1.96626e-24	48.6551	no	0
PHB2	0.854331	5.72288	14.6429	3.95347e-26	1.46372e-24	48.6477	no	0
PNMA8A	0.704629	5.25199	14.6162	4.46196e-26	1.6468e-24	48.5849	no	0
MBTPS1	0.759134	4.90417	14.604	4.71535e-26	1.73488e-24	48.5749	no	0
TUBB4A	0.911976	6.40779	14.6433	3.94628e-26	1.46336e-24	48.5668	yes	114
STARD4	-1.77776	3.96825	-14.5622	5.70017e-26	2.07453e-24	48.5575	no	0
KDM4A	0.774904	4.65923	14.5878	5.07477e-26	1.8613e-24	48.532	no	0
ZNF428	0.612237	8.75882	14.6749	3.42106e-26	1.27663e-24	48.4673	yes	269
PAQR4	0.846747	4.14783	14.5568	5.83975e-26	2.11878e-24	48.4562	no	0
AC008124.1	1.02122	5.70198	14.5852	5.13515e-26	1.88052e-24	48.3862	no	0
AC016044.1	1.85157	4.05846	14.5263	6.70941e-26	2.41939e-24	48.3247	no	0
SLC7A1	-1.15586	4.62797	-14.5251	6.74359e-26	2.4243e-24	48.2903	no	0
MYH10	0.582943	7.52314	14.6067	4.65891e-26	1.7168e-24	48.2879	no	0
EGLN2	0.729863	5.6088	14.5572	5.83035e-26	2.11863e-24	48.2733	no	0
WSB1	0.767094	7.92935	14.6019	4.75985e-26	1.74852e-24	48.2225	no	0
MCUB	-2.25453	3.05786	-14.4692	8.694e-26	3.09241e-24	48.1917	no	0
ECHDC1	0.621982	6.20669	14.5509	5.99999e-26	2.17023e-24	48.1743	no	0
AC093673.1	-1.10153	4.0203	-14.4828	8.1727e-26	2.92022e-24	48.1686	no	0
LBH	1.06665	7.50327	14.5791	5.27962e-26	1.93042e-24	48.1555	yes	67
ANKRD46	0.697109	6.9518	14.5625	5.69238e-26	2.07453e-24	48.144	yes	219
RBFA	0.875737	5.25689	14.5073	7.31103e-26	2.62428e-24	48.0898	no	0
CLASP1	0.531985	7.34534	14.5547	5.89559e-26	2.13575e-24	48.072	yes	347
ZNF354B	1.03841	3.48003	14.4523	9.39164e-26	3.32049e-24	48.0588	no	0
APOC1	-2.68449	1.49414	-14.4776	8.37049e-26	2.98184e-24	48.0249	no	0
HECTD1	0.454753	6.70187	14.5253	6.73778e-26	2.4243e-24	48.0057	no	0
COMMD9	0.738746	5.74253	14.5016	7.50405e-26	2.68946e-24	48.0032	no	0
MPP3	0.88418	5.73066	14.4978	7.63523e-26	2.73232e-24	47.9872	no	0
C1orf56	-1.33743	5.01199	-14.4633	8.9314e-26	3.17206e-24	47.9586	no	0
SHTN1	0.529463	7.68418	14.5374	6.37753e-26	2.30325e-24	47.9539	no	0
TAF1D	0.716656	5.9558	14.4824	8.18798e-26	2.92125e-24	47.8922	no	0
IDI2-AS1	-1.83954	1.92412	-14.4113	1.13176e-25	3.96572e-24	47.8248	no	0
CD151	0.844899	5.52479	14.4488	9.54175e-26	3.36851e-24	47.7876	no	0
GMPR2	0.914557	4.52988	14.4062	1.15816e-25	4.04618e-24	47.7219	no	0
LRRC49	0.629849	6.77907	14.4566	9.20792e-26	3.26043e-24	47.6826	yes	254
TMF1	0.527171	5.5123	14.4087	1.14509e-25	4.00645e-24	47.6119	no	0
NCOA2	0.718959	7.65629	14.4587	9.12017e-26	3.23423e-24	47.6005	no	0
UBA2	0.541046	6.25398	14.4115	1.13038e-25	3.96572e-24	47.536	no	0
ATXN7L3B	0.697986	6.86371	14.4136	1.11967e-25	3.93504e-24	47.4739	no	0
CERS6	0.629524	7.99128	14.4317	1.03121e-25	3.62958e-24	47.4408	no	0
CD63	-0.77668	8.82166	-14.4332	1.02403e-25	3.60971e-24	47.3835	no	0
NBN	0.829614	5.10225	14.3452	1.52932e-25	5.3192e-24	47.3691	no	0
SERPINB8	-1.60089	3.08322	-14.2523	2.33853e-25	8.00368e-24	47.2083	no	0
SRPK1	0.504235	6.79891	14.353	1.47624e-25	5.14979e-24	47.2081	no	0
DOPEY1	0.50969	6.76879	14.349	1.50303e-25	5.23549e-24	47.1947	no	0
AL449266.1	-1.10029	3.29946	-14.2496	2.36772e-25	8.09182e-24	47.1804	no	0
HAP1	-2.51094	3.22071	-14.2395	2.47965e-25	8.44984e-24	47.1443	yes	1616
LMBR1L	0.710638	5.41266	14.3026	1.85792e-25	6.43358e-24	47.1376	no	0
CPSF6	0.618733	6.55016	14.3292	1.64555e-25	5.71502e-24	47.1257	no	0
ECHS1	0.721306	6.5749	14.3204	1.71304e-25	5.94066e-24	47.0789	no	0
MAP2K3	1.3105	2.99987	14.226	2.63685e-25	8.97254e-24	47.0684	no	0
LINC-PINT	-1.25856	5.93718	-14.2903	1.96562e-25	6.79654e-24	47.0526	no	0
ACTR8	0.849008	4.16372	14.2414	2.45781e-25	8.38754e-24	47.0192	no	0
CEP192	0.812493	4.90379	14.2602	2.25515e-25	7.74081e-24	47.0085	no	0
SMC5	0.561157	6.29956	14.2868	1.99658e-25	6.88337e-24	46.9623	no	0
CAPN1	0.759173	5.92183	14.2548	2.31149e-25	7.92266e-24	46.8551	no	0
EIF2B5	0.65816	4.84418	14.2223	2.68213e-25	9.11343e-24	46.8421	no	0
NDUFA10	0.599516	6.39191	14.2621	2.23619e-25	7.68694e-24	46.8349	no	0
ZFP1	0.831503	4.12782	14.1988	2.9871e-25	1.00625e-23	46.8305	no	0
BSG	0.69107	7.90062	14.2893	1.97471e-25	6.81795e-24	46.7938	yes	224
FNTB	1.10623	3.08746	14.1618	3.53842e-25	1.18016e-23	46.7717	no	0
EVL	0.556811	8.03858	14.2837	2.02521e-25	6.97189e-24	46.7587	yes	323
C9orf78	0.586907	5.86263	14.1979	2.99855e-25	1.00867e-23	46.6025	no	0
CASP2	0.74034	4.26109	14.1496	3.74264e-25	1.24474e-23	46.5897	yes	191
ACIN1	0.507017	6.08653	14.1949	3.04093e-25	1.02001e-23	46.5637	no	0
ZC3H14	0.544247	6.16966	14.1965	3.01894e-25	1.01408e-23	46.5614	no	0
LRP12	0.854715	5.74378	14.1834	3.20561e-25	1.0722e-23	46.5495	no	0
CNOT2	0.560399	6.46653	14.2001	2.96862e-25	1.00241e-23	46.5446	no	0
ATP5EP2	-1.41106	3.17051	-14.1025	4.64544e-25	1.52561e-23	46.521	no	0
SNCA	-2.02299	7.32243	-14.2001	2.96934e-25	1.00241e-23	46.4909	no	0
BRD8	0.644393	5.23213	14.1461	3.80307e-25	1.26128e-23	46.4441	no	0
PMPCB	0.534609	5.70175	14.1526	3.69128e-25	1.2294e-23	46.4149	no	0
HNRNPDL	0.512668	7.75606	14.1999	2.97144e-25	1.00241e-23	46.4042	no	0
SNAPC2	0.950583	3.67581	14.094	4.83074e-25	1.58205e-23	46.4023	yes	96
AFF3	0.944273	8.66775	14.2189	2.72372e-25	9.22811e-24	46.3902	no	0
LDHB	0.87041	9.11229	14.2211	2.69712e-25	9.15118e-24	46.3546	no	0
LIMCH1	0.890213	7.72387	14.186	3.1675e-25	1.06096e-23	46.3362	no	0
EHMT1	0.474037	6.06004	14.1415	3.88453e-25	1.28648e-23	46.3229	no	0
CPXM2	-2.65271	1.12829	-14.1172	4.34215e-25	1.432e-23	46.3137	no	0
FADS3	-1.21587	4.54023	-14.0887	4.94875e-25	1.61397e-23	46.305	no	0
ZNF460	1.06172	3.01685	14.0545	5.79042e-25	1.87547e-23	46.2889	no	0
USP10	0.576049	5.65404	14.1193	4.30025e-25	1.42017e-23	46.2679	yes	298
HDAC2	0.598668	8.21932	14.1799	3.25769e-25	1.08807e-23	46.2618	no	0
AC026347.1	-2.13539	1.18057	-14.1091	4.50568e-25	1.48178e-23	46.2453	no	0
BOP1	0.966659	4.97129	14.0935	4.84049e-25	1.58304e-23	46.233	no	0
ATF2	0.43607	6.29404	14.1131	4.42501e-25	1.45728e-23	46.1653	no	0
ARMC5	0.876004	3.49406	14.0258	6.60809e-25	2.12569e-23	46.1146	yes	124
FEN1	1.00622	3.67321	14.0288	6.5162e-25	2.10188e-23	46.1083	no	0
RAB2A	0.526987	8.43417	14.1489	3.75482e-25	1.24704e-23	46.0977	no	0
FAXC	0.693715	5.7508	14.079	5.17514e-25	1.68314e-23	46.0688	no	0
CLPTM1	0.616305	6.15841	14.0835	5.06894e-25	1.65088e-23	46.0405	yes	262
NDUFB1	-0.61679	8.3561	-14.1289	4.11507e-25	1.36092e-23	46.0328	no	0
EXT2	0.544823	5.86805	14.0702	5.38756e-25	1.74981e-23	46.0166	no	0
FRYL	0.654845	6.73126	14.0917	4.8821e-25	1.59444e-23	46.0166	no	0
MT-ND4L	-1.80792	8.00941	-14.1001	4.6976e-25	1.54059e-23	45.9576	no	0
MRM2	0.792162	4.27898	13.984	8.01119e-25	2.55263e-23	45.8228	no	0
CALCRL	-3.80648	4.0382	-13.9396	9.82857e-25	3.0899e-23	45.7436	no	0
PPP3CA	0.629573	8.17082	14.0587	5.68171e-25	1.8428e-23	45.7098	no	0
GDI2	0.971122	7.66986	14.0395	6.20547e-25	2.00715e-23	45.666	yes	91
RPAP2	0.536638	6.72944	14.0156	6.92435e-25	2.22439e-23	45.6642	no	0
GDPD1	0.697478	5.81191	13.9872	7.89247e-25	2.51821e-23	45.6388	no	0
OAZ2	0.564333	7.48562	14.0273	6.56226e-25	2.11384e-23	45.634	no	0
OCIAD1	0.599871	8.03062	14.0372	6.26936e-25	2.02503e-23	45.6224	no	0
HNRNPH3	0.716691	6.56597	14.0019	7.37619e-25	2.36309e-23	45.618	no	0
ZNF800	0.723203	4.75118	13.9502	9.35894e-25	2.96203e-23	45.6036	no	0
GARNL3	1.0861	6.13143	13.9889	7.83081e-25	2.50533e-23	45.6031	yes	63
ANAPC2	0.946869	3.70685	13.9192	1.07957e-24	3.36698e-23	45.5993	no	0
KCTD1	1.12395	4.98064	13.9559	9.11696e-25	2.88933e-23	45.5984	yes	53
PNRC1	1.13957	4.40951	13.9345	1.00623e-24	3.15496e-23	45.5752	no	0
SRSF10	0.641047	6.42202	13.9874	7.88542e-25	2.51821e-23	45.5673	no	0
EBP	-1.32247	6.26157	-13.9667	8.675e-25	2.75668e-23	45.5215	yes	1579
MFSD10	0.673773	5.6477	13.9457	9.55601e-25	3.01225e-23	45.4678	no	0
BCCIP	0.581584	5.35052	13.9375	9.92323e-25	3.1155e-23	45.4677	no	0
PMS1	0.577513	5.77341	13.9483	9.44225e-25	2.98439e-23	45.4656	no	0
ELP2	0.579526	5.67089	13.9439	9.63723e-25	3.0338e-23	45.4579	no	0
JAK1	1.17515	8.56475	14.0134	6.99708e-25	2.24469e-23	45.4472	yes	48
HECA	-1.0778	3.15808	-13.8642	1.39171e-24	4.28373e-23	45.4297	no	0
RAPGEF5	1.09437	5.54927	13.9282	1.03595e-24	3.23952e-23	45.3938	no	0
NSDHL	-1.58056	4.72656	-13.8865	1.25583e-24	3.89094e-23	45.3605	yes	1592
YIPF1	0.742951	4.90078	13.9002	1.17901e-24	3.66256e-23	45.3523	no	0
MTA1	0.614138	4.75304	13.8938	1.21403e-24	3.76638e-23	45.346	no	0
MTF2	0.625708	6.85633	13.9471	9.49333e-25	2.99651e-23	45.3339	no	0
COX15	0.802378	4.30104	13.8769	1.31266e-24	4.06166e-23	45.325	no	0
MED24	0.784726	5.15265	13.9008	1.1753e-24	3.65584e-23	45.3223	no	0
PPM1G	0.544434	6.62933	13.9323	1.01637e-24	3.18252e-23	45.2907	no	0
PLPPR3	1.14413	6.32061	13.9241	1.05544e-24	3.29609e-23	45.2812	no	0
RHOT2	0.790049	4.77214	13.8764	1.31555e-24	4.06526e-23	45.2605	no	0
AC110814.1	0.859064	8.72682	13.9712	8.49698e-25	2.70376e-23	45.2387	no	0
COPS5	0.6792	6.18565	13.9101	1.12619e-24	3.50772e-23	45.2379	no	0
CHST12	0.789615	4.75092	13.8678	1.36917e-24	4.22541e-23	45.2241	no	0
SIRT6	0.588108	4.97262	13.8656	1.38297e-24	4.26242e-23	45.1856	no	0
LMAN2L	0.726677	4.28112	13.8396	1.55964e-24	4.76946e-23	45.1573	no	0
QARS	0.775203	4.93293	13.8565	1.44215e-24	4.43319e-23	45.1465	no	0
PTMA	0.681736	10.5043	13.9649	8.74713e-25	2.77586e-23	45.0353	no	0
SESN3	-1.44008	5.41947	-13.8341	1.59979e-24	4.87955e-23	45.0218	no	0
SLC3A1	-2.28385	2.99666	-13.7614	2.23962e-24	6.71801e-23	44.9738	no	0
DCP2	0.668582	5.07719	13.8188	1.7167e-24	5.21589e-23	44.9543	no	0
HARS2	0.762014	3.92733	13.7799	2.05559e-24	6.20551e-23	44.9317	no	0
ZNF74	0.82903	4.28937	13.7899	1.96238e-24	5.93174e-23	44.925	yes	146
CFI	-1.95843	0.817344	-13.8391	1.56315e-24	4.77401e-23	44.905	no	0
KMT5C	1.03848	3.3223	13.7581	2.2739e-24	6.81216e-23	44.9017	no	0
C14orf37	0.821842	6.31316	13.8401	1.55603e-24	4.76462e-23	44.8983	no	0
VIPAS39	0.819329	3.91193	13.7712	2.13949e-24	6.43405e-23	44.8911	no	0
LGALS3BP	0.954603	6.21499	13.8323	1.61315e-24	4.91026e-23	44.87	yes	95
CHERP	0.801808	3.93811	13.7628	2.22478e-24	6.68199e-23	44.8496	yes	162
HMGCS1	-1.26145	7.9818	-13.8485	1.49645e-24	4.59412e-23	44.7926	no	0
TSPAN5	0.772505	7.24718	13.8322	1.61402e-24	4.91026e-23	44.7575	no	0
RAB10	0.46112	7.97946	13.847	1.50707e-24	4.62069e-23	44.7521	no	0
IK	0.559151	6.59668	13.8047	1.83289e-24	5.55459e-23	44.7035	no	0
SRSF12	0.621744	5.36329	13.772	2.1317e-24	6.41881e-23	44.6997	no	0
DDX19A	0.717395	4.05699	13.7291	2.60085e-24	7.76201e-23	44.6773	no	0
DMTN	0.81689	5.76214	13.7741	2.1111e-24	6.36493e-23	44.657	yes	152
TNRC6C	0.745694	7.35345	13.8027	1.84956e-24	5.5979e-23	44.6094	no	0
ZFP69B	1.03441	3.36393	13.6961	3.02996e-24	8.95189e-23	44.609	no	0
AL645465.1	-1.86832	2.00335	-13.6672	3.46541e-24	1.01366e-22	44.4949	no	0
CD47	-1.39347	6.37889	-13.7445	2.4213e-24	7.23532e-23	44.4815	no	0
KATNB1	0.703952	4.68596	13.6921	3.08756e-24	9.09922e-23	44.4197	no	0
MT-ATP8	-2.43943	3.49484	-13.6435	3.86853e-24	1.12878e-22	44.4088	no	0
RSRP1	0.910892	6.14859	13.7236	2.66839e-24	7.94343e-23	44.373	no	0
RNF145	0.72175	6.33114	13.7219	2.68846e-24	7.99309e-23	44.3477	no	0
ZDHHC20	0.461647	6.26915	13.707	2.88115e-24	8.53364e-23	44.2909	no	0
IMMT	0.463661	6.56106	13.7145	2.78252e-24	8.2623e-23	44.2905	no	0
PDIA3	0.581901	7.95374	13.7461	2.40342e-24	7.19103e-23	44.2829	no	0
ANKRD54	0.634694	4.81902	13.6598	3.58631e-24	1.04773e-22	44.2522	no	0
CLU	-2.5756	5.88043	-13.6743	3.35262e-24	9.81892e-23	44.2386	no	0
OS9	0.641616	6.74476	13.7072	2.87896e-24	8.53364e-23	44.232	no	0
SKIV2L2	0.475403	6.16376	13.6853	3.18604e-24	9.35433e-23	44.2007	no	0
TIMP1	-2.99771	4.95137	-13.6242	4.23068e-24	1.22233e-22	44.1515	no	0
CREBBP	0.483986	6.45322	13.6809	3.25218e-24	9.53661e-23	44.147	yes	402
UPP1	-1.43585	5.06633	-13.6351	4.0219e-24	1.16774e-22	44.1409	no	0
DHCR7	-1.26567	5.11683	-13.6338	4.04698e-24	1.17358e-22	44.1328	yes	1570
RHEB	-0.474309	7.58373	-13.6968	3.02099e-24	8.9366e-23	44.1094	no	0
FBLL1	-1.25218	3.95556	-13.5901	4.95775e-24	1.41503e-22	44.0827	yes	1567
ITPKA	-3.90326	0.822094	-13.6385	3.95921e-24	1.15096e-22	44.0326	no	0
GAL	-3.58925	3.62016	-13.5644	5.58712e-24	1.58506e-22	44.0318	no	0
HACL1	0.732592	4.42564	13.592	4.91528e-24	1.40803e-22	43.9917	no	0
TSC22D1	0.542594	8.63985	13.6935	3.06786e-24	9.05248e-23	43.9652	no	0
BEST1	-0.980305	4.05259	-13.5653	5.56494e-24	1.58067e-22	43.9582	no	0
DHCR24	-1.3729	5.31223	-13.5989	4.75975e-24	1.36847e-22	43.9425	yes	1584
EPB41L4A-AS1	0.820401	5.62988	13.6149	4.41885e-24	1.27201e-22	43.9333	no	0
MARCKSL1	0.712902	10.4636	13.7255	2.64477e-24	7.88308e-23	43.926	yes	202
NAE1	0.494104	6.44181	13.6247	4.22164e-24	1.22122e-22	43.885	no	0
ACAT2	-1.90951	7.53457	-13.6406	3.92049e-24	1.14111e-22	43.8843	yes	1605
RFC2	0.737893	4.10895	13.5582	5.75033e-24	1.6294e-22	43.8781	no	0
IFNAR2	0.653842	5.25938	13.5906	4.94699e-24	1.41367e-22	43.8706	no	0
FXR1	0.559679	6.72579	13.6205	4.30458e-24	1.24216e-22	43.8328	no	0
TTC3	0.561697	9.79043	13.6889	3.13325e-24	9.22234e-23	43.8274	no	0
MPHOSPH8	0.493071	7.11591	13.6259	4.19874e-24	1.21609e-22	43.8162	no	0
OSBPL8	0.778461	8.22228	13.6425	3.88682e-24	1.13271e-22	43.7709	no	0
REPIN1	0.719251	4.67656	13.5517	5.92716e-24	1.67346e-22	43.7683	no	0
CDIPT	0.632802	5.68543	13.5754	5.3085e-24	1.50965e-22	43.7444	no	0
SMARCB1	0.720521	6.60215	13.5878	5.01066e-24	1.4284e-22	43.6922	no	0
AC106881.1	1.30868	3.972	13.5148	7.03943e-24	1.98037e-22	43.6875	no	0
THOC7	0.498429	7.00264	13.5907	4.94444e-24	1.41367e-22	43.663	no	0
SLITRK1	2.1443	3.31324	13.4923	7.81612e-24	2.18323e-22	43.6612	no	0
PRR14L	0.517841	5.98647	13.5568	5.78788e-24	1.63807e-22	43.6221	no	0
MYO6	0.592702	7.04847	13.5803	5.1905e-24	1.47788e-22	43.611	no	0
HMP19	1.09161	7.88382	13.5933	4.88586e-24	1.40131e-22	43.5707	no	0
FIG4	0.54065	5.28498	13.5133	7.08984e-24	1.99218e-22	43.5086	no	0
ANKS3	0.584827	5.09709	13.5038	7.40906e-24	2.07692e-22	43.4899	no	0
DST	0.60247	9.16788	13.5952	4.84137e-24	1.39024e-22	43.457	no	0
ZMYM5	0.741574	5.57118	13.5101	7.19636e-24	2.0197e-22	43.4542	no	0
AC090617.6	-3.32382	-0.351833	-13.6854	3.18445e-24	9.35433e-23	43.4357	no	0
RPL15	0.645209	10.4241	13.617	4.37469e-24	1.26084e-22	43.4269	no	0
HNRNPUL1	0.577286	5.59399	13.5028	7.44311e-24	2.08151e-22	43.4189	yes	297
TAF15	0.517669	7.16176	13.5403	6.25243e-24	1.76319e-22	43.4105	no	0
MAN1B1	0.657894	4.51707	13.4676	8.77051e-24	2.44401e-22	43.3987	no	0
NPM1	0.644687	8.30072	13.5565	5.79787e-24	1.63893e-22	43.3618	no	0
CHD1	0.534534	6.17906	13.4849	8.0938e-24	2.25811e-22	43.2641	no	0
MAFF	-1.57177	2.69866	-13.3804	1.31781e-23	3.62504e-22	43.2214	no	0
AC005237.1	-2.36844	2.67183	-13.3635	1.42644e-23	3.91018e-22	43.1432	no	0
TSN	0.633289	5.54364	13.4222	1.08398e-23	3.00288e-22	43.0477	no	0
RPL13A	0.769591	10.3057	13.5329	6.4715e-24	1.82278e-22	43.0431	no	0
EDRF1	0.58878	4.72965	13.3968	1.22064e-23	3.37352e-22	43.0405	no	0
DCTN6	0.743397	6.43109	13.4419	9.89166e-24	2.75318e-22	43.0303	no	0
BCAR1	0.644018	4.99999	13.4019	1.19177e-23	3.2976e-22	43.0254	no	0
SNX6	0.475798	6.52663	13.4362	1.01564e-23	2.82354e-22	42.9961	no	0
ALDH18A1	0.769639	4.76621	13.3853	1.28831e-23	3.55221e-22	42.9779	no	0
MMP1	-4.33582	-0.0207036	-13.5029	7.44247e-24	2.08151e-22	42.9686	no	0
TRA2A	0.644366	7.04124	13.4344	1.02399e-23	2.84337e-22	42.9282	no	0
EIF2AK3	-0.821566	5.46417	-13.3828	1.30325e-23	3.58919e-22	42.9029	no	0
LMNB1	1.06838	4.86593	13.3708	1.37836e-23	3.78279e-22	42.8952	no	0
SRFBP1	0.603538	5.00566	13.3723	1.36908e-23	3.76169e-22	42.8858	no	0
AL590302.2	-5.61189	-1.6127	-13.8059	1.82201e-24	5.52871e-23	42.8543	no	0
PCNT	0.925525	4.38815	13.3451	1.55487e-23	4.23755e-22	42.8438	no	0
AASDHPPT	0.660846	7.67503	13.4292	1.04935e-23	2.91037e-22	42.8315	no	0
COQ9	0.713148	4.69602	13.3457	1.54993e-23	4.22899e-22	42.8038	no	0
SYNGR1	-0.73035	4.59248	-13.3312	1.65889e-23	4.50022e-22	42.7798	no	0
MTERF2	0.786162	4.60176	13.338	1.60733e-23	4.37041e-22	42.7783	no	0
ZUFSP	0.58611	4.90568	13.3413	1.58263e-23	4.30822e-22	42.756	no	0
PELI1	1.61191	5.18263	13.3509	1.51266e-23	4.13209e-22	42.7553	no	0
PMAIP1	-3.9765	2.33758	-13.2813	2.09553e-23	5.59449e-22	42.7478	no	0
HINT2	-0.988636	4.77783	-13.3256	1.70282e-23	4.60878e-22	42.7372	no	0
GPNMB	-3.70447	0.434351	-13.3924	1.24606e-23	3.43974e-22	42.7363	no	0
TMCO3	0.570732	5.50452	13.3541	1.49025e-23	4.07561e-22	42.7349	no	0
ACTL6B	0.641721	6.22011	13.3547	1.48656e-23	4.07024e-22	42.6483	no	0
GART	0.587482	5.20702	13.3182	1.76305e-23	4.7663e-22	42.6065	no	0
SDF2	0.545329	5.47136	13.3145	1.79414e-23	4.84478e-22	42.553	no	0
VAC14	0.536844	4.9403	13.2984	1.93468e-23	5.18859e-22	42.5506	no	0
WDR6	0.547859	5.61962	13.3109	1.82406e-23	4.91061e-22	42.5177	no	0
UXS1	0.52512	5.79025	13.3109	1.82477e-23	4.91061e-22	42.4959	no	0
CKAP5	0.489703	6.65141	13.3294	1.67339e-23	4.53432e-22	42.4817	no	0
ZNF112	1.07345	2.56515	13.2195	2.79932e-23	7.36486e-22	42.4656	no	0
ICE1	0.475357	5.61848	13.2979	1.93916e-23	5.19469e-22	42.4577	no	0
PPP1R37	0.61986	4.33831	13.2569	2.34958e-23	6.25149e-22	42.4406	no	0
C12orf76	0.527449	6.23337	13.3085	1.84479e-23	4.95883e-22	42.4292	no	0
DTX3	0.828669	5.35052	13.2831	2.07789e-23	5.55369e-22	42.4195	no	0
C17orf80	0.735822	3.80804	13.2331	2.62729e-23	6.95111e-22	42.4038	no	0
NETO2	1.06952	6.35481	13.3014	1.90695e-23	5.12007e-22	42.3763	no	0
DCTN2	0.684242	7.08261	13.3137	1.80034e-23	4.85596e-22	42.3556	no	0
AC011338.1	-2.33918	1.47085	-13.2185	2.813e-23	7.38436e-22	42.3328	no	0
CDC27	0.415752	6.68515	13.2892	2.01926e-23	5.40313e-22	42.2902	no	0
FBXO22	0.476277	5.91647	13.2621	2.29325e-23	6.1085e-22	42.2523	no	0
TXNL4B	0.941972	3.79163	13.1983	3.0921e-23	8.08099e-22	42.2393	no	0
MBD4	0.762559	4.46604	13.2126	2.89216e-23	7.56685e-22	42.2119	no	0
RPS3A	0.732084	9.47066	13.337	1.61449e-23	4.38481e-22	42.2097	no	0
CNIH4	-1.06351	5.32631	-13.2306	2.65817e-23	7.02491e-22	42.206	no	0
CENPC	0.757673	5.00434	13.2266	2.70872e-23	7.15048e-22	42.2026	no	0
USP3	0.716578	6.06658	13.2536	2.38586e-23	6.34084e-22	42.1924	yes	199
KLHL22	0.470905	5.59336	13.235	2.60372e-23	6.89648e-22	42.1661	no	0
DDIT3	-1.42505	5.18157	-13.2151	2.85818e-23	7.4946e-22	42.1654	no	0
CCDC47	0.653551	5.19311	13.2231	2.75286e-23	7.25886e-22	42.1599	no	0
LAMTOR1	0.538102	6.67612	13.2414	2.52599e-23	6.70569e-22	42.0624	no	0
NCK1	-0.592362	5.15702	-13.194	3.15618e-23	8.2393e-22	42.0541	no	0
TALDO1	0.551193	6.59119	13.2367	2.58319e-23	6.84981e-22	42.051	no	0
GNL3	0.691273	5.90409	13.2193	2.80297e-23	7.36623e-22	42.05	no	0
DPH2	0.983987	2.78085	13.1301	4.26109e-23	1.09298e-21	42.0324	no	0
YIPF5	0.546721	5.9035	13.2127	2.89102e-23	7.56685e-22	42.0206	no	0
TERF2IP	0.708448	8.74842	13.2759	2.1489e-23	5.73049e-22	41.9985	no	0
USP20	0.696479	4.12389	13.1439	3.99276e-23	1.02864e-21	41.9434	no	0
POMT1	0.634537	4.9779	13.1685	3.55734e-23	9.23535e-22	41.9357	no	0
CASTOR2	0.836579	4.39705	13.1467	3.94161e-23	1.01657e-21	41.9151	no	0
PPP1R12A	0.397354	7.16972	13.2205	2.78625e-23	7.33869e-22	41.9138	no	0
ARFIP2	0.739147	4.82336	13.1518	3.84668e-23	9.93178e-22	41.8756	no	0
AP001453.2	-1.97875	1.31896	-13.1205	4.45802e-23	1.13977e-21	41.8652	no	0
SOCS2	1.08952	5.69188	13.1703	3.52789e-23	9.17915e-22	41.8427	yes	61
TMEFF1	1.43509	2.15966	13.0807	5.37575e-23	1.36699e-21	41.831	yes	21
CCAR1	0.477611	6.46072	13.1859	3.27816e-23	8.54826e-22	41.8295	no	0
POLDIP3	0.760283	4.31378	13.1209	4.44911e-23	1.13873e-21	41.804	no	0
KSR2	0.860606	6.42432	13.1778	3.40548e-23	8.87045e-22	41.7888	yes	130
LUC7L	0.512258	6.54891	13.1653	3.61145e-23	9.36551e-22	41.7218	no	0
PCMTD1	0.563005	6.2726	13.1576	3.74453e-23	9.68929e-22	41.719	no	0
DIP2A	0.523884	5.95953	13.1427	4.01546e-23	1.03335e-21	41.6867	no	0
ZC3H7A	0.554634	5.70887	13.1361	4.14287e-23	1.06498e-21	41.6855	no	0
FAM124A	1.33195	3.30191	13.0672	5.72777e-23	1.45023e-21	41.6846	yes	27
SLC25A38	0.895212	3.80536	13.077	5.46897e-23	1.38769e-21	41.6674	no	0
FCHSD2	0.500846	7.28269	13.1688	3.55235e-23	9.23258e-22	41.6578	no	0
MTFR1L	0.651833	5.46824	13.1237	4.39037e-23	1.12492e-21	41.6554	no	0
MYO1B	0.811303	5.84056	13.1322	4.21841e-23	1.08322e-21	41.6479	no	0
PLET1	-1.57664	2.24827	-13.0379	6.57509e-23	1.64706e-21	41.6216	no	0
MARK3	0.559187	7.30671	13.1596	3.70921e-23	9.60844e-22	41.6111	no	0
MPHOSPH10	0.648961	5.61351	13.1048	4.79878e-23	1.22291e-21	41.5486	no	0
HERC1	0.44202	7.7864	13.1523	3.83833e-23	9.92108e-22	41.5263	no	0
EDARADD	-1.42001	2.63199	-13.015	7.32418e-23	1.825e-21	41.5255	no	0
MRPS2	0.679422	4.88773	13.0778	5.44907e-23	1.38413e-21	41.5186	yes	229
DPF2	0.51869	5.42322	13.0879	5.1951e-23	1.32248e-21	41.4968	yes	358
E2F4	0.672788	3.92054	13.0416	6.46189e-23	1.62043e-21	41.4897	no	0
AMOTL2	0.795939	4.18698	13.0429	6.42161e-23	1.61204e-21	41.4569	no	0
PDE7A	0.619102	6.59834	13.1088	4.70915e-23	1.20137e-21	41.4506	no	0
VDAC2	0.559622	7.73408	13.1181	4.50755e-23	1.15118e-21	41.3653	no	0
KIAA1024	1.63627	3.86411	13.0082	7.5641e-23	1.8808e-21	41.3306	no	0
C3orf70	1.12894	5.90768	13.0636	5.82537e-23	1.47336e-21	41.3142	no	0
CACNG4	0.543263	6.17081	13.0693	5.6715e-23	1.43753e-21	41.3136	yes	335
CHD3	0.771634	5.89884	13.0585	5.96752e-23	1.5077e-21	41.2942	no	0
BOLA3	-0.55736	6.00617	-13.0517	6.16141e-23	1.55169e-21	41.2668	no	0
PPP4R2	0.570672	5.86892	13.0441	6.38624e-23	1.60488e-21	41.2309	no	0
EEF1D	0.741234	6.57768	13.0519	6.1555e-23	1.55169e-21	41.1795	yes	190
LINC01322	1.22067	5.9909	13.0357	6.6423e-23	1.66213e-21	41.1703	no	0
P2RX3	2.44519	4.87517	12.9986	7.91306e-23	1.95929e-21	41.1419	no	0
FAM168A	0.443404	7.50694	13.0564	6.02645e-23	1.52095e-21	41.1034	yes	443
SMARCD3	0.887035	5.38377	13.0027	7.7598e-23	1.9254e-21	41.0952	yes	122
PIAS1	0.638235	7.17259	13.045	6.35736e-23	1.59932e-21	41.0848	yes	247
SVOP	0.519063	6.63313	13.03	6.82291e-23	1.7037e-21	41.0738	yes	357
PPID	0.561082	5.88411	13.0108	7.47056e-23	1.8595e-21	41.0712	no	0
ZNF644	0.583094	6.83714	13.034	6.69782e-23	1.67424e-21	41.0678	no	0
AC018682.1	-1.08599	4.43349	-12.958	9.5822e-23	2.36264e-21	41.0677	no	0
PIGQ	0.730188	3.92955	12.9486	1.00174e-22	2.46222e-21	41.0533	no	0
DDX46	0.413168	6.78529	13.0269	6.9256e-23	1.72751e-21	41.0431	no	0
GPR22	1.45387	4.37939	12.9624	9.38418e-23	2.31867e-21	41.0406	no	0
TRAPPC6B	0.586115	6.14923	13.0064	7.62849e-23	1.89481e-21	41.0183	no	0
CDHR1	-2.59679	2.20183	-12.8966	1.28097e-22	3.11279e-21	40.9634	yes	1618
UCK1	0.783087	3.86231	12.9229	1.13123e-22	2.7747e-21	40.9367	no	0
NRSN1	1.74269	2.44368	12.8751	1.41788e-22	3.42079e-21	40.8583	no	0
DCLK2	0.586736	7.49762	12.9992	7.88898e-23	1.95539e-21	40.834	yes	289
DOCK3	0.450164	8.48823	12.9972	7.96561e-23	1.97023e-21	40.7198	no	0
INTS10	0.68461	5.92272	12.9335	1.07606e-22	2.64214e-21	40.7013	no	0
NRBF2	0.590396	4.89071	12.9	1.26038e-22	3.07545e-21	40.6807	no	0
WDFY3	0.574705	7.73769	12.961	9.4492e-23	2.33229e-21	40.6266	no	0
HAUS3	1.08328	3.02976	12.8348	1.71556e-22	4.1053e-21	40.625	no	0
TSR1	0.647024	4.19972	12.8632	1.49958e-22	3.60679e-21	40.6093	no	0
ANO6	0.870296	5.18544	12.8924	1.30658e-22	3.16523e-21	40.602	no	0
TPRKB	0.652508	5.31169	12.8936	1.29922e-22	3.15384e-21	40.5923	no	0
TOMM40	0.622583	5.43441	12.8971	1.27741e-22	3.10735e-21	40.5914	no	0
GABPB1	0.508708	6.19861	12.9166	1.165e-22	2.85456e-21	40.5887	no	0
LARS	0.481572	6.31548	12.9137	1.18103e-22	2.89083e-21	40.5621	no	0
SAFB2	0.618887	5.52827	12.8933	1.30054e-22	3.15384e-21	40.5619	no	0
GTF2H1	0.481741	5.15325	12.8758	1.4131e-22	3.41274e-21	40.5317	no	0
EXOSC2	0.911201	3.10229	12.8154	1.88026e-22	4.47011e-21	40.53	no	0
TMEM87A	0.466887	5.96903	12.8976	1.27442e-22	3.10333e-21	40.5275	no	0
SMG9	0.626078	4.49761	12.8529	1.57457e-22	3.77945e-21	40.5166	no	0
KLHL24	0.74039	6.20623	12.9008	1.25533e-22	3.0663e-21	40.5116	no	0
WAPL	0.461841	5.63244	12.8831	1.36524e-22	3.30055e-21	40.5028	no	0
HID1	0.908693	5.11245	12.8672	1.47179e-22	3.54358e-21	40.4905	yes	115
MRPL43	0.55422	5.82386	12.8862	1.34519e-22	3.25542e-21	40.4896	no	0
AC011603.3	0.716769	3.75106	12.8213	1.82855e-22	4.35357e-21	40.4752	no	0
EIF4B	0.677626	6.54388	12.8976	1.27444e-22	3.10333e-21	40.4557	no	0
PSMD1	0.380868	7.17637	12.9081	1.21273e-22	2.96534e-21	40.4382	no	0
CD24	0.959593	9.27514	12.9497	9.96649e-23	2.45226e-21	40.3992	no	0
SLC4A1AP	0.612498	4.88363	12.8339	1.72283e-22	4.11854e-21	40.3697	no	0
A4GALT	1.33037	4.79774	12.8238	1.80745e-22	4.31206e-21	40.3278	yes	28
ZBED8	0.875532	3.54456	12.7794	2.23011e-22	5.21992e-21	40.3028	no	0
MRPL49	0.793151	4.25169	12.7972	2.04947e-22	4.84527e-21	40.2858	no	0
NKAIN3	1.15835	10.9145	12.9569	9.63272e-23	2.37261e-21	40.2711	no	0
IWS1	0.441271	5.88744	12.8386	1.68514e-22	4.03663e-21	40.2583	no	0
LRRC39	-1.55351	3.73147	-12.7615	2.42686e-22	5.6412e-21	40.245	no	0
ACVR1B	0.615281	5.86368	12.8309	1.74759e-22	4.17348e-21	40.2233	no	0
SAMD4A	-1.21855	5.9032	-12.8228	1.81563e-22	4.3272e-21	40.2154	no	0
ZNF317	0.932905	3.04308	12.7445	2.63147e-22	6.08675e-21	40.202	no	0
RALGDS	0.655239	5.50255	12.8153	1.88129e-22	4.47011e-21	40.1948	no	0
SELENOK	-0.57797	6.74451	-12.8399	1.67463e-22	4.01553e-21	40.1772	no	0
MAB21L2	3.37692	4.61854	12.782	2.20275e-22	5.16102e-21	40.1664	no	0
SLC8A1	1.12039	8.25424	12.87	1.4524e-22	3.50049e-21	40.1306	yes	54
CYTH1	0.514538	5.54581	12.7883	2.13753e-22	5.03325e-21	40.0644	no	0
DMTF1	0.534162	5.64064	12.7842	2.18008e-22	5.11297e-21	40.0316	no	0
PSMD6	0.599384	6.12815	12.7952	2.06949e-22	4.8877e-21	40.0202	no	0
ST6GALNAC3	1.32207	6.78364	12.8131	1.90052e-22	4.50671e-21	40.0191	no	0
SNW1	0.508519	5.91249	12.789	2.13094e-22	5.02274e-21	40.0187	no	0
ARMC1	0.621419	5.86791	12.7856	2.16523e-22	5.08321e-21	40.0076	no	0
FIBP	0.583	7.00621	12.8138	1.89473e-22	4.49751e-21	40.0055	no	0
LPP	-0.975921	7.10863	-12.8082	1.94533e-22	4.6037e-21	40.0001	no	0
GDPD5	0.973205	4.51554	12.7426	2.65479e-22	6.12866e-21	39.988	no	0
RAE1	0.76801	5.34298	12.7658	2.37841e-22	5.5395e-21	39.9803	no	0
PNPT1	0.757008	5.3144	12.7636	2.40314e-22	5.59157e-21	39.9743	no	0
SEMA4D	0.67894	5.67102	12.7726	2.30308e-22	5.38002e-21	39.9701	no	0
DEAF1	0.699585	5.98116	12.7744	2.28332e-22	5.33917e-21	39.9385	yes	214
AC124798.1	-1.82561	2.03358	-12.6758	3.6445e-22	8.31561e-21	39.9252	no	0
NCOA4	0.497062	6.02812	12.7696	2.33581e-22	5.45107e-21	39.9121	no	0
TPD52	0.935147	6.89995	12.787	2.15074e-22	5.05424e-21	39.886	no	0
PLRG1	0.609959	5.266	12.7428	2.65211e-22	6.12848e-21	39.8832	no	0
ZDHHC3	0.557482	5.31371	12.7421	2.66128e-22	6.13762e-21	39.8733	no	0
ZNF670	1.20853	2.693	12.6645	3.84556e-22	8.74049e-21	39.8548	yes	44
GLUD1	0.520505	6.02662	12.7544	2.50974e-22	5.82236e-21	39.8415	no	0
FAM92A	0.508008	5.9978	12.7506	2.5554e-22	5.91662e-21	39.8265	no	0
SLC37A3	0.502497	5.65447	12.7374	2.72103e-22	6.26928e-21	39.8072	no	0
KMT2C	0.425187	7.74202	12.7873	2.14756e-22	5.05181e-21	39.8056	no	0
CLSTN1	0.62406	6.665	12.7591	2.45522e-22	5.70148e-21	39.7841	no	0
YWHAB	0.663794	8.97289	12.8112	1.91852e-22	4.5448e-21	39.7783	no	0
IDI1	-1.17415	7.53908	-12.7685	2.34831e-22	5.47481e-21	39.7644	no	0
AP002954.1	-0.739161	5.6134	-12.7173	2.99371e-22	6.87736e-21	39.742	no	0
CNNM2	0.655992	5.98788	12.7322	2.78883e-22	6.41295e-21	39.7394	no	0
FCHO2	0.622963	4.99677	12.7034	3.19681e-22	7.31538e-21	39.7365	no	0
TEX29	-3.91088	0.636124	-12.7036	3.19474e-22	7.31538e-21	39.7218	no	0
SLC10A1	-2.63347	0.852072	-12.6898	3.40971e-22	7.79499e-21	39.7177	no	0
FRMD4A	0.83626	8.69357	12.7898	2.12299e-22	5.00902e-21	39.7096	no	0
ZNF484	0.751372	4.07167	12.6634	3.86601e-22	8.77849e-21	39.6799	no	0
NOP10	-0.557261	7.62242	-12.754	2.51508e-22	5.82899e-21	39.6724	no	0
DCUN1D2	0.7788	4.2756	12.6628	3.87651e-22	8.79386e-21	39.6486	no	0
CACNB4	0.75816	5.70853	12.7051	3.17107e-22	7.27061e-21	39.6464	no	0
PRRC2B	0.468968	7.28692	12.7334	2.77258e-22	6.38182e-21	39.5954	no	0
AK7	-1.68547	2.3297	-12.5936	5.38739e-22	1.20243e-20	39.5539	no	0
MORC3	0.629288	5.44962	12.6735	3.68553e-22	8.38484e-21	39.5299	no	0
RSRC2	0.496642	7.21836	12.7153	3.02134e-22	6.93405e-21	39.516	no	0
RIMS3	-0.885265	4.89535	-12.6342	4.44211e-22	1.00094e-20	39.4471	no	0
BMT2	0.512429	5.30561	12.6491	4.13769e-22	9.35031e-21	39.4352	no	0
EZH2	0.871813	4.54991	12.6208	4.73292e-22	1.06545e-20	39.4077	no	0
APEX1	0.541728	6.47909	12.6747	3.66473e-22	8.35367e-21	39.4066	no	0
NFE2L1	-0.685611	5.88163	-12.6403	4.31372e-22	9.73876e-21	39.336	no	0
LINC00467	-1.62415	3.42617	-12.558	6.38075e-22	1.40418e-20	39.3198	no	0
ATP13A1	0.776567	4.08508	12.5838	5.6442e-22	1.25381e-20	39.2994	no	0
SSBP3	0.817743	6.94889	12.659	3.94841e-22	8.94833e-21	39.2734	yes	151
MICU2	0.437846	6.92838	12.6568	3.98965e-22	9.02444e-21	39.2724	no	0
STARD3	0.64032	4.6415	12.5913	5.44582e-22	1.21433e-20	39.2541	no	0
SLC44A5	1.21835	8.14021	12.6834	3.51624e-22	8.03074e-21	39.2534	yes	41
SPSB3	0.793215	5.00078	12.5961	5.32195e-22	1.18896e-20	39.2233	no	0
MTMR14	0.629312	4.37636	12.5737	5.92107e-22	1.30791e-20	39.2106	no	0
RUVBL2	0.545693	5.85637	12.6126	4.92035e-22	1.10659e-20	39.1877	no	0
LINC00824	-2.0774	1.15631	-12.5497	6.63749e-22	1.45796e-20	39.1775	no	0
CDON	0.623118	5.38675	12.5973	5.29365e-22	1.18488e-20	39.1768	no	0
WDR75	0.685712	5.03574	12.5872	5.55453e-22	1.23506e-20	39.1758	no	0
PDZK1	-1.96454	1.2596	-12.5325	7.20571e-22	1.5725e-20	39.1546	no	0
CIRBP	0.676363	8.70464	12.6737	3.68198e-22	8.38484e-21	39.1537	no	0
ARMC7	0.7649	3.37348	12.5295	7.30784e-22	1.59184e-20	39.1435	no	0
GREB1L	1.19253	8.07507	12.6569	3.98623e-22	9.02444e-21	39.1377	no	0
SLC24A2	-2.4554	2.79668	-12.5063	8.16368e-22	1.76845e-20	39.1292	no	0
KBTBD6	0.765584	5.10125	12.5746	5.89501e-22	1.3046e-20	39.1052	yes	178
STK38	0.545271	6.30513	12.6061	5.07528e-22	1.13925e-20	39.1028	no	0
HSPB11	0.685593	5.78394	12.5911	5.45209e-22	1.21457e-20	39.091	no	0
KIAA1191	0.551436	6.2139	12.6014	5.19053e-22	1.16291e-20	39.0886	no	0
EPHA8	-2.44726	2.86475	-12.4977	8.50514e-22	1.83903e-20	39.0855	no	0
LINC00473	-5.24823	-1.21004	-12.8603	1.52025e-22	3.6528e-21	39.0748	no	0
ZMAT2	0.644799	6.38834	12.6018	5.18046e-22	1.16176e-20	39.0694	no	0
DOK5	-1.47369	5.85717	-12.5767	5.8378e-22	1.29316e-20	39.0552	no	0
CCNL2	1.15469	6.01067	12.5892	5.49984e-22	1.22405e-20	39.0506	no	0
NCOA7	0.872958	6.40551	12.597	5.30009e-22	1.1852e-20	39.0414	no	0
ITGA6	-1.07267	4.71162	-12.54	6.95118e-22	1.52119e-20	39.0385	no	0
AMPD3	-2.10294	1.24799	-12.5048	8.21947e-22	1.7789e-20	39.0225	no	0
WDR73	0.624917	4.9175	12.5481	6.68745e-22	1.46756e-20	39.0078	no	0
GABPB2	-1.46672	3.4232	-12.4902	8.81206e-22	1.9019e-20	39.0005	no	0
RNF219	0.721905	5.54495	12.5641	6.19908e-22	1.36548e-20	38.9955	no	0
USPL1	0.565478	4.60797	12.5355	7.10286e-22	1.55149e-20	38.9954	no	0
RBMS3	1.5068	6.13826	12.5796	5.75802e-22	1.27789e-20	38.9848	no	0
NASP	0.77953	6.12463	12.5739	5.91705e-22	1.30791e-20	38.9665	no	0
NUP88	0.570145	5.22177	12.5472	6.71799e-22	1.47289e-20	38.9617	no	0
RFC4	0.849004	3.70228	12.4879	8.91225e-22	1.92176e-20	38.9024	no	0
LINC00603	-2.51515	0.0573336	-12.5777	5.80863e-22	1.28791e-20	38.8735	no	0
KCNT2	-1.35611	7.10379	-12.5696	6.03692e-22	1.33225e-20	38.8664	no	0
ARPC1B	-1.55507	2.7959	-12.4459	1.08866e-21	2.33466e-20	38.8432	no	0
LDLRAD4	1.6709	6.20564	12.5425	6.86885e-22	1.50456e-20	38.798	no	0
FAM57B	0.745213	6.80525	12.5521	6.56139e-22	1.44259e-20	38.7803	yes	185
RASGRP3	-1.58235	2.41335	-12.4249	1.20354e-21	2.56468e-20	38.7601	no	0
RIF1	0.41061	5.83674	12.5214	7.59613e-22	1.65144e-20	38.7577	no	0
PPHLN1	0.477824	6.62864	12.5385	7.00221e-22	1.53093e-20	38.7423	no	0
UBB	0.544217	9.81026	12.6092	5.00214e-22	1.12391e-20	38.7335	no	0
ARHGAP32	0.48612	6.68987	12.531	7.25749e-22	1.58233e-20	38.7007	yes	397
TRAPPC12	0.580083	5.42135	12.4953	8.60147e-22	1.85815e-20	38.6855	no	0
AC026790.1	1.38971	5.92349	12.5075	8.11406e-22	1.75932e-20	38.6693	no	0
NHSL2	-2.53606	2.67635	-12.4044	1.32678e-21	2.8171e-20	38.6521	no	0
PAM	-1.39267	6.93875	-12.5172	7.75098e-22	1.68214e-20	38.6339	no	0
KRT18	-3.65824	2.41353	-12.3928	1.4026e-21	2.96739e-20	38.6091	no	0
AL645922.1	3.27856	-1.7243	12.6396	4.32912e-22	9.76416e-21	38.6014	no	0
THRA	0.628761	5.37127	12.4732	9.55901e-22	2.05746e-20	38.5845	no	0
HEG1	-1.89687	3.33802	-12.3968	1.37591e-21	2.91353e-20	38.5778	no	0
XPOT	-0.718423	4.6749	-12.4411	1.11401e-21	2.38687e-20	38.5589	no	0
GFRA1	1.64029	5.43035	12.4664	9.87319e-22	2.12314e-20	38.5386	no	0
ABLIM1	0.915004	8.11215	12.5263	7.41997e-22	1.61477e-20	38.5108	no	0
ABHD17B	0.691235	4.75448	12.4348	1.14763e-21	2.45443e-20	38.4915	no	0
MT-CYB	-1.47422	10.7372	-12.5678	6.08931e-22	1.34256e-20	38.48	no	0
PYGO1	0.59919	4.81777	12.431	1.16872e-21	2.49727e-20	38.4657	no	0
FDFT1	-1.11116	7.19898	-12.4868	8.95562e-22	1.92935e-20	38.4597	yes	1554
TEPSIN	0.902229	2.89409	12.3694	1.56864e-21	3.30383e-20	38.4438	no	0
TMEM25	0.767741	4.8374	12.4182	1.24256e-21	2.64544e-20	38.3982	no	0
PPP2R2B	0.475303	9.17158	12.5212	7.60248e-22	1.65144e-20	38.3841	yes	406
VTI1B	0.532025	6.42401	12.4571	1.03202e-21	2.21724e-20	38.3744	yes	346
TPP2	0.617282	4.94382	12.4066	1.3132e-21	2.7908e-20	38.3293	no	0
CEP131	0.947638	3.20383	12.3508	1.71425e-21	3.59764e-20	38.3188	no	0
PSMC5	0.595083	7.01324	12.4544	1.04542e-21	2.24399e-20	38.2929	no	0
NEUROG2	-4.29306	0.203956	-12.4288	1.18127e-21	2.52179e-20	38.2922	yes	1625
PFKL	0.95294	4.58101	12.386	1.44874e-21	3.06224e-20	38.2818	no	0
UNC45A	0.732065	4.47845	12.3776	1.5082e-21	3.18223e-20	38.2606	no	0
SLC39A10	0.594956	6.40313	12.4277	1.18729e-21	2.53235e-20	38.2386	no	0
TRIT1	0.667257	5.4599	12.4027	1.33796e-21	2.83829e-20	38.2363	no	0
GRP	-5.43431	1.23065	-12.3298	1.89504e-21	3.95941e-20	38.2186	no	0
ABCG1	1.25037	2.79417	12.318	2.00582e-21	4.17605e-20	38.2052	no	0
PRR14	0.75976	4.16802	12.3557	1.67471e-21	3.51778e-20	38.2006	yes	180
TTC9C	0.622978	4.84519	12.3742	1.53316e-21	3.23199e-20	38.1894	no	0
AC005632.2	1.21909	1.84102	12.3021	2.16414e-21	4.46307e-20	38.1806	no	0
AP4B1	0.915914	3.47417	12.3289	1.90346e-21	3.97347e-20	38.175	no	0
VPS36	0.386634	6.02171	12.3971	1.37421e-21	2.91255e-20	38.1402	no	0
ASB14	-1.26816	3.26907	-12.302	2.16453e-21	4.46307e-20	38.1281	no	0
CRCP	0.96836	4.90352	12.362	1.62479e-21	3.41902e-20	38.1181	no	0
KLF3-AS1	1.23229	5.52301	12.3777	1.50741e-21	3.18223e-20	38.1049	no	0
HIST1H1E	1.15373	4.16915	12.3258	1.93166e-21	4.0252e-20	38.0541	yes	50
SELENOW	0.510362	8.46017	12.4368	1.13702e-21	2.43394e-20	38.0494	no	0
PSAP	0.683578	7.96829	12.4154	1.25938e-21	2.67883e-20	37.9979	no	0
MUL1	0.762151	4.15452	12.3129	2.05448e-21	4.25852e-20	37.9964	no	0
KCNC4	-1.75118	2.01239	-12.2544	2.7193e-21	5.52947e-20	37.9538	no	0
ELMOD3	0.552877	4.90436	12.315	2.03442e-21	4.22682e-20	37.8985	no	0
SNX32	0.913133	5.83879	12.3428	1.781e-21	3.73107e-20	37.8981	no	0
ZBTB17	0.802451	4.4393	12.2958	2.22983e-21	4.59369e-20	37.8747	no	0
FAAP100	0.698113	3.65466	12.2701	2.52159e-21	5.14076e-20	37.8717	no	0
CALCOCO1	0.658674	4.11705	12.2837	2.36345e-21	4.84353e-20	37.8693	no	0
ERV3-1	0.888123	4.87454	12.3074	2.1097e-21	4.3653e-20	37.8614	no	0
LINC01192	-2.45407	0.278603	-12.3332	1.86521e-21	3.904e-20	37.8382	no	0
EPN1	0.507268	6.07093	12.3322	1.87416e-21	3.91925e-20	37.8215	yes	369
GTF3A	0.561199	6.85632	12.3489	1.72961e-21	3.62663e-20	37.8059	no	0
ZC3H8	0.60829	5.6273	12.3149	2.03559e-21	4.22682e-20	37.7957	no	0
TUBGCP2	0.496572	5.66639	12.3111	2.07295e-21	4.29304e-20	37.7733	no	0
Z95115.1	1.10701	3.63222	12.2479	2.80447e-21	5.69774e-20	37.7634	no	0
CNDP2	0.797109	5.28409	12.288	2.31521e-21	4.76124e-20	37.7106	no	0
ESCO1	0.467447	5.31803	12.2792	2.4146e-21	4.94116e-20	37.6687	no	0
GRPEL1	0.606657	5.12571	12.2718	2.50211e-21	5.10547e-20	37.6565	no	0
LEAP2	-1.71285	1.54321	-12.2041	3.45975e-21	6.93674e-20	37.6536	no	0
ST7	0.739606	6.98405	12.3169	2.01614e-21	4.19381e-20	37.6399	yes	192
B4GAT1	0.966321	6.77013	12.3132	2.05238e-21	4.25791e-20	37.6381	no	0
HSBP1	0.471362	8.94475	12.3606	1.63567e-21	3.43885e-20	37.6353	no	0
AC010503.1	2.448	0.0103031	12.2356	2.97508e-21	6.0184e-20	37.6172	no	0
VPS33B	0.663645	4.2982	12.2324	3.02042e-21	6.09965e-20	37.5942	no	0
GUF1	0.747659	4.72688	12.2466	2.82308e-21	5.73061e-20	37.5941	no	0
SORCS2	1.45412	5.36664	12.2637	2.6002e-21	5.29187e-20	37.5793	no	0
R3HCC1	0.577344	6.1581	12.2839	2.36098e-21	4.84353e-20	37.5786	yes	296
WDR5	0.549127	4.30484	12.226	3.11551e-21	6.27552e-20	37.564	no	0
LCMT1	0.381608	6.39851	12.2838	2.36145e-21	4.84353e-20	37.5517	no	0
AC002401.4	-3.45848	-0.312694	-12.3268	1.92266e-21	4.01e-20	37.5482	no	0
ZNF148	0.373443	7.28509	12.3038	2.14602e-21	4.43267e-20	37.548	no	0
RBM39	0.623922	7.69246	12.3048	2.13596e-21	4.41575e-20	37.502	no	0
PRPF40A	0.439892	6.61609	12.2779	2.43012e-21	4.96719e-20	37.4972	no	0
MRPS30	0.724722	4.7421	12.2267	3.10519e-21	6.26009e-20	37.4958	no	0
TSPAN3	0.589781	6.62341	12.2731	2.48574e-21	5.07648e-20	37.4694	no	0
MARF1	0.63431	4.61027	12.215	3.2838e-21	6.60321e-20	37.4639	no	0
ADD1	0.458116	6.45554	12.2664	2.56672e-21	5.22824e-20	37.4609	no	0
FKBP8	0.519987	7.31169	12.2869	2.32677e-21	4.78085e-20	37.4582	yes	356
TOP3A	0.663512	4.31027	12.1993	3.54021e-21	7.08855e-20	37.4347	no	0
KDM3A	0.784603	4.11615	12.1903	3.69688e-21	7.36467e-20	37.4205	no	0
PEX5	1.02735	3.87042	12.1837	3.81466e-21	7.59288e-20	37.4194	no	0
MRPL44	0.573517	5.94472	12.245	2.84468e-21	5.76949e-20	37.4189	no	0
UTP6	0.554454	4.84311	12.2124	3.32564e-21	6.68163e-20	37.4157	no	0
UBN2	0.559636	5.62308	12.2313	3.03633e-21	6.12651e-20	37.3968	no	0
MXD4	0.902747	4.44965	12.1907	3.68911e-21	7.35542e-20	37.3676	no	0
C14orf132	0.694586	6.1499	12.2397	2.91741e-21	5.90681e-20	37.3652	no	0
PARD3	0.757133	8.04324	12.2791	2.41529e-21	4.94116e-20	37.3423	no	0
IMPDH1	0.718343	4.69794	12.1907	3.68857e-21	7.35542e-20	37.3312	no	0
XPNPEP1	0.463504	5.26431	12.204	3.46144e-21	6.93674e-20	37.3149	no	0
ORC4	0.563608	6.78874	12.2409	2.90019e-21	5.877e-20	37.2983	no	0
C16orf70	0.592192	4.13714	12.1645	4.18326e-21	8.3055e-20	37.2965	no	0
AL807742.1	-3.37307	2.22139	-12.1136	5.33991e-21	1.04695e-19	37.2888	no	0
CST3	-1.87614	7.05233	-12.2347	2.98759e-21	6.03852e-20	37.2781	no	0
DDX55	0.798702	4.16941	12.1498	4.48821e-21	8.88846e-20	37.2169	no	0
UNC13A	-0.660042	6.20478	-12.205	3.44461e-21	6.91477e-20	37.2168	no	0
PRPSAP2	0.578153	5.92013	12.1987	3.55096e-21	7.09801e-20	37.2007	no	0
AC008897.3	-2.91562	0.674646	-12.1479	4.52937e-21	8.96244e-20	37.1607	no	0
C18orf32	-0.591187	5.60353	-12.1767	3.94491e-21	7.84551e-20	37.1577	yes	1463
LDLR	-1.2427	5.37702	-12.162	4.2347e-21	8.40055e-20	37.1404	no	0
GPC2	1.08048	7.14079	12.2166	3.25814e-21	6.55722e-20	37.1339	no	0
AC005828.3	-1.38392	1.94497	-12.0736	6.47172e-21	1.25942e-19	37.0882	no	0
RASA3	1.02765	4.29041	12.1272	5.00282e-21	9.84138e-20	37.0872	no	0
AC068533.4	-0.777767	3.7502	-12.0996	5.711e-21	1.11785e-19	37.0792	no	0
SRP68	0.587841	4.62553	12.1339	4.84517e-21	9.55522e-20	37.0714	no	0
IST1	0.442293	5.91227	12.167	4.13355e-21	8.21373e-20	37.0516	no	0
CENPT	0.611295	5.36514	12.1477	4.53539e-21	8.96682e-20	37.0296	no	0
BID	0.898013	5.08226	12.1323	4.88136e-21	9.61048e-20	36.9925	no	0
BHLHE40	-2.97671	1.43838	-12.0597	6.91942e-21	1.34211e-19	36.9729	no	0
ATP5SL	0.882946	4.74725	12.0979	5.75874e-21	1.12626e-19	36.877	yes	123
MNAT1	0.503371	6.7377	12.1507	4.46929e-21	8.85844e-20	36.8739	no	0
ENOX1	1.10004	8.80845	12.1987	3.55053e-21	7.09801e-20	36.8679	no	0
RNASEH1	0.597897	4.50591	12.0802	6.27013e-21	1.2212e-19	36.8308	no	0
DHX9	0.580183	6.76931	12.1379	4.75378e-21	9.38285e-20	36.8035	no	0
LINC00486	0.172914	14.2645	12.2922	2.26942e-21	4.67116e-20	36.8001	no	0
GOT2	0.463327	6.12498	12.1194	5.19528e-21	1.01944e-19	36.7946	yes	422
HDHD2	0.605888	5.07627	12.0877	6.04787e-21	1.17888e-19	36.7817	no	0
STIP1	0.591966	6.87636	12.1333	4.85784e-21	9.57218e-20	36.77	no	0
IGHMBP2	0.722645	3.9333	12.0463	7.38052e-21	1.42333e-19	36.7591	no	0
AGK	0.560044	5.25628	12.088	6.04076e-21	1.17847e-19	36.7588	no	0
PDCL	0.652377	4.72191	12.0671	6.67635e-21	1.2971e-19	36.737	no	0
MAP7	1.37457	6.20019	12.111	5.40731e-21	1.05928e-19	36.7344	no	0
ULK4	-0.714796	5.96621	-12.0966	5.79469e-21	1.13234e-19	36.7285	no	0
STAT3	0.535091	7.62442	12.14	4.70517e-21	9.29468e-20	36.721	no	0
EIF3H	0.702212	7.10086	12.1255	5.04523e-21	9.91653e-20	36.7059	no	0
AP003352.1	-2.12524	0.69299	-12.0386	7.65678e-21	1.4742e-19	36.689	no	0
ATAD5	0.599671	4.51596	12.0497	7.26031e-21	1.4013e-19	36.687	no	0
OPN3	-2.12552	2.947	-11.9769	1.03038e-20	1.94721e-19	36.6045	no	0
UQCRHL	-1.28851	3.50317	-11.9904	9.654e-21	1.83621e-19	36.5938	no	0
TMEM53	-0.681321	4.64742	-12.0279	8.06341e-21	1.54743e-19	36.5856	yes	1489
TMEM178B	0.462505	8.17297	12.1198	5.18419e-21	1.01812e-19	36.5653	no	0
TTC7A	0.579831	5.43413	12.0527	7.15725e-21	1.38381e-19	36.5636	no	0
VTI1A	0.44992	6.96926	12.0892	6.00613e-21	1.17269e-19	36.5515	no	0
CMTM7	-1.50416	2.80659	-11.9622	1.10618e-20	2.08211e-19	36.5509	no	0
NKIRAS2	0.73238	5.34556	12.0442	7.45495e-21	1.43651e-19	36.5328	yes	195
KCTD6	0.712944	4.05932	12.0034	9.07238e-21	1.73118e-19	36.5303	no	0
SYMPK	-1.12575	6.47563	-12.0649	6.75007e-21	1.31034e-19	36.5186	no	0
NUBP2	0.548491	5.34975	12.0367	7.72928e-21	1.48694e-19	36.4981	no	0
ZNF234	0.916769	3.19965	11.9653	1.0897e-20	2.05272e-19	36.4799	no	0
TBL1X	-2.2905	4.43509	-11.9866	9.83399e-21	1.86592e-19	36.4712	no	0
KCNK10	1.03503	5.53396	12.0332	7.86064e-21	1.50974e-19	36.4522	no	0
HLTF	0.710622	6.33232	12.0512	7.20639e-21	1.39203e-19	36.4385	no	0
VSTM2L	1.54823	3.95133	11.9786	1.02227e-20	1.93344e-19	36.4238	yes	16
IDNK	-1.47408	2.02698	-11.9287	1.29967e-20	2.42306e-19	36.4088	no	0
DVL2	0.688059	3.51388	11.959	1.12338e-20	2.11024e-19	36.406	no	0
CSNK1A1	0.539115	6.9219	12.0557	7.05334e-21	1.36583e-19	36.3929	no	0
SRRM4	0.784356	7.89831	12.0727	6.49972e-21	1.26382e-19	36.3627	yes	171
STIM2	0.662123	5.56172	12.011	8.74335e-21	1.6711e-19	36.3446	no	0
POLK	0.577039	5.76678	12.015	8.57722e-21	1.64201e-19	36.3388	no	0
ZNF207	0.403575	6.60763	12.0354	7.77586e-21	1.49468e-19	36.334	no	0
PMVK	-0.865616	5.85734	-12.0117	8.71738e-21	1.66749e-19	36.3285	no	0
ALKBH4	0.592483	4.40298	11.9702	1.0642e-20	2.00953e-19	36.3188	no	0
KIF2A	0.364347	7.57204	12.0526	7.15795e-21	1.38381e-19	36.3071	no	0
C2orf82	-1.65164	2.55281	-11.9076	1.43878e-20	2.66136e-19	36.3025	no	0
FAM104A	0.612999	4.46857	11.9675	1.0779e-20	2.03371e-19	36.2971	no	0
VPS25	0.694531	5.74883	12.0064	8.94069e-21	1.70743e-19	36.296	no	0
EIF4A1	1.37653	2.82033	11.9145	1.39185e-20	2.57858e-19	36.2827	no	0
C18orf63	-1.8986	0.871996	-11.9405	1.22771e-20	2.29618e-19	36.2756	no	0
CHP1	-0.648166	5.8815	-12.0002	9.21045e-21	1.75468e-19	36.2728	no	0
LRBA	1.11207	6.75899	12.022	8.29443e-21	1.58917e-19	36.2456	no	0
RGMB	-1.27398	5.83865	-11.9885	9.74644e-21	1.8523e-19	36.24	yes	1574
DIS3	0.449353	5.37552	11.9833	9.98988e-21	1.89398e-19	36.2398	no	0
ZSCAN16	1.11055	3.22168	11.916	1.38163e-20	2.56369e-19	36.2343	no	0
CRISPLD2	-2.73153	1.66947	-11.8917	1.55312e-20	2.85714e-19	36.2087	no	0
RASSF8	-1.6622	5.11614	-11.9551	1.14453e-20	2.14401e-19	36.195	no	0
GCH1	-1.0901	4.18971	-11.924	1.3292e-20	2.47421e-19	36.1684	no	0
PARP8	0.666104	6.76168	12.003	9.08853e-21	1.73286e-19	36.1565	no	0
NOP53	0.981481	6.08261	11.987	9.81426e-21	1.86368e-19	36.1564	no	0
LINC01035	-5.08555	0.743336	-11.9123	1.40669e-20	2.60404e-19	36.1435	no	0
ATP6V1C2	-1.25327	2.18104	-11.8706	1.71981e-20	3.14902e-19	36.136	no	0
ETV5	-1.11128	4.22871	-11.9167	1.37687e-20	2.55688e-19	36.1342	no	0
GMIP	1.08657	3.46751	11.8996	1.49514e-20	2.75599e-19	36.1236	no	0
AP002360.1	0.691904	4.2877	11.923	1.33586e-20	2.48463e-19	36.1092	no	0
C2orf80	1.14105	5.10875	11.9494	1.17659e-20	2.20232e-19	36.1053	no	0
HACD3	0.462986	8.21235	12.0238	8.22297e-21	1.57676e-19	36.0968	no	0
AC068633.1	-2.71115	1.34073	-11.8785	1.65526e-20	3.03554e-19	36.0945	no	0
ANKHD1-EIF4EBP3	-1.26007	2.14886	-11.8567	1.83861e-20	3.36132e-19	36.0698	no	0
BAG6	0.703022	6.25444	11.9674	1.07874e-20	2.03371e-19	36.0442	yes	210
SRGAP1	1.04272	7.57973	11.9985	9.28676e-21	1.76779e-19	36.0412	yes	71
COPS2	0.45682	5.89502	11.9553	1.14314e-20	2.14312e-19	36.0341	no	0
COPS8	0.426445	7.0764	11.9821	1.00485e-20	1.90357e-19	36.0201	no	0
PLPPR2	0.727971	6.38462	11.9616	1.10902e-20	2.08578e-19	35.9985	no	0
FAM192A	0.523206	6.31662	11.9589	1.12381e-20	2.11024e-19	35.9978	no	0
IRF2BP2	-1.05828	4.80969	-11.9059	1.4506e-20	2.679e-19	35.9838	no	0
MIDN	-0.621214	5.84013	-11.9334	1.27077e-20	2.37294e-19	35.9548	yes	1475
RAB11B	0.623004	6.67213	11.9564	1.13723e-20	2.13373e-19	35.9413	no	0
TMEM115	0.675416	4.67978	11.8995	1.4958e-20	2.75599e-19	35.9339	no	0
HS2ST1	-0.810069	6.19151	-11.9338	1.26805e-20	2.36974e-19	35.9164	no	0
PTBP1	0.811121	3.28911	11.8492	1.90702e-20	3.47021e-19	35.9125	no	0
AC023669.2	-4.10513	-1.43587	-12.1945	3.62333e-21	7.23652e-20	35.9071	no	0
WIPI2	0.527394	5.37008	11.9067	1.44531e-20	2.67133e-19	35.8693	no	0
ZNF32	0.597437	5.23662	11.8976	1.5098e-20	2.77961e-19	35.8429	no	0
ATG4D	0.614116	4.97071	11.8746	1.68716e-20	3.09163e-19	35.7719	yes	266
RPL7A	0.732302	9.18901	11.9788	1.02117e-20	1.93292e-19	35.7695	no	0
RBM4B	0.578293	5.95651	11.8896	1.56932e-20	2.88469e-19	35.7076	no	0
PEX1	0.656332	4.52069	11.8449	1.94623e-20	3.53883e-19	35.6967	no	0
GCNT4	-3.6092	2.10293	-11.7769	2.70326e-20	4.84059e-19	35.6867	no	0
PKIA	0.627757	8.15036	11.9327	1.27492e-20	2.37881e-19	35.6615	no	0
HEXB	-0.904826	4.71166	-11.8342	2.04982e-20	3.71571e-19	35.6489	no	0
RFXAP	0.697333	4.43227	11.8313	2.0783e-20	3.76155e-19	35.6447	no	0
CCNK	0.551274	4.82826	11.8416	1.97832e-20	3.59163e-19	35.6352	no	0
MAP1LC3B	0.544948	8.20822	11.9272	1.30902e-20	2.43856e-19	35.6286	no	0
DDX24	0.485325	7.78184	11.9148	1.38955e-20	2.57635e-19	35.6161	no	0
SLC39A7	0.590619	5.41426	11.8552	1.85198e-20	3.38052e-19	35.6142	no	0
BRI3	-0.630928	6.62465	-11.8831	1.61918e-20	2.97401e-19	35.6113	no	0
KLC1	0.478066	8.1276	11.9171	1.37412e-20	2.55379e-19	35.59	no	0
SREBF2	-0.802749	6.91813	-11.8791	1.65081e-20	3.02974e-19	35.5678	yes	1515
EXOSC10	0.585156	5.30834	11.8315	2.07703e-20	3.76155e-19	35.5147	no	0
CHCHD6	0.495957	6.82303	11.8703	1.72204e-20	3.15065e-19	35.5094	yes	383
WDR43	0.480454	5.39517	11.8269	2.12299e-20	3.83654e-19	35.4823	no	0
UGP2	0.567673	6.29222	11.8511	1.88929e-20	3.44162e-19	35.4807	no	0
RIOK3	0.384707	6.46435	11.8544	1.8597e-20	3.39197e-19	35.4769	no	0
CISD2	-0.518092	6.73692	-11.8564	1.84178e-20	3.3645e-19	35.4692	no	0
SMURF1	0.562929	5.76733	11.8293	2.09885e-20	3.79582e-19	35.443	no	0
INHBE	-2.8884	1.31173	-11.7386	3.2527e-20	5.78047e-19	35.4381	no	0
RSBN1L	0.423528	6.38224	11.8437	1.95805e-20	3.55758e-19	35.4363	no	0
MICALL1	-0.803637	3.79033	-11.7509	3.06456e-20	5.46676e-19	35.4026	no	0
ZNF773	0.975086	2.72407	11.7235	3.49831e-20	6.18429e-19	35.3758	no	0
SPATS2	0.631744	7.21291	11.851	1.88984e-20	3.44162e-19	35.3731	no	0
HSPA8	0.504151	9.5164	11.9022	1.47675e-20	2.72516e-19	35.3695	no	0
CEP78	0.62447	5.43914	11.802	2.39487e-20	4.31132e-19	35.3545	no	0
MT-TH	-4.71262	-1.42731	-12.0559	7.04702e-21	1.36573e-19	35.3431	no	0
RNF8	0.547328	5.63373	11.8027	2.38681e-20	4.3001e-19	35.3305	no	0
KATNBL1	0.477343	6.57649	11.8224	2.17014e-20	3.91873e-19	35.3088	no	0
FAM76A	-0.912163	4.26274	-11.7429	3.18492e-20	5.66429e-19	35.2846	no	0
TSG101	0.432309	6.8264	11.8206	2.18871e-20	3.94924e-19	35.2705	no	0
PPME1	0.390961	6.02334	11.7995	2.42323e-20	4.35903e-19	35.267	no	0
ALPK2	-2.25015	0.428267	-11.7469	3.12425e-20	5.56902e-19	35.2511	no	0
ADRA1B	-2.28536	1.68192	-11.6888	4.13748e-20	7.2435e-19	35.2484	no	0
MORN2	0.573432	5.22765	11.7729	2.75525e-20	4.92993e-19	35.2432	no	0
TRAP1	0.539248	6.0558	11.7944	2.48421e-20	4.45512e-19	35.2357	yes	340
NCOA1	0.564369	8.10937	11.8407	1.9868e-20	3.60425e-19	35.2261	no	0
AKAP8L	0.475027	6.27821	11.7969	2.45408e-20	4.40779e-19	35.2213	no	0
MTMR3	0.441795	6.37413	11.7977	2.44466e-20	4.39423e-19	35.2157	no	0
GALNT16	0.791839	5.39128	11.756	2.98974e-20	5.34543e-19	35.1356	no	0
PPP1R16B	1.13256	4.62394	11.7317	3.36254e-20	5.95769e-19	35.129	no	0
GNAL	0.581463	7.20422	11.796	2.46461e-20	4.42334e-19	35.1085	no	0
TRIP11	0.514135	5.23799	11.7374	3.27125e-20	5.80906e-19	35.0717	no	0
ARL4C	-0.95901	6.07392	-11.7555	2.99809e-20	5.35631e-19	35.069	no	0
RUNX1	-1.61188	5.14083	-11.719	3.57572e-20	6.31166e-19	35.0575	no	0
HIPK4	-1.56471	2.229	-11.6396	5.25046e-20	9.05734e-19	35.0353	no	0
C2CD4C	0.906858	4.53485	11.7037	3.84987e-20	6.78032e-19	35.0105	yes	117
NREP	1.03856	8.53531	11.8065	2.34341e-20	4.22513e-19	35.0038	no	0
ZNF131	0.474207	6.39246	11.7543	3.01495e-20	5.38234e-19	35.0028	no	0
PAPOLG	0.582019	4.98696	11.7106	3.72424e-20	6.56888e-19	34.9797	yes	290
SAMM50	0.640681	5.33972	11.7207	3.54651e-20	6.26478e-19	34.9738	no	0
HNRNPAB	0.664618	6.28815	11.7434	3.17813e-20	5.65649e-19	34.9587	no	0
GFRA2	1.49206	6.29527	11.7447	3.15839e-20	5.62561e-19	34.9571	yes	19
PPWD1	0.643975	4.64167	11.6942	4.03204e-20	7.07997e-19	34.9537	no	0
CSRNP3	0.487861	8.01564	11.7825	2.63044e-20	4.71377e-19	34.9531	yes	396
SESN1	0.492647	5.94392	11.7322	3.35496e-20	5.94874e-19	34.9523	no	0
TVP23B	-0.76209	4.11107	-11.6696	4.54176e-20	7.92184e-19	34.9518	no	0
ZNF605	1.12782	4.12607	11.6766	4.39022e-20	7.66889e-19	34.9435	no	0
C11orf96	-2.34985	2.45278	-11.6198	5.77963e-20	9.93379e-19	34.9356	no	0
EPB42	-0.506202	5.2387	-11.702	3.88142e-20	6.82058e-19	34.9235	no	0
HILPDA	0.874785	3.94624	11.6656	4.62883e-20	8.05581e-19	34.9183	no	0
ZHX1	0.659639	5.11576	11.7025	3.87303e-20	6.81092e-19	34.918	no	0
BAG5	0.625053	4.64436	11.6866	4.18207e-20	7.31614e-19	34.9146	no	0
ZNF827	0.5697	6.45258	11.7368	3.28049e-20	5.82107e-19	34.9109	yes	308
ADAMTS17	2.65673	5.25586	11.7034	3.85619e-20	6.78638e-19	34.8967	no	0
AC020917.2	1.75778	1.14373	11.6074	6.13649e-20	1.04707e-18	34.8597	no	0
AL390728.6	-1.6984	2.20833	-11.5995	6.37539e-20	1.08469e-18	34.8431	no	0
RRN3	0.741921	4.83676	11.6673	4.59137e-20	7.99652e-19	34.7888	no	0
PPP2R5E	0.372409	7.38407	11.7307	3.37982e-20	5.98381e-19	34.7747	yes	527
PHF20L1	0.478383	6.10438	11.6889	4.13568e-20	7.2435e-19	34.7216	no	0
C22orf23	-0.885897	3.87916	-11.613	5.97302e-20	1.0214e-18	34.7215	no	0
NDUFA7	-1.22529	2.2882	-11.5737	7.22339e-20	1.22366e-18	34.7168	no	0
SH2B2	0.541936	4.80392	11.6479	5.04417e-20	8.73346e-19	34.7037	yes	338
OXSR1	0.522549	5.6027	11.6684	4.56836e-20	7.96234e-19	34.6871	no	0
EXOG	0.52007	5.25313	11.6583	4.79532e-20	8.33324e-19	34.687	no	0
SLC18A2	-1.5664	1.79327	-11.5663	7.49e-20	1.26609e-18	34.676	no	0
OSBPL2	0.69761	4.3939	11.6278	5.55861e-20	9.57487e-19	34.6695	no	0
ANKZF1	0.75646	3.80058	11.6059	6.18053e-20	1.05382e-18	34.6614	no	0
SOCS3	0.822515	6.14703	11.677	4.38103e-20	7.6585e-19	34.6532	yes	150
MAGEF1	0.563206	6.50501	11.6734	4.45807e-20	7.78162e-19	34.5936	no	0
GABRQ	-3.56347	-0.0560959	-11.6524	4.93443e-20	8.56234e-19	34.5782	no	0
SC5D	-0.802648	5.77733	-11.6432	5.16088e-20	8.91587e-19	34.5661	no	0
ILKAP	0.399421	5.6221	11.6419	5.19333e-20	8.96535e-19	34.5576	no	0
SAAL1	0.733153	4.07014	11.5914	6.63254e-20	1.12681e-18	34.5467	no	0
CEP57L1	0.546274	4.91158	11.6153	5.90567e-20	1.01282e-18	34.5295	no	0
IL6R	-3.56706	1.04338	-11.5514	8.04839e-20	1.34886e-18	34.5125	no	0
PEAK1	1.35606	5.99888	11.6445	5.12766e-20	8.87149e-19	34.5105	no	0
RAB8A	0.6404	4.84162	11.6096	6.071e-20	1.03665e-18	34.5092	no	0
NELFCD	0.954167	5.37901	11.6258	5.61449e-20	9.66406e-19	34.5058	no	0
CENPI	-2.31192	1.54726	-11.5342	8.75132e-20	1.46147e-18	34.4962	no	0
CREG2	1.08321	5.04811	11.6141	5.94014e-20	1.01799e-18	34.4927	yes	64
SPECC1	0.712658	5.61334	11.6249	5.63921e-20	9.69953e-19	34.4711	yes	203
AC005972.1	1.75502	1.6093	11.5203	9.35998e-20	1.5598e-18	34.4659	no	0
SUPT16H	0.436157	6.76257	11.6516	4.95499e-20	8.5917e-19	34.4596	no	0
LRFN5	1.35924	8.32196	11.6892	4.13046e-20	7.242e-19	34.456	no	0
ENSA	-0.877601	6.66814	-11.6436	5.14972e-20	8.90311e-19	34.4509	no	0
VWA3B	-2.55776	2.00236	-11.5166	9.52759e-20	1.58213e-18	34.4476	no	0
R3HDM2	-0.396271	7.0467	-11.6525	4.9319e-20	8.56234e-19	34.4472	no	0
MAP2	0.416079	10.3007	11.7261	3.45488e-20	6.1121e-19	34.4407	yes	477
AFDN	0.738468	6.87538	11.6493	5.01091e-20	8.68226e-19	34.4334	no	0
TNIK	0.703494	8.82069	11.6934	4.04795e-20	7.10261e-19	34.4313	no	0
KCNJ9	-2.68216	1.02912	-11.526	9.10317e-20	1.51915e-18	34.4208	no	0
VPS26B	0.488361	5.98175	11.6182	5.82526e-20	1.00049e-18	34.392	yes	395
LYPLA2	0.647151	5.15529	11.5933	6.57064e-20	1.1171e-18	34.3839	no	0
CPSF4	0.699692	4.03147	11.5543	7.93678e-20	1.33491e-18	34.3721	no	0
LGALS3	-5.56917	0.0173468	-11.5718	7.29347e-20	1.23465e-18	34.3669	no	0
PSMD3	0.490752	6.08797	11.6126	5.98479e-20	1.02267e-18	34.3515	no	0
AC007750.1	-3.83229	0.13092	-11.563	7.60858e-20	1.28246e-18	34.3141	no	0
BMPER	2.40889	4.1689	11.5451	8.29999e-20	1.39004e-18	34.2949	no	0
PGM2L1	0.723785	8.6674	11.6618	4.71651e-20	8.20234e-19	34.2917	no	0
CDC42SE2	-0.509478	6.38613	-11.6017	6.30752e-20	1.0747e-18	34.2808	yes	1432
AC012368.1	2.19794	2.85579	11.5001	1.03243e-19	1.70698e-18	34.273	no	0
DNAJC7	0.420968	6.96612	11.617	5.85897e-20	1.00555e-18	34.2683	no	0
ITGAV	-1.26953	4.6923	-11.542	8.42493e-20	1.40896e-18	34.2556	no	0
NDUFV1	0.389944	6.98294	11.6138	5.9496e-20	1.01887e-18	34.2517	no	0
CDKN2AIP	0.763451	3.71942	11.5174	9.49236e-20	1.57825e-18	34.2446	no	0
RRAGA	0.505747	6.49343	11.6007	6.33785e-20	1.07908e-18	34.2442	no	0
IPO7	0.448025	6.10084	11.5838	6.88088e-20	1.16816e-18	34.2118	no	0
DOC2A	1.03419	3.49761	11.5033	1.01654e-19	1.68211e-18	34.2017	no	0
SMARCC1	0.592357	7.42649	11.6134	5.95976e-20	1.01987e-18	34.1983	no	0
PFKFB2	-1.43173	2.26123	-11.4629	1.23643e-19	2.03596e-18	34.1864	no	0
UBE2O	0.515269	5.64881	11.565	7.53489e-20	1.27186e-18	34.1795	no	0
CCDC126	0.712483	5.70004	11.5657	7.50984e-20	1.26854e-18	34.175	no	0
RBM33	0.463534	5.61924	11.5581	7.79185e-20	1.31147e-18	34.152	no	0
AL157938.3	-0.913881	4.27781	-11.506	1.00322e-19	1.66124e-18	34.1497	no	0
TMEM163	1.8299	6.25482	11.5769	7.11271e-20	1.20665e-18	34.1448	no	0
WNK2	0.901203	5.9519	11.5643	7.5633e-20	1.27574e-18	34.1313	yes	119
PRR16	-3.38013	1.80002	-11.4503	1.31469e-19	2.15128e-18	34.1206	no	0
PRDX2	0.521357	9.19181	11.6334	5.41019e-20	9.32604e-19	34.1019	yes	355
IRAK1BP1	0.4637	6.14384	11.5539	7.95256e-20	1.33661e-18	34.062	no	0
HPCAL1	0.847052	6.07836	11.5527	8.00106e-20	1.3438e-18	34.0566	yes	139
PRPF4	0.623918	4.06717	11.4897	1.08567e-19	1.79146e-18	34.0539	no	0
FSD1	0.541967	6.17695	11.552	8.02737e-20	1.34726e-18	34.0456	yes	337
RASL11B	1.83523	2.87771	11.4444	1.35286e-19	2.20914e-18	33.9975	no	0
PCA3	-2.59467	1.28641	-11.4345	1.41917e-19	2.3126e-18	33.9817	no	0
PHF3	0.403376	6.04124	11.5344	8.74199e-20	1.46095e-18	33.9809	no	0
TTC5	0.574162	5.48212	11.5173	9.49751e-20	1.57825e-18	33.9697	no	0
BMS1	0.51164	4.95837	11.4993	1.03633e-19	1.71125e-18	33.9604	no	0
SART3	0.514787	4.58924	11.4859	1.10619e-19	1.82406e-18	33.9548	no	0
MAPK8	0.57312	8.08638	11.5761	7.14126e-20	1.21062e-18	33.9463	no	0
AC025178.1	-1.51488	1.4013	-11.4204	1.51995e-19	2.47e-18	33.9456	no	0
VDAC3	0.438323	7.85949	11.5704	7.34311e-20	1.24216e-18	33.9406	no	0
SMIM7	0.525656	5.73342	11.5174	9.49487e-20	1.57825e-18	33.9355	no	0
DDX23	0.657351	3.96802	11.4592	1.25918e-19	2.06907e-18	33.9232	no	0
SLX4IP	0.80868	5.52496	11.5074	9.96302e-20	1.65094e-18	33.9148	no	0
SH3GLB2	0.610215	4.06798	11.4589	1.2611e-19	2.07078e-18	33.903	no	0
SEZ6L	0.907392	7.74134	11.5603	7.71012e-20	1.29864e-18	33.8985	yes	116
TRH	-3.19126	7.02924	-11.5228	9.24677e-20	1.54202e-18	33.8695	no	0
ORMDL1	0.488877	6.27672	11.5117	9.75969e-20	1.61839e-18	33.8386	no	0
AP3M2	0.742833	4.74513	11.4604	1.25166e-19	2.05815e-18	33.8021	no	0
RANBP3	0.559589	4.73956	11.4522	1.3027e-19	2.13528e-18	33.765	no	0
APPL2	0.701216	5.05781	11.4605	1.25112e-19	2.05815e-18	33.7561	no	0
AL050341.2	0.655995	4.74239	11.4458	1.34356e-19	2.19547e-18	33.731	no	0
SMARCA4	0.54552	7.44672	11.5136	9.66806e-20	1.60433e-18	33.712	yes	330
AC091940.1	-3.66267	-1.55312	-11.7061	3.80538e-20	6.70697e-19	33.7104	no	0
ITGA11	-3.0048	0.00687836	-11.451	1.3102e-19	2.14543e-18	33.6957	no	0
MUC6	-3.05101	0.856265	-11.3927	1.73902e-19	2.81048e-18	33.6935	no	0
SUGP1	0.51968	4.84913	11.4395	1.38574e-19	2.25969e-18	33.687	no	0
SCG3	0.705864	8.30941	11.5195	9.3943e-20	1.56441e-18	33.6389	no	0
CCDC138	0.57085	5.23059	11.4405	1.37905e-19	2.25034e-18	33.6351	no	0
RPL13	0.680765	10.1258	11.5515	8.04413e-20	1.34886e-18	33.6041	no	0
FAM120B	0.582193	5.85567	11.4521	1.30309e-19	2.13528e-18	33.6036	no	0
FGFR2	-3.04722	1.00227	-11.3621	2.01761e-19	3.23409e-18	33.5977	no	0
SLC25A22	0.645662	4.2966	11.4011	1.66951e-19	2.70186e-18	33.5867	no	0
CDH24	1.2186	2.31421	11.3438	2.20599e-19	3.50976e-18	33.5864	no	0
TUBA1B	0.756981	9.91314	11.5429	8.38892e-20	1.40394e-18	33.5814	yes	181
KIAA1671	-0.886589	4.27618	-11.3897	1.765e-19	2.84855e-18	33.5706	no	0
TRAFD1	0.542513	4.79062	11.4133	1.57357e-19	2.5501e-18	33.569	no	0
ZNF780B	0.579012	4.91858	11.4169	1.54606e-19	2.50724e-18	33.566	no	0
ABCF2	0.596346	4.22811	11.392	1.74486e-19	2.81798e-18	33.5536	no	0
GPAM	0.884835	3.33952	11.3619	2.01989e-19	3.23554e-18	33.5499	no	0
BAMBI	2.26229	1.57051	11.3271	2.39275e-19	3.78643e-18	33.5401	no	0
AC108693.2	-1.73777	1.1958	-11.3396	2.25129e-19	3.577e-18	33.5353	no	0
DHX29	0.414667	6.29008	11.4492	1.32166e-19	2.1612e-18	33.5351	no	0
AC009126.1	0.850794	5.15992	11.4186	1.53375e-19	2.4907e-18	33.5343	no	0
PAIP1	0.495168	6.58008	11.4522	1.30246e-19	2.13528e-18	33.5139	no	0
VGF	-1.27119	9.3216	-11.5	1.03302e-19	1.70698e-18	33.4691	yes	1573
LRRC74A	-2.46371	-0.210942	-11.429	1.45773e-19	2.3738e-18	33.4689	no	0
CHMP1A	0.581291	5.3569	11.4102	1.59741e-19	2.58695e-18	33.4673	no	0
TRIM3	0.568981	4.8232	11.3927	1.73881e-19	2.81048e-18	33.4628	no	0
ZNF250	0.63673	4.70455	11.3875	1.7838e-19	2.87693e-18	33.4594	no	0
SPATA5L1	0.652233	3.73766	11.3512	2.12775e-19	3.39446e-18	33.4374	no	0
FAN1	0.64227	4.10965	11.3537	2.10238e-19	3.36309e-18	33.3889	no	0
CFAP20	0.490378	6.30636	11.4182	1.53614e-19	2.49287e-18	33.3811	no	0
HIP1	0.511999	6.67342	11.4234	1.49788e-19	2.43581e-18	33.3642	no	0
AC073569.2	-1.58296	1.51079	-11.2933	2.82016e-19	4.433e-18	33.3568	no	0
UNC5B	-2.67067	1.39025	-11.2793	3.01839e-19	4.72253e-18	33.2755	no	0
AC096577.1	-1.83598	1.04123	-11.2895	2.87288e-19	4.50985e-18	33.2715	no	0
SLC20A2	-0.555708	5.81422	-11.372	1.92325e-19	3.08914e-18	33.2403	no	0
SERINC1	0.485596	7.93271	11.4271	1.47115e-19	2.394e-18	33.2353	no	0
SERTAD2	-1.12228	3.74526	-11.2989	2.74475e-19	4.32022e-18	33.2332	no	0
ACADVL	0.595134	5.41203	11.3623	2.01639e-19	3.23409e-18	33.2274	no	0
IL26	-3.22834	-0.906528	-11.4666	1.21448e-19	2.00121e-18	33.2173	no	0
PCGF5	-1.9139	2.47055	-11.2614	3.2938e-19	5.12279e-18	33.2016	no	0
SUN1	0.52996	5.91767	11.3674	1.96648e-19	3.15643e-18	33.1847	no	0
RTFDC1	0.588806	6.26877	11.3721	1.92188e-19	3.08904e-18	33.1595	no	0
RAF1	0.648688	6.42756	11.3727	1.91631e-19	3.0822e-18	33.1439	no	0
TTC37	0.497469	6.94986	11.3849	1.80614e-19	2.91097e-18	33.143	no	0
PPIP5K2	0.424109	7.16081	11.3823	1.8295e-19	2.9466e-18	33.106	no	0
EIF2B1	0.72967	4.53518	11.3055	2.65811e-19	4.18946e-18	33.0826	no	0
METTL17	0.802745	3.84832	11.281	2.99467e-19	4.69478e-18	33.0782	no	0
VTRNA1-3	-2.70983	2.31226	-11.2303	3.83258e-19	5.93723e-18	33.0706	no	0
TTC14	0.672284	6.2396	11.3513	2.12655e-19	3.39446e-18	33.0622	no	0
YTHDC2	0.406989	5.94502	11.3399	2.2478e-19	3.57386e-18	33.0484	no	0
KAT6A	0.472284	6.32192	11.3492	2.14841e-19	3.4251e-18	33.0469	no	0
SNED1	-1.8561	4.36686	-11.2797	3.01347e-19	4.71796e-18	33.0457	no	0
CTPS1	0.722919	4.72742	11.2933	2.8199e-19	4.433e-18	32.9904	no	0
U2SURP	0.348448	6.8453	11.3472	2.16953e-19	3.45642e-18	32.974	no	0
SPIN1	0.478164	7.06657	11.352	2.11912e-19	3.38527e-18	32.9692	no	0
CNRIP1	0.456791	6.64887	11.3363	2.28739e-19	3.62946e-18	32.9401	no	0
ZNF3	0.681414	4.40416	11.2709	3.14527e-19	4.90142e-18	32.9382	no	0
HADHA	0.578908	6.20228	11.3235	2.43476e-19	3.84775e-18	32.9329	no	0
QTRT1	0.458322	5.58394	11.3045	2.67042e-19	4.20605e-18	32.9247	no	0
DACH1	1.81022	7.53111	11.3566	2.07229e-19	3.31721e-18	32.9223	no	0
XBP1	-0.642552	5.41124	-11.2914	2.84687e-19	4.47199e-18	32.9045	no	0
MAGI1	0.625462	7.63622	11.3522	2.11737e-19	3.38477e-18	32.9041	no	0
PTOV1	0.586237	7.42455	11.3464	2.17805e-19	3.46765e-18	32.8984	no	0
COPS7B	0.604368	4.95681	11.2799	3.01047e-19	4.7164e-18	32.8927	no	0
DIP2B	0.497462	7.10807	11.3364	2.28618e-19	3.62946e-18	32.891	no	0
RPS6	0.706614	9.19184	11.3799	1.85115e-19	2.97942e-18	32.8652	no	0
DZIP3	0.425492	6.9518	11.3251	2.41635e-19	3.8212e-18	32.8524	no	0
HCG18	0.599953	4.958	11.2708	3.1473e-19	4.90142e-18	32.8485	no	0
YLPM1	0.384228	6.38437	11.3094	2.60766e-19	4.11269e-18	32.8447	yes	514
ARHGEF6	-2.43141	3.15196	-11.195	4.5528e-19	7.00227e-18	32.8375	no	0
TIMM22	0.655973	5.14466	11.2716	3.13362e-19	4.88982e-18	32.8233	no	0
C12orf4	0.595686	4.54868	11.2434	3.59639e-19	5.575e-18	32.781	no	0
MBTD1	0.506465	5.38843	11.2682	3.18601e-19	4.95842e-18	32.7759	no	0
ERF	-2.23998	1.81012	-11.1681	5.18903e-19	7.93415e-18	32.773	no	0
KIAA1211	0.483892	8.00793	11.3304	2.35482e-19	3.72891e-18	32.7613	no	0
GLCCI1	0.746022	5.89867	11.2781	3.03599e-19	4.74691e-18	32.7502	no	0
IGF2BP2	0.779967	7.51408	11.3137	2.5532e-19	4.0295e-18	32.7299	no	0
RGS12	0.520901	5.43816	11.2583	3.34382e-19	5.19715e-18	32.7196	no	0
FNIP2	-0.561441	6.25437	-11.2767	3.0577e-19	4.77768e-18	32.7187	no	0
GAS7	-2.07085	3.11383	-11.1693	5.15803e-19	7.89679e-18	32.6933	no	0
CRBN	0.504482	6.14252	11.272	3.12837e-19	4.88487e-18	32.6912	no	0
MAPK10	0.465848	8.68884	11.3311	2.34603e-19	3.72e-18	32.6889	yes	418
YWHAQ	0.490692	9.29026	11.3307	2.35127e-19	3.72579e-18	32.6191	no	0
EIF4A3	0.561358	5.68096	11.2444	3.57735e-19	5.54914e-18	32.6164	no	0
PITPNM2	-0.581757	5.14788	-11.2202	4.02522e-19	6.2152e-18	32.5995	yes	1461
RMDN3	0.51327	5.05962	11.2226	3.97877e-19	6.14751e-18	32.5993	no	0
GATS	0.509695	6.06605	11.2507	3.47033e-19	5.38667e-18	32.5968	no	0
ZNF324	0.85318	3.61286	11.1743	5.03533e-19	7.7192e-18	32.5955	no	0
NCAM1	0.493644	9.38637	11.3193	2.48454e-19	3.92378e-18	32.5565	yes	386
AGMAT	-1.81107	0.789078	-11.1458	5.78525e-19	8.78029e-18	32.5542	no	0
SLC35F2	-1.31287	2.13596	-11.1194	6.57959e-19	9.86185e-18	32.5431	no	0
TMEM57	0.55311	6.89179	11.2576	3.35576e-19	5.21227e-18	32.5279	no	0
MANSC1	1.00267	2.83923	11.1368	6.04597e-19	9.12593e-18	32.5279	yes	81
HEY1	1.63632	3.88982	11.1704	5.1309e-19	7.8606e-18	32.521	no	0
AL591368.1	-1.07799	3.70257	-11.1412	5.91595e-19	8.95839e-18	32.4809	no	0
SPOCK3	1.53695	7.76467	11.271	3.14418e-19	4.90142e-18	32.4736	no	0
EEF2K	0.533111	5.30204	11.1986	4.47245e-19	6.88769e-18	32.4478	no	0
FAM110B	0.784748	6.42655	11.2248	3.9369e-19	6.08681e-18	32.4222	no	0
MSN	-1.96625	3.58698	-11.1297	6.25742e-19	9.42094e-18	32.4207	no	0
HIPK2	0.578766	6.83584	11.23	3.83754e-19	5.941e-18	32.4003	yes	294
EIF3G	0.518735	5.96318	11.2024	4.38978e-19	6.76481e-18	32.3746	no	0
NRG2	0.686976	5.97062	11.2032	4.37395e-19	6.74482e-18	32.3738	no	0
HMG20A	0.431778	5.64656	11.1929	4.59793e-19	7.06246e-18	32.3733	no	0
LINC01019	-2.80632	-0.468507	-11.2264	3.9062e-19	6.04332e-18	32.3712	no	0
ROGDI	0.6716	5.81881	11.197	4.50822e-19	6.93823e-18	32.3641	no	0
ELMO2	0.73883	4.39031	11.1457	5.78715e-19	8.78029e-18	32.3288	no	0
ZSCAN18	0.773049	5.70183	11.1833	4.81898e-19	7.39717e-18	32.3125	no	0
AF106564.1	0.947341	3.64144	11.115	6.72374e-19	1.00587e-17	32.3008	no	0
PRKACA	-0.529937	5.12343	-11.1579	5.45501e-19	8.30848e-18	32.2956	yes	1442
ARFRP1	0.845405	4.3358	11.1353	6.08881e-19	9.17883e-18	32.2851	no	0
SLC25A29	0.643231	5.21189	11.1593	5.41635e-19	8.25493e-18	32.2674	no	0
LINC01091	-1.98176	1.27492	-11.066	8.54093e-19	1.26805e-17	32.2434	no	0
PRR4	0.828211	4.92553	11.1437	5.84565e-19	8.86207e-18	32.2331	yes	147
MAB21L1	1.47949	6.03858	11.1692	5.16123e-19	7.89679e-18	32.1934	no	0
ZNF692	0.916691	3.55805	11.0892	7.62365e-19	1.1376e-17	32.1884	no	0
HNRNPM	0.425178	7.32115	11.1938	4.57752e-19	7.0357e-18	32.1702	no	0
RAB40B	0.660962	4.68976	11.122	6.49801e-19	9.74578e-18	32.1646	no	0
PAPD7	0.634257	4.28218	11.1033	7.11937e-19	1.06438e-17	32.1459	yes	250
CAB39L	0.864143	5.01117	11.128	6.30982e-19	9.48769e-18	32.143	no	0
IFI6	-2.84163	3.63475	-11.0594	8.81796e-19	1.30753e-17	32.1234	no	0
KIF5A	-0.568753	7.24016	-11.1784	4.93585e-19	7.57163e-18	32.1207	yes	1454
RIC3	0.604599	6.36591	11.1598	5.40442e-19	8.24209e-18	32.1132	no	0
MFAP1	0.475868	5.78556	11.1392	5.97506e-19	9.03626e-18	32.0907	no	0
HAUS6	0.663981	3.64182	11.0676	8.47116e-19	1.25849e-17	32.0779	no	0
OTUD6B-AS1	0.591073	6.24936	11.1464	5.76872e-19	8.76479e-18	32.0632	no	0
HMGCR	-0.896841	7.35736	-11.1673	5.21028e-19	7.96148e-18	32.0632	no	0
ZNF660	0.916	3.25926	11.0527	9.11465e-19	1.34813e-17	32.0625	no	0
GPHN	0.408949	9.01563	11.2091	4.25016e-19	6.55822e-18	32.0618	no	0
MINOS1	-0.562917	6.56009	-11.1471	5.74943e-19	8.74559e-18	32.0448	no	0
SH3GL3	0.914608	6.17739	11.1369	6.04151e-19	9.12505e-18	32.0232	no	0
AC015878.1	1.22399	5.89406	11.1267	6.35021e-19	9.54234e-18	32.0094	no	0
FKBP14	1.35147	2.94252	11.0308	1.01414e-18	1.49343e-17	31.9969	no	0
AC026471.1	1.5813	0.806087	11.0109	1.11734e-18	1.64027e-17	31.996	no	0
G3BP2	0.562651	7.58869	11.1635	5.30801e-19	8.10031e-18	31.9885	no	0
ASCC2	0.576495	5.03833	11.0964	7.3607e-19	1.09906e-17	31.9884	no	0
REPS1	0.37099	6.2641	11.1286	6.29088e-19	9.46527e-18	31.9793	no	0
GPATCH1	0.613363	4.14034	11.0584	8.86034e-19	1.31299e-17	31.9487	no	0
CISD3	-1.39838	2.56889	-11.0022	1.16587e-18	1.70514e-17	31.9455	no	0
KBTBD4	0.651413	4.30974	11.063	8.66592e-19	1.2858e-17	31.9419	yes	242
STMN3	0.664599	7.07979	11.1404	5.93953e-19	8.98831e-18	31.9314	no	0
CCDC184	0.586926	7.24939	11.1436	5.84858e-19	8.86207e-18	31.9269	no	0
PCDH9-AS1	-1.54859	5.27477	-11.0781	8.05109e-19	1.19959e-17	31.9175	no	0
ARVCF	0.657681	4.33287	11.0579	8.88237e-19	1.3146e-17	31.9127	no	0
IGFBP5	2.9479	8.17002	11.1666	5.22766e-19	7.98286e-18	31.9114	no	0
HNRNPA0	0.643169	7.65584	11.1464	5.76949e-19	8.76479e-18	31.8962	no	0
ETFA	0.666585	6.54161	11.1183	6.61478e-19	9.90828e-18	31.889	no	0
ZFR	0.289665	7.43341	11.136	6.06877e-19	9.15448e-18	31.8765	no	0
MVK	-0.859447	4.50391	-11.0473	9.35465e-19	1.38189e-17	31.87	yes	1524
AP001157.1	1.01343	2.80233	10.999	1.18461e-18	1.73147e-17	31.867	no	0
NUCB1	0.594674	5.27764	11.0777	8.0665e-19	1.20064e-17	31.8603	no	0
ZNF675	0.93076	5.10987	11.0729	8.25722e-19	1.22748e-17	31.8589	no	0
PDLIM5	-1.1334	3.50666	-11.009	1.12807e-18	1.65397e-17	31.854	no	0
ATP5O	0.44168	8.37929	11.1524	5.60214e-19	8.52706e-18	31.8483	no	0
ELMSAN1	-1.00567	3.51025	-11.0072	1.138e-18	1.66644e-17	31.8466	yes	1546
MYO1F	-1.42519	2.13515	-10.9743	1.33634e-18	1.94359e-17	31.8453	no	0
FLNC	-4.92064	-0.451399	-11.0975	7.32296e-19	1.09412e-17	31.8368	no	0
SGCD	1.40074	7.71753	11.1349	6.10032e-19	9.19029e-18	31.8206	no	0
MED13L	0.431403	7.67042	11.1256	6.38594e-19	9.58991e-18	31.7996	no	0
AC002480.1	-3.14567	-0.660494	-11.1156	6.70433e-19	1.0036e-17	31.7947	no	0
NKPD1	-1.88007	1.63153	-10.9599	1.43372e-18	2.07752e-17	31.768	no	0
AP2M1	0.427846	8.47484	11.1378	6.01545e-19	9.09151e-18	31.7657	no	0
ORMDL2	-0.679117	4.56535	-11.0294	1.02111e-18	1.50088e-17	31.7636	no	0
TNFRSF9	-4.196	0.310215	-11.0036	1.15826e-18	1.69506e-17	31.7373	no	0
RBM4	0.642666	5.42442	11.0393	9.72735e-19	1.43605e-17	31.6524	no	0
MFSD14A	-0.972947	2.60731	-10.9415	1.56895e-18	2.26512e-17	31.6481	no	0
MED31	-0.527419	5.58111	-11.0361	9.88245e-19	1.45803e-17	31.6348	no	0
RBM12B	0.587658	4.42312	10.9972	1.19513e-18	1.74577e-17	31.6039	no	0
CCNC	0.448969	6.26951	11.052	9.14557e-19	1.35186e-17	31.6018	no	0
AL139021.2	-1.19514	2.44974	-10.92	1.74239e-18	2.5017e-17	31.5685	no	0
ENC1	2.00292	6.01128	11.0353	9.92036e-19	1.46271e-17	31.5408	no	0
DCAF5	0.431925	6.18302	11.0347	9.94932e-19	1.46606e-17	31.5297	no	0
PPP2R5A	-1.9648	2.24808	-10.9091	1.83785e-18	2.63075e-17	31.5272	no	0
LINC01446	-3.39791	-1.06664	-11.1229	6.46998e-19	9.70992e-18	31.5249	no	0
TUBGCP3	0.513747	4.55988	10.9844	1.27223e-18	1.85379e-17	31.5206	no	0
RAN	0.50671	8.19504	11.078	8.0543e-19	1.19959e-17	31.5028	no	0
TAGLN2	-4.46575	1.91968	-10.9023	1.90012e-18	2.71494e-17	31.502	no	0
DDX56	0.516129	4.87307	10.9888	1.24483e-18	1.81611e-17	31.4898	no	0
TLR10	3.07736	-0.114778	10.9263	1.68971e-18	2.42904e-17	31.4776	no	0
AC116565.1	-1.54066	0.831587	-10.912	1.81228e-18	2.59572e-17	31.4696	no	0
PDCD4	1.12402	4.4448	10.9707	1.35997e-18	1.97675e-17	31.4639	no	0
STUB1	0.452309	6.54229	11.0296	1.02017e-18	1.50044e-17	31.458	no	0
AC006213.3	1.56861	3.63734	10.9419	1.56611e-18	2.2624e-17	31.4557	no	0
XAB2	0.628194	4.06841	10.9505	1.50106e-18	2.1711e-17	31.4343	no	0
ZNF260	0.644914	5.09811	10.9816	1.28957e-18	1.87673e-17	31.4181	no	0
ERI3	0.451051	6.33671	11.0108	1.11832e-18	1.64069e-17	31.3891	yes	437
TRAF4	0.658754	5.50969	10.984	1.27441e-18	1.85582e-17	31.3688	no	0
PTPRG	1.2334	9.65563	11.0839	7.82659e-19	1.16715e-17	31.368	no	0
KDM5A	0.636767	5.89036	10.9939	1.2141e-18	1.77237e-17	31.3665	no	0
RHBDD2	0.574175	7.00623	11.0194	1.07239e-18	1.57527e-17	31.3491	yes	301
AL590302.1	-4.51832	-2.1912	-11.284	2.95004e-19	4.62788e-18	31.3481	no	0
EIF4H	0.505791	5.83615	10.9851	1.26762e-18	1.84821e-17	31.3303	no	0
HECW2	0.737363	7.70889	11.0302	1.01719e-18	1.49699e-17	31.3247	no	0
FAXDC2	-1.34416	1.80943	-10.8648	2.28312e-18	3.23859e-17	31.3209	no	0
NGEF	-1.87848	3.388	-10.888	2.03778e-18	2.90458e-17	31.3124	no	0
RPL21	0.512783	9.77804	11.0733	8.24064e-19	1.22579e-17	31.3121	no	0
APBB1	0.441598	6.89159	11.0072	1.13784e-18	1.66644e-17	31.307	yes	447
GORASP2	0.511824	5.50675	10.9689	1.37236e-18	1.99353e-17	31.2959	no	0
SRD5A1	0.562385	5.63575	10.9687	1.37341e-18	1.99381e-17	31.2759	no	0
TEX14	-1.4582	2.24994	-10.8551	2.39451e-18	3.38639e-17	31.2647	no	0
CRLF2	-2.52155	1.56894	-10.8543	2.40315e-18	3.39658e-17	31.2617	no	0
AR	-2.3375	1.76783	-10.8494	2.46224e-18	3.47551e-17	31.2454	no	0
AC044781.1	1.03201	4.57702	10.928	1.67597e-18	2.41075e-17	31.2391	no	0
GRIA4	0.960236	9.81998	11.0582	8.87086e-19	1.31372e-17	31.235	yes	94
FIP1L1	0.531104	5.11351	10.941	1.57289e-18	2.26942e-17	31.2185	no	0
RPE	0.606576	4.09001	10.9034	1.89053e-18	2.70287e-17	31.2014	no	0
C22orf39	0.446742	5.36263	10.9447	1.54487e-18	2.23309e-17	31.1995	no	0
AC091959.3	-1.15351	2.1223	-10.8379	2.60433e-18	3.65459e-17	31.1861	no	0
STX2	0.55383	5.22493	10.9344	1.62421e-18	2.34059e-17	31.169	no	0
SLU7	0.732671	5.33788	10.9365	1.6075e-18	2.31793e-17	31.1596	no	0
NDUFAF2	-0.52979	6.64732	-10.9661	1.39107e-18	2.01821e-17	31.1513	no	0
ZNF181	0.89612	3.5179	10.873	2.19368e-18	3.11547e-17	31.148	no	0
KDM1A	0.604023	6.6511	10.9654	1.3956e-18	2.02354e-17	31.1292	no	0
SMIM27	-0.670205	4.69462	-10.8996	1.9257e-18	2.74814e-17	31.1097	no	0
MFF	0.486478	6.75691	10.9592	1.43898e-18	2.08386e-17	31.0891	no	0
ATF6B	0.48274	5.7649	10.9312	1.64989e-18	2.3747e-17	31.0786	no	0
KRTCAP2	-1.36297	2.25758	-10.8166	2.89117e-18	4.02831e-17	31.0748	no	0
TRMT1	0.558377	4.37418	10.8831	2.08782e-18	2.9741e-17	31.0566	no	0
AC016831.5	-1.96471	1.32416	-10.8156	2.90452e-18	4.04452e-17	31.0527	no	0
SETD6	0.925806	3.44022	10.8506	2.44699e-18	3.45646e-17	31.0468	no	0
RBM25	0.362288	6.9566	10.951	1.49799e-18	2.16799e-17	31.0255	no	0
CTTNBP2	0.708439	5.56285	10.9135	1.79864e-18	2.57776e-17	31.0201	no	0
PLEKHA8	0.565518	5.79572	10.9194	1.74817e-18	2.50848e-17	31.0142	no	0
C9orf41-AS1	-0.79524	2.8401	-10.8144	2.92226e-18	4.06201e-17	31.0025	no	0
MLYCD	0.63815	3.99944	10.8573	2.36884e-18	3.35211e-17	30.9901	no	0
AL138720.1	-1.23115	2.03082	-10.7895	3.30005e-18	4.55222e-17	30.9569	no	0
TMEM242	0.668425	5.53885	10.8972	1.94842e-18	2.77889e-17	30.9384	no	0
YPEL5	0.564447	5.70761	10.9008	1.91429e-18	2.73353e-17	30.935	no	0
NECAP1	0.728966	6.74377	10.9233	1.71509e-18	2.46402e-17	30.9094	no	0
NUP62	0.555938	4.11479	10.8388	2.59258e-18	3.64244e-17	30.8809	yes	324
COG1	0.632244	4.35265	10.8448	2.51749e-18	3.54117e-17	30.868	no	0
GTPBP3	0.747626	4.47562	10.8471	2.48902e-18	3.50533e-17	30.8596	no	0
MOB2	0.625801	3.9389	10.8277	2.73775e-18	3.82359e-17	30.8567	no	0
LINC00698	-3.51427	1.22898	-10.7715	3.60506e-18	4.94975e-17	30.8469	no	0
ODC1	0.632801	6.7634	10.9068	1.8589e-18	2.65926e-17	30.8272	no	0
ATP8A1	0.524324	7.91916	10.9322	1.64208e-18	2.3649e-17	30.8254	no	0
CXXC1	0.529629	4.42601	10.8373	2.61252e-18	3.66391e-17	30.8217	no	0
LINC02438	-2.50728	0.6784	-10.7897	3.29703e-18	4.55071e-17	30.8194	no	0
EPM2AIP1	0.528158	6.22381	10.8782	2.13811e-18	3.04206e-17	30.7568	no	0
ANKLE2	0.538437	4.96322	10.8386	2.59545e-18	3.64431e-17	30.7413	no	0
YIPF3	0.564972	6.52174	10.8823	2.09544e-18	2.98315e-17	30.7392	no	0
PDCD2	0.466029	5.62879	10.8578	2.36228e-18	3.34483e-17	30.7357	no	0
ZNF133	0.887938	4.57209	10.8211	2.8275e-18	3.94192e-17	30.7146	no	0
CDKN2AIPNL	0.585867	5.88739	10.8583	2.35694e-18	3.33928e-17	30.703	no	0
NEK3	0.866479	4.39138	10.8083	3.01035e-18	4.17953e-17	30.683	no	0
C6orf48	0.927444	6.33436	10.8658	2.2719e-18	3.22462e-17	30.6769	no	0
AP006565.1	-1.72866	0.809847	-10.7508	3.98959e-18	5.44912e-17	30.6738	no	0
WEE1	-1.93838	1.96635	-10.7303	4.41187e-18	5.97047e-17	30.6723	no	0
PRKDC	0.495816	6.79883	10.8747	2.17502e-18	3.0927e-17	30.6715	no	0
PEPD	0.582303	5.74648	10.8475	2.48508e-18	3.50397e-17	30.6682	no	0
RAB11FIP2	0.469738	5.78648	10.8473	2.48772e-18	3.50533e-17	30.6636	no	0
KDELC1	1.1776	2.27266	10.7377	4.25495e-18	5.76807e-17	30.6601	no	0
PLEKHM3	0.495756	5.53386	10.8356	2.63413e-18	3.68982e-17	30.643	no	0
BCLAF1	0.402577	6.53521	10.8597	2.34044e-18	3.3179e-17	30.6299	no	0
GPR3	-2.27662	0.568505	-10.7468	4.0692e-18	5.5482e-17	30.6176	no	0
KLF6	-1.21714	4.82738	-10.7977	3.17055e-18	4.38385e-17	30.6102	no	0
DERL1	0.56263	5.3376	10.8223	2.81097e-18	3.9212e-17	30.6038	no	0
CSNK1G3	0.500046	5.9669	10.83	2.70722e-18	3.78545e-17	30.5552	no	0
SECISBP2	0.451687	5.92575	10.828	2.73396e-18	3.82056e-17	30.5527	no	0
NRXN3	-1.33526	9.99706	-10.9149	1.78721e-18	2.56294e-17	30.5501	yes	1581
NUDT9	0.673702	5.17588	10.8059	3.04603e-18	4.22159e-17	30.547	no	0
PHACTR1	0.610294	7.82949	10.8732	2.19158e-18	3.11437e-17	30.5459	yes	271
PEX3	0.515491	5.02212	10.7979	3.16763e-18	4.38239e-17	30.5336	no	0
PHF23	0.596414	4.98421	10.7961	3.19608e-18	4.41655e-17	30.5287	no	0
RBPJ	0.397069	7.15447	10.847	2.49104e-18	3.50606e-17	30.4957	no	0
ICK	0.764076	4.51922	10.7701	3.62928e-18	4.9801e-17	30.4782	no	0
PHIP	0.543601	7.51258	10.8493	2.46342e-18	3.47551e-17	30.4633	no	0
AL355315.1	-1.01903	2.90335	-10.697	5.1943e-18	6.99315e-17	30.4362	no	0
CACFD1	0.675815	4.08179	10.7464	4.07578e-18	5.55396e-17	30.4317	no	0
SQLE	-0.776144	7.80698	-10.8438	2.53071e-18	3.55766e-17	30.4288	no	0
SOS1	0.398771	7.32288	10.8357	2.63247e-18	3.68969e-17	30.4211	yes	498
FAM171A2	-0.684608	4.02196	-10.7287	4.44503e-18	6.00845e-17	30.3919	yes	1491
STAU2	0.43579	7.5207	10.8342	2.65243e-18	3.71324e-17	30.3907	no	0
SMOC2	2.61107	4.43334	10.7474	4.05627e-18	5.53377e-17	30.37	yes	2
NUP58	0.414776	5.93173	10.7907	3.28103e-18	4.53128e-17	30.3697	no	0
WDR46	0.637548	4.16434	10.7363	4.28383e-18	5.80388e-17	30.369	no	0
RAPGEF2	0.499439	7.05077	10.813	2.94226e-18	4.0874e-17	30.3388	no	0
AP001001.1	1.39858	1.0384	10.6616	6.17739e-18	8.26471e-17	30.3373	no	0
ELAC2	0.697191	4.06145	10.7228	4.57584e-18	6.17817e-17	30.3232	no	0
CADM3	0.746968	6.17321	10.7891	3.30769e-18	4.55741e-17	30.3214	yes	184
TBC1D30	0.802748	4.52391	10.7377	4.25455e-18	5.76807e-17	30.3133	yes	161
RPL39	-1.31763	7.61822	-10.8151	2.91133e-18	4.0516e-17	30.3085	no	0
GLG1	0.35161	7.42857	10.8145	2.92063e-18	4.06201e-17	30.3057	no	0
DOCK4	0.842423	7.17067	10.8075	3.02154e-18	4.19259e-17	30.294	no	0
ATP6V1G2	0.812377	6.94773	10.8024	3.0988e-18	4.28968e-17	30.2928	no	0
C8orf44	0.602184	3.75797	10.7015	5.07905e-18	6.84582e-17	30.2732	no	0
EMSY	0.423231	5.35069	10.7527	3.95198e-18	5.40402e-17	30.2657	no	0
NDUFS1	0.378291	6.5855	10.7809	3.44183e-18	4.73946e-17	30.2386	no	0
SEPHS2	0.537176	5.86138	10.7622	3.77302e-18	5.16832e-17	30.2352	no	0
FGFBP3	-1.18827	4.91507	-10.7205	4.62781e-18	6.24475e-17	30.2147	yes	1563
AHSA1	0.449684	6.64835	10.7768	3.51271e-18	4.83424e-17	30.2081	no	0
CEP57	0.370562	6.68386	10.7685	3.65847e-18	5.01432e-17	30.1667	no	0
FGD5-AS1	0.48839	6.0183	10.752	3.9654e-18	5.41922e-17	30.1657	no	0
THYN1	0.514071	5.64578	10.7405	4.19694e-18	5.69928e-17	30.1597	no	0
ATP1A3	0.427261	8.32515	10.8049	3.06114e-18	4.24003e-17	30.1533	yes	469
HSPA5	0.594477	7.63607	10.7892	3.30604e-18	4.55741e-17	30.1492	no	0
RPL18A	0.644621	9.62279	10.8329	2.66939e-18	3.73477e-17	30.1485	yes	245
PPCS	0.600405	5.63308	10.7342	4.32777e-18	5.86003e-17	30.1292	no	0
EXD2	0.457077	4.786	10.7067	4.95231e-18	6.67881e-17	30.1261	no	0
C14orf166	0.452194	6.77196	10.7613	3.79011e-18	5.1887e-17	30.1164	no	0
P4HB	0.530588	6.00593	10.7414	4.17745e-18	5.67608e-17	30.1148	no	0
DUT	0.519283	7.15913	10.7698	3.6347e-18	4.98465e-17	30.1112	no	0
MCM3AP	0.542375	4.82684	10.7011	5.09093e-18	6.8579e-17	30.0912	no	0
CTNNA2	0.597134	10.1373	10.8257	2.76416e-18	3.85819e-17	30.0674	no	0
SCAPER	0.47415	7.73567	10.7732	3.57512e-18	4.91438e-17	30.0663	no	0
NOLC1	0.496852	5.7192	10.7229	4.57509e-18	6.17817e-17	30.0624	no	0
GNAO1	0.414402	7.79493	10.7719	3.59762e-18	4.94243e-17	30.0503	yes	478
GPR26	-2.07042	1.02038	-10.6086	8.01158e-18	1.05863e-16	30.0455	no	0
NUP50-AS1	-1.00484	4.08006	-10.6565	6.33496e-18	8.4611e-17	30.0374	no	0
ALS2CR12	-1.20423	2.49731	-10.6059	8.11843e-18	1.07215e-16	30.0372	no	0
UBC	0.57166	9.53653	10.8068	3.03263e-18	4.2055e-17	30.0313	no	0
RNMT	0.374196	6.75561	10.7417	4.17173e-18	5.67158e-17	30.0262	no	0
PIBF1	0.375465	6.64289	10.7383	4.24183e-18	5.75691e-17	30.0244	no	0
ZNF503	1.74976	3.57217	10.6463	6.65888e-18	8.87864e-17	30.0218	yes	10
PSMD2	0.416945	7.08028	10.7447	4.10986e-18	5.59716e-17	29.9998	no	0
SHISA6	1.67675	8.44125	10.7764	3.51944e-18	4.84067e-17	29.983	no	0
TKT	0.593949	7.13175	10.742	4.16581e-18	5.66681e-17	29.9778	yes	284
DDHD2	0.526292	5.45073	10.6964	5.20795e-18	7.00753e-17	29.9718	no	0
TRABD	0.71432	3.67387	10.6288	7.25414e-18	9.62871e-17	29.9362	no	0
DIP2C	0.650343	7.65308	10.7439	4.12772e-18	5.61824e-17	29.9309	no	0
SMAD5	-0.44382	5.09337	-10.67	5.92882e-18	7.94118e-17	29.9186	no	0
LINC01896	1.98464	4.10075	10.6421	6.79733e-18	9.04787e-17	29.9161	no	0
EXOSC9	0.669619	3.96495	10.6356	7.01752e-18	9.33041e-17	29.914	no	0
COQ6	0.693286	3.91064	10.6331	7.10492e-18	9.44128e-17	29.9104	no	0
LUC7L2	0.483642	5.54579	10.6851	5.50402e-18	7.40167e-17	29.9033	no	0
GAL3ST4	1.25713	2.60414	10.5883	8.85075e-18	1.16299e-16	29.901	no	0
DNER	0.695695	8.64806	10.758	3.85142e-18	5.26958e-17	29.8853	yes	220
PPP1R9A	0.520255	7.49322	10.7293	4.43198e-18	5.99424e-17	29.8793	no	0
IFT20	0.514913	5.89482	10.6827	5.56904e-18	7.48056e-17	29.842	no	0
AGBL1	-1.78278	2.31075	-10.5599	1.01759e-17	1.33118e-16	29.8348	no	0
CLASP2	0.351312	8.87993	10.7503	3.99953e-18	5.45953e-17	29.8325	no	0
GALNT14	1.71289	5.55986	10.6716	5.88247e-18	7.88807e-17	29.8241	no	0
LRP6	0.623862	5.96544	10.6749	5.78865e-18	7.76668e-17	29.796	no	0
ZNF141	0.510884	4.93354	10.6432	6.76006e-18	9.00335e-17	29.79	no	0
RIOK1	0.5739	5.00235	10.6448	6.70962e-18	8.94122e-17	29.7855	no	0
PTP4A2	-0.495357	6.78162	-10.6837	5.5421e-18	7.44862e-17	29.7502	no	0
QSER1	0.374398	6.13051	10.665	6.07621e-18	8.13397e-17	29.7283	no	0
ZNF791	0.484256	5.07901	10.6273	7.30814e-18	9.69492e-17	29.6898	no	0
CABIN1	0.63134	6.13639	10.6555	6.36654e-18	8.49846e-17	29.6768	yes	253
NAT9	0.607084	4.67398	10.6098	7.96635e-18	1.05384e-16	29.6668	no	0
SEL1L2	-1.48861	1.63286	-10.521	1.2313e-17	1.60097e-16	29.6635	no	0
ATL1	0.441675	7.23193	10.6787	5.67982e-18	7.62502e-17	29.6585	no	0
NR2C1	0.499472	5.1931	10.6242	7.4196e-18	9.8317e-17	29.658	no	0
TOP1	0.463238	7.08592	10.6714	5.88759e-18	7.89045e-17	29.6406	no	0
TM9SF2	0.386768	6.62519	10.6582	6.28116e-18	8.39401e-17	29.6314	no	0
SELENOH	-0.397583	6.87101	-10.6586	6.27033e-18	8.3843e-17	29.6156	no	0
NANS	-0.657053	5.57979	-10.623	7.46425e-18	9.88531e-17	29.6137	no	0
AP1M1	0.463103	5.70896	10.6305	7.19378e-18	9.55397e-17	29.6119	yes	423
CRAT	0.631376	4.30022	10.5858	8.95928e-18	1.1766e-16	29.6115	yes	252
JPH4	0.914864	6.47257	10.6517	6.48615e-18	8.65322e-17	29.6097	yes	112
SAP30BP	0.434883	5.79204	10.6258	7.36182e-18	9.76063e-17	29.5792	no	0
LINC01503	-1.59144	2.28165	-10.5051	1.33178e-17	1.724e-16	29.5699	no	0
AC004830.1	-2.20302	0.109817	-10.5488	1.07435e-17	1.40387e-16	29.5401	no	0
ITK	-3.19898	0.939313	-10.5045	1.33576e-17	1.72725e-16	29.5161	no	0
PRKCE	1.10064	7.17786	10.6407	6.84349e-18	9.10416e-17	29.4724	no	0
FBXO3	0.496529	5.61542	10.5969	8.4829e-18	1.11778e-16	29.4615	no	0
SLC7A11	-2.88443	1.07836	-10.4854	1.46706e-17	1.8908e-16	29.4429	no	0
LIN7C	0.516568	5.928	10.6016	8.29258e-18	1.09454e-16	29.4399	no	0
NDUFAF6	0.519918	6.06098	10.5967	8.49326e-18	1.11852e-16	29.4004	no	0
LRRC47	0.63699	5.41419	10.5786	9.28123e-18	1.21752e-16	29.3958	no	0
INPP4A	0.576317	6.30432	10.5972	8.47371e-18	1.11719e-16	29.37	no	0
TACC2	0.480236	6.51434	10.6014	8.29776e-18	1.09461e-16	29.3659	yes	403
MINPP1	0.582297	4.86153	10.5513	1.06133e-17	1.38762e-16	29.3493	no	0
MDH2	0.414598	7.35475	10.6168	7.69585e-18	1.01863e-16	29.3399	no	0
TFDP2	0.686775	6.34226	10.5916	8.70836e-18	1.14492e-16	29.3379	no	0
MANF	-0.731587	6.03555	-10.5775	9.33253e-18	1.22357e-16	29.3287	no	0
ETV6	0.995935	6.69956	10.5945	8.58413e-18	1.12985e-16	29.3045	yes	83
AL138733.1	-0.965455	3.01115	-10.4681	1.59726e-17	2.04852e-16	29.3	no	0
BRD3	0.594173	6.08596	10.5717	9.6022e-18	1.25822e-16	29.2734	no	0
SLC35F6	-0.677117	4.49996	-10.5148	1.26958e-17	1.648e-16	29.2613	no	0
MRPL45	0.664708	4.77113	10.5303	1.17674e-17	1.53256e-16	29.2603	yes	236
LZTR1	0.654242	4.11461	10.5066	1.32192e-17	1.71217e-16	29.2599	no	0
DMXL1	0.384513	6.06974	10.5675	9.80057e-18	1.2835e-16	29.2581	no	0
KIAA1958	0.513483	6.61921	10.5796	9.23748e-18	1.21246e-16	29.2467	yes	362
PFDN2	-0.807438	8.05292	-10.609	7.99439e-18	1.05696e-16	29.2426	no	0
HDHD5	0.499717	5.41452	10.5426	1.10768e-17	1.44582e-16	29.2224	no	0
RENBP	-2.22969	1.81875	-10.4286	1.93852e-17	2.46603e-16	29.2175	no	0
NACAD	-0.577805	4.87819	-10.5196	1.24031e-17	1.61179e-16	29.2133	yes	1459
AC092134.2	-1.99372	0.68208	-10.4456	1.78389e-17	2.27918e-16	29.2052	no	0
GAS6	0.673444	5.18658	10.5275	1.19264e-17	1.55241e-16	29.1812	no	0
HCFC2	0.461437	5.52115	10.5361	1.14357e-17	1.49019e-16	29.1767	no	0
SLC35G2	-0.731326	6.01779	-10.5446	1.09669e-17	1.43227e-16	29.1719	no	0
P3H4	0.804035	3.80655	10.4711	1.57344e-17	2.02126e-16	29.1381	no	0
OOEP	-1.48365	3.48747	-10.4489	1.75507e-17	2.2448e-16	29.1285	no	0
AL096855.1	0.982496	3.63145	10.4559	1.69574e-17	2.17126e-16	29.0948	no	0
AC010931.2	2.14173	2.82843	10.4325	1.90258e-17	2.42162e-16	29.0925	no	0
TP53RK	0.669827	4.60437	10.4887	1.44338e-17	1.86129e-16	29.0823	no	0
CDH23	-1.38531	1.92533	-10.3962	2.27358e-17	2.87519e-16	29.0605	yes	1586
COPS4	0.440346	6.64589	10.5422	1.1099e-17	1.44791e-16	29.0588	no	0
DUSP14	-0.915482	3.60613	-10.44	1.83293e-17	2.33677e-16	29.0561	no	0
TRIM27	0.471969	5.40328	10.5045	1.33529e-17	1.72725e-16	29.0386	no	0
RHOF	-1.16165	1.87646	-10.391	2.33282e-17	2.94377e-16	29.0341	no	0
CCDC66	0.530712	6.08494	10.522	1.22534e-17	1.59409e-16	29.0302	no	0
SDAD1	0.40941	5.95443	10.5114	1.29098e-17	1.67302e-16	28.9959	no	0
SF1	0.412835	6.02445	10.5131	1.28051e-17	1.66128e-16	28.9945	yes	480
C19orf70	-0.46265	6.35789	-10.5185	1.24701e-17	1.6196e-16	28.9915	no	0
SLAIN1	0.505246	5.082	10.4846	1.47248e-17	1.89675e-16	28.9904	yes	375
RPS3	0.517213	9.49629	10.5933	8.63553e-18	1.13598e-16	28.989	no	0
SRPK2	0.306298	8.30646	10.5623	1.00533e-17	1.31587e-16	28.9706	no	0
FGF9	0.748119	5.00339	10.4733	1.55685e-17	2.00214e-16	28.9438	yes	183
SYNCRIP	0.429059	6.55325	10.5122	1.28611e-17	1.66762e-16	28.9229	no	0
WDR11-AS1	1.00388	4.87338	10.4649	1.62258e-17	2.07985e-16	28.9203	no	0
LGALS1	-2.99026	2.28663	-10.369	2.5994e-17	3.26966e-16	28.9141	no	0
FAM117B	0.702115	6.01928	10.496	1.39217e-17	1.79822e-16	28.9095	yes	212
PNP	-1.15945	2.91272	-10.3857	2.39411e-17	3.0195e-16	28.9052	no	0
RNF146	0.530382	5.94109	10.4912	1.42543e-17	1.84016e-16	28.8978	no	0
HNRNPK	0.461676	8.21614	10.5417	1.11232e-17	1.45027e-16	28.8749	no	0
TBL2	0.765228	3.84624	10.413	2.09297e-17	2.6582e-16	28.8404	no	0
PLPP6	0.725286	3.79838	10.4045	2.1824e-17	2.76433e-16	28.8092	no	0
USP48	0.540698	6.12186	10.4778	1.52232e-17	1.9588e-16	28.8069	no	0
GCC2	0.582407	5.91709	10.4694	1.58705e-17	2.03653e-16	28.7929	no	0
RBM18	0.47237	5.31614	10.448	1.76306e-17	2.25378e-16	28.7735	no	0
ZFP14	0.547369	5.29876	10.4445	1.79294e-17	2.28949e-16	28.7604	no	0
PHKG2	0.538191	4.35305	10.4127	2.09678e-17	2.66018e-16	28.7569	no	0
NAXE	-0.727305	5.40708	-10.4413	1.82186e-17	2.32517e-16	28.7479	no	0
RSPRY1	0.45943	5.93017	10.4589	1.67116e-17	2.14096e-16	28.7414	no	0
CFAP47	-2.42357	2.84917	-10.3462	2.90783e-17	3.63819e-16	28.7355	no	0
TIMP2	-0.645111	5.61593	-10.4411	1.82358e-17	2.32611e-16	28.7186	no	0
PKD1L3	-1.24524	1.61724	-10.3225	3.26588e-17	4.06887e-16	28.7069	no	0
COPS6	0.426994	6.92661	10.4712	1.57292e-17	2.02126e-16	28.6763	no	0
EGR1	-2.39169	3.16744	-10.339	3.01254e-17	3.7632e-16	28.6762	no	0
LAMTOR5	-0.42882	7.58522	-10.4826	1.48704e-17	1.91445e-16	28.6679	no	0
AC069234.1	-2.04029	0.378887	-10.3467	2.90004e-17	3.63423e-16	28.6672	no	0
MUC12	-2.43473	1.42788	-10.3101	3.47167e-17	4.30929e-16	28.6455	no	0
CCDC73	-0.86403	3.03083	-10.3334	3.0964e-17	3.86385e-16	28.6395	no	0
NDUFB2	-0.400433	8.88151	-10.5031	1.34493e-17	1.73814e-16	28.6272	no	0
LINC00682	2.29332	4.75631	10.3959	2.27698e-17	2.87794e-16	28.6117	yes	5
AAMP	0.57731	5.84739	10.4282	1.94244e-17	2.46969e-16	28.5986	no	0
GRK5	0.654981	6.47939	10.4369	1.86108e-17	2.37136e-16	28.5609	no	0
KCNE1	-1.50876	1.50816	-10.2916	3.80191e-17	4.68956e-16	28.5562	no	0
LSG1	0.646657	4.46475	10.3721	2.55981e-17	3.22158e-16	28.5346	no	0
NCS1	-0.486154	5.87678	-10.4092	2.13328e-17	2.70503e-16	28.5198	no	0
ANXA11	-2.58755	1.73887	-10.2825	3.97764e-17	4.90117e-16	28.5135	no	0
PRKCZ	1.11462	4.31418	10.362	2.6899e-17	3.37808e-16	28.5068	no	0
RPL3	0.761546	9.87751	10.491	1.42679e-17	1.84091e-16	28.443	no	0
AAR2	0.79513	4.27825	10.3462	2.90751e-17	3.63819e-16	28.439	no	0
DUS3L	0.814522	3.13281	10.3031	3.59297e-17	4.4458e-16	28.4324	no	0
RPL29	0.445579	9.18318	10.4705	1.57807e-17	2.02611e-16	28.4187	no	0
INAFM1	-0.87097	6.11464	-10.3928	2.31186e-17	2.92046e-16	28.4144	no	0
EIF3A	0.417376	6.77896	10.4131	2.092e-17	2.6582e-16	28.4088	no	0
UBE2G2	0.461275	5.36802	10.3742	2.533e-17	3.1921e-16	28.4036	no	0
LINC02340	-1.74842	2.7273	-10.2729	4.16836e-17	5.11476e-16	28.4016	no	0
AC073052.2	-2.16616	0.498498	-10.2868	3.89447e-17	4.80121e-16	28.3896	no	0
KLHL26	0.866339	2.49355	10.2759	4.10807e-17	5.04604e-16	28.3888	yes	126
SCAF8	0.439206	6.34886	10.3973	2.26157e-17	2.86154e-16	28.387	no	0
TOPBP1	0.504484	4.78899	10.3465	2.90331e-17	3.63639e-16	28.3605	no	0
SOD2	-0.351031	6.75544	-10.3993	2.23903e-17	2.83453e-16	28.3571	no	0
THUMPD1	0.511932	5.19061	10.359	2.72963e-17	3.42432e-16	28.3566	no	0
CEP72	1.18409	1.70148	10.2501	4.66449e-17	5.67329e-16	28.3436	no	0
TSPAN2	1.02032	5.45853	10.3651	2.64929e-17	3.33064e-16	28.3369	no	0
UBE2E1	0.391225	6.67051	10.3917	2.32452e-17	2.93488e-16	28.3171	no	0
PICK1	0.694141	4.04971	10.3119	3.44137e-17	4.2762e-16	28.3113	no	0
MKS1	0.843606	3.14331	10.2777	4.07164e-17	5.00391e-16	28.3053	no	0
DHPS	0.572545	6.10561	10.3742	2.53367e-17	3.1921e-16	28.3004	no	0
AC017101.1	-1.18948	3.5598	-10.2745	4.13569e-17	5.07732e-16	28.279	no	0
RANBP6	0.510047	5.41826	10.3474	2.89059e-17	3.62432e-16	28.2644	no	0
AC084337.2	-0.856179	2.72043	-10.2456	4.76778e-17	5.78994e-16	28.2528	no	0
MCRS1	0.465913	5.33894	10.3395	3.00461e-17	3.75529e-16	28.2382	no	0
KRT222	1.01652	3.22207	10.2681	4.2681e-17	5.22355e-16	28.2377	no	0
RARS	0.297844	6.23741	10.363	2.67719e-17	3.36391e-16	28.2314	no	0
RPL18	0.530036	9.40183	10.4367	1.86291e-17	2.37242e-16	28.2291	no	0
CBARP	-0.923514	3.06845	-10.2513	4.63771e-17	5.64362e-16	28.2285	no	0
DCAF15	0.627678	4.60561	10.3126	3.42874e-17	4.26275e-16	28.2233	yes	255
CHD9	0.31528	8.29117	10.4083	2.14243e-17	2.71517e-16	28.2163	no	0
ANAPC4	0.53153	4.48293	10.3051	3.55855e-17	4.40553e-16	28.2076	no	0
GPR139	1.73748	3.2906	10.2653	4.32796e-17	5.29405e-16	28.2062	yes	11
VPS33A	0.609359	4.56797	10.3071	3.52397e-17	4.36962e-16	28.1976	no	0
TANC2	0.362174	8.76609	10.4129	2.09487e-17	2.65918e-16	28.1871	yes	540
EVC	-1.7454	3.52087	-10.2457	4.76517e-17	5.78976e-16	28.1584	no	0
MSANTD3-TMEFF1	-0.80385	3.04516	-10.2313	5.1156e-17	6.18999e-16	28.1319	no	0
OSMR-AS1	-2.2735	0.262954	-10.2411	4.8752e-17	5.91429e-16	28.1199	no	0
PAMR1	-3.31002	-0.135966	-10.271	4.20756e-17	5.15609e-16	28.1152	no	0
STMN1	0.554052	11.2683	10.4509	1.73759e-17	2.22364e-16	28.1059	yes	326
SFSWAP	0.438386	5.31495	10.3111	3.45535e-17	4.29131e-16	28.1037	no	0
PRNP	1.02159	6.199	10.3374	3.03553e-17	3.78991e-16	28.0999	no	0
TRRAP	0.451179	5.02582	10.2994	3.65942e-17	4.52091e-16	28.0914	no	0
KDM5B	0.684117	7.35574	10.3607	2.70725e-17	3.39806e-16	28.0799	no	0
AC022874.1	-1.18439	1.44629	-10.1913	6.22906e-17	7.47583e-16	28.0706	no	0
GRAMD1A	0.654283	6.43236	10.3311	3.13056e-17	3.90441e-16	28.0451	yes	240
RHNO1	0.778081	4.53864	10.271	4.20861e-17	5.15609e-16	28.0249	yes	175
TP53I11	-0.871448	4.76635	-10.2689	4.25294e-17	5.2077e-16	28.0168	no	0
NUP160	0.384603	5.87248	10.3072	3.52195e-17	4.36941e-16	28.0067	no	0
GNL2	0.547181	5.17407	10.2811	4.00454e-17	4.92659e-16	27.9736	no	0
RAD21	0.51903	6.594	10.3198	3.30965e-17	4.12123e-16	27.9721	no	0
SOX4	1.19389	8.77511	10.3727	2.55208e-17	3.21357e-16	27.9693	no	0
LY86-AS1	-2.37271	-0.0797429	-10.2233	5.32264e-17	6.43389e-16	27.9321	no	0
PDCD7	0.481632	5.40302	10.2787	4.05103e-17	4.98119e-16	27.9301	no	0
XRN1	0.37863	6.24599	10.2996	3.65615e-17	4.51923e-16	27.9194	no	0
A3GALT2	-2.00803	0.881095	-10.1688	6.95724e-17	8.31163e-16	27.913	no	0
MCAM	-2.5484	2.30524	-10.1648	7.09592e-17	8.46442e-16	27.9122	no	0
AC099753.1	-2.62181	0.339878	-10.1897	6.27738e-17	7.52998e-16	27.9036	no	0
ELP3	0.605031	4.93688	10.2576	4.49472e-17	5.48379e-16	27.8973	no	0
N4BP2	0.535244	5.75937	10.2817	3.99265e-17	4.91453e-16	27.8941	no	0
TAGLN3	0.743857	8.25295	10.3408	2.98483e-17	3.73254e-16	27.8772	yes	187
MYH15	-2.309	1.04191	-10.1548	7.45406e-17	8.86916e-16	27.8704	no	0
HNRNPU	0.533945	7.64921	10.3192	3.32033e-17	4.13233e-16	27.842	no	0
RAD17	0.3876	5.22422	10.2545	4.56438e-17	5.56014e-16	27.8387	no	0
PCSK7	0.444378	5.62818	10.2608	4.42583e-17	5.40535e-16	27.8101	no	0
BICD1	0.611499	8.25127	10.3248	3.23051e-17	4.02694e-16	27.8062	no	0
NDN	0.644232	7.40079	10.3059	3.54408e-17	4.39223e-16	27.802	no	0
SEMA4C	0.553437	4.17121	10.2112	5.6476e-17	6.80921e-16	27.8011	no	0
SPPL2B	0.589929	4.31484	10.2155	5.53089e-17	6.67876e-16	27.7978	no	0
SCN3A	0.388284	8.05834	10.3182	3.3367e-17	4.15052e-16	27.7967	no	0
DPP3	0.548021	5.28169	10.2475	4.7249e-17	5.74379e-16	27.7928	no	0
MRM3	0.575572	3.75708	10.1947	6.12696e-17	7.36455e-16	27.7917	no	0
MED28	0.50694	5.74434	10.2587	4.47057e-17	5.45716e-16	27.7818	no	0
ARFGEF1	0.522079	7.36377	10.2984	3.67789e-17	4.53896e-16	27.7776	no	0
PMM1	0.534469	5.34109	10.2389	4.92727e-17	5.97438e-16	27.7425	no	0
WDR60	0.398466	6.21832	10.2624	4.39067e-17	5.36797e-16	27.7402	no	0
DUSP8	-0.762473	4.48431	-10.2033	5.87162e-17	7.06846e-16	27.7386	yes	1510
CHN2	1.25211	7.1198	10.282	3.98646e-17	4.90948e-16	27.7151	no	0
RAB5C	0.588828	6.79332	10.2714	4.20078e-17	5.15186e-16	27.7074	no	0
ARPC4	0.454392	6.15971	10.2548	4.55733e-17	5.55442e-16	27.7062	no	0
GDE1	0.943296	6.18383	10.2556	4.53969e-17	5.53578e-16	27.7012	yes	100
CLMN	-1.39778	3.32401	-10.1467	7.75861e-17	9.21755e-16	27.6896	no	0
EIF2S1	0.446335	5.69696	10.2345	5.03698e-17	6.10112e-16	27.6701	no	0
CHD7	0.919453	5.77312	10.2371	4.97158e-17	6.025e-16	27.67	no	0
GAPVD1	0.39017	6.1242	10.2454	4.77381e-17	5.79428e-16	27.6685	no	0
BMPR2	0.393282	8.40035	10.299	3.66695e-17	4.52782e-16	27.6663	no	0
GEM	-3.24076	-0.478353	-10.1935	6.16353e-17	7.40473e-16	27.6484	no	0
SCRT2	1.37289	2.93745	10.137	8.13887e-17	9.64014e-16	27.646	yes	26
TUBE1	0.554876	5.12958	10.2091	5.70814e-17	6.87517e-16	27.6284	no	0
LRP4	-1.43782	1.14724	-10.1036	9.59531e-17	1.12185e-15	27.6261	no	0
GLS	-0.45702	6.31482	-10.2338	5.0539e-17	6.11847e-16	27.5996	no	0
TARSL2	-0.93941	6.18919	-10.2239	5.30654e-17	6.41772e-16	27.5783	no	0
CXorf57	-2.15062	3.37469	-10.1273	8.53723e-17	1.00772e-15	27.5733	no	0
ID3	-5.67309	0.0041247	-10.1168	8.98794e-17	1.05714e-15	27.5613	no	0
DIDO1	0.635721	5.2691	10.1989	6.0006e-17	7.21635e-16	27.5562	no	0
KIF1BP	0.600635	5.80071	10.2144	5.5588e-17	6.70559e-16	27.5538	no	0
TANK	0.411123	6.23988	10.2223	5.34712e-17	6.46017e-16	27.5391	no	0
FBXL6	1.0765	2.02842	10.0891	1.03048e-16	1.19766e-15	27.5347	no	0
SPTAN1	0.525004	7.89065	10.2609	4.42161e-17	5.40299e-16	27.5317	no	0
AC004870.4	-3.16284	-1.55867	-10.3051	3.55782e-17	4.40553e-16	27.5182	no	0
SPG7	0.516806	5.92412	10.2095	5.69491e-17	6.86275e-16	27.5162	no	0
SLC35B2	0.670474	3.91958	10.144	7.86322e-17	9.33242e-16	27.5141	no	0
FANCG	0.827767	2.67701	10.0994	9.79361e-17	1.1439e-15	27.5091	no	0
SLC2A8	0.943385	3.44318	10.1253	8.62026e-17	1.01592e-15	27.4996	no	0
PNPLA3	-1.49712	3.33682	-10.1074	9.41419e-17	1.10232e-15	27.4991	no	0
HTR5A	-1.93828	0.462112	-10.0906	1.02253e-16	1.19018e-15	27.486	no	0
LETMD1	0.983985	5.0274	10.178	6.64939e-17	7.9681e-16	27.4851	no	0
AF279873.3	-1.58729	1.86556	-10.0655	1.15743e-16	1.33467e-15	27.4592	no	0
RAB21	-0.480967	5.35432	-10.1749	6.7532e-17	8.08427e-16	27.446	no	0
TUBB6	-1.52139	3.35618	-10.0949	1.00138e-16	1.1673e-15	27.4434	no	0
TSTA3	0.658919	5.1966	10.1712	6.87604e-17	8.21879e-16	27.4302	no	0
RIPOR3	-1.25662	2.50601	-10.0686	1.13958e-16	1.31473e-15	27.4287	no	0
HSP90AA1	0.507775	10.7714	10.3014	3.62393e-17	4.48175e-16	27.422	no	0
TP53INP2	-1.18343	4.03722	-10.113	9.1582e-17	1.07448e-15	27.395	yes	1561
VCPKMT	0.591483	3.93135	10.1178	8.94603e-17	1.05273e-15	27.3856	no	0
NCR3LG1	-1.01925	3.57298	-10.0952	9.99763e-17	1.16599e-15	27.3804	no	0
ADH5	0.545701	6.39608	10.1924	6.19674e-17	7.44083e-16	27.3697	no	0
SIN3B	0.511936	4.50927	10.1344	8.24383e-17	9.75464e-16	27.3648	no	0
NCAN	0.667979	5.09676	10.154	7.48307e-17	8.89918e-16	27.3619	yes	234
PDS5B	0.459425	6.96711	10.2021	5.90778e-17	7.10836e-16	27.3503	no	0
ZNF654	0.368015	5.93619	10.1754	6.73688e-17	8.06884e-16	27.3499	no	0
THSD4	1.54538	4.69587	10.1367	8.15201e-17	9.65085e-16	27.3359	no	0
METAP1	0.603762	4.46555	10.127	8.55074e-17	1.00874e-15	27.334	no	0
CD55	-1.0403	4.41909	-10.1183	8.92146e-17	1.05037e-15	27.3305	no	0
INTS13	0.721025	4.17878	10.1097	9.30974e-17	1.09117e-15	27.2973	no	0
LRRC32	-3.71505	-0.759023	-10.1387	8.06941e-17	9.56267e-16	27.289	no	0
MTERF3	0.738693	3.7677	10.09	1.02562e-16	1.1932e-15	27.276	no	0
TM2D2	0.574773	5.53938	10.1475	7.72751e-17	9.18524e-16	27.2642	no	0
SPRED3	-0.701517	4.43609	-10.1041	9.56995e-17	1.11944e-15	27.2609	yes	1499
EFHD1	-1.30948	1.80396	-10.0216	1.43665e-16	1.63741e-15	27.2508	no	0
ZMYM2	0.417507	7.39265	10.1891	6.2971e-17	7.54979e-16	27.2384	no	0
TTC17	0.343134	6.9847	10.1736	6.7967e-17	8.13221e-16	27.2093	no	0
[truncated: 21,549 more rows]
