# Supplementary material for: Astrocytic cell adhesion genes linked to schizophrenia correlate with synaptic programs in neurons
Source: Cell Rep. Author manuscript; Available in PMC 2023 Dec 14. (PMC10721115; doi:10.1016/j.celrep.2022.111988)
Supplement: Supp file 15 [file NIHMS1946831-supplement-Supp_file_15.xlsx]

## Sheet: Sheet1
Table S10. GO term enrichment results for genes reduced in glial cells in coculture with neurons. Related to Figure 5.
ID	Description	GeneRatio	BgRatio	pvalue	p.adjust	qvalue	geneID	Count
GO:0007155	cell adhesion	111/722	648/10670	8.32e-21	3.3e-17	2.59e-17	Itgb1/Loxl3/Gas6/Anxa1/Itga3/Ptk2b/Cav1/Neo1/Sorbs3/Csf1/Peak1/Sema3e/Thy1/Boc/Elmo2/Perp/Fzd7/Plxna2/S100a10/Itga1/Actn4/Rnd1/Cdh6/Zyx/Jup/Parva/Kitl/Ninj1/Arpc2/Ripor2/Plekha2/Calr/Bcar1/Adam9/Pml/Tgm2/F11r/Ada/Igfbp2/Npnt/Col4a3/Cdhr1/Pdlim1/Tpm1/Serpine1/Nrp1/Maea/Cyfip2/Pdlim5/Ache/Cd34/Sdc4/Mertk/Coro1c/Clstn1/Mpzl3/Klra4/Cdh19/Omd/Ctnnal1/Lims2/Jaml/Thbs1/Tinagl1/Tnc/Dmd/Tnfrsf12a/Tln1/Vcl…	111
GO:0022610	biological adhesion	111/722	653/10670	1.55e-20	3.3e-17	2.59e-17	Itgb1/Loxl3/Gas6/Anxa1/Itga3/Ptk2b/Cav1/Neo1/Sorbs3/Csf1/Peak1/Sema3e/Thy1/Boc/Elmo2/Perp/Fzd7/Plxna2/S100a10/Itga1/Actn4/Rnd1/Cdh6/Zyx/Jup/Parva/Kitl/Ninj1/Arpc2/Ripor2/Plekha2/Calr/Bcar1/Adam9/Pml/Tgm2/F11r/Ada/Igfbp2/Npnt/Col4a3/Cdhr1/Pdlim1/Tpm1/Serpine1/Nrp1/Maea/Cyfip2/Pdlim5/Ache/Cd34/Sdc4/Mertk/Coro1c/Clstn1/Mpzl3/Klra4/Cdh19/Omd/Ctnnal1/Lims2/Jaml/Thbs1/Tinagl1/Tnc/Dmd/Tnfrsf12a/Tln1/Vcl…	111
GO:0031589	cell-substrate adhesion	48/722	196/10670	1.86e-15	2.64e-12	2.07e-12	Itgb1/Gas6/Itga3/Ptk2b/Sorbs3/Csf1/Peak1/Sema3e/Thy1/Fzd7/S100a10/Itga1/Actn4/Zyx/Jup/Parva/Ninj1/Arpc2/Plekha2/Calr/Bcar1/Adam9/Npnt/Serpine1/Nrp1/Cd34/Sdc4/Mertk/Coro1c/Thbs1/Dmd/Tnfrsf12a/Nid1/Col5a3/Tesk2/Ptprj/Enpp2/Rhod/Ptprk/Itga5/Flna/Myadm/Mkln1/Angpt2/Srgap2/Cyr61/Adam15/Dock5	48
GO:0030334	regulation of cell migration	85/722	514/10670	4.36e-15	4.63e-12	3.63e-12	Itgb1/F2r/Rhoj/Hbegf/Gas6/Anxa1/Itga3/Ptk2b/Neo1/Csf1/Sema3e/Myo1c/Amot/Thy1/Pdgfd/Hspb1/Edn3/P2ry2/Ace/Hspa5/Plxna2/Ecm1/Acta2/Cnn2/Sdcbp/Fgf1/Actn4/Sphk1/Rnd1/Adarb1/Map2k3/Jup/Kitl/Arpc2/Ripor2/Igf1r/Calr/Bcar1/Adam9/Hdac7/Rock2/Ada/Sema3f/Tpm1/Serpine1/Nrp1/Clic4/Rapgef3/Sdc4/Coro1c/Ddr2/Amotl2/Thbs1/Vcl/Stat5a/Rnd3/Serpinf1/Ptprj/Enpp2/Trib1/Mdm2/Rras2/Rhod/Ptprk/Atoh8/Itga5/App/Lamc2/Hmox1/…	85
GO:0001525	angiogenesis	60/722	299/10670	1.06e-14	9.03e-12	7.09e-12	Itgb1/Stim1/Rhoj/Adamts1/Hbegf/Anxa1/Ptk2b/Ngfr/Hspb6/Cav1/Kctd10/Sema3e/Amot/Thy1/Hspb1/Col4a2/Ace/Ereg/Ecm1/Fgf1/Sphk1/Vav2/Jup/Parva/Pml/Ramp2/Hdac7/Rock2/Col4a1/Col4a3/Serpine1/Nrp1/Clic4/Cd34/Rapgef3/Amotl2/Epas1/Hif3a/Thbs1/Gpr4/Anxa2/Tnfrsf12a/Shc1/Myh9/Serpinf1/Hmga2/Enpp2/Itga5/Hmox1/Flna/Adipor2/Hk2/Cd59a/Slit2/Thsd7a/Angpt2/Xbp1/Cyr61/Adam15/Amotl1	60
GO:0040012	regulation of locomotion	91/722	584/10670	1.78e-14	1.16e-11	9.09e-12	Itgb1/F2r/Rhoj/Hbegf/Cavin1/Gas6/Anxa1/Itga3/Ptk2b/Neo1/Csf1/Sema3e/Myo1c/Amot/Thy1/Pdgfd/Hspb1/Edn3/P2ry2/Ace/Hspa5/Plxna2/Ecm1/Acta2/Cnn2/Sdcbp/Fgf1/Actn4/Sphk1/Rnd1/Adarb1/Map2k3/Jup/Kitl/Arpc2/Ripor2/Igf1r/Calr/Bcar1/Adam9/Pml/Hdac7/Rock2/Ada/Sema3f/Tpm1/Serpine1/Nrp1/Clic4/Rapgef3/Sdc4/Coro1c/Vapa/Ddr2/Amotl2/Thbs1/Vcl/Stat5a/Rnd3/Serpinf1/Ptprj/Enpp2/Trib1/Mdm2/Rras2/Rhod/Ptprk/Atoh8/Itga5/…	91
GO:2000145	regulation of cell motility	86/722	537/10670	2.03e-14	1.16e-11	9.09e-12	Itgb1/F2r/Rhoj/Hbegf/Cavin1/Gas6/Anxa1/Itga3/Ptk2b/Neo1/Csf1/Sema3e/Myo1c/Amot/Thy1/Pdgfd/Hspb1/Edn3/P2ry2/Ace/Hspa5/Plxna2/Ecm1/Acta2/Cnn2/Sdcbp/Fgf1/Actn4/Sphk1/Rnd1/Adarb1/Map2k3/Jup/Kitl/Arpc2/Ripor2/Igf1r/Calr/Bcar1/Adam9/Hdac7/Rock2/Ada/Sema3f/Tpm1/Serpine1/Nrp1/Clic4/Rapgef3/Sdc4/Coro1c/Ddr2/Amotl2/Thbs1/Vcl/Stat5a/Rnd3/Serpinf1/Ptprj/Enpp2/Trib1/Mdm2/Rras2/Rhod/Ptprk/Atoh8/Itga5/App/Lamc2…	86
GO:0048646	anatomical structure formation involved in morphogenesis	97/722	645/10670	2.18e-14	1.16e-11	9.09e-12	Itgb1/Stim1/Aldh1a1/Rhoj/Adamts1/Hbegf/Anxa1/Ptk2b/Fzd1/Ngfr/Hspb6/Capn2/Dusp6/Cav1/Neo1/Lhx2/Kctd10/Sema3e/Amot/Thy1/Lrp2/Hspb1/Col4a2/Perp/Ace/Fzd7/Ereg/Plxna2/Paf1/Ecm1/Lats2/Fgf1/Sphk1/Vav2/Col5a2/Jup/Myof/Parva/Ripor2/Adam9/Pml/Ramp2/Tgm2/Hdac7/Rock2/Ada/Luzp1/Col4a1/Col4a3/Fkbp1a/Serpine1/Nrp1/Clic4/Cd34/Rapgef3/Sdc4/Dvl1/Amotl2/Epas1/Hif3a/Thbs1/Gpr4/Anxa2/Spry1/Egr2/Tnfrsf12a/Shc1/Myh9/Tc…	97
GO:0040017	positive regulation of locomotion	64/722	339/10670	2.74e-14	1.29e-11	1.01e-11	Itgb1/F2r/Rhoj/Hbegf/Cavin1/Gas6/Anxa1/Itga3/Ptk2b/Csf1/Sema3e/Myo1c/Amot/Thy1/Pdgfd/Hspb1/Edn3/P2ry2/Hspa5/Acta2/Sdcbp/Fgf1/Actn4/Sphk1/Map2k3/Kitl/Arpc2/Ripor2/Igf1r/Calr/Bcar1/Adam9/Hdac7/Rock2/Sema3f/Serpine1/Nrp1/Rapgef3/Vapa/Ddr2/Thbs1/Stat5a/Ptprj/Enpp2/Mdm2/Rras2/Rhod/Atoh8/Itga5/App/Lamc2/Ddb1/Hmox1/Flna/Syde1/Sema7a/Myadm/Il6st/Pak3/Slit2/Xbp1/Cyr61/Amotl1/Dock5	64
GO:2000147	positive regulation of cell motility	61/722	319/10670	6.28e-14	2.67e-11	2.09e-11	Itgb1/F2r/Rhoj/Hbegf/Cavin1/Gas6/Anxa1/Itga3/Ptk2b/Csf1/Sema3e/Myo1c/Amot/Thy1/Pdgfd/Hspb1/Edn3/P2ry2/Hspa5/Acta2/Sdcbp/Fgf1/Actn4/Sphk1/Map2k3/Kitl/Arpc2/Ripor2/Igf1r/Calr/Bcar1/Adam9/Hdac7/Rock2/Sema3f/Serpine1/Nrp1/Rapgef3/Ddr2/Thbs1/Stat5a/Ptprj/Enpp2/Mdm2/Rras2/Rhod/Atoh8/Itga5/App/Lamc2/Hmox1/Flna/Syde1/Sema7a/Myadm/Il6st/Pak3/Xbp1/Cyr61/Amotl1/Dock5	61
GO:0030335	positive regulation of cell migration	60/722	312/10670	7.86e-14	3.03e-11	2.38e-11	Itgb1/F2r/Rhoj/Hbegf/Gas6/Anxa1/Itga3/Ptk2b/Csf1/Sema3e/Myo1c/Amot/Thy1/Pdgfd/Hspb1/Edn3/P2ry2/Hspa5/Acta2/Sdcbp/Fgf1/Actn4/Sphk1/Map2k3/Kitl/Arpc2/Ripor2/Igf1r/Calr/Bcar1/Adam9/Hdac7/Rock2/Sema3f/Serpine1/Nrp1/Rapgef3/Ddr2/Thbs1/Stat5a/Ptprj/Enpp2/Mdm2/Rras2/Rhod/Atoh8/Itga5/App/Lamc2/Hmox1/Flna/Syde1/Sema7a/Myadm/Il6st/Pak3/Xbp1/Cyr61/Amotl1/Dock5	60
GO:0051272	positive regulation of cellular component movement	61/722	328/10670	2.3e-13	8.14e-11	6.38e-11	Itgb1/F2r/Rhoj/Hbegf/Cavin1/Gas6/Anxa1/Itga3/Ptk2b/Csf1/Sema3e/Myo1c/Amot/Thy1/Pdgfd/Hspb1/Edn3/P2ry2/Hspa5/Acta2/Sdcbp/Fgf1/Actn4/Sphk1/Map2k3/Kitl/Arpc2/Ripor2/Igf1r/Calr/Bcar1/Adam9/Hdac7/Rock2/Sema3f/Serpine1/Nrp1/Rapgef3/Ddr2/Thbs1/Stat5a/Ptprj/Enpp2/Mdm2/Rras2/Rhod/Atoh8/Itga5/App/Lamc2/Hmox1/Flna/Syde1/Sema7a/Myadm/Il6st/Pak3/Xbp1/Cyr61/Amotl1/Dock5	61
GO:0051270	regulation of cellular component movement	87/722	581/10670	7.25e-13	2.37e-10	1.86e-10	Itgb1/F2r/Rhoj/Hbegf/Cavin1/Gas6/Anxa1/Itga3/Ptk2b/Cav1/Neo1/Csf1/Sema3e/Myo1c/Amot/Thy1/Pdgfd/Hspb1/Edn3/P2ry2/Ace/Hspa5/Plxna2/Ecm1/Acta2/Cnn2/Sdcbp/Fgf1/Actn4/Sphk1/Rnd1/Adarb1/Map2k3/Jup/Kitl/Arpc2/Ripor2/Igf1r/Calr/Bcar1/Adam9/Hdac7/Rock2/Ada/Sema3f/Tpm1/Serpine1/Nrp1/Clic4/Rapgef3/Sdc4/Coro1c/Ddr2/Amotl2/Thbs1/Vcl/Stat5a/Rnd3/Serpinf1/Ptprj/Enpp2/Trib1/Mdm2/Rras2/Rhod/Ptprk/Atoh8/Itga5/App/…	87
GO:0016477	cell migration	109/722	813/10670	1.15e-12	3.5e-10	2.75e-10	Itgb1/F2r/Rhoj/Hbegf/Gas6/Anxa1/Itga3/Ptk2b/Tns1/Neo1/Csf1/Peak1/Sema3e/Myo1c/Amot/Thy1/Pdgfd/Hspb1/Edn3/Elmo2/P2ry2/Ace/Hspa5/Plxna2/Ecm1/Acta2/Cnn2/Itga1/Ogdh/Sdcbp/Bambi/Fgf1/Actn4/Sphk1/Rnd1/Vav2/Adarb1/Map2k3/Jup/Parva/Kitl/Arpc2/Ripor2/Igf1r/Calr/Bcar1/Adam9/Pml/Hdac7/Rock2/Ada/Myo18a/Sema3f/Tpm1/Serpine1/Nrp1/Clic4/Cd34/Rapgef3/Sdc4/Coro1c/Ddr2/Jaml/Amotl2/Thbs1/Ccl6/Tnfrsf12a/Vcl/Stat5a/I…	109
GO:0048514	blood vessel morphogenesis	63/722	360/10670	1.57e-12	4.44e-10	3.49e-10	Itgb1/Stim1/Rhoj/Adamts1/Hbegf/Anxa1/Ptk2b/Ngfr/Hspb6/Cav1/Kctd10/Sema3e/Amot/Thy1/Lrp2/Hspb1/Col4a2/Ace/Ereg/Ecm1/Fgf1/Sphk1/Vav2/Jup/Parva/Lox/Pml/Ramp2/Hdac7/Rock2/Col4a1/Col4a3/Serpine1/Nrp1/Clic4/Cd34/Rapgef3/Amotl2/Epas1/Hif3a/Thbs1/Gpr4/Anxa2/Tnfrsf12a/Shc1/Myh9/Serpinf1/Hmga2/Ptprj/Enpp2/Itga5/Hmox1/Flna/Adipor2/Hk2/Cd59a/Slit2/Thsd7a/Angpt2/Xbp1/Cyr61/Adam15/Amotl1	63
GO:0042325	regulation of phosphorylation	118/722	916/10670	1.83e-12	4.86e-10	3.82e-10	Itgb1/Errfi1/F2r/Hbegf/Gas6/Wnk1/Ptk2b/Ccnd3/Fzd1/Ngfr/Dusp6/Cav1/Gpd1/Sorbs3/Ezr/Ppp1r15a/Csf1/Thy1/Ccnd1/Clcf1/Inpp5k/Pdgfd/Igfbp4/Ehd4/Hspb1/Edn3/Ace/Fzd7/Hspa5/Ereg/Spry4/Acta2/Itga1/Sdcbp/Lats2/Fgf1/Sphk1/Nab2/Prpsap1/Vav2/Adarb1/Map2k3/Dnajc3/Pla2g6/Kitl/Cdk1/Igf1r/Mprip/Adam9/Aktip/Pml/Fbxo18/Rock2/Npnt/Fkbp1a/Il34/Sh3glb1/Tpx2/Per1/Nrp1/Pbk/Dok7/Rapgef3/Sdc4/Mertk/Coro1c/Dvl1/Ddr2/Ikbkg/T…	118
GO:0030029	actin filament-based process	76/722	485/10670	2.4e-12	5.99e-10	4.7e-10	Itgb1/Rhoj/Sptan1/Kcnn2/Anxa1/Ptk2b/Cald1/Cav1/Sorbs3/Ezr/Sema3e/Myo1c/Amot/Plekhg2/Pls3/Inpp5k/Flnb/S100a10/Acta2/Cnn2/Synpo/Tpm4/Sdcbp/Actn4/Rnd1/Zyx/Jup/Parva/Iqgap2/Arpc2/Calr/Bcar1/F11r/Rock2/Tpm2/Arpc1b/Myo18a/Tpm1/Nrp1/Mical2/Rapgef3/Bst2/Sdc4/Pdcd6ip/Coro1c/Racgap1/Amotl2/Frmd3/Tgfb3/Mtpn/Flii/Tln1/Rnd3/Shc1/Myh9/Sipa1l1/Flnc/Capzb/Tesk2/Hsp90b1/Rhod/Palld/Arhgef18/Cgnl1/Lmod1/Flna/Myadm/…	76
GO:0001568	blood vessel development	69/722	427/10670	6.27e-12	1.48e-09	1.16e-09	Itgb1/Stim1/Rhoj/Adamts1/Hbegf/Anxa1/Ptk2b/Ngfr/Hspb6/Cav1/Kctd10/Sema3e/Amot/Thy1/Lrp2/Pdgfd/Hspb1/Col4a2/Ace/Ereg/Ecm1/Fgf1/Sphk1/Vav2/Jup/Parva/Lox/Pml/Ramp2/Hdac7/Rock2/Luzp1/Col4a1/Col4a3/Serpine1/Nrp1/Clic4/Cd34/Rapgef3/Amotl2/Epas1/Hif3a/Thbs1/Gpr4/Ltbp1/Anxa2/Tnfrsf12a/Shc1/Myh9/Serpinf1/Wnt2/Hmga2/Ptprj/Enpp2/Mdm2/Itga5/Loxl1/Hmox1/Flna/Adipor2/Hk2/Cd59a/Slit2/Thsd7a/Angpt2/Xbp1/Cyr61/Ad…	69
GO:0001932	regulation of protein phosphorylation	109/722	838/10670	8.18e-12	1.76e-09	1.38e-09	Itgb1/Errfi1/F2r/Hbegf/Gas6/Ptk2b/Ccnd3/Fzd1/Ngfr/Dusp6/Cav1/Sorbs3/Ezr/Ppp1r15a/Csf1/Thy1/Ccnd1/Clcf1/Inpp5k/Pdgfd/Igfbp4/Ehd4/Hspb1/Edn3/Ace/Hspa5/Ereg/Spry4/Acta2/Itga1/Sdcbp/Lats2/Fgf1/Sphk1/Nab2/Adarb1/Map2k3/Dnajc3/Pla2g6/Kitl/Igf1r/Mprip/Adam9/Aktip/Pml/Fbxo18/Rock2/Npnt/Fkbp1a/Il34/Tpx2/Per1/Nrp1/Pbk/Dok7/Rapgef3/Sdc4/Mertk/Coro1c/Dvl1/Ddr2/Ikbkg/Thbs1/Tpd52l1/Ccl6/Anxa2/Spry1/Dmd/Tgfb3/D…	109
GO:0030036	actin cytoskeleton organization	70/722	439/10670	8.28e-12	1.76e-09	1.38e-09	Itgb1/Rhoj/Sptan1/Anxa1/Ptk2b/Cald1/Sorbs3/Ezr/Sema3e/Myo1c/Amot/Plekhg2/Pls3/Inpp5k/Flnb/S100a10/Cnn2/Synpo/Tpm4/Sdcbp/Actn4/Rnd1/Zyx/Parva/Iqgap2/Arpc2/Calr/Bcar1/F11r/Rock2/Tpm2/Arpc1b/Myo18a/Tpm1/Nrp1/Mical2/Rapgef3/Bst2/Sdc4/Pdcd6ip/Coro1c/Racgap1/Amotl2/Frmd3/Tgfb3/Mtpn/Flii/Tln1/Rnd3/Shc1/Myh9/Sipa1l1/Capzb/Tesk2/Hsp90b1/Rhod/Palld/Arhgef18/Cgnl1/Lmod1/Flna/Myadm/Anln/Mkln1/Pak3/Slit2/Gsn/…	70
GO:0010810	regulation of cell-substrate adhesion	33/722	128/10670	1.13e-11	2.28e-09	1.79e-09	Itgb1/Itga3/Ptk2b/Csf1/Sema3e/Thy1/Fzd7/S100a10/Actn4/Jup/Ninj1/Arpc2/Plekha2/Calr/Bcar1/Npnt/Serpine1/Nrp1/Sdc4/Coro1c/Thbs1/Dmd/Nid1/Ptprj/Enpp2/Rhod/Itga5/Flna/Myadm/Angpt2/Cyr61/Adam15/Dock5	33
GO:0048870	cell motility	111/722	875/10670	2.52e-11	4.66e-09	3.66e-09	Itgb1/F2r/Rhoj/Hbegf/Cavin1/Gas6/Anxa1/Itga3/Ptk2b/Tns1/Neo1/Csf1/Peak1/Sema3e/Myo1c/Amot/Thy1/Pdgfd/Hspb1/Edn3/Elmo2/P2ry2/Ace/Hspa5/Plxna2/Ecm1/Acta2/Cnn2/Itga1/Ogdh/Sdcbp/Bambi/Fgf1/Actn4/Sphk1/Rnd1/Vav2/Adarb1/Map2k3/Jup/Parva/Kitl/Arpc2/Ripor2/Igf1r/Calr/Bcar1/Adam9/Pml/Hdac7/Rock2/Ada/Myo18a/Sema3f/Tpm1/Serpine1/Nrp1/Clic4/Cd34/Rapgef3/Sdc4/Coro1c/Ddr2/Jaml/Amotl2/Thbs1/Ccl6/Tnfrsf12a/Vcl/S…	111
GO:0051674	localization of cell	111/722	875/10670	2.52e-11	4.66e-09	3.66e-09	Itgb1/F2r/Rhoj/Hbegf/Cavin1/Gas6/Anxa1/Itga3/Ptk2b/Tns1/Neo1/Csf1/Peak1/Sema3e/Myo1c/Amot/Thy1/Pdgfd/Hspb1/Edn3/Elmo2/P2ry2/Ace/Hspa5/Plxna2/Ecm1/Acta2/Cnn2/Itga1/Ogdh/Sdcbp/Bambi/Fgf1/Actn4/Sphk1/Rnd1/Vav2/Adarb1/Map2k3/Jup/Parva/Kitl/Arpc2/Ripor2/Igf1r/Calr/Bcar1/Adam9/Pml/Hdac7/Rock2/Ada/Myo18a/Sema3f/Tpm1/Serpine1/Nrp1/Clic4/Cd34/Rapgef3/Sdc4/Coro1c/Ddr2/Jaml/Amotl2/Thbs1/Ccl6/Tnfrsf12a/Vcl/S…	111
GO:0001944	vasculature development	70/722	450/10670	2.68e-11	4.72e-09	3.7e-09	Itgb1/Errfi1/Stim1/Rhoj/Adamts1/Hbegf/Anxa1/Ptk2b/Ngfr/Hspb6/Cav1/Kctd10/Sema3e/Amot/Thy1/Lrp2/Pdgfd/Hspb1/Col4a2/Ace/Ereg/Ecm1/Fgf1/Sphk1/Vav2/Jup/Parva/Lox/Pml/Ramp2/Hdac7/Rock2/Luzp1/Col4a1/Col4a3/Serpine1/Nrp1/Clic4/Cd34/Rapgef3/Amotl2/Epas1/Hif3a/Thbs1/Gpr4/Ltbp1/Anxa2/Tnfrsf12a/Shc1/Myh9/Serpinf1/Wnt2/Hmga2/Ptprj/Enpp2/Mdm2/Itga5/Loxl1/Hmox1/Flna/Adipor2/Hk2/Cd59a/Slit2/Thsd7a/Angpt2/Xbp1/C…	70
GO:0045765	regulation of angiogenesis	38/722	169/10670	2.78e-11	4.72e-09	3.7e-09	Itgb1/Stim1/Rhoj/Adamts1/Anxa1/Ptk2b/Ngfr/Hspb6/Sema3e/Amot/Hspb1/Col4a2/Ecm1/Fgf1/Sphk1/Jup/Pml/Ramp2/Hdac7/Rock2/Col4a3/Serpine1/Nrp1/Cd34/Rapgef3/Thbs1/Gpr4/Tnfrsf12a/Shc1/Serpinf1/Hmga2/Enpp2/Itga5/Hmox1/Hk2/Cd59a/Angpt2/Xbp1	38
GO:0051240	positive regulation of multicellular organismal process	118/722	958/10670	3.7e-11	6.05e-09	4.74e-09	Itgb1/Stim1/F2r/Sgk1/Rhoj/Adamts1/Hbegf/Gas6/Anxa1/Itga3/Ptk2b/Fzd1/Ngfr/Hspb6/Cav1/Ezr/Csf1/Trim16/Amot/Ccnd1/Lrp2/Clcf1/Inpp5k/Pdgfd/Hspb1/Edn3/P2ry2/Ace/Hspa5/Ereg/Plxna2/Ecm1/Sdcbp/Bambi/Fgf1/Sphk1/Grn/Map2k3/Jup/Kitl/Cdk1/Igf1r/Calr/Bcar1/Adam9/Pml/Ramp2/Hdac7/Rock2/Ada/Il1rap/Npnt/Zhx3/Il34/Tgfb1i1/Tpm1/Serpine1/Nrp1/Oxtr/Ache/Cd34/Rapgef3/Dvl1/Clstn1/Ddr2/Thbs1/Cdc20/Jade2/Anxa2/Spry1/Dmd/…	118
GO:0022603	regulation of anatomical structure morphogenesis	88/722	641/10670	6.65e-11	1.05e-08	8.21e-09	Itgb1/Stim1/Sgk1/Rhoj/Adamts1/Anxa1/Ptk2b/Fzd1/Ngfr/Hspb6/Dusp6/Ezr/Csf1/Sema3e/Amot/Thy1/Hspb1/Col4a2/Myl12a/Fzd7/Plxna2/Ecm1/S100a10/Bambi/Fgf1/Actn4/Sphk1/Rnd1/Col5a2/Jup/Parva/Arpc2/Ripor2/Calr/Bcar1/Adam9/Pml/Ramp2/Hdac7/Rock2/Ada/Col4a3/Sema3f/Serpine1/Nrp1/Coch/Pdlim5/Ache/Cd34/Rapgef3/Coro1c/Dvl1/Lims2/Thbs1/Gpr4/Spry1/Tnfrsf12a/Dab1/Rnd3/Shc1/Myh9/Serpinf1/Sipa1l1/Wnt2/Camk1/Capzb/Hmga2/…	88
GO:1901342	regulation of vasculature development	39/722	182/10670	7.18e-11	1.09e-08	8.55e-09	Itgb1/Stim1/Rhoj/Adamts1/Anxa1/Ptk2b/Ngfr/Hspb6/Sema3e/Amot/Pdgfd/Hspb1/Col4a2/Ecm1/Fgf1/Sphk1/Jup/Pml/Ramp2/Hdac7/Rock2/Col4a3/Serpine1/Nrp1/Cd34/Rapgef3/Thbs1/Gpr4/Tnfrsf12a/Shc1/Serpinf1/Hmga2/Enpp2/Itga5/Hmox1/Hk2/Cd59a/Angpt2/Xbp1	39
GO:0072358	cardiovascular system development	70/722	461/10670	8.25e-11	1.21e-08	9.48e-09	Itgb1/Errfi1/Stim1/Rhoj/Adamts1/Hbegf/Anxa1/Ptk2b/Ngfr/Hspb6/Cav1/Kctd10/Sema3e/Amot/Thy1/Lrp2/Pdgfd/Hspb1/Col4a2/Ace/Ereg/Ecm1/Fgf1/Sphk1/Vav2/Jup/Parva/Lox/Pml/Ramp2/Hdac7/Rock2/Luzp1/Col4a1/Col4a3/Serpine1/Nrp1/Clic4/Cd34/Rapgef3/Amotl2/Epas1/Hif3a/Thbs1/Gpr4/Ltbp1/Anxa2/Tnfrsf12a/Shc1/Myh9/Serpinf1/Wnt2/Hmga2/Ptprj/Enpp2/Mdm2/Itga5/Loxl1/Hmox1/Flna/Adipor2/Hk2/Cd59a/Slit2/Thsd7a/Angpt2/Xbp1/C…	70
GO:0035239	tube morphogenesis	77/722	532/10670	9.4e-11	1.33e-08	1.04e-08	Itgb1/Stim1/Rhoj/Adamts1/Hbegf/Anxa1/Ptk2b/Fzd1/Ngfr/Hspb6/Cav1/Lhx2/Kctd10/Csf1/Sema3e/Amot/Thy1/Lrp2/Hspb1/Col4a2/Ace/Ereg/Ecm1/Fgf1/Sphk1/Vav2/Zic3/Jup/Parva/Lox/Pml/Ramp2/Tgm2/Hdac7/Rock2/Luzp1/Col4a1/Npnt/Col4a3/Serpine1/Nrp1/Clic4/Cd34/Rapgef3/Sdc4/Dvl1/Amotl2/Epas1/Hif3a/Thbs1/Gpr4/Tnc/Anxa2/Spry1/Tnfrsf12a/Shc1/Myh9/Serpinf1/Wnt2/Hmga2/Ptprj/Enpp2/Atoh8/Itga5/Hmox1/Flna/Adipor2/Vdr/Hk2/Cd…	77
GO:0051094	positive regulation of developmental process	105/722	828/10670	9.8e-11	1.34e-08	1.05e-08	Itgb1/Stim1/Sgk1/Rhoj/Adamts1/Olfm2/Gas6/Anxa1/Itga3/Ptk2b/Fzd1/Ngfr/Hspb6/Ezr/Csf1/Trim16/Amot/Ccnd1/Boc/Lrp2/Clcf1/Pdgfd/Hspb1/Edn3/P2ry2/Ace/Hspa5/Plxna2/Ecm1/S100a10/Sdcbp/Bambi/Fgf1/Sphk1/Grn/Jup/Kitl/Arpc2/Cdk1/Ripor2/Igf1r/Calr/Adam9/Pml/Ramp2/Hdac7/Ada/Il1rap/Npnt/Zhx3/Il34/Tgfb1i1/Serpine1/Nrp1/Oxtr/Ache/Cd34/Rapgef3/Coro1c/Dvl1/Clstn1/Noct/Ddr2/Thbs1/Cdc20/Jade2/Spry1/Dmd/Tgfb3/Tnfrsf12…	105
GO:0010811	positive regulation of cell-substrate adhesion	24/722	78/10670	1.4e-10	1.86e-08	1.46e-08	Itgb1/Itga3/Ptk2b/Csf1/Thy1/S100a10/Jup/Ninj1/Arpc2/Plekha2/Calr/Npnt/Nrp1/Sdc4/Thbs1/Dmd/Nid1/Ptprj/Enpp2/Itga5/Flna/Myadm/Cyr61/Dock5	24
GO:0000902	cell morphogenesis	92/722	698/10670	2.18e-10	2.8e-08	2.2e-08	Itgb1/Sgk1/Rhoj/Anxa1/Ptk2b/Ngfr/Neo1/Lhx2/Ezr/Peak1/Sema3e/Thy1/Boc/Lrp2/Flnb/Myl12a/Fzd7/Plxna2/S100a10/Itga1/Lats2/Bambi/Actn4/Rnd1/Cdh6/Prelp/Adarb1/Parva/Arpc2/Ripor2/Igf1r/Calr/Bcar1/Rock2/Ntng1/Cdhr1/Sema3f/Nrp1/Coch/Cyfip2/Pdlim5/Ache/Clic4/Mertk/Coro1c/Dvl1/Fez2/Cdh19/Omd/Jade2/Egr2/Tnfrsf12a/Vcl/Plppr4/Dab1/Rnd3/Myh9/Prex2/Sipa1l1/Alcam/Capzb/Arhgef28/Sdc2/Enpp2/Sept7/Rhod/Ndel1/Ogn/Lip…	92
GO:0001667	ameboidal-type cell migration	45/722	241/10670	3.15e-10	3.85e-08	3.02e-08	Itgb1/Rhoj/Hbegf/Anxa1/Itga3/Ptk2b/Tns1/Sema3e/Amot/Hspb1/Edn3/Acta2/Fgf1/Map2k3/Jup/Kitl/Calr/Bcar1/Adam9/Pml/Hdac7/Rock2/Sema3f/Serpine1/Nrp1/Sdc4/Coro1c/Ddr2/Amotl2/Thbs1/Stat5a/Myh9/Serpinf1/Enpp2/Atoh8/Hmox1/Syde1/Sema7a/Anln/Pak3/Slit2/Angpt2/Srgap2/Amotl1/Dock5	45
GO:0034330	cell junction organization	35/722	159/10670	3.17e-10	3.85e-08	3.02e-08	Itgb1/F2r/Ptk2b/Tns1/Cav1/Myo1c/Thy1/Perp/Ace/S100a10/Actn4/Cdh6/Jup/Ramp2/Hdac7/Rock2/Nrp1/Sdc4/Pdcd6ip/Coro1c/Cdh19/Lims2/Tgfb3/Tln1/Vcl/Tesk2/Ptprj/Enpp2/Rhod/Ptprk/Itga5/Cdh20/Flna/Pkp4/Hipk1	35
GO:0007160	cell-matrix adhesion	29/722	115/10670	3.6e-10	4.24e-08	3.33e-08	Itgb1/Ptk2b/Csf1/Sema3e/Thy1/S100a10/Itga1/Zyx/Jup/Ninj1/Plekha2/Adam9/Npnt/Serpine1/Nrp1/Cd34/Sdc4/Coro1c/Thbs1/Dmd/Nid1/Col5a3/Tesk2/Ptprj/Enpp2/Rhod/Ptprk/Mkln1/Adam15	29
GO:0035295	tube development	86/722	653/10670	9.47e-10	1.09e-07	8.53e-08	Itgb1/Loxl3/Errfi1/Stim1/Rhoj/Adamts1/Hbegf/Anxa1/Itga3/Ptk2b/Fzd1/Ngfr/Hspb6/Cav1/Lhx2/Kctd10/Csf1/Sema3e/Amot/Thy1/Lrp2/Hspb1/Col4a2/Ace/Ereg/Plxna2/Ecm1/Fgf1/Sphk1/Vav2/Zic3/Jup/Parva/Lox/Pml/Ramp2/Tgm2/Hdac7/Rock2/Ada/Luzp1/Col4a1/Npnt/Col4a3/Serpine1/Nrp1/Clic4/Cd34/Rapgef3/Sdc4/Dvl1/Amotl2/Epas1/Hif3a/Thbs1/Gpr4/Tnc/Anxa2/Spry1/Tgfb3/Tnfrsf12a/Shc1/Myh9/Serpinf1/Wnt2/Wwp1/Hmga2/Ptprj/Enpp2/…	86
GO:0007010	cytoskeleton organization	107/722	885/10670	1.06e-09	1.19e-07	9.31e-08	Itgb1/Sept4/Sgk1/Rhoj/Sptan1/Cryab/Anxa1/Ptk2b/Cald1/Capn2/Cav1/Sorbs3/Ezr/Sema3e/Myo1c/Amot/Thy1/Plekhg2/Pls3/Inpp5k/Tuba1b/Elmo2/Flnb/S100a10/Cnn2/Synpo/Tpm4/Sdcbp/Map7d2/Actn4/Prc1/Rnd1/Zyx/Parva/Iqgap2/Arpc2/Cdk1/Ripor2/Calr/Bcar1/F11r/Rock2/Tpm2/Arpc1b/Myo18a/Tpx2/Tpm1/Nrp1/Mical2/Maea/Rapgef3/Bst2/Sdc4/Pdcd6ip/Coro1c/Dvl1/Racgap1/Amotl2/Cdc20/Spry1/Frmd3/Tgfb3/Mtpn/Flii/Tln1/Rnd3/Shc1/Myh9/…	107
GO:0045216	cell-cell junction organization	32/722	143/10670	1.19e-09	1.29e-07	1.01e-07	Itgb1/F2r/Ptk2b/Cav1/Myo1c/Thy1/Perp/Ace/S100a10/Actn4/Cdh6/Jup/Ramp2/Hdac7/Rock2/Nrp1/Sdc4/Pdcd6ip/Coro1c/Cdh19/Lims2/Tgfb3/Vcl/Tesk2/Ptprj/Enpp2/Rhod/Ptprk/Cdh20/Flna/Pkp4/Hipk1	32
GO:0032989	cellular component morphogenesis	95/722	754/10670	1.24e-09	1.32e-07	1.03e-07	Itgb1/Sgk1/Rhoj/Anxa1/Ptk2b/Ngfr/Neo1/Lhx2/Ezr/Peak1/Sema3e/Thy1/Boc/Lrp2/Flnb/Myl12a/Fzd7/Plxna2/S100a10/Itga1/Lats2/Bambi/Actn4/Rnd1/Cdh6/Prelp/Adarb1/Parva/Arpc2/Ripor2/Bcl2l1/Igf1r/Calr/Bcar1/Rock2/Ntng1/Cdhr1/Sema3f/Nrp1/Coch/Cyfip2/Pdlim5/Ache/Clic4/Mertk/Coro1c/Dvl1/Fez2/Cdh19/Omd/Jade2/Egr2/Tnfrsf12a/Vcl/Plppr4/Dab1/Rnd3/Myh9/Prex2/Sipa1l1/Alcam/Capzb/Arhgef28/Sdc2/Enpp2/Sept7/Rhod/Ndel1/…	95
GO:0034329	cell junction assembly	30/722	129/10670	1.48e-09	1.52e-07	1.19e-07	Itgb1/Ptk2b/Tns1/Cav1/Myo1c/Thy1/Ace/S100a10/Actn4/Cdh6/Jup/Ramp2/Hdac7/Rock2/Nrp1/Sdc4/Pdcd6ip/Coro1c/Cdh19/Tln1/Vcl/Tesk2/Ptprj/Enpp2/Rhod/Ptprk/Itga5/Cdh20/Pkp4/Hipk1	30
GO:0010562	positive regulation of phosphorus metabolic process	84/722	638/10670	1.54e-09	1.52e-07	1.19e-07	Itgb1/F2r/Hbegf/Gas6/Ptk2b/Ccnd3/Fzd1/Ngfr/Cav1/Gpd1/Sorbs3/Ppp1r15a/Csf1/Ccnd1/Clcf1/Pdgfd/Igfbp4/Ehd4/Mtmr9/Edn3/Ace/Fzd7/Hspa5/Ereg/Acta2/Itga1/Sdcbp/Fgf1/Sphk1/Nab2/Vav2/Map2k3/Pla2g6/Kitl/Cdk1/Bcl2l1/Igf1r/Mprip/Adam9/Aktip/Ramp2/Fbxo18/Rock2/Npnt/Il34/Sh3glb1/Tpx2/Nrp1/Dok7/Rapgef3/Sdc4/Mertk/Dvl1/Ddr2/Ikbkg/Thbs1/Tpd52l1/Ccl6/Anxa2/Tgfb3/Dab1/Shc1/Prnp/Cntn1/Tnfsf15/Alox12b/Camk1/Bmp8a/Enp…	84
GO:0045937	positive regulation of phosphate metabolic process	84/722	638/10670	1.54e-09	1.52e-07	1.19e-07	Itgb1/F2r/Hbegf/Gas6/Ptk2b/Ccnd3/Fzd1/Ngfr/Cav1/Gpd1/Sorbs3/Ppp1r15a/Csf1/Ccnd1/Clcf1/Pdgfd/Igfbp4/Ehd4/Mtmr9/Edn3/Ace/Fzd7/Hspa5/Ereg/Acta2/Itga1/Sdcbp/Fgf1/Sphk1/Nab2/Vav2/Map2k3/Pla2g6/Kitl/Cdk1/Bcl2l1/Igf1r/Mprip/Adam9/Aktip/Ramp2/Fbxo18/Rock2/Npnt/Il34/Sh3glb1/Tpx2/Nrp1/Dok7/Rapgef3/Sdc4/Mertk/Dvl1/Ddr2/Ikbkg/Thbs1/Tpd52l1/Ccl6/Anxa2/Tgfb3/Dab1/Shc1/Prnp/Cntn1/Tnfsf15/Alox12b/Camk1/Bmp8a/Enp…	84
GO:0007167	enzyme linked receptor protein signaling pathway	73/722	529/10670	2.62e-09	2.53e-07	1.99e-07	Errfi1/Hbegf/Gas6/Itga3/Dok1/Ptk2b/Ccnd3/Fzd1/Ngfr/Dusp6/Cav1/Neo1/Csf1/Myo1c/Lrp2/Inpp5k/Pdgfd/Igfbp4/Hspb1/Col4a2/Hspa5/Ereg/Glrx/Spry4/Itga1/Sdcbp/Bambi/Fgf1/Zyx/Myof/Igf1r/Bcar1/Adam9/Pml/Igfbp2/Col4a1/Npnt/Col4a3/Fkbp1a/Tgfb1i1/Nrp1/Cyfip2/Txnip/Csrnp1/Ddr2/Thbs1/Jade2/Ltbp1/Spry1/Tgfb3/Stat5a/Shc1/Vasn/Grap/Sipa1l1/Bmp8a/Ptprj/Ptprk/Ndel1/Atoh8/App/Pdk4/Gprc5a/Slc33a1/Eif4ebp1/Aplp2/Nbl1/Il…	73
GO:0030155	regulation of cell adhesion	55/722	351/10670	3.1e-09	2.93e-07	2.3e-07	Itgb1/Loxl3/Anxa1/Itga3/Ptk2b/Cav1/Csf1/Sema3e/Thy1/Fzd7/Plxna2/S100a10/Actn4/Rnd1/Jup/Ninj1/Arpc2/Ripor2/Plekha2/Calr/Bcar1/Adam9/Pml/Tgm2/Ada/Igfbp2/Npnt/Tpm1/Serpine1/Nrp1/Sdc4/Coro1c/Thbs1/Tnc/Dmd/Stat5a/Dab1/Nid1/Prnp/Lrrc32/Ptprj/Enpp2/Rhod/Itga5/Flna/Myadm/Il6st/Gsn/Angpt2/Xbp1/Cyr61/Ass1/Nuak1/Adam15/Dock5	55
GO:0009719	response to endogenous stimulus	96/722	779/10670	3.25e-09	3e-07	2.35e-07	Itgb1/Sgk1/Lcat/Anxa1/Itga3/Sult1a1/Ccnd3/Fzd1/Ngfr/Capn2/Dusp6/Cav1/Neo1/Gpd1/Ezr/Trim16/Myo1c/Ccnd1/Lrp2/Inpp5k/Pdgfd/Col4a2/Timp4/Hspa5/Glrx/Spry4/Cdo1/Sdcbp/Lats2/Bambi/Fgf1/Gstm7/Grn/Zyx/Col5a2/Jup/Pck2/Arpc2/Bcl2l1/Igf1r/Calr/Bcar1/Adam9/Lox/Pml/Ramp2/Fbxo18/Rock2/Klf9/Col4a1/Npnt/Tgfb1i1/Per1/Serpine1/Oxtr/Rapgef3/E2f1/Thbs1/Itpr1/Ltbp1/Spry1/Egr2/Tgfb3/Stat5a/Shc1/Prnp/Vasn/Sesn1/Bmp8a/Pa…	96
GO:0042327	positive regulation of phosphorylation	78/722	590/10670	5.22e-09	4.72e-07	3.7e-07	Itgb1/F2r/Hbegf/Gas6/Ptk2b/Ccnd3/Fzd1/Ngfr/Cav1/Gpd1/Sorbs3/Ppp1r15a/Csf1/Ccnd1/Clcf1/Pdgfd/Igfbp4/Ehd4/Edn3/Ace/Fzd7/Hspa5/Ereg/Acta2/Itga1/Sdcbp/Fgf1/Sphk1/Nab2/Vav2/Map2k3/Pla2g6/Kitl/Cdk1/Igf1r/Mprip/Adam9/Aktip/Fbxo18/Rock2/Npnt/Il34/Sh3glb1/Tpx2/Nrp1/Dok7/Rapgef3/Sdc4/Mertk/Dvl1/Ddr2/Ikbkg/Thbs1/Tpd52l1/Ccl6/Anxa2/Tgfb3/Dab1/Shc1/Prnp/Cntn1/Tnfsf15/Alox12b/Camk1/Bmp8a/Enpp2/Itga5/Cenpe/Gadd…	78
GO:0044092	negative regulation of molecular function	79/722	609/10670	9.8e-09	8.68e-07	6.81e-07	Errfi1/Gas6/Cryab/Dap/Anxa1/Wnk1/Dusp6/Cav1/Lhx2/Ppp1r15a/Amot/Thy1/Lrpap1/Inpp5k/Hspb1/Timp4/Spop/Prdx5/Ace/Ecm1/Spry4/Lats2/Gstm7/Prpsap1/Adarb1/Dnajc3/Ripor2/Igf1r/Mprip/Pml/Fbxo18/F11r/Rock2/Fkbp1a/Serpine1/Hr/Cast/Pbp2/Gsto1/Coro1c/E2f1/Dvl1/Faf2/Cttnbp2nl/Thbs1/Anxa2/Spry1/Serpinb9b/A2m/Prnp/Prkar2a/Dusp1/Pxk/Wdr81/Prex2/Serpinf1/Camk1/Ptprj/Trib1/Mdm2/Hspa4/Gadd45g/App/Dusp4/Npr3/Sh3bp5l/A…	79
GO:0043549	regulation of kinase activity	69/722	505/10670	1.12e-08	9.7e-07	7.61e-07	Errfi1/F2r/Gas6/Wnk1/Ptk2b/Ccnd3/Dusp6/Cav1/Csf1/Thy1/Ccnd1/Inpp5k/Pdgfd/Hspb1/Edn3/Ace/Hspa5/Ereg/Spry4/Itga1/Lats2/Fgf1/Nab2/Prpsap1/Vav2/Adarb1/Map2k3/Dnajc3/Kitl/Igf1r/Adam9/Sh3glb1/Tpx2/Dok7/Sdc4/Mertk/Coro1c/Dvl1/Ddr2/Ikbkg/Thbs1/Tpd52l1/Spry1/Tgfb3/Dab1/Shc1/Prnp/Prkar2a/Tnfsf15/Dusp1/Wdr81/Prex2/Camk1/Ptprj/Trib1/Cenpe/Gadd45g/App/Dusp4/Acsl1/Sh3bp5l/Uvrag/Gprc5a/Aplp2/Gba/Pak3/Cyr61/Chor…	69
GO:0045859	regulation of protein kinase activity	63/722	444/10670	1.19e-08	1.01e-06	7.91e-07	Errfi1/F2r/Gas6/Ptk2b/Ccnd3/Dusp6/Cav1/Csf1/Thy1/Ccnd1/Inpp5k/Pdgfd/Hspb1/Edn3/Ace/Hspa5/Ereg/Spry4/Itga1/Lats2/Fgf1/Nab2/Adarb1/Map2k3/Dnajc3/Kitl/Igf1r/Adam9/Tpx2/Dok7/Sdc4/Coro1c/Dvl1/Ddr2/Ikbkg/Thbs1/Tpd52l1/Spry1/Tgfb3/Dab1/Shc1/Prnp/Prkar2a/Tnfsf15/Dusp1/Prex2/Camk1/Ptprj/Trib1/Cenpe/Gadd45g/App/Dusp4/Acsl1/Sh3bp5l/Uvrag/Gprc5a/Aplp2/Gba/Pak3/Cyr61/Chordc1/Spred2	63
GO:0045766	positive regulation of angiogenesis	24/722	96/10670	1.44e-08	1.2e-06	9.41e-07	Itgb1/Stim1/Rhoj/Anxa1/Ptk2b/Hspb6/Hspb1/Ecm1/Fgf1/Sphk1/Jup/Ramp2/Hdac7/Serpine1/Nrp1/Cd34/Rapgef3/Thbs1/Hmga2/Itga5/Hmox1/Hk2/Angpt2/Xbp1	24
GO:0010634	positive regulation of epithelial cell migration	23/722	90/10670	1.84e-08	1.5e-06	1.18e-06	Rhoj/Hbegf/Anxa1/Itga3/Ptk2b/Amot/Hspb1/Fgf1/Map2k3/Calr/Bcar1/Adam9/Hdac7/Rock2/Serpine1/Nrp1/Thbs1/Stat5a/Enpp2/Atoh8/Hmox1/Amotl1/Dock5	23
GO:0043086	negative regulation of catalytic activity	58/722	401/10670	2.32e-08	1.86e-06	1.46e-06	Errfi1/Gas6/Cryab/Anxa1/Wnk1/Dusp6/Cav1/Ppp1r15a/Amot/Thy1/Inpp5k/Hspb1/Timp4/Prdx5/Ecm1/Spry4/Lats2/Prpsap1/Adarb1/Dnajc3/Igf1r/Mprip/Pml/F11r/Rock2/Fkbp1a/Serpine1/Cast/Pbp2/Coro1c/Dvl1/Faf2/Thbs1/Spry1/Serpinb9b/A2m/Prnp/Prkar2a/Dusp1/Pxk/Wdr81/Prex2/Serpinf1/Ptprj/Trib1/Mdm2/Gadd45g/App/Dusp4/Npr3/Sh3bp5l/Gprc5a/Serpinb6a/Myo1d/Gba/Timp3/Chordc1/Spred2	58
GO:0000904	cell morphogenesis involved in differentiation	67/722	494/10670	2.49e-08	1.96e-06	1.54e-06	Itgb1/Sgk1/Ngfr/Neo1/Lhx2/Peak1/Sema3e/Thy1/Boc/Flnb/Fzd7/Plxna2/S100a10/Lats2/Actn4/Prelp/Adarb1/Parva/Arpc2/Ripor2/Igf1r/Calr/Bcar1/Rock2/Ntng1/Cdhr1/Sema3f/Nrp1/Cyfip2/Pdlim5/Ache/Clic4/Mertk/Coro1c/Dvl1/Fez2/Omd/Egr2/Tnfrsf12a/Vcl/Plppr4/Dab1/Myh9/Prex2/Sipa1l1/Alcam/Arhgef28/Sdc2/Enpp2/Sept7/Ndel1/Ogn/Palld/Hprt/App/Flna/Sema7a/Myadm/Plod3/Pak3/Slit2/Srgap2/Afg3l2/Nrcam/Nrn1/Dock5/Fmod	67
GO:0001934	positive regulation of protein phosphorylation	73/722	559/10670	2.84e-08	2.19e-06	1.72e-06	Itgb1/F2r/Hbegf/Gas6/Ptk2b/Ccnd3/Fzd1/Ngfr/Cav1/Sorbs3/Ppp1r15a/Csf1/Ccnd1/Clcf1/Pdgfd/Igfbp4/Ehd4/Edn3/Ace/Hspa5/Ereg/Acta2/Itga1/Sdcbp/Fgf1/Sphk1/Nab2/Map2k3/Pla2g6/Kitl/Igf1r/Mprip/Adam9/Aktip/Fbxo18/Rock2/Npnt/Il34/Tpx2/Nrp1/Dok7/Rapgef3/Sdc4/Mertk/Dvl1/Ddr2/Ikbkg/Thbs1/Tpd52l1/Ccl6/Anxa2/Tgfb3/Dab1/Shc1/Prnp/Cntn1/Tnfsf15/Alox12b/Camk1/Bmp8a/Enpp2/Itga5/Cenpe/Gadd45g/App/Adra1b/Acsl1/Sema7a/…	73
GO:1904018	positive regulation of vasculature development	25/722	108/10670	3.83e-08	2.9e-06	2.28e-06	Itgb1/Stim1/Rhoj/Anxa1/Ptk2b/Hspb6/Pdgfd/Hspb1/Ecm1/Fgf1/Sphk1/Jup/Ramp2/Hdac7/Serpine1/Nrp1/Cd34/Rapgef3/Thbs1/Hmga2/Itga5/Hmox1/Hk2/Angpt2/Xbp1	25
GO:0051130	positive regulation of cellular component organization	102/722	888/10670	4.23e-08	3.12e-06	2.45e-06	Itgb1/Sgk1/Adamts1/Gas6/Anxa1/Itga3/Ptk2b/Fzd1/Ngfr/Cav1/Sorbs3/Ppp1r15a/Myo1c/Cyb5r1/Thy1/Hspb1/Edn3/P2ry2/Lcn2/Hspa5/Ereg/Plxna2/Paf1/S100a10/Synpo/Sdcbp/Actn4/Sphk1/Grn/Pla2g6/Iqgap2/Arpc2/Ripor2/Bcl2l1/Igf1r/Calr/Adam9/Pml/Rock2/Trabd2b/Il1rap/Arpc1b/Myo18a/Sh3glb1/Tpm1/Serpine1/Nrp1/Slf2/Oxtr/Ache/Rapgef3/Sdc4/Mertk/Pdcd6ip/Coro1c/Dvl1/Clstn1/Ddr2/Cdc20/Anxa2/Dmd/Tgfb3/Tnfrsf12a/Ube2c/Cntn1/…	102
GO:0051338	regulation of transferase activity	75/722	586/10670	4.26e-08	3.12e-06	2.45e-06	Errfi1/F2r/Gas6/Wnk1/Ptk2b/Ccnd3/Dusp6/Cav1/Parm1/Csf1/Thy1/Ccnd1/Inpp5k/Pdgfd/Hspb1/Edn3/Ace/Hspa5/Ereg/Spry4/Itga1/Lats2/Fgf1/Nab2/Prpsap1/Vav2/Adarb1/Map2k3/Dnajc3/Kitl/Igf1r/Adam9/Pml/Sh3glb1/Tpx2/Dok7/Sdc4/Mertk/Coro1c/Dvl1/Ddr2/Ikbkg/Thbs1/Cdc20/Tpd52l1/Spry1/Tgfb3/Dab1/Shc1/Prnp/Prkar2a/Tnfsf15/Dusp1/Wdr81/Prex2/Camk1/Ptprj/Trib1/Cenpe/Gadd45g/App/Dusp4/Acsl1/Sh3bp5l/Aurkb/Uvrag/Gprc5a/Apl…	75
GO:0071363	cellular response to growth factor stimulus	53/722	359/10670	4.82e-08	3.47e-06	2.72e-06	Gas6/Anxa1/Itga3/Fzd1/Ngfr/Dusp6/Cav1/Neo1/Myo1c/Lrp2/Inpp5k/Pdgfd/Ehd4/Hspb1/Col4a2/Hspa5/Spry4/Sdcbp/Bambi/Fgf1/Zyx/Map2k3/Myof/Arpc2/Igf1r/Bcar1/Adam9/Pml/Ramp2/Npnt/Tgfb1i1/Serpine1/Nrp1/Cyfip2/E2f1/Thbs1/Ltbp1/Spry1/Dmd/Tgfb3/Shc1/Vasn/Bmp8a/Ptprk/Dync1li1/Micall1/Slc33a1/Nbl1/Cd59a/Slit2/Bex1/Xbp1/Cyr61	53
GO:0043062	extracellular structure organization	31/722	157/10670	4.98e-08	3.52e-06	2.77e-06	Itgb1/Loxl3/Lcat/Sdcbp/Col5a2/P4ha1/Lox/Ramp2/Col4a1/Npnt/Col4a3/Crispld2/Cd34/Sdc4/Pdcd6ip/Col11a1/Mpzl3/Ddr2/Vwa1/Thbs1/Anxa2/Nid1/Col5a3/App/Lamc2/Loxl1/Acsl3/Aplp2/P3h4/Plod3/Cyr61	31
GO:0072359	circulatory system development	81/722	662/10670	8.69e-08	6.05e-06	4.75e-06	Itgb1/Errfi1/Stim1/Rhoj/Adamts1/Hbegf/Anxa1/Ptk2b/Fzd1/Ngfr/Hspb6/Dusp6/Cav1/Kctd10/Sema3e/Amot/Thy1/Lrp2/Pdgfd/Hspb1/Col4a2/Ace/Fzd7/Ereg/Ecm1/Fgf1/Sphk1/Vav2/Zic3/Jup/Parva/Cdk1/Lox/Pml/Ramp2/Hdac7/Rock2/Luzp1/Col4a1/Col4a3/Fkbp1a/Tpm1/Serpine1/Nrp1/Pdlim5/Clic4/Cd34/Rapgef3/Col11a1/Amotl2/Epas1/Hif3a/Thbs1/Gpr4/Ltbp1/Anxa2/Tnfrsf12a/Shc1/Myh9/Serpinf1/Wnt2/Hmga2/Ptprj/Enpp2/Mdm2/Itga5/Adra1b/L…	81
GO:0006935	chemotaxis	44/722	278/10670	9.13e-08	6.26e-06	4.91e-06	Hbegf/Gas6/Anxa1/Ptk2b/Ngfr/Neo1/Lhx2/Csf1/Sema3e/Amot/Boc/Pdgfd/Hspb1/Edn3/Elmo2/Plxna2/Itga1/Fgf1/Pla2g6/Parva/Ripor2/Calr/Bcar1/Sema3f/Serpine1/Nrp1/Cyfip2/Dvl1/Fez2/Jaml/Thbs1/Ccl6/Egr2/Il17ra/Alcam/Ptprj/Enpp2/App/Sema7a/Nbl1/Slit2/Angpt2/Cyr61/Nrcam	44
GO:0048666	neuron development	90/722	765/10670	9.88e-08	6.66e-06	5.22e-06	Itgb1/Sgk1/Adamts1/Itga3/Ptk2b/Fzd1/Ngfr/Neo1/Lhx2/Sema3e/Thy1/Boc/Lrp2/Hspb1/P2ry2/Hspa5/Plxna2/Itga1/Ogdh/Sphk1/Rnd1/Grn/Prelp/Adarb1/Ripor2/Igf1r/Rock2/Il1rap/Ncs1/Ntng1/Cdhr1/Sema3f/Nrp1/Cyfip2/Pdlim5/Ache/Sdc4/Dvl1/Vapa/Gba2/Fez2/Omd/Cdc20/Tnc/Jade2/Dmd/Egr2/Tnfrsf12a/Naglu/Vcl/Ptpn9/Plppr4/Dab1/Shc1/Cntn1/Mapk6/Prex2/Serpinf1/Sipa1l1/Alcam/Camk1/Capzb/Arhgef28/Sdc2/Lhx6/Sept7/Mdm2/Ptprk/Nde…	90
GO:0006936	muscle contraction	27/722	129/10670	1.04e-07	6.92e-06	5.43e-06	F2r/Kcnn2/Ehd3/Cald1/Cav1/Edn3/Acta2/Tpm4/Sphk1/Map2k3/Pla2g6/Jup/Rock2/Ada/Tpm2/Npnt/Fkbp1a/Tpm1/Oxtr/Dmd/Smpd3/Shc1/Adra1b/Lmod1/Flna/Atp1b1/Dock5	27
GO:0097435	supramolecular fiber organization	60/722	439/10670	1.06e-07	6.94e-06	5.44e-06	Itgb1/Loxl3/Sgk1/Rhoj/Sptan1/Cryab/Ptk2b/Cald1/Cav1/Sorbs3/Ezr/Myo1c/Plekhg2/Pls3/Inpp5k/S100a10/Synpo/Tpm4/Actn4/Rnd1/Zyx/Col5a2/Iqgap2/Arpc2/P4ha1/Bcar1/Lox/Tpm2/Arpc1b/Fkbp1a/Tpm1/Nrp1/Mical2/Ltbp2/Rapgef3/Sdc4/Dvl1/Col11a1/Ddr2/Anxa2/Tgfb3/Mtpn/Rnd3/Capzb/Hsp90b1/Mdm2/Rhod/Ndel1/App/Loxl1/Cgnl1/Lmod1/Flna/P3h4/Myadm/Plod3/Pak3/Slit2/Gsn/Arpc5	60
GO:0042330	taxis	44/722	280/10670	1.13e-07	7.27e-06	5.7e-06	Hbegf/Gas6/Anxa1/Ptk2b/Ngfr/Neo1/Lhx2/Csf1/Sema3e/Amot/Boc/Pdgfd/Hspb1/Edn3/Elmo2/Plxna2/Itga1/Fgf1/Pla2g6/Parva/Ripor2/Calr/Bcar1/Sema3f/Serpine1/Nrp1/Cyfip2/Dvl1/Fez2/Jaml/Thbs1/Ccl6/Egr2/Il17ra/Alcam/Ptprj/Enpp2/App/Sema7a/Nbl1/Slit2/Angpt2/Cyr61/Nrcam	44
GO:0070848	response to growth factor	53/722	369/10670	1.21e-07	7.68e-06	6.03e-06	Gas6/Anxa1/Itga3/Fzd1/Ngfr/Dusp6/Cav1/Neo1/Myo1c/Lrp2/Inpp5k/Pdgfd/Ehd4/Hspb1/Col4a2/Hspa5/Spry4/Sdcbp/Bambi/Fgf1/Zyx/Map2k3/Myof/Arpc2/Igf1r/Bcar1/Adam9/Pml/Ramp2/Npnt/Tgfb1i1/Serpine1/Nrp1/Cyfip2/E2f1/Thbs1/Ltbp1/Spry1/Dmd/Tgfb3/Shc1/Vasn/Bmp8a/Ptprk/Dync1li1/Micall1/Slc33a1/Nbl1/Cd59a/Slit2/Bex1/Xbp1/Cyr61	53
GO:0031401	positive regulation of protein modification process	86/722	724/10670	1.28e-07	8.01e-06	6.28e-06	Itgb1/F2r/Sept4/Hbegf/Gas6/Ptk2b/Ccnd3/Fzd1/Ngfr/Cav1/Sorbs3/Ppp1r15a/Csf1/Ccnd1/Clcf1/Pdgfd/Igfbp4/Ehd4/Edn3/Ace/Hspa5/Ereg/Paf1/Acta2/Itga1/Sdcbp/Fgf1/Sphk1/Nab2/Nupr1/Map2k3/Pla2g6/Kitl/Igf1r/Mprip/Adam9/Aktip/Pml/Fbxo18/Rock2/Trabd2b/Npnt/Fkbp1a/Il34/Tpx2/Pttg1ip/Nrp1/Dok7/Rapgef3/Sdc4/Mertk/Dvl1/Ddr2/Ikbkg/Thbs1/Cdc20/Tpd52l1/Ccl6/Anxa2/Tgfb3/Dab1/Shc1/Prnp/Cntn1/Tnfsf15/Alox12b/Camk1/Bmp8a/…	86
GO:0030001	metal ion transport	55/722	392/10670	1.54e-07	9.48e-06	7.44e-06	Stim1/Tmem37/F2r/Sgk1/Gas6/Kcnn2/Ehd3/Micu1/Wnk1/Ptk2b/Cav1/Thy1/Lrp2/Inpp5k/Edn3/Ace/Glrx/Mcu/Gstm7/Pla2g6/Pml/Ramp2/Slc39a13/Fkbp1a/Slc12a4/Per1/Serpine1/Slc38a2/Rapgef3/Gsto1/Kcnf1/Itpr1/Dmd/Prnp/Cntn1/Atp2a3/Asph/Ahnak/Plcb4/Slc9a8/Usp2/Letm1/Slc10a6/Kcnab1/Slc6a15/Kcnk13/Tcn2/Mmgt2/Flna/Vdr/Atp1b1/Kcnip1/Kcnt1/Slc10a7/Afg3l2	55
GO:0044093	positive regulation of molecular function	105/722	947/10670	1.61e-07	9.77e-06	7.67e-06	Itgb1/Stim1/F2r/Gas6/Dap/Ehd3/Wnk1/Ptk2b/Ccnd3/Fzd1/Ngfr/Cald1/Cav1/Ppp1r15a/Parm1/Csf1/Thy1/Ccnd1/Pdgfd/Mtmr9/Edn3/Perp/Ace/Hspa5/Ereg/Glrx/S100a10/Itga1/Bambi/Fgf1/Lrrfip1/Gstm7/Sphk1/Nab2/Vav2/Map2k3/Jup/Kitl/Ripor2/Igf1r/Adam9/Aktip/Pml/F11r/Rock2/Il1rap/Npnt/Col4a3/Fkbp1a/Rgs16/Sh3glb1/Tpx2/Tpm1/Cyfip2/Dok7/Rapgef3/Sdc4/Gsto1/Mertk/Coro1c/Ddr2/Ikbkg/Thbs1/Cdc20/Tpd52l1/Ccl6/Anxa2/Dmd/Tgfb3/M…	105
GO:0010632	regulation of epithelial cell migration	28/722	140/10670	1.67e-07	9.99e-06	7.84e-06	Rhoj/Hbegf/Anxa1/Itga3/Ptk2b/Amot/Hspb1/Fgf1/Map2k3/Jup/Calr/Bcar1/Adam9/Hdac7/Rock2/Serpine1/Nrp1/Coro1c/Thbs1/Stat5a/Serpinf1/Enpp2/Atoh8/Hmox1/Slit2/Angpt2/Amotl1/Dock5	28
GO:0045785	positive regulation of cell adhesion	35/722	201/10670	1.86e-07	1.09e-05	8.59e-06	Itgb1/Anxa1/Itga3/Ptk2b/Cav1/Csf1/Thy1/S100a10/Jup/Ninj1/Arpc2/Plekha2/Calr/Adam9/Tgm2/Ada/Igfbp2/Npnt/Tpm1/Nrp1/Sdc4/Thbs1/Dmd/Stat5a/Nid1/Ptprj/Enpp2/Rhod/Itga5/Flna/Myadm/Il6st/Xbp1/Cyr61/Dock5	35
GO:0008015	blood circulation	37/722	221/10670	2.33e-07	1.36e-05	1.06e-05	F2r/Hbegf/Gas6/Kcnn2/Ehd3/Wnk1/Cav1/Amot/Edn3/P2ry2/Ace/Acta2/Itga1/Map2k3/Pla2g6/Jup/Ramp2/F11r/Ada/Tpm1/Oxtr/Cd34/Epas1/Dmd/Smpd3/Shc1/Ptprj/Mdm2/Adra1b/Npr3/Hmox1/Flna/Atp1b1/Manf/Plod3/Slit2/Dock5	37
GO:0007229	integrin-mediated signaling pathway	15/722	48/10670	3.29e-07	1.87e-05	1.47e-05	Itgb1/Loxl3/Itga3/Ptk2b/Thy1/Itga1/Zyx/Bcar1/Nrp1/Lims2/Tln1/Itga5/Flna/Sema7a/Adam15	15
GO:0003013	circulatory system process	37/722	224/10670	3.3e-07	1.87e-05	1.47e-05	F2r/Hbegf/Gas6/Kcnn2/Ehd3/Wnk1/Cav1/Amot/Edn3/P2ry2/Ace/Acta2/Itga1/Map2k3/Pla2g6/Jup/Ramp2/F11r/Ada/Tpm1/Oxtr/Cd34/Epas1/Dmd/Smpd3/Shc1/Ptprj/Mdm2/Adra1b/Npr3/Hmox1/Flna/Atp1b1/Manf/Plod3/Slit2/Dock5	37
GO:0010595	positive regulation of endothelial cell migration	17/722	61/10670	3.47e-07	1.94e-05	1.52e-05	Rhoj/Anxa1/Ptk2b/Amot/Hspb1/Fgf1/Map2k3/Calr/Bcar1/Hdac7/Rock2/Nrp1/Thbs1/Stat5a/Atoh8/Hmox1/Amotl1	17
GO:0031175	neuron projection development	83/722	709/10670	4.06e-07	2.24e-05	1.76e-05	Itgb1/Sgk1/Adamts1/Itga3/Ptk2b/Fzd1/Ngfr/Neo1/Lhx2/Sema3e/Thy1/Boc/Lrp2/Hspb1/P2ry2/Hspa5/Plxna2/Itga1/Sphk1/Grn/Prelp/Adarb1/Ripor2/Igf1r/Rock2/Il1rap/Ncs1/Ntng1/Sema3f/Nrp1/Cyfip2/Pdlim5/Ache/Sdc4/Dvl1/Vapa/Fez2/Omd/Cdc20/Tnc/Jade2/Dmd/Egr2/Tnfrsf12a/Vcl/Ptpn9/Plppr4/Dab1/Shc1/Cntn1/Mapk6/Prex2/Serpinf1/Sipa1l1/Alcam/Camk1/Capzb/Arhgef28/Sdc2/Sept7/Mdm2/Ptprk/Ndel1/Ogn/Trim67/Palld/Hprt/App/Fln…	83
GO:0001952	regulation of cell-matrix adhesion	18/722	69/10670	4.66e-07	2.51e-05	1.97e-05	Ptk2b/Csf1/Sema3e/Thy1/S100a10/Jup/Ninj1/Plekha2/Serpine1/Nrp1/Sdc4/Coro1c/Thbs1/Dmd/Ptprj/Enpp2/Rhod/Adam15	18
GO:0031532	actin cytoskeleton reorganization	18/722	69/10670	4.66e-07	2.51e-05	1.97e-05	Sptan1/Anxa1/Ptk2b/Ezr/Sema3e/Parva/Arpc2/Bcar1/F11r/Nrp1/Rapgef3/Shc1/Myh9/Sipa1l1/Rhod/Flna/Mkln1/Gsn	18
GO:0010631	epithelial cell migration	31/722	175/10670	6.33e-07	3.28e-05	2.57e-05	Itgb1/Rhoj/Hbegf/Anxa1/Itga3/Ptk2b/Amot/Hspb1/Fgf1/Map2k3/Jup/Calr/Bcar1/Adam9/Hdac7/Rock2/Serpine1/Nrp1/Coro1c/Thbs1/Stat5a/Myh9/Serpinf1/Enpp2/Atoh8/Hmox1/Anln/Slit2/Angpt2/Amotl1/Dock5	31
GO:0090130	tissue migration	31/722	175/10670	6.33e-07	3.28e-05	2.57e-05	Itgb1/Rhoj/Hbegf/Anxa1/Itga3/Ptk2b/Amot/Hspb1/Fgf1/Map2k3/Jup/Calr/Bcar1/Adam9/Hdac7/Rock2/Serpine1/Nrp1/Coro1c/Thbs1/Stat5a/Myh9/Serpinf1/Enpp2/Atoh8/Hmox1/Anln/Slit2/Angpt2/Amotl1/Dock5	31
GO:0090132	epithelium migration	31/722	175/10670	6.33e-07	3.28e-05	2.57e-05	Itgb1/Rhoj/Hbegf/Anxa1/Itga3/Ptk2b/Amot/Hspb1/Fgf1/Map2k3/Jup/Calr/Bcar1/Adam9/Hdac7/Rock2/Serpine1/Nrp1/Coro1c/Thbs1/Stat5a/Myh9/Serpinf1/Enpp2/Atoh8/Hmox1/Anln/Slit2/Angpt2/Amotl1/Dock5	31
GO:0006874	cellular calcium ion homeostasis	33/722	194/10670	7.23e-07	3.7e-05	2.9e-05	Itgb1/Stim1/F2r/Micu1/Ptk2b/Cav1/Thy1/Edn3/P2ry2/Mcu/Gstm7/Pla2g6/Pml/Tgm2/Fkbp1a/Oxtr/Gsto1/Clstn1/Itpr1/Gpr4/Dmd/Smpd3/Prnp/Atp2a3/Asph/Letm1/App/Adra1b/Vdr/Atp1b1/Il6st/Atp13a3/Afg3l2	33
GO:0071495	cellular response to endogenous stimulus	80/722	685/10670	7.4e-07	3.74e-05	2.94e-05	Sgk1/Anxa1/Itga3/Ccnd3/Fzd1/Ngfr/Capn2/Dusp6/Cav1/Neo1/Gpd1/Ezr/Myo1c/Lrp2/Inpp5k/Pdgfd/Col4a2/Hspa5/Glrx/Spry4/Sdcbp/Lats2/Bambi/Fgf1/Gstm7/Zyx/Col5a2/Jup/Pck2/Arpc2/Bcl2l1/Igf1r/Calr/Bcar1/Adam9/Pml/Ramp2/Fbxo18/Rock2/Klf9/Col4a1/Npnt/Tgfb1i1/Per1/Serpine1/Oxtr/Rapgef3/E2f1/Thbs1/Itpr1/Ltbp1/Spry1/Tgfb3/Stat5a/Shc1/Prnp/Vasn/Sesn1/Bmp8a/Hmga2/Hsp90b1/Mdm2/Ptprk/Ndel1/App/Acsl1/Dync1li1/Pdk4/Klf…	80
GO:0006939	smooth muscle contraction	15/722	51/10670	7.93e-07	3.96e-05	3.11e-05	F2r/Cald1/Cav1/Edn3/Acta2/Sphk1/Pla2g6/Rock2/Ada/Npnt/Oxtr/Smpd3/Shc1/Adra1b/Dock5	15
GO:0006811	ion transport	83/722	722/10670	8.69e-07	4.29e-05	3.37e-05	Stim1/Tmem37/F2r/Sgk1/Gas6/Kcnn2/Ehd3/Anxa1/Micu1/Wnk1/Ptk2b/Cav1/Thy1/Lrp2/Inpp5k/Edn3/P2ry2/Lcn2/Ace/Glrx/Abcg2/Mcu/Gstm7/Atp6v0e/Slco1a5/Pla2g6/Slco3a1/Sfxn3/Pml/Ramp2/Ada/Slc39a13/Fkbp1a/Slc12a4/Per1/Slc35b1/Serpine1/Slc25a29/Clic4/Slc38a2/Slc7a6/Rapgef3/Gsto1/Kcnf1/Racgap1/Thbs1/Itpr1/Dmd/Smpd3/P2rx5/Prnp/Cntn1/Atp11a/Atp2a3/Pxk/Asph/Ahnak/Slc3a2/Emb/Plcb4/Slc9a8/Usp2/Letm1/Acsl1/Slc10a6/Acs…	83
GO:0060326	cell chemotaxis	25/722	126/10670	8.93e-07	4.36e-05	3.42e-05	Hbegf/Gas6/Anxa1/Ptk2b/Csf1/Pdgfd/Hspb1/Edn3/Elmo2/Itga1/Fgf1/Parva/Ripor2/Calr/Bcar1/Serpine1/Nrp1/Jaml/Thbs1/Ccl6/Il17ra/Ptprj/Enpp2/Nbl1/Slit2	25
GO:0032270	positive regulation of cellular protein metabolic process	103/722	959/10670	1e-06	4.85e-05	3.8e-05	Itgb1/F2r/Sept4/Hbegf/Gas6/Snx33/Dap/Ptk2b/Ccnd3/Fzd1/Ngfr/Cav1/Sorbs3/Ezr/Ppp1r15a/Csf1/Ccnd1/Clcf1/Pdgfd/Igfbp4/Ehd4/Edn3/Perp/Ace/Hspa5/Ereg/Paf1/Acta2/Rnf125/Itga1/Sdcbp/Fgf1/Sphk1/Nab2/Nupr1/Imp3/Map2k3/Dnajc3/Pla2g6/Kitl/Igf1r/Mprip/Adam9/Aktip/Pml/Fbxo18/Rock2/Trabd2b/Npnt/Col4a3/Fkbp1a/Il34/Tpx2/Pttg1ip/Nrp1/Cyfip2/Dok7/Rapgef3/Sdc4/Mertk/Dvl1/Ddr2/Ikbkg/Thbs1/Cdc20/Tpd52l1/Ccl6/Anxa2/Tgf…	103
GO:0098609	cell-cell adhesion	47/722	333/10670	1.07e-06	5.09e-05	3.99e-05	Itgb1/Loxl3/Anxa1/Cav1/Thy1/Boc/Elmo2/Perp/Cdh6/Jup/Parva/Ripor2/Ada/Igfbp2/Npnt/Cdhr1/Pdlim1/Cyfip2/Pdlim5/Cd34/Sdc4/Clstn1/Cdh19/Lims2/Jaml/Vcl/Stat5a/Dab1/Shc1/Myh9/Prnp/Alcam/Lrrc32/Itga5/Cd164/Cdh20/Mpzl2/Myadm/Il6st/Cadm1/Msn/Slit2/Pkp4/Xbp1/Cyr61/Ass1/Nrcam	47
GO:0051050	positive regulation of transport	72/722	602/10670	1.15e-06	5.42e-05	4.25e-05	Itgb1/Stim1/F2r/Sgk1/Gas6/Ehd3/Anxa1/Wnk1/Cav1/Ezr/Trim16/Myo1c/Cyb5r1/Thy1/Clcf1/Inpp5k/Edn3/P2ry2/Rab27b/Glrx/Sdcbp/Actn4/Mcu/Gstm7/Sphk1/Pla2g6/Jup/Pck2/Arpc2/Cdk1/Bcl2l1/Calr/Adam9/Il1rap/Nell2/Ncs1/Myo18a/Sh3glb1/Serpine1/Oxtr/Oxct1/Cd34/Rapgef3/Sdc4/Gsto1/Mertk/Pdcd6ip/Itpr1/Anxa2/Dmd/Tgfb3/Smpd3/Il17ra/Prnp/Cntn1/Tnfsf15/Alox12b/Asph/Camk1/Mdm2/Dynll1/Acsl3/Spag5/Klf15/Flna/Adipor2/Atp1b1/…	72
GO:0051384	response to glucocorticoid	13/722	40/10670	1.22e-06	5.69e-05	4.47e-05	Sgk1/Lcat/Anxa1/Sult1a1/Cdo1/Pck2/Adam9/Klf9/Pappa/Fibin/Eif4ebp1/Gba/Ass1	13
GO:0055074	calcium ion homeostasis	33/722	199/10670	1.31e-06	6.03e-05	4.73e-05	Itgb1/Stim1/F2r/Micu1/Ptk2b/Cav1/Thy1/Edn3/P2ry2/Mcu/Gstm7/Pla2g6/Pml/Tgm2/Fkbp1a/Oxtr/Gsto1/Clstn1/Itpr1/Gpr4/Dmd/Smpd3/Prnp/Atp2a3/Asph/Letm1/App/Adra1b/Vdr/Atp1b1/Il6st/Atp13a3/Afg3l2	33
GO:0003008	system process	82/722	718/10670	1.33e-06	6.08e-05	4.77e-05	Itgb1/Errfi1/F2r/Sgk1/Hbegf/Olfm2/Gas6/Kcnn2/Ehd3/Itga3/Wnk1/Ngfr/Cald1/Cav1/Ezr/Amot/Lrp2/Inpp5k/Edn3/P2ry2/Ace/Acta2/Synpo/Itga1/Tpm4/Abcg2/Rin1/Sphk1/Adarb1/Slco1a5/Map2k3/Pla2g6/Jup/Ripor2/Ramp2/F11r/Rock2/Ada/Tpm2/Npnt/Fkbp1a/Tpm1/Coch/Pdlim5/Oxtr/Cd34/Dvl1/Col11a1/Epas1/Mme/Dmd/Mtpn/Smpd3/P2rx5/Shc1/Prnp/Serpinf1/Ptprj/Gja3/Mdm2/Itga5/App/Adra1b/Npr3/Lmod1/Kcnab1/Hmox1/Serpinb6a/Klf15/Flna/…	82
GO:0042060	wound healing	30/722	172/10670	1.34e-06	6.08e-05	4.77e-05	F2r/Hbegf/Gas6/Anxa1/Cav1/Pdgfd/Fzd7/Acta2/Cnn2/Myof/Ninj1/Lox/Tpm1/Serpine1/Cd34/Sdc4/Mertk/Jaml/Thbs1/Gpr4/Anxa2/Tnfrsf12a/P2rx5/Ptprj/F13a1/Hmox1/Flna/Adipor2/Xbp1/Cyr61	30
GO:0010594	regulation of endothelial cell migration	21/722	97/10670	1.52e-06	6.8e-05	5.34e-05	Rhoj/Anxa1/Ptk2b/Amot/Hspb1/Fgf1/Map2k3/Jup/Calr/Bcar1/Hdac7/Rock2/Nrp1/Thbs1/Stat5a/Serpinf1/Atoh8/Hmox1/Slit2/Angpt2/Amotl1	21
GO:0006812	cation transport	63/722	507/10670	1.55e-06	6.86e-05	5.38e-05	Stim1/Tmem37/F2r/Sgk1/Gas6/Kcnn2/Ehd3/Micu1/Wnk1/Ptk2b/Cav1/Thy1/Lrp2/Inpp5k/Edn3/Ace/Glrx/Mcu/Gstm7/Atp6v0e/Pla2g6/Pml/Ramp2/Ada/Slc39a13/Fkbp1a/Slc12a4/Per1/Serpine1/Slc25a29/Slc38a2/Rapgef3/Gsto1/Kcnf1/Itpr1/Dmd/Smpd3/P2rx5/Prnp/Cntn1/Atp2a3/Asph/Ahnak/Slc3a2/Plcb4/Slc9a8/Usp2/Letm1/Slc10a6/Kcnab1/Slc6a15/Kcnk13/Tcn2/Mmgt2/Flna/Vdr/Atp1b1/Kcnip1/Kcnt1/Atp13a3/Xbp1/Slc10a7/Afg3l2	63
GO:0030198	extracellular matrix organization	25/722	130/10670	1.64e-06	7.09e-05	5.56e-05	Itgb1/Loxl3/Col5a2/P4ha1/Lox/Ramp2/Col4a1/Npnt/Col4a3/Crispld2/Col11a1/Mpzl3/Ddr2/Vwa1/Thbs1/Anxa2/Nid1/Col5a3/App/Lamc2/Loxl1/Aplp2/P3h4/Plod3/Cyr61	25
GO:0001954	positive regulation of cell-matrix adhesion	12/722	35/10670	1.65e-06	7.09e-05	5.56e-05	Ptk2b/Csf1/Thy1/S100a10/Jup/Ninj1/Plekha2/Nrp1/Sdc4/Dmd/Ptprj/Enpp2	12
GO:0007015	actin filament organization	40/722	268/10670	1.67e-06	7.09e-05	5.56e-05	Rhoj/Sptan1/Ptk2b/Cald1/Sorbs3/Ezr/Myo1c/Plekhg2/Pls3/Inpp5k/S100a10/Synpo/Tpm4/Actn4/Rnd1/Zyx/Iqgap2/Arpc2/Bcar1/Tpm2/Arpc1b/Tpm1/Nrp1/Mical2/Rapgef3/Sdc4/Tgfb3/Mtpn/Rnd3/Capzb/Hsp90b1/Rhod/Cgnl1/Lmod1/Flna/Myadm/Pak3/Slit2/Gsn/Arpc5	40
GO:0031960	response to corticosteroid	13/722	41/10670	1.68e-06	7.09e-05	5.56e-05	Sgk1/Lcat/Anxa1/Sult1a1/Cdo1/Pck2/Adam9/Klf9/Pappa/Fibin/Eif4ebp1/Gba/Ass1	13
GO:0030182	neuron differentiation	98/722	910/10670	1.7e-06	7.09e-05	5.56e-05	Itgb1/Sgk1/Adamts1/Itga3/Ptk2b/Fzd1/Ngfr/Cav1/Neo1/Lhx2/Sema3e/Thy1/Boc/Lrp2/Hspb1/Edn3/P2ry2/Hspa5/Plxna2/Itga1/Ogdh/Sphk1/Rnd1/Grn/Prelp/Adarb1/Ripor2/Igf1r/Calr/Rock2/Il1rap/Ncs1/Ntng1/Cdhr1/Sema3f/Nrp1/Cyfip2/Pdlim5/Ache/Sdc4/Dvl1/Vapa/Gba2/Fez2/Omd/Cdc20/Tnc/Jade2/Dmd/Egr2/Tnfrsf12a/Naglu/Vcl/Ptpn9/Plppr4/Dab1/Shc1/Cntn1/Mapk6/Prex2/Serpinf1/Sipa1l1/Wnt2/Alcam/Camk1/Capzb/Arhgef28/Sdc2/Lhx6/…	98
GO:0055065	metal ion homeostasis	44/722	308/10670	1.7e-06	7.09e-05	5.56e-05	Itgb1/Stim1/F2r/Sgk1/Micu1/Ptk2b/Cav1/Neo1/Thy1/Edn3/P2ry2/Lcn2/Ace/Mcu/Gstm7/Pla2g6/Sfxn3/Pml/Tgm2/Slc39a13/Fkbp1a/Slc12a4/Oxtr/Gsto1/Clstn1/Epas1/Itpr1/Iscu/Gpr4/Dmd/Smpd3/Prnp/Atp2a3/Asph/Letm1/App/Adra1b/Hmox1/Vdr/Atp1b1/Aplp2/Il6st/Atp13a3/Afg3l2	44
GO:0045597	positive regulation of cell differentiation	73/722	620/10670	1.74e-06	7.17e-05	5.63e-05	Itgb1/Sgk1/Adamts1/Olfm2/Gas6/Anxa1/Itga3/Ptk2b/Fzd1/Ngfr/Csf1/Trim16/Boc/Lrp2/Clcf1/Hspb1/Edn3/P2ry2/Ace/Hspa5/Plxna2/S100a10/Sdcbp/Bambi/Sphk1/Grn/Kitl/Arpc2/Ripor2/Igf1r/Calr/Ramp2/Ada/Il1rap/Npnt/Zhx3/Il34/Tgfb1i1/Serpine1/Nrp1/Ache/Cd34/Dvl1/Noct/Ddr2/Jade2/Dmd/Tgfb3/Tnfrsf12a/Stat5a/Dab1/Cntn1/Mapk6/Serpinf1/Camk1/Enpp2/Trib1/Ndel1/Atoh8/Trim67/App/Rheb/Flna/Vdr/Sema7a/Nbl1/Myadm/Il6st/Pak3…	73
GO:0072503	cellular divalent inorganic cation homeostasis	34/722	211/10670	1.77e-06	7.25e-05	5.68e-05	Itgb1/Stim1/F2r/Micu1/Ptk2b/Cav1/Thy1/Edn3/P2ry2/Mcu/Gstm7/Pla2g6/Pml/Tgm2/Slc39a13/Fkbp1a/Oxtr/Gsto1/Clstn1/Itpr1/Gpr4/Dmd/Smpd3/Prnp/Atp2a3/Asph/Letm1/App/Adra1b/Vdr/Atp1b1/Il6st/Atp13a3/Afg3l2	34
GO:0010959	regulation of metal ion transport	33/722	202/10670	1.84e-06	7.45e-05	5.84e-05	Stim1/F2r/Sgk1/Ehd3/Wnk1/Ptk2b/Cav1/Thy1/Inpp5k/Edn3/Ace/Glrx/Gstm7/Pla2g6/Pml/Fkbp1a/Per1/Serpine1/Rapgef3/Gsto1/Itpr1/Dmd/Prnp/Cntn1/Asph/Ahnak/Plcb4/Usp2/Kcnab1/Flna/Vdr/Atp1b1/Kcnip1	33
GO:0003012	muscle system process	32/722	194/10670	2.13e-06	8.53e-05	6.69e-05	Errfi1/F2r/Kcnn2/Ehd3/Cald1/Cav1/Edn3/Acta2/Tpm4/Sphk1/Map2k3/Pla2g6/Jup/Rock2/Ada/Tpm2/Npnt/Fkbp1a/Tpm1/Pdlim5/Oxtr/Dmd/Mtpn/Smpd3/Shc1/Adra1b/Lmod1/Klf15/Flna/Atp1b1/Gsn/Dock5	32
GO:0055080	cation homeostasis	48/722	354/10670	2.61e-06	0.000103779	8.14e-05	Itgb1/Stim1/F2r/Sgk1/Car14/Micu1/Ptk2b/Cav1/Neo1/Thy1/Edn3/P2ry2/Lcn2/Ace/Mcu/Gstm7/Pla2g6/Sfxn3/Pml/Tgm2/Slc39a13/Fkbp1a/Slc12a4/Oxtr/Clic4/Gsto1/Clstn1/Epas1/Itpr1/Iscu/Gpr4/Dmd/Smpd3/Prnp/Atp2a3/Asph/Slc9a8/Letm1/App/Adra1b/Pdk4/Hmox1/Vdr/Atp1b1/Aplp2/Il6st/Atp13a3/Afg3l2	48
GO:0007169	transmembrane receptor protein tyrosine kinase signaling pathway	47/722	345/10670	2.92e-06	0.000114813	9.01e-05	Errfi1/Hbegf/Dok1/Ptk2b/Ccnd3/Ngfr/Dusp6/Csf1/Myo1c/Inpp5k/Pdgfd/Igfbp4/Hspb1/Col4a2/Ereg/Glrx/Spry4/Itga1/Fgf1/Myof/Igf1r/Bcar1/Igfbp2/Col4a1/Col4a3/Nrp1/Cyfip2/Txnip/Csrnp1/Ddr2/Thbs1/Spry1/Stat5a/Shc1/Grap/Sipa1l1/Ptprj/Ndel1/App/Pdk4/Gprc5a/Eif4ebp1/Aplp2/Cd59a/Bex1/Angpt2/Xbp1	47
GO:0019725	cellular homeostasis	59/722	473/10670	2.99e-06	0.000116381	9.13e-05	Itgb1/Stim1/F2r/Sgk1/Gas6/Pim3/Micu1/Ptk2b/Cav1/Thy1/Edn3/P2ry2/Prdx5/Tns2/Glrx/Mcu/Gstm7/Pdia6/Pla2g6/Pck2/Igf1r/Pml/Tgm2/Nell2/Slc39a13/Fkbp1a/Slc12a4/Oxtr/Clic4/Oxct1/Gsto1/Clstn1/Itpr1/Iscu/Gpr4/Dmd/P4hb/Smpd3/Pdk3/Ube2c/Prnp/Atp2a3/Asph/Slc9a8/Letm1/Dynll1/App/Adra1b/Hmox1/Vdr/Atp1b1/Aplp2/Il6st/Hk2/Atp13a3/Qsox1/Xbp1/Txndc5/Afg3l2	59
GO:0032970	regulation of actin filament-based process	38/722	255/10670	3.15e-06	0.000121709	9.55e-05	Rhoj/Sptan1/Ptk2b/Cav1/Sorbs3/Sema3e/Myo1c/Plekhg2/Inpp5k/S100a10/Acta2/Cnn2/Synpo/Rnd1/Jup/Iqgap2/Arpc2/F11r/Rock2/Arpc1b/Tpm1/Nrp1/Rapgef3/Bst2/Sdc4/Tgfb3/Mtpn/Rnd3/Myh9/Capzb/Rhod/Lmod1/Flna/Myadm/Pak3/Slit2/Gsn/Arpc5	38
GO:0007043	cell-cell junction assembly	15/722	57/10670	3.74e-06	0.000143274	0.000112401	Itgb1/Cav1/Myo1c/Ace/Actn4/Cdh6/Jup/Ramp2/Hdac7/Rock2/Pdcd6ip/Cdh19/Vcl/Cdh20/Pkp4	15
GO:0006816	calcium ion transport	31/722	190/10670	3.87e-06	0.000146192	0.00011469	Stim1/Tmem37/F2r/Gas6/Ehd3/Micu1/Ptk2b/Cav1/Thy1/Inpp5k/Ace/Mcu/Gstm7/Pla2g6/Pml/Ramp2/Fkbp1a/Serpine1/Rapgef3/Gsto1/Itpr1/Dmd/Prnp/Atp2a3/Asph/Ahnak/Usp2/Letm1/Vdr/Atp1b1/Afg3l2	31
GO:0051924	regulation of calcium ion transport	23/722	119/10670	3.89e-06	0.000146192	0.00011469	Stim1/F2r/Ehd3/Ptk2b/Cav1/Thy1/Inpp5k/Ace/Gstm7/Pla2g6/Pml/Fkbp1a/Serpine1/Rapgef3/Gsto1/Itpr1/Dmd/Prnp/Asph/Ahnak/Usp2/Vdr/Atp1b1	23
GO:0002685	regulation of leukocyte migration	19/722	87/10670	4.16e-06	0.000155034	0.000121627	Gas6/Anxa1/Ptk2b/Csf1/Thy1/Pdgfd/Edn3/Ecm1/Kitl/Ripor2/Calr/Ada/Serpine1/Thbs1/Ptprj/App/Nbl1/Msn/Slit2	19
GO:0006875	cellular metal ion homeostasis	38/722	259/10670	4.6e-06	0.000169968	0.000133343	Itgb1/Stim1/F2r/Sgk1/Micu1/Ptk2b/Cav1/Thy1/Edn3/P2ry2/Mcu/Gstm7/Pla2g6/Pml/Tgm2/Slc39a13/Fkbp1a/Oxtr/Gsto1/Clstn1/Itpr1/Iscu/Gpr4/Dmd/Smpd3/Prnp/Atp2a3/Asph/Letm1/App/Adra1b/Hmox1/Vdr/Atp1b1/Aplp2/Il6st/Atp13a3/Afg3l2	38
GO:0098771	inorganic ion homeostasis	48/722	362/10670	4.9e-06	0.000179592	0.000140893	Itgb1/Stim1/F2r/Sgk1/Car14/Micu1/Ptk2b/Cav1/Neo1/Thy1/Edn3/P2ry2/Lcn2/Ace/Mcu/Gstm7/Pla2g6/Sfxn3/Pml/Tgm2/Slc39a13/Fkbp1a/Slc12a4/Oxtr/Clic4/Gsto1/Clstn1/Epas1/Itpr1/Iscu/Gpr4/Dmd/Smpd3/Prnp/Atp2a3/Asph/Slc9a8/Letm1/App/Adra1b/Pdk4/Hmox1/Vdr/Atp1b1/Aplp2/Il6st/Atp13a3/Afg3l2	48
GO:0050900	leukocyte migration	25/722	138/10670	5.06e-06	0.000183831	0.000144219	Itgb1/Gas6/Anxa1/Ptk2b/Csf1/Thy1/Pdgfd/Edn3/Ecm1/Itga1/Kitl/Ripor2/Calr/Ada/Serpine1/Cd34/Jaml/Thbs1/Ccl6/Il17ra/Ptprj/App/Nbl1/Msn/Slit2	25
GO:0009611	response to wounding	36/722	241/10670	5.41e-06	0.000194714	0.000152757	F2r/Hbegf/Gas6/Anxa1/Ngfr/Cav1/Neo1/Pdgfd/Fzd7/Acta2/Cnn2/Myof/Ninj1/Igf1r/Lox/Tpm1/Serpine1/Cd34/Sdc4/Mertk/Jaml/Thbs1/Gpr4/Tnc/Anxa2/Tnfrsf12a/P2rx5/Ptprj/F13a1/Ndel1/Hmox1/Flna/Adipor2/Neat1/Xbp1/Cyr61	36
GO:0048878	chemical homeostasis	68/722	583/10670	5.58e-06	0.000199128	0.000156219	Itgb1/Stim1/F2r/Sgk1/Lcat/Gas6/Pim3/Car14/Micu1/Ptk2b/Ngfr/Cav1/Neo1/Pnpla2/Thy1/Inpp5k/Edn3/P2ry2/Spop/Lcn2/Ace/Mcu/Gstm7/Pla2g6/Pck2/Sfxn3/Igf1r/Pml/Tgm2/Slc39a13/Fkbp1a/Slc12a4/Oxtr/Clic4/Oxct1/Gsto1/Clstn1/Epas1/Itpr1/Iscu/Raly/Gpr4/Dmd/Smpd3/Pdk3/Prnp/Alox12b/Atp2a3/Asph/Slc9a8/Letm1/Got1/Dynll1/App/Adra1b/Pdk4/Ddb1/Hmox1/Adipor2/Vdr/Atp1b1/Aplp2/Il6st/Gba/Hk2/Atp13a3/Xbp1/Afg3l2	68
GO:0050801	ion homeostasis	51/722	396/10670	5.78e-06	0.000204494	0.000160429	Itgb1/Stim1/F2r/Sgk1/Car14/Micu1/Ptk2b/Ngfr/Cav1/Neo1/Thy1/Edn3/P2ry2/Lcn2/Ace/Mcu/Gstm7/Pla2g6/Sfxn3/Pml/Tgm2/Slc39a13/Fkbp1a/Slc12a4/Oxtr/Clic4/Gsto1/Clstn1/Epas1/Itpr1/Iscu/Gpr4/Dmd/Smpd3/Prnp/Atp2a3/Asph/Slc9a8/Letm1/Got1/App/Adra1b/Pdk4/Hmox1/Vdr/Atp1b1/Aplp2/Il6st/Atp13a3/Xbp1/Afg3l2	51
GO:0072507	divalent inorganic cation homeostasis	34/722	223/10670	6.26e-06	0.000219611	0.000172288	Itgb1/Stim1/F2r/Micu1/Ptk2b/Cav1/Thy1/Edn3/P2ry2/Mcu/Gstm7/Pla2g6/Pml/Tgm2/Slc39a13/Fkbp1a/Oxtr/Gsto1/Clstn1/Itpr1/Gpr4/Dmd/Smpd3/Prnp/Atp2a3/Asph/Letm1/App/Adra1b/Vdr/Atp1b1/Il6st/Atp13a3/Afg3l2	34
GO:0007589	body fluid secretion	13/722	46/10670	7.06e-06	0.000245809	0.000192842	Wnk1/Cav1/Ccnd1/P2ry2/Cdo1/Ada/Oxtr/Anxa2/Stat5a/Alox12b/Npr3/Vdr/Xbp1	13
GO:0072511	divalent inorganic cation transport	34/722	225/10670	7.63e-06	0.000263468	0.000206695	Stim1/Tmem37/F2r/Gas6/Ehd3/Micu1/Ptk2b/Cav1/Thy1/Inpp5k/Ace/Mcu/Gstm7/Pla2g6/Pml/Ramp2/Slc39a13/Fkbp1a/Serpine1/Rapgef3/Gsto1/Itpr1/Dmd/Prnp/Atp2a3/Asph/Ahnak/Usp2/Letm1/Tcn2/Mmgt2/Vdr/Atp1b1/Afg3l2	34
GO:0001933	negative regulation of protein phosphorylation	40/722	285/10670	7.82e-06	0.000267931	0.000210196	Errfi1/Dusp6/Cav1/Ezr/Ppp1r15a/Thy1/Inpp5k/Hspb1/Spry4/Lats2/Adarb1/Dnajc3/Igf1r/Fkbp1a/Per1/Pbk/Coro1c/Dvl1/Spry1/Dmd/Prnp/Prkar2a/Dusp1/Prex2/Ptprj/Ube2b/Trib1/Hspa4/Gadd45g/Dusp4/Sh3bp5l/Gprc5a/Myadm/Gba/Slit2/Timp3/Xbp1/Chordc1/Spred2/Ccnb1	40
GO:0042326	negative regulation of phosphorylation	43/722	316/10670	7.97e-06	0.000270896	0.000212522	Errfi1/Wnk1/Dusp6/Cav1/Ezr/Ppp1r15a/Thy1/Inpp5k/Hspb1/Spry4/Lats2/Prpsap1/Adarb1/Dnajc3/Igf1r/Fkbp1a/Per1/Pbk/Coro1c/Dvl1/Spry1/Dmd/Prnp/Prkar2a/Dusp1/Prex2/Ptprj/Ube2b/Trib1/Hspa4/Dynll1/Gadd45g/Dusp4/Sh3bp5l/Gprc5a/Myadm/Gba/Slit2/Timp3/Xbp1/Chordc1/Spred2/Ccnb1	43
GO:0033673	negative regulation of kinase activity	28/722	169/10670	8.4e-06	0.000283066	0.000222071	Errfi1/Wnk1/Dusp6/Cav1/Thy1/Inpp5k/Hspb1/Spry4/Lats2/Prpsap1/Adarb1/Dnajc3/Igf1r/Coro1c/Dvl1/Spry1/Prkar2a/Dusp1/Prex2/Ptprj/Trib1/Gadd45g/Dusp4/Sh3bp5l/Gprc5a/Gba/Chordc1/Spred2	28
GO:0034446	substrate adhesion-dependent cell spreading	16/722	68/10670	8.66e-06	0.000289747	0.000227312	Peak1/Fzd7/S100a10/Actn4/Parva/Arpc2/Calr/Bcar1/Nrp1/Mertk/Coro1c/Enpp2/Flna/Myadm/Srgap2/Dock5	16
GO:0043542	endothelial cell migration	23/722	125/10670	9.2e-06	0.000305216	0.000239448	Itgb1/Rhoj/Anxa1/Ptk2b/Amot/Hspb1/Fgf1/Map2k3/Jup/Calr/Bcar1/Hdac7/Rock2/Nrp1/Thbs1/Stat5a/Myh9/Serpinf1/Atoh8/Hmox1/Slit2/Angpt2/Amotl1	23
GO:0043534	blood vessel endothelial cell migration	17/722	77/10670	1.14e-05	0.000364311	0.000285808	Itgb1/Rhoj/Anxa1/Ptk2b/Amot/Hspb1/Map2k3/Jup/Hdac7/Nrp1/Thbs1/Stat5a/Myh9/Hmox1/Slit2/Angpt2/Amotl1	17
GO:0010563	negative regulation of phosphorus metabolic process	49/722	384/10670	1.14e-05	0.000364311	0.000285808	Errfi1/Wnk1/Dusp6/Cav1/Ezr/Ppp1r15a/Thy1/Inpp5k/Hspb1/Spry4/Lats2/Prpsap1/Adarb1/Dnajc3/Igf1r/Mprip/Rock2/Fkbp1a/Per1/Pbk/Coro1c/Dvl1/Spry1/Dmd/Prnp/Prkar2a/Dusp1/Wdr81/Prex2/Ptprj/Ube2b/Trib1/Hspa4/Dynll1/Gadd45g/Dusp4/Npr3/Sh3bp5l/Gprc5a/Myo1d/Myadm/Gba/Slit2/Timp3/Ywhab/Xbp1/Chordc1/Spred2/Ccnb1	49
GO:0045936	negative regulation of phosphate metabolic process	49/722	384/10670	1.14e-05	0.000364311	0.000285808	Errfi1/Wnk1/Dusp6/Cav1/Ezr/Ppp1r15a/Thy1/Inpp5k/Hspb1/Spry4/Lats2/Prpsap1/Adarb1/Dnajc3/Igf1r/Mprip/Rock2/Fkbp1a/Per1/Pbk/Coro1c/Dvl1/Spry1/Dmd/Prnp/Prkar2a/Dusp1/Wdr81/Prex2/Ptprj/Ube2b/Trib1/Hspa4/Dynll1/Gadd45g/Dusp4/Npr3/Sh3bp5l/Gprc5a/Myo1d/Myadm/Gba/Slit2/Timp3/Ywhab/Xbp1/Chordc1/Spred2/Ccnb1	49
GO:0016525	negative regulation of angiogenesis	15/722	62/10670	1.15e-05	0.000364311	0.000285808	Adamts1/Ngfr/Sema3e/Amot/Col4a2/Pml/Rock2/Col4a3/Serpine1/Thbs1/Gpr4/Shc1/Serpinf1/Cd59a/Angpt2	15
GO:0034333	adherens junction assembly	15/722	62/10670	1.15e-05	0.000364311	0.000285808	Ptk2b/Thy1/S100a10/Jup/Ramp2/Nrp1/Sdc4/Coro1c/Vcl/Tesk2/Ptprj/Enpp2/Rhod/Ptprk/Hipk1	15
GO:2000181	negative regulation of blood vessel morphogenesis	15/722	62/10670	1.15e-05	0.000364311	0.000285808	Adamts1/Ngfr/Sema3e/Amot/Col4a2/Pml/Rock2/Col4a3/Serpine1/Thbs1/Gpr4/Shc1/Serpinf1/Cd59a/Angpt2	15
GO:0043085	positive regulation of catalytic activity	79/722	724/10670	1.19e-05	0.000373575	0.000293076	Itgb1/F2r/Gas6/Dap/Ptk2b/Ccnd3/Ngfr/Cav1/Ppp1r15a/Parm1/Csf1/Thy1/Ccnd1/Pdgfd/Mtmr9/Edn3/Perp/Ace/Hspa5/Ereg/S100a10/Itga1/Fgf1/Nab2/Vav2/Map2k3/Kitl/Igf1r/Adam9/Pml/F11r/Rock2/Npnt/Col4a3/Rgs16/Sh3glb1/Tpx2/Tpm1/Cyfip2/Dok7/Rapgef3/Sdc4/Mertk/Coro1c/Ddr2/Ikbkg/Thbs1/Cdc20/Tpd52l1/Ccl6/Tgfb3/Ncstn/Dab1/Shc1/Prnp/Dnajb11/Tnfsf15/Asph/Sipa1l1/Camk1/Trib1/Ndel1/Cenpe/Dynll1/Gadd45g/Acsl1/Npr3/Aurkb/…	79
GO:0070588	calcium ion transmembrane transport	23/722	127/10670	1.21e-05	0.000377177	0.000295902	Stim1/Tmem37/F2r/Gas6/Ehd3/Micu1/Ptk2b/Thy1/Mcu/Gstm7/Pla2g6/Fkbp1a/Rapgef3/Gsto1/Itpr1/Dmd/Prnp/Atp2a3/Asph/Ahnak/Letm1/Atp1b1/Afg3l2	23
GO:0050730	regulation of peptidyl-tyrosine phosphorylation	24/722	136/10670	1.24e-05	0.00038212	0.00029978	Itgb1/Errfi1/Hbegf/Gas6/Ptk2b/Cav1/Thy1/Clcf1/Pdgfd/Ehd4/Ace/Ereg/Kitl/Nrp1/Dok7/Prnp/Cntn1/Enpp2/Itga5/App/Sh3bp5l/Gprc5a/Aplp2/Il6st	24
GO:0006469	negative regulation of protein kinase activity	26/722	154/10670	1.24e-05	0.00038212	0.00029978	Errfi1/Dusp6/Cav1/Thy1/Inpp5k/Hspb1/Spry4/Lats2/Adarb1/Dnajc3/Igf1r/Coro1c/Dvl1/Spry1/Prkar2a/Dusp1/Prex2/Ptprj/Trib1/Gadd45g/Dusp4/Sh3bp5l/Gprc5a/Gba/Chordc1/Spred2	26
GO:0043408	regulation of MAPK cascade	52/722	418/10670	1.27e-05	0.000386912	0.00030354	Itgb1/Errfi1/F2r/Gas6/Ptk2b/Ngfr/Dusp6/Cav1/Sorbs3/Ezr/Clcf1/Inpp5k/Pdgfd/Igfbp4/Edn3/Spry4/Acta2/Itga1/Fgf1/Map2k3/Kitl/Igf1r/Adam9/Npnt/Per1/Nrp1/Pbk/Mertk/Ddr2/Thbs1/Tpd52l1/Ccl6/Spry1/Dmd/Tgfb3/Shc1/Alox12b/Dusp1/Bmp8a/Ptprj/Trib1/Gadd45g/App/Dusp4/Adra1b/Sema7a/Gba/Pak3/Timp3/Xbp1/Cyr61/Spred2	52
GO:0055082	cellular chemical homeostasis	49/722	386/10670	1.31e-05	0.000397865	0.000312132	Itgb1/Stim1/F2r/Sgk1/Gas6/Pim3/Micu1/Ptk2b/Cav1/Thy1/Edn3/P2ry2/Mcu/Gstm7/Pla2g6/Pck2/Igf1r/Pml/Tgm2/Slc39a13/Fkbp1a/Oxtr/Clic4/Oxct1/Gsto1/Clstn1/Itpr1/Iscu/Gpr4/Dmd/Smpd3/Pdk3/Prnp/Atp2a3/Asph/Slc9a8/Letm1/Dynll1/App/Adra1b/Hmox1/Vdr/Atp1b1/Aplp2/Il6st/Hk2/Atp13a3/Xbp1/Afg3l2	49
GO:0018108	peptidyl-tyrosine phosphorylation	28/722	173/10670	1.32e-05	0.000398243	0.000312428	Itgb1/Errfi1/Hbegf/Gas6/Ptk2b/Cav1/Thy1/Clcf1/Pdgfd/Ehd4/Ace/Ereg/Kitl/Igf1r/Nrp1/Dok7/Ddr2/Stat5a/Prnp/Grap/Cntn1/Enpp2/Itga5/App/Sh3bp5l/Gprc5a/Aplp2/Il6st	28
GO:0034332	adherens junction organization	18/722	86/10670	1.39e-05	0.000414684	0.000325327	Ptk2b/Thy1/S100a10/Cdh6/Jup/Ramp2/Nrp1/Sdc4/Coro1c/Cdh19/Vcl/Tesk2/Ptprj/Enpp2/Rhod/Ptprk/Cdh20/Hipk1	18
GO:0040007	growth	73/722	657/10670	1.4e-05	0.000414684	0.000325327	Itgb1/Sgk1/Hbegf/Gas6/Cryab/Anxa1/Ptk2b/Dusp6/Lhx2/Ezr/Csf1/Sema3e/Igfbp4/Tns2/Fzd7/Ereg/Plxna2/Sdcbp/Lats2/Fgf1/Sphk1/Adarb1/Ninj1/Cdk1/Bcl2l1/Pml/Igfbp2/Nell2/Sema3f/Nrp1/Crim1/Cyfip2/Pdlim5/Clic4/Dvl1/Clstn1/Ddr2/Thbs1/Tnc/Jade2/Spry1/Tgfb3/Tnfrsf12a/Mtpn/Vcl/P2rx5/Stat5a/Emp1/Shc1/Sesn1/Wnt2/Hmga2/Ptprj/Sept7/Ndel1/Sertad1/App/Adra1b/Fam107a/Morf4l2/Ercc1/Adipor2/Sema7a/Cadm1/Ccnb2/Selenop/Sl…	73
GO:0050878	regulation of body fluid levels	24/722	137/10670	1.41e-05	0.000414684	0.000325327	F2r/Gas6/Wnk1/Cav1/Ccnd1/Inpp5k/Pdgfd/P2ry2/Cdo1/Ada/Serpine1/Oxtr/Cd34/Mertk/Thbs1/Anxa2/Stat5a/Alox12b/Ptprj/F13a1/Npr3/Vdr/Gba/Xbp1	24
GO:0002040	sprouting angiogenesis	15/722	63/10670	1.42e-05	0.000414684	0.000325327	Itgb1/Rhoj/Anxa1/Ptk2b/Ngfr/Sema3e/Fgf1/Parva/Ramp2/Hdac7/Nrp1/Thbs1/Itga5/Hmox1/Slit2	15
GO:0051241	negative regulation of multicellular organismal process	74/722	670/10670	1.51e-05	0.0004379	0.000343541	Itgb1/Loxl3/Errfi1/F2r/Adamts1/Gas6/Anxa1/Tsc22d3/Wnk1/Ptk2b/Ngfr/Cav1/Neo1/Ezr/Sema3e/Amot/Thy1/Lrpap1/Col4a2/P2ry2/Ace/Fzd7/Paf1/Ecm1/Abcg2/Col5a2/Jup/Calr/Pml/Hdac7/Rock2/Ada/Col4a3/Sema3f/Serpine1/Nrp1/Oxtr/Cd34/Mertk/Coro1c/Noct/Lims2/Thbs1/Gpr4/Anxa2/Tgfb3/Ptpn9/Stat5a/Dab1/Shc1/Prnp/Vasn/Tcta/Dnajb11/Serpinf1/Lrrc32/Hmga2/Trib1/Usp2/Mdm2/Disp3/App/Hmox1/Flna/Sema7a/Gba/H2-D1/Cd59a/Slit2/Be…	74
GO:0070372	regulation of ERK1 and ERK2 cascade	27/722	165/10670	1.53e-05	0.000442566	0.000347201	Errfi1/F2r/Gas6/Ptk2b/Dusp6/Cav1/Ezr/Clcf1/Pdgfd/Spry4/Acta2/Igf1r/Npnt/Nrp1/Mertk/Ddr2/Ccl6/Spry1/Dmd/Shc1/Dusp1/App/Dusp4/Sema7a/Timp3/Xbp1/Cyr61	27
GO:0071674	mononuclear cell migration	10/722	30/10670	1.64e-05	0.000470497	0.000369114	Anxa1/Csf1/Pdgfd/Serpine1/Jaml/Thbs1/Ccl6/Ptprj/Nbl1/Slit2	10
GO:0008284	positive regulation of cell proliferation	60/722	511/10670	1.66e-05	0.000473508	0.000371475	Itgb1/F2r/Hbegf/Gas6/Anxa1/Ptk2b/Ccnd3/Ngfr/Cav1/Csf1/Ccnd1/Lrp2/Clcf1/Pdgfd/Edn3/Fzd7/Ereg/Ecm1/Sdcbp/Bambi/Fgf1/Rpa1/Sphk1/Prc1/Grn/Kitl/Cdk1/Bcl2l1/Igf1r/Calr/Pml/Tgm2/Ada/Igfbp2/Il34/Serpine1/Crip2/E2f1/Ddr2/Jaml/Thbs1/Cdc20/Tnc/Anxa2/Stat5a/Shc1/Wnt2/Hmga2/Enpp2/Mdm2/Disp3/Lamc2/Hmox1/Flna/Il6st/Bex1/Hipk1/Xbp1/Cyr61/Ccnb1	60
GO:0090287	regulation of cellular response to growth factor stimulus	27/722	166/10670	1.71e-05	0.000485497	0.000380881	Itga3/Fzd1/Ngfr/Dusp6/Cav1/Neo1/Myo1c/Lrp2/Hspa5/Spry4/Sdcbp/Bambi/Fgf1/Myof/Npnt/Tgfb1i1/Cyfip2/Thbs1/Spry1/Dmd/Tgfb3/Vasn/Nbl1/Cd59a/Slit2/Xbp1/Cyr61	27
GO:1901343	negative regulation of vasculature development	15/722	64/10670	1.74e-05	0.0004881	0.000382923	Adamts1/Ngfr/Sema3e/Amot/Col4a2/Pml/Rock2/Col4a3/Serpine1/Thbs1/Gpr4/Shc1/Serpinf1/Cd59a/Angpt2	15
GO:0070838	divalent metal ion transport	33/722	224/10670	1.78e-05	0.0004941	0.00038763	Stim1/Tmem37/F2r/Gas6/Ehd3/Micu1/Ptk2b/Cav1/Thy1/Inpp5k/Ace/Mcu/Gstm7/Pla2g6/Pml/Ramp2/Slc39a13/Fkbp1a/Serpine1/Rapgef3/Gsto1/Itpr1/Dmd/Prnp/Atp2a3/Asph/Ahnak/Usp2/Letm1/Mmgt2/Vdr/Atp1b1/Afg3l2	33
GO:0050920	regulation of chemotaxis	20/722	104/10670	1.78e-05	0.0004941	0.00038763	Gas6/Ptk2b/Csf1/Sema3e/Pdgfd/Hspb1/Edn3/Plxna2/Fgf1/Ripor2/Calr/Sema3f/Serpine1/Nrp1/Thbs1/Ptprj/Sema7a/Nbl1/Slit2/Angpt2	20
GO:0018212	peptidyl-tyrosine modification	28/722	176/10670	1.84e-05	0.000506547	0.000397395	Itgb1/Errfi1/Hbegf/Gas6/Ptk2b/Cav1/Thy1/Clcf1/Pdgfd/Ehd4/Ace/Ereg/Kitl/Igf1r/Nrp1/Dok7/Ddr2/Stat5a/Prnp/Grap/Cntn1/Enpp2/Itga5/App/Sh3bp5l/Gprc5a/Aplp2/Il6st	28
GO:0051336	regulation of hydrolase activity	67/722	593/10670	1.88e-05	0.000516516	0.000405216	Itgb1/F2r/Gas6/Cryab/Dap/Anxa1/Wnk1/Ptk2b/Ngfr/Cav1/Ppp1r15a/Amot/Thy1/Mtmr9/Perp/Timp4/Hspa5/Plxna2/Ecm1/S100a10/Itga1/Vav2/Iqgap2/Mprip/Pml/F11r/Rock2/Npnt/Col4a3/Fkbp1a/Rgs16/Tpm1/Serpine1/Cyfip2/Cast/Pbp2/Rapgef3/Coro1c/Racgap1/Thbs1/Ccl6/Spry1/Serpinb9b/A2m/Dnajb11/Tnfsf15/Pxk/Asph/Wdr81/Serpinf1/Sipa1l1/Hsp90b1/Mdm2/Ndel1/Dynll1/App/Serpinb6a/Myo1d/Atp1b1/Syde1/Dennd1a/Gsn/Pkp4/Timp3/Srgap2…	67
GO:0042592	homeostatic process	100/722	988/10670	1.97e-05	0.000536838	0.000421159	Itgb1/Stim1/F2r/Sgk1/Lcat/Gas6/Pim3/Anxa1/Car14/Micu1/Tsc22d3/Ptk2b/Ngfr/Cav1/Neo1/Csf1/Pnpla2/Thy1/Inpp5k/Edn3/P2ry2/Spop/Lcn2/Prdx5/Ace/Tns2/Glrx/Rpa1/Mcu/Gstm7/Pdia6/Pla2g6/Pck2/Kitl/Sfxn3/Igf1r/Pml/Tgm2/Ada/Nell2/Slc39a13/Fkbp1a/Cdhr1/Slc12a4/Maea/Oxtr/Clic4/Oxct1/Cd34/Gsto1/Mertk/Clstn1/Ikbkg/Epas1/Itpr1/Iscu/Raly/Gpr4/Dmd/Ncstn/P4hb/Smpd3/Stat5a/Pdk3/Ube2c/Prnp/Alox12b/Atp2a3/Asph/Bmp8a/Slc…	100
GO:0070371	ERK1 and ERK2 cascade	28/722	177/10670	2.04e-05	0.000553224	0.000434014	Errfi1/F2r/Gas6/Ptk2b/Dusp6/Cav1/Ezr/Clcf1/Pdgfd/Spry4/Acta2/Igf1r/Npnt/Nrp1/Oxtr/Mertk/Ddr2/Ccl6/Spry1/Dmd/Shc1/Dusp1/App/Dusp4/Sema7a/Timp3/Xbp1/Cyr61	28
GO:0006940	regulation of smooth muscle contraction	10/722	31/10670	2.27e-05	0.000611481	0.000479717	F2r/Cald1/Cav1/Sphk1/Ada/Npnt/Oxtr/Shc1/Adra1b/Dock5	10
GO:0090066	regulation of anatomical structure size	43/722	332/10670	2.74e-05	0.000731154	0.000573603	F2r/Sptan1/Ptk2b/Cav1/Ezr/Ppp1r15a/Sema3e/Myo1c/Plekhg2/Edn3/P2ry2/Ace/Plxna2/Acta2/Itga1/Pla2g6/Iqgap2/Arpc2/Arpc1b/Sema3f/Slc12a4/Tpm1/Nrp1/Oxtr/Rapgef3/Tnfrsf12a/Mtpn/Smpd3/Shc1/Capzb/Ndel1/Adra1b/Lmod1/Sema7a/Myadm/Manf/Plod3/Pak3/Slit2/Gsn/Tmem123/Dock5/Arpc5	43
GO:0045787	positive regulation of cell cycle	34/722	239/10670	2.81e-05	0.000744404	0.000583998	Anxa1/Ccnd3/Ccnd1/Edn3/Ereg/Paf1/Sphk1/Cdk1/Ripor2/Igf1r/Calr/Pml/Rock2/Slf2/Cast/Asns/Racgap1/Stat5a/Ube2c/Ube2b/Usp2/Smc5/Mdm2/Cdt1/Cenpe/App/Dync1li1/Aurkb/Spag5/Eif4ebp1/Cdc25c/Pkp4/Rassf1/Ccnb1	34
GO:0032956	regulation of actin cytoskeleton organization	33/722	229/10670	2.82e-05	0.000744404	0.000583998	Rhoj/Sptan1/Ptk2b/Sorbs3/Sema3e/Myo1c/Plekhg2/Inpp5k/S100a10/Synpo/Rnd1/Iqgap2/Arpc2/F11r/Rock2/Arpc1b/Tpm1/Nrp1/Rapgef3/Bst2/Sdc4/Tgfb3/Mtpn/Rnd3/Capzb/Rhod/Lmod1/Flna/Myadm/Pak3/Slit2/Gsn/Arpc5	33
GO:0007044	cell-substrate junction assembly	14/722	59/10670	2.84e-05	0.000744923	0.000584406	Ptk2b/Tns1/Thy1/S100a10/Nrp1/Sdc4/Coro1c/Tln1/Tesk2/Ptprj/Enpp2/Rhod/Ptprk/Itga5	14
GO:0030003	cellular cation homeostasis	40/722	301/10670	2.88e-05	0.000750757	0.000588982	Itgb1/Stim1/F2r/Sgk1/Micu1/Ptk2b/Cav1/Thy1/Edn3/P2ry2/Mcu/Gstm7/Pla2g6/Pml/Tgm2/Slc39a13/Fkbp1a/Oxtr/Clic4/Gsto1/Clstn1/Itpr1/Iscu/Gpr4/Dmd/Smpd3/Prnp/Atp2a3/Asph/Slc9a8/Letm1/App/Adra1b/Hmox1/Vdr/Atp1b1/Aplp2/Il6st/Atp13a3/Afg3l2	40
GO:0032963	collagen metabolic process	13/722	52/10670	3.02e-05	0.000778805	0.000610986	Itgb1/Errfi1/F2r/Prdx5/Tns2/Serpine1/Rapgef3/Ltbp1/Tgfb3/P3h4/Pepd/Plod3/Adam15	13
GO:0023014	signal transduction by protein phosphorylation	56/722	476/10670	3.03e-05	0.000778805	0.000610986	Itgb1/Errfi1/F2r/Gas6/Cryab/Dok1/Wnk1/Ptk2b/Ngfr/Dusp6/Cav1/Sorbs3/Ezr/Clcf1/Inpp5k/Pdgfd/Igfbp4/Edn3/Spry4/Acta2/Itga1/Fgf1/Map2k3/Kitl/Igf1r/Adam9/Npnt/Per1/Nrp1/Pbk/Oxtr/Mertk/Ddr2/Thbs1/Tpd52l1/Ccl6/Spry1/Dmd/Tgfb3/Shc1/Alox12b/Dusp1/Bmp8a/Ptprj/Trib1/Gadd45g/App/Dusp4/Adra1b/Sema7a/Gba/Pak3/Timp3/Xbp1/Cyr61/Spred2	56
GO:0000165	MAPK cascade	55/722	465/10670	3.07e-05	0.000784827	0.000615711	Itgb1/Errfi1/F2r/Gas6/Cryab/Dok1/Ptk2b/Ngfr/Dusp6/Cav1/Sorbs3/Ezr/Clcf1/Inpp5k/Pdgfd/Igfbp4/Edn3/Spry4/Acta2/Itga1/Fgf1/Map2k3/Kitl/Igf1r/Adam9/Npnt/Per1/Nrp1/Pbk/Oxtr/Mertk/Ddr2/Thbs1/Tpd52l1/Ccl6/Spry1/Dmd/Tgfb3/Shc1/Alox12b/Dusp1/Bmp8a/Ptprj/Trib1/Gadd45g/App/Dusp4/Adra1b/Sema7a/Gba/Pak3/Timp3/Xbp1/Cyr61/Spred2	55
GO:0042127	regulation of cell proliferation	94/722	928/10670	3.5e-05	0.000890928	0.000698949	Itgb1/Errfi1/F2r/Hbegf/Gas6/Anxa1/Ptk2b/Ccnd3/Ngfr/Cav1/Csf1/Ccnd1/Lrp2/Clcf1/Pdgfd/Edn3/Ace/Tns2/Fzd7/Ereg/Ecm1/Cnn2/Itga1/Sdcbp/Bambi/Fgf1/Rpa1/Sphk1/Prc1/Grn/Adarb1/Nupr1/Jup/Kitl/Cdk1/Ripor2/Bcl2l1/Igf1r/Calr/Pml/Tgm2/Ada/Klf9/Tes/Igfbp2/Il34/Serpine1/Txnip/Sdc4/Crip2/E2f1/Ddr2/Lims2/Jaml/Thbs1/Cdc20/Tnc/Pde1a/S100a11/Anxa2/Spry1/Tgfb3/Stat5a/Shc1/Prnp/Grap/Asph/Serpinf1/Wnt2/Lrrc32/Hmga2/Ptp…	94
GO:0051348	negative regulation of transferase activity	29/722	192/10670	3.56e-05	0.000899926	0.000706008	Errfi1/Wnk1/Dusp6/Cav1/Thy1/Inpp5k/Hspb1/Spry4/Lats2/Prpsap1/Adarb1/Dnajc3/Igf1r/Pml/Coro1c/Dvl1/Spry1/Prkar2a/Dusp1/Prex2/Ptprj/Trib1/Gadd45g/Dusp4/Sh3bp5l/Gprc5a/Gba/Chordc1/Spred2	29
GO:0043536	positive regulation of blood vessel endothelial cell migration	11/722	39/10670	3.67e-05	0.000916683	0.000719154	Rhoj/Anxa1/Amot/Hspb1/Map2k3/Hdac7/Nrp1/Thbs1/Stat5a/Hmox1/Amotl1	11
GO:1900024	regulation of substrate adhesion-dependent cell spreading	11/722	39/10670	3.67e-05	0.000916683	0.000719154	S100a10/Actn4/Arpc2/Calr/Bcar1/Nrp1/Coro1c/Enpp2/Flna/Myadm/Dock5	11
GO:0061097	regulation of protein tyrosine kinase activity	12/722	46/10670	3.85e-05	0.000956841	0.000750659	Errfi1/Gas6/Cav1/Thy1/Ace/Ereg/Dok7/Prnp/App/Sh3bp5l/Gprc5a/Aplp2	12
GO:0003018	vascular process in circulatory system	19/722	101/10670	3.96e-05	0.000976856	0.000766361	F2r/Cav1/Amot/Edn3/P2ry2/Ace/Acta2/Itga1/Pla2g6/Ramp2/Oxtr/Smpd3/Shc1/Ptprj/Adra1b/Manf/Plod3/Slit2/Dock5	19
GO:0006949	syncytium formation	10/722	33/10670	4.19e-05	0.0010297	0.000807819	Capn2/Neo1/Myof/Ripor2/Adam9/Rapgef3/Myh9/Tcta/Camk1/Ercc1	10
GO:0051047	positive regulation of secretion	33/722	234/10670	4.39e-05	0.00107091	0.000840151	F2r/Ezr/Trim16/Clcf1/Edn3/P2ry2/Rab27b/Glrx/Sdcbp/Mcu/Sphk1/Pla2g6/Pck2/Bcl2l1/Adam9/Il1rap/Nell2/Ncs1/Myo18a/Oxtr/Oxct1/Cd34/Sdc4/Pdcd6ip/Tgfb3/Smpd3/Il17ra/Tnfsf15/Alox12b/Dynll1/Acsl3/Cadm1/Xbp1	33
GO:0060284	regulation of cell development	71/722	656/10670	4.41e-05	0.00107091	0.000840151	Itgb1/Sgk1/Adamts1/Itga3/Ptk2b/Fzd1/Ngfr/Cav1/Neo1/Csf1/Sema3e/Thy1/Lrp2/Clcf1/Hspb1/P2ry2/Ace/Hspa5/Plxna2/S100a10/Actn4/Sphk1/Grn/Arpc2/Igf1r/Calr/Bcar1/Rock2/Il1rap/Ncs1/Sema3f/Nrp1/Pdlim5/Ache/Coro1c/Dvl1/Cdc20/Jade2/Dmd/Tnfrsf12a/Ptpn9/Dab1/Cntn1/Dnajb11/Mapk6/Serpinf1/Sipa1l1/Camk1/Hmga2/Sdc2/Enpp2/Trib1/Mdm2/Ndel1/Disp3/Trim67/App/Rheb/Flna/Sema7a/Nbl1/Myadm/Il6st/H2-D1/Pak3/Slit2/Bex1/Pmp…	71
GO:0031344	regulation of cell projection organization	59/722	517/10670	4.53e-05	0.00108769	0.000853315	Itgb1/Sgk1/Adamts1/Itga3/Ptk2b/Fzd1/Ngfr/Cav1/Neo1/Ezr/Sema3e/Thy1/Hspb1/P2ry2/Lcn2/Hspa5/Plxna2/Sphk1/Grn/Arpc2/Ripor2/Igf1r/Il1rap/Ncs1/Sema3f/Nrp1/Pdlim5/Ache/Coro1c/Dvl1/Cdc20/Dmd/Tgfb3/Tnfrsf12a/Ptpn9/Dab1/Prnp/Cntn1/Mapk6/Rab3ip/Serpinf1/Sipa1l1/Camk1/Capzb/Sdc2/Enpp2/Sept7/Mdm2/Ndel1/Trim67/Dynll1/Flna/Sema7a/H2-D1/Anln/Pak3/Slit2/Pmp22/Nrcam	59
GO:0006873	cellular ion homeostasis	40/722	307/10670	4.54e-05	0.00108769	0.000853315	Itgb1/Stim1/F2r/Sgk1/Micu1/Ptk2b/Cav1/Thy1/Edn3/P2ry2/Mcu/Gstm7/Pla2g6/Pml/Tgm2/Slc39a13/Fkbp1a/Oxtr/Clic4/Gsto1/Clstn1/Itpr1/Iscu/Gpr4/Dmd/Smpd3/Prnp/Atp2a3/Asph/Slc9a8/Letm1/App/Adra1b/Hmox1/Vdr/Atp1b1/Aplp2/Il6st/Atp13a3/Afg3l2	40
GO:0048585	negative regulation of response to stimulus	96/722	959/10670	4.56e-05	0.00108769	0.000853315	Itgb1/Loxl3/Errfi1/Gas6/Pim3/Anxa1/Itga3/Fzd1/Ngfr/Dusp6/Cav1/Neo1/Ezr/Ppp1r15a/Kctd10/Sema3e/Thy1/Ccnd1/Lrp2/Inpp5k/Hspb1/Hspa5/Ecm1/Glrx/Spry4/Itga1/Lats2/Bambi/Ube2g2/Gstm7/Dnajc3/Ripor2/Bcl2l1/Igf1r/Calr/Fbxo18/Hdac7/Ada/Trabd2b/Tgfb1i1/Rgs16/Sh3glb1/Sema3f/Per1/Pttg1ip/Serpine1/Nrp1/Pbk/Cd34/Gsto1/Mertk/Dvl1/Ddr2/Ikbkg/Thbs1/Itpr1/Anxa2/Spry1/Dmd/Tgfb3/Dab1/A2m/Prnp/Vasn/Dusp1/Prex2/Serpinf1…	96
GO:0048146	positive regulation of fibroblast proliferation	12/722	47/10670	4.86e-05	0.00115293	0.000904494	Gas6/Ngfr/Pdgfd/Ereg/Sphk1/Pml/Serpine1/E2f1/Ddr2/Anxa2/Wnt2/Ccnb1	12
GO:0043269	regulation of ion transport	40/722	308/10670	4.89e-05	0.00115359	0.000905015	Stim1/Tmem37/F2r/Sgk1/Ehd3/Wnk1/Ptk2b/Cav1/Thy1/Inpp5k/Edn3/P2ry2/Ace/Glrx/Gstm7/Pla2g6/Pml/Fkbp1a/Per1/Serpine1/Clic4/Rapgef3/Gsto1/Kcnf1/Thbs1/Itpr1/Dmd/Prnp/Cntn1/Pxk/Asph/Ahnak/Plcb4/Usp2/Kcnab1/Kcnk13/Flna/Vdr/Atp1b1/Kcnip1	40
GO:0090068	positive regulation of cell cycle process	25/722	157/10670	5.02e-05	0.00117775	0.000923962	Anxa1/Ccnd1/Edn3/Ereg/Paf1/Cdk1/Ripor2/Igf1r/Pml/Rock2/Slf2/Racgap1/Ube2c/Ube2b/Smc5/Mdm2/Cdt1/Cenpe/App/Dync1li1/Aurkb/Spag5/Cdc25c/Pkp4/Ccnb1	25
GO:0016049	cell growth	42/722	330/10670	5.12e-05	0.00119525	0.000937697	Itgb1/Sgk1/Hbegf/Cryab/Ptk2b/Lhx2/Sema3e/Igfbp4/Plxna2/Sdcbp/Sphk1/Pml/Igfbp2/Sema3f/Nrp1/Crim1/Cyfip2/Pdlim5/Dvl1/Clstn1/Jade2/Tgfb3/Tnfrsf12a/Mtpn/Vcl/Emp1/Sesn1/Ptprj/Sept7/Ndel1/Sertad1/App/Adra1b/Fam107a/Adipor2/Sema7a/Cadm1/Slit2/Xbp1/Cyr61/Adam15/Nrn1	42
GO:0051051	negative regulation of transport	38/722	288/10670	5.32e-05	0.00123551	0.000969276	F2r/Gas6/Pim3/Cryab/Snx33/Anxa1/Wnk1/Ptk2b/Cav1/Neo1/Ezr/Lrpap1/Inpp5k/Edn3/Ace/Cnn2/Sdcbp/Abcg2/Ube2g2/Gstm7/Pml/Ada/Oxtr/Cd34/Bst2/Gsto1/Cttnbp2nl/Thbs1/Pxk/Bmp8a/Lrrc32/Plcb4/Usp2/Sar1a/Kcnab1/Hmox1/Ube2j1/Pfkl	38
GO:0006937	regulation of muscle contraction	15/722	70/10670	5.36e-05	0.0012381	0.000971314	F2r/Ehd3/Cald1/Cav1/Sphk1/Jup/Ada/Npnt/Oxtr/Dmd/Shc1/Adra1b/Flna/Atp1b1/Dock5	15
GO:0045931	positive regulation of mitotic cell cycle	20/722	112/10670	5.44e-05	0.00124928	0.000980082	Anxa1/Ccnd1/Edn3/Ereg/Sphk1/Cdk1/Igf1r/Slf2/Asns/Stat5a/Ube2c/Usp2/Smc5/Mdm2/Cdt1/Cenpe/App/Dync1li1/Eif4ebp1/Ccnb1	20
GO:0051046	regulation of secretion	50/722	419/10670	5.62e-05	0.00128279	0.00100637	F2r/Gas6/Pim3/Anxa1/Wnk1/Neo1/Ezr/Trim16/Syt12/Clcf1/Edn3/P2ry2/Rab27b/Ace/Glrx/Sdcbp/Rab26/Mcu/Sphk1/Pla2g6/Pck2/Bcl2l1/Adam9/Pml/Ada/Il1rap/Nell2/Ncs1/Myo18a/Oxtr/Oxct1/Cd34/Sdc4/Pdcd6ip/Tgfb3/Smpd3/Il17ra/Pofut2/Tnfsf15/Alox12b/Bmp8a/Lrrc32/Hmga2/Dynll1/Acsl3/Hmox1/Cadm1/Xbp1/Prepl/Pfkl	50
GO:0071900	regulation of protein serine/threonine kinase activity	37/722	279/10670	5.97e-05	0.00135658	0.00106426	F2r/Ptk2b/Ccnd3/Dusp6/Cav1/Thy1/Ccnd1/Inpp5k/Pdgfd/Edn3/Spry4/Itga1/Lats2/Fgf1/Map2k3/Kitl/Igf1r/Adam9/Ikbkg/Thbs1/Tpd52l1/Spry1/Tgfb3/Shc1/Prkar2a/Tnfsf15/Dusp1/Camk1/Ptprj/Trib1/Gadd45g/Dusp4/Acsl1/Uvrag/Gba/Chordc1/Spred2	37
GO:0032101	regulation of response to external stimulus	44/722	354/10670	6.03e-05	0.00136337	0.00106959	F2r/Gas6/Anxa1/Ptk2b/Cav1/Neo1/Csf1/Sema3e/Clcf1/Pdgfd/Hspb1/Edn3/Ace/Plxna2/Fgf1/Ripor2/Igf1r/Calr/Pml/Tgm2/Ada/Sema3f/Per1/Serpine1/Nrp1/Pbk/Cd34/Dvl1/Thbs1/Ccl6/Anxa2/P2rx5/Stat5a/Il17ra/A2m/Serpinf1/Ptprj/Trib1/Ndel1/Sema7a/Nbl1/Cd59a/Slit2/Angpt2	44
GO:0030199	collagen fibril organization	9/722	28/10670	6.07e-05	0.00136361	0.00106978	Col5a2/P4ha1/Lox/Col11a1/Ddr2/Anxa2/Loxl1/P3h4/Plod3	9
GO:0120035	regulation of plasma membrane bounded cell projection organization	58/722	512/10670	6.48e-05	0.00144444	0.00113319	Itgb1/Sgk1/Adamts1/Itga3/Ptk2b/Fzd1/Ngfr/Cav1/Neo1/Ezr/Sema3e/Thy1/Hspb1/P2ry2/Hspa5/Plxna2/Sphk1/Grn/Arpc2/Ripor2/Igf1r/Il1rap/Ncs1/Sema3f/Nrp1/Pdlim5/Ache/Coro1c/Dvl1/Cdc20/Dmd/Tgfb3/Tnfrsf12a/Ptpn9/Dab1/Prnp/Cntn1/Mapk6/Rab3ip/Serpinf1/Sipa1l1/Camk1/Capzb/Sdc2/Enpp2/Sept7/Mdm2/Ndel1/Trim67/Dynll1/Flna/Sema7a/H2-D1/Anln/Pak3/Slit2/Pmp22/Nrcam	58
GO:0051493	regulation of cytoskeleton organization	46/722	377/10670	6.49e-05	0.00144444	0.00113319	Sgk1/Rhoj/Sptan1/Ptk2b/Capn2/Cav1/Sorbs3/Sema3e/Myo1c/Plekhg2/Inpp5k/S100a10/Synpo/Rnd1/Iqgap2/Arpc2/Ripor2/F11r/Rock2/Arpc1b/Tpx2/Tpm1/Nrp1/Rapgef3/Bst2/Sdc4/Pdcd6ip/Tgfb3/Mtpn/Rnd3/Capzb/Rhod/Dync1li1/Gnai1/Lmod1/Spag5/Flna/Syde1/Myadm/Nek2/Pak3/Slit2/Gsn/Rassf1/Chordc1/Arpc5	46
GO:0034113	heterotypic cell-cell adhesion	7/722	17/10670	6.73e-05	0.00148971	0.0011687	Itgb1/Thy1/Perp/Jup/Parva/Itga5/Myadm	7
GO:0060401	cytosolic calcium ion transport	16/722	80/10670	7.4e-05	0.00162962	0.00127846	F2r/Micu1/Ptk2b/Cav1/Thy1/Mcu/Gstm7/Pml/Fkbp1a/Gsto1/Itpr1/Dmd/Prnp/Asph/Letm1/Afg3l2	16
GO:0040013	negative regulation of locomotion	28/722	190/10670	7.55e-05	0.00163986	0.0012865	Sema3e/Thy1/Cnn2/Adarb1/Jup/Ripor2/Calr/Pml/Ada/Sema3f/Tpm1/Serpine1/Nrp1/Clic4/Coro1c/Thbs1/Serpinf1/Ptprj/Trib1/Ptprk/Trim26/Sema7a/Nbl1/Slit2/Angpt2/Srgap2/Trim35/Adam15	28
GO:0009410	response to xenobiotic stimulus	18/722	97/10670	7.57e-05	0.00163986	0.0012865	Sult1a1/Cdo1/Gstm7/Pck2/Fmo2/Ada/Fkbp1a/Oxtr/Gsto1/E2f1/Gstm2/Stat5a/Fibin/Hprt/Adra1b/Acsl1/Eif4ebp1/Gba	18
GO:1903169	regulation of calcium ion transmembrane transport	15/722	72/10670	7.57e-05	0.00163986	0.0012865	Stim1/F2r/Ehd3/Ptk2b/Thy1/Gstm7/Pla2g6/Fkbp1a/Rapgef3/Gsto1/Dmd/Prnp/Asph/Ahnak/Atp1b1	15
GO:0030865	cortical cytoskeleton organization	11/722	42/10670	7.77e-05	0.00167599	0.00131484	Rhoj/Ezr/Synpo/Calr/Rock2/Pdcd6ip/Coro1c/Racgap1/Tln1/Sept7/Anln	11
GO:0051017	actin filament bundle assembly	20/722	115/10670	8.01e-05	0.00171787	0.0013477	Ptk2b/Cald1/Sorbs3/Ezr/Pls3/Inpp5k/S100a10/Synpo/Actn4/Rnd1/Zyx/Tpm1/Nrp1/Rapgef3/Sdc4/Tgfb3/Rnd3/Hsp90b1/Rhod/Flna	20
GO:0010648	negative regulation of cell communication	84/722	827/10670	8.63e-05	0.00183906	0.00144277	Itgb1/Errfi1/Gas6/Pim3/Itga3/Ptk2b/Fzd1/Ngfr/Dusp6/Cav1/Ezr/Kctd10/Thy1/Ccnd1/Lrp2/Inpp5k/Hspb1/Edn3/Hspa5/Ecm1/Glrx/Spry4/Itga1/Lats2/Bambi/Gstm7/Pla2g6/Ripor2/Bcl2l1/Igf1r/Calr/Hdac7/Ada/Trabd2b/Tgfb1i1/Rgs16/Sh3glb1/Per1/Pttg1ip/Serpine1/Nrp1/Pbk/Gsto1/Mertk/Ddr2/Ikbkg/Thbs1/Itpr1/Spry1/Dmd/Tgfb3/Dab1/Prnp/Vasn/Dusp1/Prex2/Sesn1/Bmp8a/Hmga2/Ptprj/Ube2b/Trib1/Mdm2/Dlk2/Trim67/Notum/Dusp4/Adra1b…	84
GO:0090288	negative regulation of cellular response to growth factor stimulus	16/722	81/10670	8.66e-05	0.00183906	0.00144277	Fzd1/Ngfr/Cav1/Lrp2/Hspa5/Spry4/Bambi/Tgfb1i1/Thbs1/Spry1/Tgfb3/Vasn/Nbl1/Cd59a/Slit2/Xbp1	16
GO:0023057	negative regulation of signaling	84/722	829/10670	9.39e-05	0.0019841	0.00155656	Itgb1/Errfi1/Gas6/Pim3/Itga3/Ptk2b/Fzd1/Ngfr/Dusp6/Cav1/Ezr/Kctd10/Thy1/Ccnd1/Lrp2/Inpp5k/Hspb1/Edn3/Hspa5/Ecm1/Glrx/Spry4/Itga1/Lats2/Bambi/Gstm7/Pla2g6/Ripor2/Bcl2l1/Igf1r/Calr/Hdac7/Ada/Trabd2b/Tgfb1i1/Rgs16/Sh3glb1/Per1/Pttg1ip/Serpine1/Nrp1/Pbk/Gsto1/Mertk/Ddr2/Ikbkg/Thbs1/Itpr1/Spry1/Dmd/Tgfb3/Dab1/Prnp/Vasn/Dusp1/Prex2/Sesn1/Bmp8a/Hmga2/Ptprj/Ube2b/Trib1/Mdm2/Dlk2/Trim67/Notum/Dusp4/Adra1b…	84
GO:0061572	actin filament bundle organization	20/722	117/10670	0.000102664	0.002159	0.00169377	Ptk2b/Cald1/Sorbs3/Ezr/Pls3/Inpp5k/S100a10/Synpo/Actn4/Rnd1/Zyx/Tpm1/Nrp1/Rapgef3/Sdc4/Tgfb3/Rnd3/Hsp90b1/Rhod/Flna	20
GO:0007409	axonogenesis	38/722	297/10670	0.000103524	0.00216098	0.00169533	Itgb1/Ngfr/Neo1/Lhx2/Sema3e/Thy1/Boc/Plxna2/Prelp/Adarb1/Igf1r/Ntng1/Sema3f/Nrp1/Cyfip2/Ache/Dvl1/Fez2/Omd/Egr2/Tnfrsf12a/Vcl/Plppr4/Dab1/Sipa1l1/Alcam/Arhgef28/Sept7/Ndel1/Ogn/App/Sema7a/Pak3/Slit2/Afg3l2/Nrcam/Nrn1/Fmod	38
GO:2000249	regulation of actin cytoskeleton reorganization	7/722	18/10670	0.000103776	0.00216098	0.00169533	Ptk2b/Sema3e/Arpc2/F11r/Nrp1/Rapgef3/Rhod	7
GO:1901700	response to oxygen-containing compound	81/722	795/10670	0.000104981	0.00217541	0.00170664	F2r/Aldh1a1/Sgk1/Gas6/Pim3/Cryab/Anxa1/Ptk2b/Ccnd3/Ngfr/Capn2/Cav1/Gpd1/Ezr/Trim16/Myo1c/Inpp5k/Pdgfd/Lcn2/Prdx5/Ace/Paf1/Glrx/Cdo1/Grn/Col5a2/Pla2g6/Jup/Pck2/Arpc2/Cdk1/Bcl2l1/Igf1r/Bcar1/Adam9/Rock2/Ada/Klf9/Col4a1/Per1/Serpine1/Oxtr/Oxct1/Rapgef3/Noct/Sod3/Thbs1/Itpr1/Egr2/Tgfb3/Stat5a/Cyp24a1/Pdk3/Shc1/Prnp/Asph/Sesn1/Hsp90b1/Gja3/Trib1/Mdm2/Ptprk/Ndel1/Cdt1/Fibin/Dynll1/App/Adra1b/Pdk4/Gnai1…	81
GO:0048532	anatomical structure arrangement	6/722	13/10670	0.000106857	0.00219302	0.00172046	Hspa5/Sema3f/Nrp1/Dmd/Egr2/Dab1	6
GO:0010720	positive regulation of cell development	47/722	396/10670	0.000106863	0.00219302	0.00172046	Itgb1/Sgk1/Adamts1/Itga3/Ptk2b/Fzd1/Ngfr/Csf1/Lrp2/Clcf1/Hspb1/P2ry2/Ace/Hspa5/Plxna2/S100a10/Sphk1/Grn/Arpc2/Igf1r/Calr/Il1rap/Nrp1/Ache/Dvl1/Jade2/Dmd/Tnfrsf12a/Dab1/Cntn1/Mapk6/Serpinf1/Camk1/Enpp2/Trib1/Ndel1/Trim67/App/Rheb/Flna/Sema7a/Nbl1/Myadm/Il6st/Pak3/Bex1/Dock5	47
GO:0120039	plasma membrane bounded cell projection morphogenesis	51/722	442/10670	0.000113049	0.00230881	0.0018113	Itgb1/Sgk1/Ngfr/Neo1/Lhx2/Sema3e/Thy1/Boc/Lrp2/Plxna2/Itga1/Prelp/Adarb1/Igf1r/Rock2/Ntng1/Sema3f/Nrp1/Cyfip2/Pdlim5/Ache/Coro1c/Dvl1/Fez2/Omd/Jade2/Egr2/Tnfrsf12a/Vcl/Plppr4/Dab1/Prex2/Sipa1l1/Alcam/Arhgef28/Sdc2/Enpp2/Sept7/Ndel1/Ogn/Hprt/App/Sema7a/Nbl1/Pak3/Slit2/Srgap2/Afg3l2/Nrcam/Nrn1/Fmod	51
GO:0031032	actomyosin structure organization	21/722	127/10670	0.000113803	0.0023131	0.00181467	Itgb1/Ptk2b/Sorbs3/Inpp5k/S100a10/Cnn2/Synpo/Zyx/F11r/Myo18a/Tpm1/Nrp1/Rapgef3/Sdc4/Pdcd6ip/Racgap1/Frmd3/Tgfb3/Myh9/Lmod1/Anln	21
GO:0071621	granulocyte chemotaxis	11/722	44/10670	0.000122966	0.00248743	0.00195144	Anxa1/Csf1/Edn3/Itga1/Ripor2/Jaml/Thbs1/Ccl6/Il17ra/Ptprj/Slit2	11
GO:0098662	inorganic cation transmembrane transport	37/722	289/10670	0.000125621	0.00252751	0.00198288	Stim1/Tmem37/F2r/Gas6/Kcnn2/Ehd3/Micu1/Ptk2b/Cav1/Thy1/Edn3/Glrx/Mcu/Gstm7/Atp6v0e/Pla2g6/Slc39a13/Fkbp1a/Slc12a4/Rapgef3/Gsto1/Kcnf1/Itpr1/Dmd/Prnp/Atp2a3/Asph/Ahnak/Slc9a8/Letm1/Kcnab1/Kcnk13/Flna/Atp1b1/Kcnip1/Kcnt1/Afg3l2	37
GO:1904019	epithelial cell apoptotic process	14/722	67/10670	0.000126137	0.00252751	0.00198288	Gas6/Spop/Bcl2l1/Igf1r/Ramp2/Col4a3/Serpine1/Cast/E2f1/Thbs1/Hmox1/Gsn/Hipk1/Xbp1	14
GO:0000910	cytokinesis	21/722	128/10670	0.00012768	0.0025464	0.0019977	Sept4/Snx33/Klhl21/Prc1/Rnd1/Bcl2l1/Igf1r/Sh3glb1/Pdcd6ip/Racgap1/Rnd3/Myh9/Sept7/Rhod/Cenpa/Kif20a/Aurkb/Uvrag/Anln/Pak3/Pkp4	21
GO:0051271	negative regulation of cellular component movement	26/722	176/10670	0.000129513	0.0025709	0.00201691	Sema3e/Thy1/Cnn2/Actn4/Adarb1/Jup/Ripor2/Calr/Ada/Sema3f/Tpm1/Serpine1/Nrp1/Clic4/Coro1c/Thbs1/Serpinf1/Ptprj/Trib1/Ptprk/Sema7a/Nbl1/Slit2/Angpt2/Srgap2/Adam15	26
GO:0022604	regulation of cell morphogenesis	43/722	355/10670	0.000132303	0.00261405	0.00205077	Sgk1/Rhoj/Anxa1/Ptk2b/Ezr/Sema3e/Thy1/Myl12a/Plxna2/S100a10/Bambi/Actn4/Rnd1/Parva/Arpc2/Calr/Bcar1/Sema3f/Nrp1/Coch/Pdlim5/Ache/Coro1c/Tnfrsf12a/Dab1/Rnd3/Myh9/Sipa1l1/Capzb/Sdc2/Enpp2/Rhod/Ndel1/Arhgef18/Flna/Sema7a/Myadm/Msn/Mkln1/Pak3/Slit2/Myl12b/Dock5	43
GO:0048858	cell projection morphogenesis	51/722	445/10670	0.000134087	0.00263704	0.0020688	Itgb1/Sgk1/Ngfr/Neo1/Lhx2/Sema3e/Thy1/Boc/Lrp2/Plxna2/Itga1/Prelp/Adarb1/Igf1r/Rock2/Ntng1/Sema3f/Nrp1/Cyfip2/Pdlim5/Ache/Coro1c/Dvl1/Fez2/Omd/Jade2/Egr2/Tnfrsf12a/Vcl/Plppr4/Dab1/Prex2/Sipa1l1/Alcam/Arhgef28/Sdc2/Enpp2/Sept7/Ndel1/Ogn/Hprt/App/Sema7a/Nbl1/Pak3/Slit2/Srgap2/Afg3l2/Nrcam/Nrn1/Fmod	51
GO:0051928	positive regulation of calcium ion transport	12/722	52/10670	0.000140339	0.00274728	0.00215529	Stim1/F2r/Ehd3/Cav1/Thy1/Gstm7/Serpine1/Rapgef3/Gsto1/Itpr1/Asph/Atp1b1	12
GO:0000768	syncytium formation by plasma membrane fusion	9/722	31/10670	0.000147347	0.00285812	0.00224225	Capn2/Neo1/Myof/Ripor2/Adam9/Rapgef3/Myh9/Tcta/Camk1	9
GO:1904427	positive regulation of calcium ion transmembrane transport	9/722	31/10670	0.000147347	0.00285812	0.00224225	Stim1/F2r/Ehd3/Thy1/Gstm7/Rapgef3/Gsto1/Asph/Atp1b1	9
GO:1903034	regulation of response to wounding	16/722	85/10670	0.000157318	0.00302418	0.00237252	F2r/Hbegf/Anxa1/Cav1/Neo1/Acta2/Igf1r/Serpine1/Cd34/Thbs1/Anxa2/Tnfrsf12a/P2rx5/Ptprj/Ndel1/Xbp1	16
GO:0061061	muscle structure development	45/722	380/10670	0.000157331	0.00302418	0.00237252	Itgb1/Stim1/Olfm2/Cryab/Tsc22d3/Fzd1/Capn2/Cav1/Neo1/Boc/Lrp2/Maff/Flnb/Fzd7/Ereg/Adarb1/Nupr1/Myof/Cdk1/Ripor2/Ramp2/Hdac7/Npnt/Fkbp1a/Tpm1/Dner/Pdlim5/Col11a1/Mbnl1/Epas1/Dmd/Egr2/Myh9/Flnc/Wnt2/Camk1/Capzb/Usp2/Cd164/Adra1b/Lmod1/Btg2/Xbp1/Afg3l2/Ccnb1	45
GO:0010712	regulation of collagen metabolic process	8/722	25/10670	0.000162546	0.00311035	0.00244012	Itgb1/Errfi1/F2r/Prdx5/Serpine1/Rapgef3/Ltbp1/Tgfb3	8
GO:0034220	ion transmembrane transport	49/722	427/10670	0.000175612	0.0033452	0.00262437	Stim1/Tmem37/F2r/Gas6/Kcnn2/Ehd3/Micu1/Wnk1/Ptk2b/Cav1/Thy1/Lrp2/Edn3/Glrx/Mcu/Gstm7/Atp6v0e/Pla2g6/Slc39a13/Fkbp1a/Slc12a4/Slc35b1/Slc25a29/Clic4/Slc38a2/Slc7a6/Rapgef3/Gsto1/Kcnf1/Thbs1/Itpr1/Dmd/P2rx5/Prnp/Atp2a3/Asph/Ahnak/Slc3a2/Emb/Slc9a8/Letm1/Kcnab1/Kcnk13/Flna/Atp1b1/Kcnip1/Kcnt1/Slc1a6/Afg3l2	49
GO:0002687	positive regulation of leukocyte migration	13/722	61/10670	0.000177182	0.0033452	0.00262437	Gas6/Ptk2b/Csf1/Thy1/Pdgfd/Edn3/Kitl/Ripor2/Calr/Serpine1/Thbs1/Ptprj/App	13
GO:0043535	regulation of blood vessel endothelial cell migration	13/722	61/10670	0.000177182	0.0033452	0.00262437	Rhoj/Anxa1/Amot/Hspb1/Map2k3/Jup/Hdac7/Nrp1/Thbs1/Stat5a/Hmox1/Angpt2/Amotl1	13
GO:0048771	tissue remodeling	17/722	95/10670	0.000188804	0.00354884	0.00278413	F2r/Anxa1/Ptk2b/Cav1/Pml/Tgm2/Mertk/Epas1/Stat5a/Mdm2/Lipa/Adra1b/Pdk4/Flna/Vdr/P3h4/Angpt2	17
GO:1902532	negative regulation of intracellular signal transduction	44/722	372/10670	0.000190853	0.00357155	0.00280195	Itgb1/Errfi1/Itga3/Dusp6/Cav1/Ezr/Inpp5k/Hspb1/Spry4/Gstm7/Ripor2/Bcl2l1/Igf1r/Hdac7/Sh3glb1/Per1/Pttg1ip/Pbk/Gsto1/Ikbkg/Thbs1/Itpr1/Spry1/Dmd/Dab1/Prnp/Dusp1/Prex2/Sesn1/Hmga2/Ptprj/Ube2b/Mdm2/Trim67/Dusp4/Adra1b/Cgnl1/Myadm/Gba/Dgkz/Slit2/Timp3/Xbp1/Spred2	44
GO:0048812	neuron projection morphogenesis	49/722	429/10670	0.000196551	0.00366206	0.00287295	Itgb1/Sgk1/Ngfr/Neo1/Lhx2/Sema3e/Thy1/Boc/Lrp2/Plxna2/Itga1/Prelp/Adarb1/Igf1r/Rock2/Ntng1/Sema3f/Nrp1/Cyfip2/Pdlim5/Ache/Dvl1/Fez2/Omd/Jade2/Egr2/Tnfrsf12a/Vcl/Plppr4/Dab1/Prex2/Sipa1l1/Alcam/Arhgef28/Sdc2/Sept7/Ndel1/Ogn/Hprt/App/Sema7a/Nbl1/Pak3/Slit2/Srgap2/Afg3l2/Nrcam/Nrn1/Fmod	49
GO:0046903	secretion	64/722	605/10670	0.000204901	0.00378545	0.00296975	F2r/Olfm2/Gas6/Pim3/Anxa1/Wnk1/Cav1/Neo1/Ezr/Trim16/Syt12/Ccnd1/Lrp2/Clcf1/Edn3/P2ry2/Rab27b/Pcsk6/Ace/Glrx/Cdo1/Sdcbp/Rab26/Mcu/Sphk1/M6pr/Pla2g6/Pck2/Bcl2l1/Adam9/Pml/Ada/Il1rap/Nell2/Ncs1/Myo18a/Oxtr/Oxct1/Cd34/Sdc4/Mertk/Pdcd6ip/Dvl1/Anxa2/Tgfb3/Smpd3/Stat5a/Il17ra/Pofut2/Tnfsf15/Alox12b/Bmp8a/Lrrc32/Hmga2/Dynll1/Npr3/Acsl3/Hmox1/Vdr/Syde1/Cadm1/Xbp1/Prepl/Pfkl	64
GO:0051259	protein complex oligomerization	43/722	362/10670	0.000204956	0.00378545	0.00296975	Aldh1a1/Sept4/Rrm2/Cryab/Ehd3/Micu1/Cav1/Kctd10/Gpx3/Ehd4/Lcn2/S100a10/Mcu/Jup/Parva/Ripor2/Igf1r/Tgm2/Trabd2b/Nell2/Znhit6/Sh3glb1/Hr/Ache/Pdcd6ip/Samhd1/Kcnf1/Anxa2/P2rx5/Prnp/Prkar2a/Ahnak/Sept7/Letm1/Hprt/App/Dync1li1/Hmox1/Atl3/Rad51/Gba/Ywhab/Pfkl	43
GO:1903532	positive regulation of secretion by cell	30/722	222/10670	0.000209586	0.0038542	0.00302369	F2r/Ezr/Trim16/Clcf1/Edn3/Rab27b/Glrx/Sdcbp/Mcu/Sphk1/Pla2g6/Pck2/Bcl2l1/Adam9/Il1rap/Nell2/Ncs1/Myo18a/Oxtr/Oxct1/Cd34/Sdc4/Pdcd6ip/Tgfb3/Smpd3/Il17ra/Tnfsf15/Dynll1/Cadm1/Xbp1	30
GO:0032990	cell part morphogenesis	52/722	465/10670	0.000214124	0.00392068	0.00307584	Itgb1/Sgk1/Ngfr/Neo1/Lhx2/Sema3e/Thy1/Boc/Lrp2/Plxna2/Itga1/Prelp/Adarb1/Bcl2l1/Igf1r/Rock2/Ntng1/Sema3f/Nrp1/Cyfip2/Pdlim5/Ache/Coro1c/Dvl1/Fez2/Omd/Jade2/Egr2/Tnfrsf12a/Vcl/Plppr4/Dab1/Prex2/Sipa1l1/Alcam/Arhgef28/Sdc2/Enpp2/Sept7/Ndel1/Ogn/Hprt/App/Sema7a/Nbl1/Pak3/Slit2/Srgap2/Afg3l2/Nrcam/Nrn1/Fmod	52
GO:0050922	negative regulation of chemotaxis	8/722	26/10670	0.000220998	0.00399597	0.00313491	Sema3e/Sema3f/Nrp1/Thbs1/Sema7a/Nbl1/Slit2/Angpt2	8
GO:0048667	cell morphogenesis involved in neuron differentiation	46/722	397/10670	0.00022133	0.00399597	0.00313491	Itgb1/Sgk1/Ngfr/Neo1/Lhx2/Sema3e/Thy1/Boc/Plxna2/Prelp/Adarb1/Ripor2/Igf1r/Rock2/Ntng1/Cdhr1/Sema3f/Nrp1/Cyfip2/Pdlim5/Ache/Dvl1/Fez2/Omd/Egr2/Tnfrsf12a/Vcl/Plppr4/Dab1/Prex2/Sipa1l1/Alcam/Arhgef28/Sdc2/Sept7/Ndel1/Ogn/Hprt/App/Sema7a/Pak3/Slit2/Afg3l2/Nrcam/Nrn1/Fmod	46
GO:0051480	regulation of cytosolic calcium ion concentration	21/722	133/10670	0.000221999	0.00399597	0.00313491	F2r/Ptk2b/Cav1/Thy1/P2ry2/Gstm7/Pla2g6/Pml/Tgm2/Fkbp1a/Oxtr/Gsto1/Itpr1/Gpr4/Dmd/Smpd3/Prnp/Asph/Letm1/Adra1b/Il6st	21
GO:0071560	cellular response to transforming growth factor beta stimulus	21/722	133/10670	0.000221999	0.00399597	0.00313491	Itga3/Cav1/Pdgfd/Col4a2/Hspa5/Sdcbp/Bambi/Zyx/Igf1r/Adam9/Pml/Npnt/Tgfb1i1/Serpine1/Thbs1/Ltbp1/Tgfb3/Vasn/Bmp8a/Ptprk/Xbp1	21
GO:0045777	positive regulation of blood pressure	7/722	20/10670	0.000224305	0.00402045	0.00315411	Wnk1/Ace/F11r/Tpm1/Oxtr/Adra1b/Manf	7
GO:0009968	negative regulation of signal transduction	77/722	765/10670	0.000230833	0.00412008	0.00323228	Itgb1/Errfi1/Gas6/Itga3/Fzd1/Ngfr/Dusp6/Cav1/Ezr/Kctd10/Thy1/Ccnd1/Lrp2/Inpp5k/Hspb1/Hspa5/Ecm1/Glrx/Spry4/Itga1/Lats2/Bambi/Gstm7/Ripor2/Bcl2l1/Igf1r/Calr/Hdac7/Ada/Trabd2b/Tgfb1i1/Rgs16/Sh3glb1/Per1/Pttg1ip/Serpine1/Nrp1/Pbk/Gsto1/Mertk/Ddr2/Ikbkg/Thbs1/Itpr1/Spry1/Dmd/Tgfb3/Dab1/Prnp/Vasn/Dusp1/Prex2/Sesn1/Hmga2/Ptprj/Ube2b/Trib1/Mdm2/Dlk2/Trim67/Notum/Dusp4/Adra1b/Cgnl1/Hmox1/Gprc5a/Nbl1/Myad…	77
GO:0098655	cation transmembrane transport	39/722	320/10670	0.000236955	0.00421166	0.00330412	Stim1/Tmem37/F2r/Gas6/Kcnn2/Ehd3/Micu1/Ptk2b/Cav1/Thy1/Edn3/Glrx/Mcu/Gstm7/Atp6v0e/Pla2g6/Slc39a13/Fkbp1a/Slc12a4/Slc25a29/Rapgef3/Gsto1/Kcnf1/Itpr1/Dmd/Prnp/Atp2a3/Asph/Ahnak/Slc3a2/Slc9a8/Letm1/Kcnab1/Kcnk13/Flna/Atp1b1/Kcnip1/Kcnt1/Afg3l2	39
GO:0051093	negative regulation of developmental process	63/722	597/10670	0.00024585	0.00430281	0.00337563	Itgb1/Loxl3/Adamts1/Gas6/Anxa1/Tsc22d3/Ptk2b/Ngfr/Cav1/Neo1/Sema3e/Amot/Thy1/Ccnd1/Col4a2/Fzd7/Ereg/Paf1/Ecm1/Actn4/Col5a2/Calr/Bcar1/Pml/Hdac7/Rock2/Col4a3/Tgfb1i1/Sema3f/Serpine1/Nrp1/Rapgef3/Coro1c/E2f1/Noct/Lims2/Thbs1/Gpr4/Anxa2/Ptpn9/Stat5a/Dab1/Shc1/Vasn/Tcta/Dnajb11/Serpinf1/Hmga2/Trib1/Usp2/Mdm2/Disp3/App/Flna/Sema7a/H2-D1/Cd59a/Slit2/Bex1/Angpt2/Pmp22/Xbp1/Srgap2	63
GO:0043270	positive regulation of ion transport	21/722	134/10670	0.000246916	0.00430281	0.00337563	Stim1/F2r/Sgk1/Ehd3/Wnk1/Cav1/Thy1/Edn3/P2ry2/Glrx/Gstm7/Pla2g6/Serpine1/Rapgef3/Gsto1/Itpr1/Dmd/Cntn1/Asph/Flna/Atp1b1	21
GO:0071559	response to transforming growth factor beta	21/722	134/10670	0.000246916	0.00430281	0.00337563	Itga3/Cav1/Pdgfd/Col4a2/Hspa5/Sdcbp/Bambi/Zyx/Igf1r/Adam9/Pml/Npnt/Tgfb1i1/Serpine1/Thbs1/Ltbp1/Tgfb3/Vasn/Bmp8a/Ptprk/Xbp1	21
GO:1901888	regulation of cell junction assembly	12/722	55/10670	0.00024737	0.00430281	0.00337563	Cav1/Myo1c/Thy1/Ace/S100a10/Rock2/Nrp1/Sdc4/Coro1c/Ptprj/Enpp2/Rhod	12
GO:0014909	smooth muscle cell migration	13/722	63/10670	0.000249174	0.00430281	0.00337563	Pdgfd/P2ry2/Ace/Parva/Arpc2/Serpine1/Rapgef3/Trib1/Mdm2/Il6st/Slit2/Dock5/Arpc5	13
GO:0061041	regulation of wound healing	13/722	63/10670	0.000249174	0.00430281	0.00337563	F2r/Hbegf/Anxa1/Cav1/Acta2/Serpine1/Cd34/Thbs1/Anxa2/Tnfrsf12a/P2rx5/Ptprj/Xbp1	13
GO:1904064	positive regulation of cation transmembrane transport	13/722	63/10670	0.000249174	0.00430281	0.00337563	Stim1/F2r/Ehd3/Thy1/Edn3/Glrx/Gstm7/Rapgef3/Gsto1/Dmd/Asph/Flna/Atp1b1	13
GO:0061564	axon development	39/722	321/10670	0.000252758	0.00433434	0.00340037	Itgb1/Ngfr/Neo1/Lhx2/Sema3e/Thy1/Boc/Plxna2/Prelp/Adarb1/Igf1r/Ntng1/Sema3f/Nrp1/Cyfip2/Ache/Dvl1/Fez2/Omd/Tnc/Egr2/Tnfrsf12a/Vcl/Plppr4/Dab1/Sipa1l1/Alcam/Arhgef28/Sept7/Ndel1/Ogn/App/Sema7a/Pak3/Slit2/Afg3l2/Nrcam/Nrn1/Fmod	39
GO:0051347	positive regulation of transferase activity	45/722	388/10670	0.000253041	0.00433434	0.00340037	F2r/Gas6/Ptk2b/Ccnd3/Parm1/Csf1/Ccnd1/Pdgfd/Edn3/Ace/Hspa5/Ereg/Itga1/Fgf1/Nab2/Vav2/Map2k3/Kitl/Igf1r/Adam9/Sh3glb1/Tpx2/Dok7/Sdc4/Mertk/Ddr2/Ikbkg/Thbs1/Cdc20/Tpd52l1/Tgfb3/Dab1/Shc1/Prnp/Tnfsf15/Camk1/Trib1/Cenpe/Gadd45g/Acsl1/Aurkb/Nek2/Pak3/Cyr61/Chtf18	45
GO:0023056	positive regulation of signaling	91/722	942/10670	0.000261234	0.00443351	0.00347817	Itgb1/Loxl3/F2r/Sept4/Hbegf/Gas6/Wnk1/Ptk2b/Ngfr/Cav1/Neo1/Sorbs3/Csf1/Trim16/Myo1c/Syt12/Clcf1/Pdgfd/Igfbp4/Edn3/Spop/Ereg/Glrx/Acta2/Itga1/Sdcbp/Bambi/Fgf1/Actn4/Mcu/Gstm7/Sphk1/Map2k3/Pla2g6/Pck2/Kitl/Bcl2l1/Igf1r/Calr/Adam9/Pml/Tgm2/Fbxo18/Ada/Nell2/Ncs1/Npnt/Tgfb1i1/Sh3glb1/Nrp1/Cyfip2/Oxtr/Oxct1/Gsto1/Mertk/Dvl1/Clstn1/Ddr2/Lims2/Ikbkg/Thbs1/Gpr4/Tpd52l1/Ccl6/Anxa2/Tgfb3/Tnfrsf12a/Smpd3/Shc…	91
GO:0035296	regulation of tube diameter	15/722	80/10670	0.000261961	0.00443351	0.00347817	F2r/Cav1/Edn3/P2ry2/Ace/Acta2/Itga1/Pla2g6/Oxtr/Smpd3/Shc1/Adra1b/Manf/Plod3/Dock5	15
GO:0097746	regulation of blood vessel diameter	15/722	80/10670	0.000261961	0.00443351	0.00347817	F2r/Cav1/Edn3/P2ry2/Ace/Acta2/Itga1/Pla2g6/Oxtr/Smpd3/Shc1/Adra1b/Manf/Plod3/Dock5	15
GO:0007163	establishment or maintenance of cell polarity	23/722	154/10670	0.000264699	0.00446207	0.00350057	Rhoj/Ptk2b/Lhx2/Ezr/Amot/Rnd1/Parva/Ripor2/Igf1r/Myo18a/Pdcd6ip/Amotl2/Spry1/Rnd3/Myh9/Rhod/Ndel1/Cenpa/Spag5/Msn/Gsn/Amotl1/Arpc5	23
GO:0050767	regulation of neurogenesis	62/722	587/10670	0.000268805	0.00451002	0.00353819	Itgb1/Sgk1/Adamts1/Itga3/Ptk2b/Fzd1/Ngfr/Cav1/Neo1/Csf1/Sema3e/Thy1/Lrp2/Clcf1/Hspb1/P2ry2/Ace/Hspa5/Plxna2/Sphk1/Grn/Igf1r/Calr/Il1rap/Ncs1/Sema3f/Nrp1/Pdlim5/Ache/Dvl1/Cdc20/Jade2/Dmd/Tnfrsf12a/Ptpn9/Dab1/Cntn1/Dnajb11/Mapk6/Serpinf1/Sipa1l1/Camk1/Hmga2/Sdc2/Enpp2/Mdm2/Ndel1/Disp3/Trim67/App/Rheb/Flna/Sema7a/Nbl1/Il6st/H2-D1/Pak3/Slit2/Bex1/Pmp22/Srgap2/Nrcam	62
GO:0007204	positive regulation of cytosolic calcium ion concentration	19/722	116/10670	0.000269667	0.00451002	0.00353819	F2r/Ptk2b/Cav1/Thy1/P2ry2/Gstm7/Pla2g6/Pml/Tgm2/Fkbp1a/Oxtr/Gsto1/Itpr1/Gpr4/Dmd/Prnp/Asph/Letm1/Adra1b	19
GO:0051301	cell division	51/722	458/10670	0.000272695	0.00452655	0.00355116	Sept4/Snx33/Ccnd3/Ccnd1/Klhl21/Pdgfd/Fzd7/Ereg/Lats2/Fgf1/Prc1/Rnd1/Cdk1/Bcl2l1/Igf1r/Sh3glb1/Tpx2/Maea/Txnip/Pdcd6ip/Racgap1/Top2a/Cdc20/Tgfb3/Ube2c/Rnd3/Myh9/Hmga2/Sept7/Smc5/Rhod/Cdt1/Cenpe/Cenpa/Dync1li1/Chfr/Kif20a/Aurkb/Uvrag/Gnai1/Spag5/Cdc25c/Pimreg/Nsun2/Anln/Nek2/Ccnb2/Pak3/Pkp4/Cdca2/Ccnb1	51
GO:0030595	leukocyte chemotaxis	16/722	89/10670	0.000273852	0.00452655	0.00355116	Gas6/Anxa1/Ptk2b/Csf1/Edn3/Itga1/Ripor2/Calr/Serpine1/Jaml/Thbs1/Ccl6/Il17ra/Ptprj/Nbl1/Slit2	16
GO:0050731	positive regulation of peptidyl-tyrosine phosphorylation	16/722	89/10670	0.000273852	0.00452655	0.00355116	Itgb1/Hbegf/Gas6/Ptk2b/Clcf1/Ehd4/Ace/Ereg/Kitl/Nrp1/Dok7/Prnp/Cntn1/Enpp2/Itga5/Il6st	16
GO:0034767	positive regulation of ion transmembrane transport	14/722	72/10670	0.000281089	0.00459256	0.00360294	Stim1/F2r/Ehd3/Wnk1/Thy1/Edn3/Glrx/Gstm7/Rapgef3/Gsto1/Dmd/Asph/Flna/Atp1b1	14
GO:0071804	cellular potassium ion transport	14/722	72/10670	0.000281089	0.00459256	0.00360294	Kcnn2/Cav1/Edn3/Slc12a4/Rapgef3/Kcnf1/Prnp/Slc9a8/Kcnab1/Kcnk13/Flna/Atp1b1/Kcnip1/Kcnt1	14
GO:0071805	potassium ion transmembrane transport	14/722	72/10670	0.000281089	0.00459256	0.00360294	Kcnn2/Cav1/Edn3/Slc12a4/Rapgef3/Kcnf1/Prnp/Slc9a8/Kcnab1/Kcnk13/Flna/Atp1b1/Kcnip1/Kcnt1	14
GO:0010522	regulation of calcium ion transport into cytosol	11/722	48/10670	0.000282603	0.0045996	0.00360847	F2r/Ptk2b/Cav1/Thy1/Gstm7/Pml/Fkbp1a/Gsto1/Dmd/Prnp/Asph	11
GO:0043405	regulation of MAP kinase activity	26/722	185/10670	0.00029274	0.0047464	0.00372364	F2r/Ptk2b/Dusp6/Cav1/Inpp5k/Pdgfd/Edn3/Spry4/Itga1/Fgf1/Map2k3/Kitl/Igf1r/Adam9/Thbs1/Tpd52l1/Spry1/Tgfb3/Shc1/Dusp1/Ptprj/Trib1/Gadd45g/Dusp4/Gba/Spred2	26
GO:1900026	positive regulation of substrate adhesion-dependent cell spreading	8/722	27/10670	0.000295618	0.00477486	0.00374596	S100a10/Arpc2/Calr/Nrp1/Enpp2/Flna/Myadm/Dock5	8
GO:0010812	negative regulation of cell-substrate adhesion	10/722	41/10670	0.000309934	0.00498712	0.00391248	Sema3e/Fzd7/Actn4/Bcar1/Serpine1/Coro1c/Thbs1/Enpp2/Angpt2/Adam15	10
GO:0006813	potassium ion transport	16/722	90/10670	0.000312618	0.00500617	0.00392743	Kcnn2/Ptk2b/Cav1/Edn3/Slc12a4/Rapgef3/Kcnf1/Prnp/Plcb4/Slc9a8/Kcnab1/Kcnk13/Flna/Atp1b1/Kcnip1/Kcnt1	16
GO:0051346	negative regulation of hydrolase activity	27/722	196/10670	0.000313475	0.00500617	0.00392743	Gas6/Cryab/Anxa1/Wnk1/Ppp1r15a/Amot/Timp4/Ecm1/Mprip/F11r/Rock2/Fkbp1a/Serpine1/Cast/Pbp2/Thbs1/Spry1/Serpinb9b/A2m/Pxk/Wdr81/Serpinf1/Mdm2/App/Serpinb6a/Myo1d/Timp3	27
GO:1903672	positive regulation of sprouting angiogenesis	7/722	21/10670	0.000316967	0.00504297	0.0039563	Rhoj/Anxa1/Fgf1/Hdac7/Nrp1/Itga5/Hmox1	7
GO:0032612	interleukin-1 production	9/722	34/10670	0.000319115	0.00505821	0.00396826	Errfi1/F2r/Gas6/Anxa1/Trim16/Hspb1/Sphk1/Pml/Tnfaip8	9
GO:0110053	regulation of actin filament organization	25/722	176/10670	0.000322425	0.00509169	0.00399452	Sptan1/Ptk2b/Sorbs3/Myo1c/Plekhg2/Inpp5k/S100a10/Synpo/Iqgap2/Arpc2/Arpc1b/Tpm1/Nrp1/Rapgef3/Sdc4/Tgfb3/Mtpn/Capzb/Lmod1/Flna/Myadm/Pak3/Slit2/Gsn/Arpc5	25
GO:0033674	positive regulation of kinase activity	39/722	325/10670	0.000325851	0.00511919	0.0040161	F2r/Gas6/Ptk2b/Ccnd3/Csf1/Ccnd1/Pdgfd/Edn3/Ace/Hspa5/Ereg/Itga1/Fgf1/Nab2/Vav2/Map2k3/Kitl/Igf1r/Adam9/Sh3glb1/Tpx2/Dok7/Sdc4/Mertk/Ddr2/Ikbkg/Thbs1/Tpd52l1/Tgfb3/Dab1/Shc1/Prnp/Tnfsf15/Camk1/Cenpe/Gadd45g/Acsl1/Pak3/Cyr61	39
GO:0014812	muscle cell migration	14/722	73/10670	0.000326577	0.00511919	0.0040161	Anxa1/Pdgfd/P2ry2/Ace/Parva/Arpc2/Serpine1/Rapgef3/Trib1/Mdm2/Il6st/Slit2/Dock5/Arpc5	14
GO:0042493	response to drug	48/722	427/10670	0.000330668	0.00515868	0.00404708	Aldh1a1/Gas6/Cryab/Anxa1/Car14/Ptk2b/Fzd1/Cav1/Lrp2/Lcn2/Glrx/Cdo1/Abcg2/Gstm7/Jup/Pck2/Arpc2/Cdk1/Bcl2l1/Igf1r/Bcar1/Adam9/Ada/Klf9/Fkbp1a/Serpine1/Slc25a29/Oxtr/Thbs1/Tgfb3/Smpd3/Prnp/Asph/Hsp90b1/Gja3/Ube2b/Fibin/Hprt/Adra1b/Gnai1/Hmox1/Tcn2/Eif4ebp1/Rad51/Gba/Slit2/Xbp1/Slc1a6	48
GO:0010647	positive regulation of cell communication	90/722	936/10670	0.000331525	0.00515868	0.00404708	Itgb1/Loxl3/F2r/Sept4/Hbegf/Gas6/Wnk1/Ptk2b/Ngfr/Cav1/Neo1/Sorbs3/Csf1/Trim16/Myo1c/Syt12/Clcf1/Pdgfd/Igfbp4/Edn3/Spop/Ereg/Glrx/Acta2/Itga1/Sdcbp/Bambi/Fgf1/Actn4/Mcu/Gstm7/Sphk1/Map2k3/Pla2g6/Pck2/Kitl/Bcl2l1/Igf1r/Calr/Adam9/Pml/Tgm2/Fbxo18/Ada/Nell2/Ncs1/Npnt/Tgfb1i1/Sh3glb1/Nrp1/Cyfip2/Oxtr/Oxct1/Gsto1/Mertk/Dvl1/Clstn1/Ddr2/Lims2/Ikbkg/Thbs1/Gpr4/Tpd52l1/Ccl6/Tgfb3/Tnfrsf12a/Smpd3/Shc1/Prnp…	90
GO:0034762	regulation of transmembrane transport	34/722	271/10670	0.000342617	0.00531181	0.00416721	Stim1/Tmem37/F2r/Ehd3/Wnk1/Ptk2b/Ngfr/Cav1/Thy1/Inpp5k/Edn3/Ace/Glrx/Gstm7/Pla2g6/Fkbp1a/Clic4/Rapgef3/Gsto1/Cttnbp2nl/Kcnf1/Thbs1/Dmd/Prnp/Asph/Ahnak/Kcnab1/Kcnk13/Klf15/Flna/Adipor2/Atp1b1/Kcnip1/Hk2	34
GO:0045860	positive regulation of protein kinase activity	35/722	282/10670	0.000346289	0.00533754	0.0041874	F2r/Gas6/Ptk2b/Ccnd3/Csf1/Ccnd1/Pdgfd/Edn3/Ace/Hspa5/Ereg/Itga1/Fgf1/Nab2/Map2k3/Kitl/Adam9/Tpx2/Dok7/Sdc4/Ddr2/Ikbkg/Thbs1/Tpd52l1/Tgfb3/Dab1/Shc1/Prnp/Tnfsf15/Camk1/Cenpe/Gadd45g/Acsl1/Pak3/Cyr61	35
GO:0008217	regulation of blood pressure	15/722	82/10670	0.000346789	0.00533754	0.0041874	F2r/Gas6/Wnk1/Edn3/Ace/Acta2/Ramp2/F11r/Tpm1/Oxtr/Cd34/Adra1b/Npr3/Hmox1/Manf	15
GO:0098660	inorganic ion transmembrane transport	38/722	316/10670	0.000371318	0.00569444	0.00446739	Stim1/Tmem37/F2r/Gas6/Kcnn2/Ehd3/Micu1/Ptk2b/Cav1/Thy1/Edn3/Glrx/Mcu/Gstm7/Atp6v0e/Pla2g6/Slc39a13/Fkbp1a/Slc12a4/Clic4/Rapgef3/Gsto1/Kcnf1/Itpr1/Dmd/Prnp/Atp2a3/Asph/Ahnak/Slc9a8/Letm1/Kcnab1/Kcnk13/Flna/Atp1b1/Kcnip1/Kcnt1/Afg3l2	38
GO:1902533	positive regulation of intracellular signal transduction	57/722	535/10670	0.000381169	0.00582449	0.00456941	Itgb1/F2r/Sept4/Hbegf/Gas6/Ptk2b/Ngfr/Cav1/Sorbs3/Csf1/Clcf1/Pdgfd/Igfbp4/Edn3/Spop/Glrx/Acta2/Itga1/Fgf1/Actn4/Gstm7/Sphk1/Map2k3/Pla2g6/Kitl/Igf1r/Calr/Adam9/Tgm2/Fbxo18/Ada/Npnt/Sh3glb1/Nrp1/Gsto1/Mertk/Ddr2/Ikbkg/Thbs1/Gpr4/Tpd52l1/Ccl6/Tgfb3/Smpd3/Shc1/Tnfsf15/Alox12b/Ptprj/Gadd45g/App/Adra1b/Rheb/S100a4/Sema7a/Il6st/Xbp1/Spred2	57
GO:0010243	response to organonitrogen compound	54/722	500/10670	0.000389229	0.00592633	0.00464931	Itgb1/Sgk1/Ccnd3/Ngfr/Capn2/Cav1/Gpd1/Ezr/Trim16/Myo1c/Ccnd1/Inpp5k/Pdgfd/Hspa5/Cdo1/Ube2g2/Gstm7/Col5a2/Jup/Pck2/Arpc2/Cdk1/Bcl2l1/Igf1r/Bcar1/Ada/Col4a1/Fkbp1a/Per1/Oxtr/Rapgef3/Faf2/Itpr1/Egr2/Stat5a/Shc1/Prnp/Asph/Sesn1/Hsp90b1/Mdm2/Ndel1/Hprt/App/Adra1b/Pdk4/Ube2j1/Klf15/Eif4ebp1/Rad51/Erlin2/Slit2/Xbp1/Nrros	54
GO:0010638	positive regulation of organelle organization	51/722	465/10670	0.000392029	0.00594764	0.00466603	Anxa1/Ptk2b/Cav1/Sorbs3/Myo1c/Cyb5r1/Edn3/Ereg/Paf1/S100a10/Synpo/Sdcbp/Pla2g6/Iqgap2/Arpc2/Igf1r/Pml/Rock2/Arpc1b/Sh3glb1/Tpm1/Nrp1/Slf2/Rapgef3/Sdc4/Pdcd6ip/Anxa2/Tgfb3/Ube2c/Ube2b/Sept7/Smc5/Cdt1/Cenpe/Dynll1/Palld/Aurkb/Lmod1/Spag5/Ercc1/Atl3/Gba/Hk2/Nek2/Msn/Gsn/Xbp1/Ube2d3/Ablim3/Ccnb1/Arpc5	51
GO:1903036	positive regulation of response to wounding	9/722	35/10670	0.000404138	0.00610954	0.00479304	F2r/Hbegf/Anxa1/Igf1r/Serpine1/Thbs1/Ptprj/Ndel1/Xbp1	9
GO:0070373	negative regulation of ERK1 and ERK2 cascade	11/722	50/10670	0.000412716	0.00621708	0.00487741	Errfi1/Dusp6/Cav1/Ezr/Spry4/Spry1/Dmd/Dusp1/Dusp4/Timp3/Xbp1	11
GO:0022402	cell cycle process	77/722	781/10670	0.000436057	0.00648014	0.00508379	Itgb1/Sept4/Snx33/E2f6/Anxa1/Ezr/Ccnd1/Klhl21/Edn3/Ereg/Paf1/Lats2/Prc1/Rnd1/Cdk1/Ripor2/Bcl2l1/Igf1r/Calr/Pml/Rock2/Sh3glb1/Tpx2/Slf2/Cast/Pdcd6ip/E2f1/Racgap1/Top2a/Thbs1/Cdc20/Tpd52l1/Spry1/Ube2c/Rnd3/Myh9/Wdr62/Hmga2/Ube2b/Sept7/Smc5/Mdm2/Rhod/Ndel1/Cdt1/Cenpe/Cenpa/App/Oraov1/Dync1li1/Chfr/Kif20a/Aurkb/Uvrag/Gnai1/Ddb1/Spag5/Ercc1/Flna/Syde1/Eif4ebp1/Calm2/Rad51/Dgkz/Mki67/Cdc25c/Nsun2/Anln/…	77
GO:0007595	lactation	7/722	22/10670	0.000437983	0.00648014	0.00508379	Cav1/Ccnd1/Cdo1/Oxtr/Stat5a/Vdr/Xbp1	7
GO:0071675	regulation of mononuclear cell migration	7/722	22/10670	0.000437983	0.00648014	0.00508379	Csf1/Pdgfd/Serpine1/Thbs1/Ptprj/Nbl1/Slit2	7
GO:1901890	positive regulation of cell junction assembly	7/722	22/10670	0.000437983	0.00648014	0.00508379	Cav1/Thy1/S100a10/Nrp1/Sdc4/Ptprj/Enpp2	7
GO:0007186	G-protein coupled receptor signaling pathway	32/722	253/10670	0.000439232	0.00648014	0.00508379	Itgb1/F2r/Anxa1/Fzd1/Cav1/Ezr/Inpp5k/P2ry2/Fzd7/Ereg/Gpr85/Iqgap2/Bcar1/Ramp2/Tgm2/Ada/Rgs16/Oxtr/Sucnr1/Htr5b/Gpr4/Ccl6/Dagla/Prex2/Adra1b/Npr3/Gnai1/Gprc5a/Flna/Dgkz/Ywhab/Vmn1r40	32
GO:1903522	regulation of blood circulation	18/722	111/10670	0.000439332	0.00648014	0.00508379	F2r/Hbegf/Kcnn2/Ehd3/Cav1/Edn3/Jup/Ada/Tpm1/Oxtr/Epas1/Dmd/Shc1/Mdm2/Adra1b/Flna/Atp1b1/Dock5	18
GO:0097529	myeloid leukocyte migration	15/722	84/10670	0.000454206	0.00667636	0.00523773	Anxa1/Ptk2b/Csf1/Pdgfd/Edn3/Itga1/Ripor2/Serpine1/Jaml/Thbs1/Ccl6/Il17ra/Ptprj/Nbl1/Slit2	15
GO:0021602	cranial nerve morphogenesis	5/722	11/10670	0.000458443	0.0067154	0.00526835	Adarb1/Sema3f/Nrp1/Dmd/Egr2	5
GO:0010564	regulation of cell cycle process	46/722	411/10670	0.000482479	0.0070432	0.00552551	Anxa1/Ccnd1/Klhl21/Edn3/Ereg/Paf1/Prc1/Cdk1/Ripor2/Bcl2l1/Igf1r/Calr/Pml/Rock2/Sh3glb1/Tpx2/Slf2/Cast/Pdcd6ip/E2f1/Racgap1/Cdc20/Ube2c/Hmga2/Ube2b/Smc5/Mdm2/Cdt1/Cenpe/App/Oraov1/Dync1li1/Kif20a/Aurkb/Uvrag/Gnai1/Ddb1/Spag5/Dgkz/Mki67/Cdc25c/Nek2/Pkp4/Rassf1/Chordc1/Ccnb1	46
GO:0043409	negative regulation of MAPK cascade	18/722	112/10670	0.000491199	0.00711673	0.0055832	Errfi1/Dusp6/Cav1/Ezr/Inpp5k/Spry4/Igf1r/Per1/Pbk/Spry1/Dmd/Dusp1/Ptprj/Dusp4/Gba/Timp3/Xbp1/Spred2	18
GO:0052547	regulation of peptidase activity	28/722	212/10670	0.000491448	0.00711673	0.0055832	F2r/Gas6/Cryab/Dap/Ngfr/Cav1/Perp/Timp4/Ecm1/Pml/Rock2/Col4a3/Serpine1/Cyfip2/Cast/Pbp2/Thbs1/Serpinb9b/A2m/Tnfsf15/Asph/Serpinf1/Mdm2/App/Serpinb6a/Gsn/Timp3/Cyr61	28
GO:0042107	cytokine metabolic process	11/722	51/10670	0.000494611	0.00711673	0.0055832	Errfi1/S100a7a/Hspb1/Ereg/Map2k3/Il1rap/Thbs1/Stat5a/Tnfsf15/Gadd45g/Ube2j1	11
GO:0042310	vasoconstriction	11/722	51/10670	0.000494611	0.00711673	0.0055832	F2r/Cav1/Edn3/Ace/Acta2/Oxtr/Smpd3/Shc1/Adra1b/Manf/Dock5	11
GO:0010975	regulation of neuron projection development	45/722	400/10670	0.000495892	0.00711673	0.0055832	Itgb1/Sgk1/Adamts1/Itga3/Ptk2b/Fzd1/Ngfr/Neo1/Sema3e/Thy1/Hspb1/P2ry2/Hspa5/Plxna2/Sphk1/Grn/Igf1r/Il1rap/Ncs1/Sema3f/Nrp1/Pdlim5/Ache/Dvl1/Cdc20/Dmd/Tnfrsf12a/Ptpn9/Dab1/Cntn1/Mapk6/Serpinf1/Sipa1l1/Camk1/Sdc2/Mdm2/Ndel1/Trim67/Flna/Sema7a/H2-D1/Pak3/Slit2/Pmp22/Nrcam	45
GO:0060429	epithelium development	63/722	613/10670	0.000502819	0.00719184	0.00564212	Loxl3/Errfi1/Aldh1a1/Hbegf/Anxa1/Fzd1/Ngfr/Cav1/Lhx2/Ezr/Csf1/Trim16/Sema3e/Ccnd1/Lrp2/Maff/Flnb/Fzd7/Plxna2/Lats2/Fgf1/Zic3/Pck2/Ripor2/Igf1r/Pml/Tgm2/F11r/Rock2/Luzp1/Col4a1/Npnt/Tgfb1i1/Tagln/Serpine1/Nrp1/Clic4/Txnip/Rapgef3/Sdc4/Dvl1/Gpr4/Tnc/Spry1/Dmd/Vcl/Stat5a/Maf/Wnt2/Hmga2/Atoh8/Palld/Rheb/Klf15/Flna/Vdr/Myadm/Nsun2/Msn/Plod3/Slit2/Xbp1/Cyr61	63
GO:0032652	regulation of interleukin-1 production	8/722	29/10670	0.000506498	0.00720866	0.00565532	Errfi1/F2r/Gas6/Anxa1/Trim16/Hspb1/Sphk1/Pml	8
GO:0007162	negative regulation of cell adhesion	22/722	151/10670	0.000507389	0.00720866	0.00565532	Loxl3/Anxa1/Sema3e/Fzd7/Plxna2/Actn4/Rnd1/Ripor2/Bcar1/Serpine1/Sdc4/Coro1c/Thbs1/Tnc/Dab1/Prnp/Lrrc32/Enpp2/Myadm/Angpt2/Ass1/Adam15	22
GO:0009725	response to hormone	47/722	424/10670	0.000520717	0.00737336	0.00578453	Sgk1/Lcat/Anxa1/Sult1a1/Ccnd3/Ngfr/Cav1/Trim16/Myo1c/Ccnd1/Inpp5k/Timp4/Glrx/Cdo1/Lats2/Grn/Pck2/Igf1r/Calr/Bcar1/Adam9/Lox/Ramp2/Rock2/Klf9/Per1/Oxtr/Egr2/Tgfb3/Stat5a/Shc1/Pappa/Hmga2/Ndel1/Fibin/Adra1b/Acsl1/Pdk4/Klf15/Adipor2/Vdr/Eif4ebp1/Gba/Msn/Timp3/Xbp1/Ass1	47
GO:0050921	positive regulation of chemotaxis	13/722	68/10670	0.000545909	0.00767888	0.00602422	Gas6/Ptk2b/Csf1/Pdgfd/Hspb1/Edn3/Ripor2/Calr/Serpine1/Nrp1/Thbs1/Ptprj/Slit2	13
GO:0060402	calcium ion transport into cytosol	13/722	68/10670	0.000545909	0.00767888	0.00602422	F2r/Ptk2b/Cav1/Thy1/Gstm7/Pml/Fkbp1a/Gsto1/Itpr1/Dmd/Prnp/Asph/Letm1	13
GO:0008360	regulation of cell shape	18/722	113/10670	0.000548271	0.00768666	0.00603032	Rhoj/Anxa1/Ptk2b/Ezr/Sema3e/Myl12a/Plxna2/Bambi/Rnd1/Parva/Coch/Rnd3/Myh9/Rhod/Arhgef18/Msn/Mkln1/Myl12b	18
GO:0007264	small GTPase mediated signal transduction	43/722	379/10670	0.00055108	0.00770062	0.00604127	Itgb1/F2r/Rhoj/Itga3/Dok1/Ngfr/Csf1/Amot/Plekhg2/Rab27b/Spry4/Sdcbp/Rab26/Rnd1/Vav2/Kitl/Ripor2/Rock2/Nrp1/Rapgef3/Ctnnal1/Gpr4/Spry1/Dab1/Rnd3/Prex2/Sipa1l1/Arhgef28/Rras2/Rhod/Trim67/Adra1b/Rheb/Arhgef18/Cgnl1/Hmox1/Dennd1a/Dgkz/Arhgap31/Pak3/Slit2/Rassf1/Dock5	43
GO:0051962	positive regulation of nervous system development	44/722	391/10670	0.000567519	0.00790433	0.00620109	Itgb1/Sgk1/Adamts1/Itga3/Ptk2b/Fzd1/Ngfr/Csf1/Lrp2/Clcf1/Hspb1/P2ry2/Ace/Hspa5/Plxna2/Sphk1/Grn/Igf1r/Il1rap/Nrp1/Oxtr/Ache/Dvl1/Clstn1/Cdc20/Jade2/Dmd/Tnfrsf12a/Dab1/Cntn1/Mapk6/Serpinf1/Camk1/Enpp2/Ndel1/Trim67/App/Rheb/Flna/Sema7a/Nbl1/Il6st/Pak3/Bex1	44
GO:0050769	positive regulation of neurogenesis	41/722	357/10670	0.000576187	0.00799883	0.00627522	Itgb1/Sgk1/Adamts1/Itga3/Ptk2b/Fzd1/Ngfr/Csf1/Lrp2/Clcf1/Hspb1/P2ry2/Ace/Hspa5/Plxna2/Sphk1/Grn/Igf1r/Il1rap/Nrp1/Ache/Dvl1/Jade2/Dmd/Tnfrsf12a/Dab1/Cntn1/Mapk6/Serpinf1/Camk1/Enpp2/Ndel1/Trim67/App/Rheb/Flna/Sema7a/Nbl1/Il6st/Pak3/Bex1	41
GO:0035150	regulation of tube size	15/722	86/10670	0.000588902	0.00807674	0.00633635	F2r/Cav1/Edn3/P2ry2/Ace/Acta2/Itga1/Pla2g6/Oxtr/Smpd3/Shc1/Adra1b/Manf/Plod3/Dock5	15
GO:0050880	regulation of blood vessel size	15/722	86/10670	0.000588902	0.00807674	0.00633635	F2r/Cav1/Edn3/P2ry2/Ace/Acta2/Itga1/Pla2g6/Oxtr/Smpd3/Shc1/Adra1b/Manf/Plod3/Dock5	15
GO:0002688	regulation of leukocyte chemotaxis	11/722	52/10670	0.00058966	0.00807674	0.00633635	Gas6/Ptk2b/Csf1/Edn3/Ripor2/Calr/Serpine1/Thbs1/Ptprj/Nbl1/Slit2	11
GO:0097530	granulocyte migration	11/722	52/10670	0.00058966	0.00807674	0.00633635	Anxa1/Csf1/Edn3/Itga1/Ripor2/Jaml/Thbs1/Ccl6/Il17ra/Ptprj/Slit2	11
GO:0032965	regulation of collagen biosynthetic process	7/722	23/10670	0.000593207	0.00807674	0.00633635	Errfi1/F2r/Prdx5/Serpine1/Rapgef3/Ltbp1/Tgfb3	7
GO:0051693	actin filament capping	7/722	23/10670	0.000593207	0.00807674	0.00633635	Sptan1/Arpc2/Tpm1/Mtpn/Capzb/Lmod1/Gsn	7
GO:0008045	motor neuron axon guidance	6/722	17/10670	0.000609573	0.0082467	0.00646969	Plxna2/Sema3f/Nrp1/Egr2/Alcam/Slit2	6
GO:0045987	positive regulation of smooth muscle contraction	6/722	17/10670	0.000609573	0.0082467	0.00646969	F2r/Sphk1/Ada/Npnt/Oxtr/Adra1b	6
GO:0007178	transmembrane receptor protein serine/threonine kinase signaling pathway	26/722	194/10670	0.000616601	0.00831531	0.00652351	Itga3/Fzd1/Cav1/Neo1/Lrp2/Hspa5/Sdcbp/Bambi/Zyx/Adam9/Pml/Npnt/Fkbp1a/Tgfb1i1/Thbs1/Jade2/Ltbp1/Tgfb3/Vasn/Bmp8a/Ptprk/Atoh8/Slc33a1/Nbl1/Xbp1/Cyr61	26
GO:0051129	negative regulation of cellular component organization	54/722	510/10670	0.000628036	0.00844271	0.00662346	Itgb1/Sgk1/Sptan1/Cryab/Snx33/Itga3/Ngfr/Cav1/Neo1/Sema3e/Thy1/Lrpap1/Inpp5k/Ace/Cnn2/Sdcbp/Actn4/Arpc2/Bcl2l1/Bcar1/Pml/Rock2/Sema3f/Tpm1/Nrp1/Rapgef3/Coro1c/Fez2/Top2a/Mtpn/Ptpn9/Dab1/Prnp/Rab3ip/Capzb/Ube2b/Mdm2/Cdt1/Cenpe/Dync1li1/Sar1a/Lmod1/Ercc1/Flna/Sema7a/Eif4ebp1/Myadm/Gba/H2-D1/Nek2/Slit2/Gsn/Pmp22/Ccnb1	54
GO:0002027	regulation of heart rate	9/722	37/10670	0.000630306	0.0084465	0.00662643	Cav1/Edn3/Jup/Ada/Tpm1/Epas1/Dmd/Mdm2/Adra1b	9
GO:0032964	collagen biosynthetic process	8/722	30/10670	0.000650252	0.00868639	0.00681463	Errfi1/F2r/Prdx5/Serpine1/Rapgef3/Ltbp1/Tgfb3/P3h4	8
GO:0032103	positive regulation of response to external stimulus	20/722	134/10670	0.000657254	0.0087524	0.00686641	Gas6/Ptk2b/Csf1/Pdgfd/Hspb1/Edn3/Ace/Ripor2/Igf1r/Calr/Tgm2/Serpine1/Nrp1/Thbs1/Ccl6/Stat5a/Il17ra/Ptprj/Ndel1/Slit2	20
GO:0031099	regeneration	14/722	78/10670	0.000660407	0.0087669	0.00687779	Anxa1/Neo1/Thy1/Ccnd1/Ace/Fzd7/Ninj1/Cdk1/Igf1r/Tnc/P2rx5/Ndel1/Hmox1/Ezh1	14
GO:0031400	negative regulation of protein modification process	44/722	394/10670	0.000666754	0.00882358	0.00692226	Errfi1/Dusp6/Cav1/Ezr/Ppp1r15a/Thy1/Inpp5k/Hspb1/Spry4/Lats2/Adarb1/Dnajc3/Igf1r/Mprip/Rock2/Fkbp1a/Per1/Pbk/Coro1c/Dvl1/Spry1/Dmd/Prnp/Prkar2a/Dusp1/Prex2/Ptprj/Ube2b/Trib1/Hspa4/Gadd45g/Dusp4/Sh3bp5l/Gprc5a/Klf15/Myadm/Gba/Slit2/Timp3/Ywhab/Xbp1/Chordc1/Spred2/Ccnb1	44
GO:0006955	immune response	61/722	596/10670	0.000685426	0.00904251	0.00709401	Loxl3/Gas6/Anxa1/Defb1/Ptk2b/Ngfr/Cav1/Ezr/Csf1/Masp1/Myo1c/Thy1/Clcf1/Flnb/Lcn2/Ereg/Ecm1/Rnf125/Zyx/Pla2g6/Fbxo9/Igf1r/Bcar1/Pml/Itm2a/Ada/Il1rap/Fkbp1a/Il34/Myo18a/Coch/Bst2/Samhd1/Tinagl1/Ccl6/Tgfb3/Stat5a/A2m/Prnp/Grap/Tnfsf15/Alcam/Ptprj/Enpp2/Gadd45g/App/Ercc1/Trim26/Hmox1/Sema7a/H2-D1/Cadm1/Cd59a/Gsn/Il18bp/Xbp1/Trim35/Adam15/Nrros/Spon2/H60b	61
GO:0043407	negative regulation of MAP kinase activity	10/722	45/10670	0.000689604	0.00906946	0.00711515	Dusp6/Cav1/Inpp5k/Spry4/Spry1/Dusp1/Ptprj/Dusp4/Gba/Spred2	10
GO:0007045	cell-substrate adherens junction assembly	11/722	53/10670	0.000699459	0.00914247	0.00717243	Ptk2b/Thy1/S100a10/Nrp1/Sdc4/Coro1c/Tesk2/Ptprj/Enpp2/Rhod/Ptprk	11
GO:0048041	focal adhesion assembly	11/722	53/10670	0.000699459	0.00914247	0.00717243	Ptk2b/Thy1/S100a10/Nrp1/Sdc4/Coro1c/Tesk2/Ptprj/Enpp2/Rhod/Ptprk	11
GO:0071417	cellular response to organonitrogen compound	35/722	293/10670	0.000706037	0.00920014	0.00721768	Sgk1/Ccnd3/Ngfr/Capn2/Cav1/Gpd1/Ezr/Myo1c/Inpp5k/Pdgfd/Gstm7/Col5a2/Jup/Pck2/Arpc2/Bcl2l1/Igf1r/Bcar1/Col4a1/Rapgef3/Itpr1/Stat5a/Shc1/Prnp/Sesn1/Hsp90b1/Mdm2/Ndel1/App/Pdk4/Klf15/Eif4ebp1/Rad51/Slit2/Xbp1	35
GO:0032269	negative regulation of cellular protein metabolic process	67/722	670/10670	0.000708756	0.00920733	0.00722331	Errfi1/Gas6/Cryab/Dusp6/Cav1/Ezr/Ppp1r15a/Thy1/Inpp5k/Hspb1/Timp4/Ecm1/Spry4/Sdcbp/Lats2/Ube2g2/Adarb1/Dnajc3/Igf1r/Mprip/Calr/Pml/Rock2/Fkbp1a/Per1/Serpine1/Pbk/Cast/Pbp2/Coro1c/Dvl1/Thbs1/Anxa2/Spry1/Dmd/Serpinb9b/A2m/Prnp/Prkar2a/Dusp1/Prex2/Serpinf1/Ptprj/Ube2b/Trib1/Mdm2/Hspa4/Gadd45g/App/Dusp4/Sh3bp5l/Gprc5a/Ube2j1/Serpinb6a/Klf15/Eif4ebp1/Myadm/Gba/Cd59a/Slit2/Timp3/Ywhab/Btg2/Xbp1/Chordc1…	67
GO:0042981	regulation of apoptotic process	93/722	997/10670	0.000729967	0.00942756	0.00739609	Itgb1/F2r/Aldh1a1/Sept4/Sgk1/Gas6/Folh1/Pim3/Cryab/Dap/Anxa1/Tsc22d3/Ptk2b/Ngfr/Hspb6/Dusp6/Cav1/Clcf1/Hspb1/Spop/Prdx5/Ace/Hspa5/Itga1/Lats2/Actn4/Sphk1/Nupr1/Map2k3/Dnajc3/Pla2g6/Kitl/Cdk1/Bcl2l1/Igf1r/Pml/Ramp2/Tgm2/Fbxo18/Ada/Col4a3/Myo18a/Sh3glb1/Pttg1ip/Serpine1/Nrp1/Maea/Cast/Txnip/Asns/Rapgef3/Mertk/E2f1/Ddr2/Tnfaip8/Lims2/Ikbkg/Top2a/Thbs1/Pde1a/Tpd52l1/Tgfb3/Tnfrsf12a/P4hb/Stat5a/Shc1/P…	93
GO:0044087	regulation of cellular component biogenesis	64/722	634/10670	0.000730148	0.00942756	0.00739609	Sgk1/Lcat/Sptan1/Cryab/Ptk2b/Cav1/Sorbs3/Ezr/Myo1c/Thy1/Plekhg2/Inpp5k/Ace/S100a10/Synpo/Sdcbp/Pla2g6/Iqgap2/Arpc2/Ripor2/Rock2/Trabd2b/Il1rap/Arpc1b/Sh3glb1/Tpm1/Nrp1/Slf2/Pdlim5/Oxtr/Rapgef3/Sdc4/Pdcd6ip/Coro1c/Clstn1/Fez2/Tgfb3/Mtpn/Smpd3/Rab3ip/Capzb/Ptprj/Enpp2/Sept7/Rhod/Ndel1/Cdt1/Dynll1/Palld/Sar1a/Lmod1/Spag5/Ercc1/Flna/Eif4ebp1/Myadm/Gba/Anln/Msn/Pak3/Slit2/Gsn/Cyr61/Arpc5	64
GO:0031346	positive regulation of cell projection organization	37/722	316/10670	0.000734867	0.00945975	0.00742134	Itgb1/Sgk1/Adamts1/Itga3/Ptk2b/Fzd1/Ngfr/Hspb1/P2ry2/Lcn2/Hspa5/Plxna2/Sphk1/Grn/Arpc2/Ripor2/Igf1r/Il1rap/Nrp1/Ache/Coro1c/Dvl1/Dmd/Tgfb3/Tnfrsf12a/Cntn1/Mapk6/Serpinf1/Camk1/Enpp2/Sept7/Ndel1/Trim67/Dynll1/Sema7a/Anln/Pak3	37
GO:0051988	regulation of attachment of spindle microtubules to kinetochore	5/722	12/10670	0.000742313	0.00949803	0.00745138	Racgap1/Cenpe/Spag5/Nek2/Ccnb1	5
GO:1990000	amyloid fibril formation	5/722	12/10670	0.000742313	0.00949803	0.00745138	Cryab/Fkbp1a/Mdm2/App/Gsn	5
GO:0051248	negative regulation of protein metabolic process	70/722	709/10670	0.000767975	0.00979688	0.00768582	Errfi1/Hbegf/Gas6/Cryab/Dusp6/Cav1/Ezr/Ppp1r15a/Thy1/Inpp5k/Hspb1/Timp4/Ecm1/Spry4/Sdcbp/Lats2/Ube2g2/Adarb1/Dnajc3/Igf1r/Mprip/Calr/Pml/Itm2a/Rock2/Fkbp1a/Per1/Serpine1/Pbk/Cast/Pbp2/Coro1c/Dvl1/Thbs1/Anxa2/Spry1/Dmd/Serpinb9b/A2m/Prnp/Prkar2a/Dusp1/Prex2/Serpinf1/Ptprj/Ube2b/Trib1/Mdm2/Hspa4/Gadd45g/App/Dusp4/Sh3bp5l/Gprc5a/Ube2j1/Serpinb6a/Klf15/Flna/Eif4ebp1/Myadm/Gba/Cd59a/Slit2/Timp3/Ywhab/…	70
GO:0030837	negative regulation of actin filament polymerization	9/722	38/10670	0.00077712	0.00985435	0.00773091	Sptan1/Arpc2/Tpm1/Mtpn/Capzb/Lmod1/Myadm/Slit2/Gsn	9
GO:1903670	regulation of sprouting angiogenesis	9/722	38/10670	0.00077712	0.00985435	0.00773091	Rhoj/Anxa1/Ngfr/Fgf1/Hdac7/Nrp1/Thbs1/Itga5/Hmox1	9
GO:0001755	neural crest cell migration	7/722	24/10670	0.000789113	0.00997664	0.00782685	Sema3e/Edn3/Kitl/Sema3f/Nrp1/Coro1c/Sema7a	7
