# Supplementary material for: Astrocytic cell adhesion genes linked to schizophrenia correlate with synaptic programs in neurons
Source: Cell Rep. Author manuscript; Available in PMC 2023 Dec 14. (PMC10721115; doi:10.1016/j.celrep.2022.111988)
Supplement: Supp file 14 [file NIHMS1946831-supplement-Supp_file_14.xlsx]

## Sheet: Sheet1
Table S11. Results for association between gene expression in glial cells and neuronal eigengene. Related to Figure 6.
external_gene_name	ensembl_gene_id	logFC	AveExpr	t	P.Value	adj.P.Val	B
Lif	ENSMUSG00000034394	-139.027	3.52345	-9.21973	4.06181e-10	4.72267e-06	-3.67591
Gnl3	ENSMUSG00000042354	-76.484	5.14199	-8.61082	1.76141e-09	1.02399e-05	-3.2704
Slc9a5	ENSMUSG00000014786	-131.088	1.93695	-8.00792	7.89817e-09	1.89636e-05	-4.1598
Morc4	ENSMUSG00000031434	-76.0114	4.25989	-7.91074	1.01036e-08	1.89636e-05	-3.58147
Cmtm5	ENSMUSG00000040759	201.935	3.61266	7.90657	1.02111e-08	1.89636e-05	-4.21349
Sorcs1	ENSMUSG00000043531	163.275	5.36864	7.88312	1.08385e-08	1.89636e-05	-3.7488
Slc15a2	ENSMUSG00000022899	260.488	4.64043	7.86269	1.1417e-08	1.89636e-05	-4.05018
Fosl1	ENSMUSG00000024912	-145.591	2.42603	-7.6937	1.75871e-08	2.28719e-05	-4.14211
Zhx1	ENSMUSG00000022361	64.1693	7.02	7.57534	2.38533e-08	2.28719e-05	-3.19645
Lrrc4b	ENSMUSG00000047085	129.212	5.87022	7.56778	2.43238e-08	2.28719e-05	-3.57342
P3h4	ENSMUSG00000006931	-70.6299	5.48149	-7.56034	2.47959e-08	2.28719e-05	-3.30816
Rpgrip1l	ENSMUSG00000033282	70.7648	3.70382	7.5597	2.4837e-08	2.28719e-05	-4.05396
Sox21	ENSMUSG00000061517	213.444	3.62642	7.5484	2.55728e-08	2.28719e-05	-4.22923
Eif4ebp1	ENSMUSG00000031490	-65.4715	5.2661	-7.46463	3.17699e-08	2.4984e-05	-3.36788
Zhx3	ENSMUSG00000035877	112.888	6.26498	7.45907	3.22318e-08	2.4984e-05	-3.44581
Pim1	ENSMUSG00000024014	-108.052	3.21874	-7.37525	4.00851e-08	2.91294e-05	-3.87647
Ankrd6	ENSMUSG00000040183	158.273	4.6619	7.33764	4.42169e-08	3.02418e-05	-3.92101
Prkcb	ENSMUSG00000052889	167.906	3.25967	7.28924	5.01781e-08	3.03943e-05	-4.25738
Il1r1	ENSMUSG00000026072	112.792	4.09593	7.28125	5.12394e-08	3.03943e-05	-4.01597
Ssbp4	ENSMUSG00000070003	63.782	5.37386	7.27355	5.22822e-08	3.03943e-05	-3.58315
Tst	ENSMUSG00000044986	173.57	5.36413	7.24848	5.5831e-08	3.09117e-05	-3.78448
Shisal1	ENSMUSG00000062760	187.997	2.9525	7.17336	6.80043e-08	3.59403e-05	-4.34542
Slc9a9	ENSMUSG00000031129	105.042	4.15564	7.12235	7.77776e-08	3.79119e-05	-3.98291
Pnmal2	ENSMUSG00000070802	103.339	3.93857	7.12002	7.82563e-08	3.79119e-05	-4.02412
Eif2b3	ENSMUSG00000028683	-64.1694	4.28409	-7.05919	9.18858e-08	4.14323e-05	-3.66745
Nop14	ENSMUSG00000036693	-62.8772	4.62229	-7.05606	9.265e-08	4.14323e-05	-3.5837
C130071C03Rik	ENSMUSG00000050334	171.659	3.7555	6.98483	1.11875e-07	4.53901e-05	-4.19639
Samd14	ENSMUSG00000047181	115.171	3.74722	6.97913	1.13577e-07	4.53901e-05	-4.10692
Slc4a3	ENSMUSG00000006576	102.143	5.15917	6.97857	1.13747e-07	4.53901e-05	-3.74801
Ap3b2	ENSMUSG00000062444	167.739	3.45014	6.96756	1.17115e-07	4.53901e-05	-4.2045
Ppp2r2b	ENSMUSG00000024500	107.285	5.21856	6.92722	1.30359e-07	4.8893e-05	-3.74064
Psd2	ENSMUSG00000024347	142.18	4.49932	6.90638	1.37782e-07	5.00621e-05	-3.94906
Gdpd2	ENSMUSG00000019359	183.292	3.76934	6.86699	1.53015e-07	5.39122e-05	-4.18695
Adcyap1r1	ENSMUSG00000029778	138.544	5.50101	6.85448	1.58198e-07	5.4099e-05	-3.72586
Taf4b	ENSMUSG00000054321	-82.1844	2.62309	-6.83235	1.67814e-07	5.53952e-05	-4.13137
Ccdc39	ENSMUSG00000027676	131.347	2.20036	6.82417	1.71517e-07	5.53952e-05	-4.40715
Aldoc	ENSMUSG00000017390	192.61	9.76263	6.76781	1.99386e-07	6.17995e-05	-3.4336
Unc13b	ENSMUSG00000028456	113.439	3.87772	6.75744	2.04994e-07	6.17995e-05	-4.09904
Shc3	ENSMUSG00000021448	152.822	4.2063	6.75327	2.07292e-07	6.17995e-05	-4.05987
Drc3	ENSMUSG00000056598	123.863	3.51504	6.71256	2.31169e-07	6.71949e-05	-4.15953
Kctd9	ENSMUSG00000034327	-70.0412	3.11761	-6.70325	2.37014e-07	6.72136e-05	-4.02353
Nnat	ENSMUSG00000067786	180.779	4.51549	6.67592	2.55039e-07	7.06033e-05	-4.0932
Msi2	ENSMUSG00000069769	64.6241	7.52643	6.66039	2.65898e-07	7.09025e-05	-3.28589
Nrxn1	ENSMUSG00000024109	170.111	6.95454	6.65701	2.68316e-07	7.09025e-05	-3.56499
Cyp2j9	ENSMUSG00000015224	198.798	3.45973	6.62706	2.90808e-07	7.51384e-05	-4.24978
Gadd45b	ENSMUSG00000015312	-109.638	5.53323	-6.61393	3.0126e-07	7.58979e-05	-3.43893
Six4	ENSMUSG00000034460	-81.1966	3.88879	-6.60672	3.07161e-07	7.58979e-05	-3.82274
Pgm1	ENSMUSG00000025791	61.2817	6.80359	6.59932	3.13331e-07	7.58979e-05	-3.36332
Jag2	ENSMUSG00000002799	-115.287	2.2011	-6.55255	3.55402e-07	8.36484e-05	-4.17222
Acss1	ENSMUSG00000027452	126.457	4.83944	6.54807	3.59716e-07	8.36484e-05	-3.90282
Rundc3a	ENSMUSG00000006575	129.418	4.77624	6.5278	3.79939e-07	8.49725e-05	-3.94402
Apln	ENSMUSG00000037010	181.923	4.08618	6.52771	3.80027e-07	8.49725e-05	-4.14168
Paqr8	ENSMUSG00000025931	87.4663	6.50476	6.49535	4.14722e-07	9.08701e-05	-3.48425
Frmpd1	ENSMUSG00000035615	121.213	4.06903	6.48888	4.22034e-07	9.08701e-05	-4.10675
Bdh1	ENSMUSG00000046598	-79.0534	3.81977	-6.47223	4.41452e-07	9.3323e-05	-3.8244
Cyp4f14	ENSMUSG00000024292	218.901	3.24818	6.46071	4.55419e-07	9.45563e-05	-4.32649
Als2cl	ENSMUSG00000044037	124.983	3.12902	6.44137	4.79893e-07	9.75853e-05	-4.24272
Sorbs1	ENSMUSG00000025006	86.0548	6.84394	6.43277	4.91182e-07	9.75853e-05	-3.43166
Mapk8ip1	ENSMUSG00000027223	91.729	6.49551	6.42978	4.95186e-07	9.75853e-05	-3.50937
Elp4	ENSMUSG00000027167	59.8786	4.84041	6.35217	6.11125e-07	0.000116584	-3.82677
Dmd	ENSMUSG00000045103	65.4319	6.55453	6.35186	6.1165e-07	0.000116584	-3.45035
Igsf10	ENSMUSG00000036334	195.531	3.74631	6.33859	6.34083e-07	0.000118911	-4.21035
Qk	ENSMUSG00000062078	60.0563	9.7884	6.32955	6.49844e-07	0.000119932	-3.41013
Simc1	ENSMUSG00000043183	-53.1173	3.95118	-6.31861	6.69453e-07	0.000119945	-3.8576
Smarcd3	ENSMUSG00000028949	93.9146	4.47686	6.318	6.70548e-07	0.000119945	-3.97924
Fgl2	ENSMUSG00000039899	146.061	3.98605	6.29461	7.14572e-07	0.000123469	-4.11319
Fam120c	ENSMUSG00000025262	94.3637	5.93698	6.29329	7.17134e-07	0.000123469	-3.61615
Kcnb1	ENSMUSG00000050556	98.5337	3.96407	6.28683	7.29858e-07	0.000123469	-4.07934
Abi2	ENSMUSG00000026782	43.1777	7.00367	6.28539	7.32723e-07	0.000123469	-3.36228
Plch1	ENSMUSG00000036834	170.376	4.05551	6.27889	7.45786e-07	0.000123875	-4.12515
Lrrc4	ENSMUSG00000049939	187.347	3.56598	6.26719	7.69918e-07	0.000124706	-4.2727
Gtpbp4	ENSMUSG00000021149	-52.7828	6.07268	-6.26608	7.72237e-07	0.000124706	-3.40118
B9d1	ENSMUSG00000001039	90.0623	4.05655	6.24485	8.18202e-07	0.000130318	-4.08189
H2az2	ENSMUSG00000041126	47.7556	5.78853	6.23141	8.48701e-07	0.000131687	-3.5807
Ptpn3	ENSMUSG00000038764	-58.7468	3.29921	-6.22932	8.53543e-07	0.000131687	-4.00199
Chl1	ENSMUSG00000030077	165.338	7.6924	6.22623	8.60771e-07	0.000131687	-3.54688
Chst2	ENSMUSG00000033350	125.34	8.19363	6.21635	8.84271e-07	0.000131904	-3.44181
Fabp7	ENSMUSG00000019874	173.332	8.11947	6.21609	8.84881e-07	0.000131904	-3.53829
Cnp	ENSMUSG00000006782	73.4766	6.00581	6.16456	1.01843e-06	0.00014989	-3.60702
Zbtb18	ENSMUSG00000063659	72.1061	6.42728	6.15767	1.03777e-06	0.000150357	-3.51474
Snx32	ENSMUSG00000056185	127.677	3.391	6.15187	1.05435e-06	0.000150357	-4.24272
Slc27a1	ENSMUSG00000031808	90.0225	6.35704	6.14396	1.07738e-06	0.000150357	-3.5555
Olfml1	ENSMUSG00000051041	171.728	4.32426	6.13617	1.10056e-06	0.000150357	-4.11174
Zfp606	ENSMUSG00000030386	91.831	4.51026	6.13449	1.10563e-06	0.000150357	-3.94849
Slc24a4	ENSMUSG00000041771	190.285	3.13372	6.133	1.11011e-06	0.000150357	-4.30177
Fam114a1	ENSMUSG00000029185	-61.6156	6.40848	-6.13234	1.11212e-06	0.000150357	-3.38628
Ulk4	ENSMUSG00000040936	129.564	3.88493	6.12339	1.13967e-06	0.00015231	-4.11251
Zfp521	ENSMUSG00000024420	62.5007	5.38416	6.10566	1.19626e-06	0.000158056	-3.70983
Amotl2	ENSMUSG00000032531	-82.609	7.59307	-6.09588	1.22871e-06	0.000160519	-3.35984
Pcdhb7	ENSMUSG00000045062	118.351	2.26501	6.08318	1.27213e-06	0.000164345	-4.42115
Mcf2l	ENSMUSG00000031442	143.209	3.12412	6.05803	1.36281e-06	0.000174126	-4.30918
Sema5b	ENSMUSG00000052133	143.121	2.35756	6.05368	1.37911e-06	0.000174293	-4.41112
Nalcn	ENSMUSG00000000197	191.477	4.10452	6.04666	1.40592e-06	0.00017577	-4.16624
Sox6	ENSMUSG00000051910	134.897	6.13419	6.03868	1.43697e-06	0.000177741	-3.67942
Gria1	ENSMUSG00000020524	188.863	3.04229	6.02387	1.4965e-06	0.00018211	-4.36697
Flt1	ENSMUSG00000029648	-96.083	2.79227	-6.02213	1.50362e-06	0.00018211	-4.12811
Lrriq1	ENSMUSG00000019892	145.22	2.26304	6.01068	1.55159e-06	0.000185983	-4.40791
Lfng	ENSMUSG00000029570	120.315	4.33371	6.00383	1.58098e-06	0.000186361	-4.05571
Plp1	ENSMUSG00000031425	161.733	4.83036	6.00249	1.5868e-06	0.000186361	-4.01449
Trim9	ENSMUSG00000021071	116.965	4.23087	5.98604	1.66005e-06	0.000193014	-4.0842
Sphk1	ENSMUSG00000061878	-115.346	3.34463	-5.97509	1.71069e-06	0.000196932	-3.97464
Magi2	ENSMUSG00000040003	136.852	3.83692	5.9686	1.74141e-06	0.000196975	-4.14279
Slc4a1ap	ENSMUSG00000029141	-42.7698	4.61991	-5.96786	1.74494e-06	0.000196975	-3.74666
Igsf11	ENSMUSG00000022790	142.013	6.19348	5.94303	1.86803e-06	0.000208843	-3.70207
Zswim5	ENSMUSG00000033948	92.8022	3.00743	5.93421	1.91388e-06	0.000211329	-4.28428
Crip2	ENSMUSG00000006356	132.229	6.38719	5.93179	1.92662e-06	0.000211329	-3.65557
Fat3	ENSMUSG00000074505	214.45	3.96225	5.92608	1.95711e-06	0.000212666	-4.202
Arrb1	ENSMUSG00000018909	103.145	5.89062	5.91506	2.01725e-06	0.000216544	-3.70066
Pfkm	ENSMUSG00000033065	74.6903	7.52856	5.91276	2.03004e-06	0.000216544	-3.43934
Mcee	ENSMUSG00000033429	84.1679	3.97823	5.90295	2.0855e-06	0.000220438	-4.12175
Smyd5	ENSMUSG00000033706	-59.1297	4.58423	-5.89438	2.13528e-06	0.000223665	-3.74543
Nlgn3	ENSMUSG00000031302	161.741	2.07866	5.88913	2.16631e-06	0.000223866	-4.43177
Arl1	ENSMUSG00000060904	-52.5029	7.30178	-5.88674	2.18059e-06	0.000223866	-3.38057
Myo16	ENSMUSG00000039057	144.794	2.99881	5.88435	2.19496e-06	0.000223866	-4.30926
Serpine1	ENSMUSG00000037411	-116.816	6.594	-5.87804	2.23339e-06	0.000224942	-3.47238
Alkbh1	ENSMUSG00000079036	-69.3053	3.75048	-5.87365	2.26055e-06	0.000224942	-3.94216
Lhfpl4	ENSMUSG00000042873	171.796	2.16479	5.87316	2.26354e-06	0.000224942	-4.4412
Cadps	ENSMUSG00000054423	136.001	6.05101	5.86693	2.3027e-06	0.000226894	-3.73068
Pxmp2	ENSMUSG00000029499	142.728	2.82563	5.86272	2.32949e-06	0.000227605	-4.35474
Lrrn2	ENSMUSG00000026443	146.107	4.37186	5.85656	2.36933e-06	0.000227666	-4.06205
Naglu	ENSMUSG00000001751	-69.3961	6.13397	-5.85496	2.3798e-06	0.000227666	-3.47494
Ggct	ENSMUSG00000002797	-73.3568	2.52116	-5.85358	2.38886e-06	0.000227666	-4.213
Lrp4	ENSMUSG00000027253	94.7383	7.43998	5.83886	2.48761e-06	0.00023515	-3.48889
Lrrc23	ENSMUSG00000030125	124.458	2.7141	5.82188	2.60673e-06	0.00024235	-4.35751
Pkig	ENSMUSG00000035268	49.0838	4.98861	5.82151	2.60936e-06	0.00024235	-3.82808
Itga9	ENSMUSG00000039115	116.01	2.82349	5.81916	2.62631e-06	0.00024235	-4.31899
Nlgn1	ENSMUSG00000063887	147.73	4.54282	5.80892	2.70142e-06	0.000246007	-4.07537
Rbm45	ENSMUSG00000042369	70.8631	4.25604	5.80227	2.75137e-06	0.000246007	-4.01578
Rab36	ENSMUSG00000020175	131.809	2.88737	5.80145	2.7576e-06	0.000246007	-4.32408
Mamdc2	ENSMUSG00000033207	156.737	3.80634	5.80043	2.76535e-06	0.000246007	-4.19884
Scrg1	ENSMUSG00000031610	179.845	4.27262	5.7996	2.77173e-06	0.000246007	-4.12685
Lancl2	ENSMUSG00000062190	45.3932	4.55072	5.7939	2.81554e-06	0.000247488	-3.92631
Fbln5	ENSMUSG00000021186	117.128	6.03031	5.79192	2.83098e-06	0.000247488	-3.71521
Iqck	ENSMUSG00000073856	103.333	3.30351	5.78797	2.86194e-06	0.000248327	-4.23707
Lsamp	ENSMUSG00000061080	156.47	4.64356	5.77525	2.96406e-06	0.000255282	-4.10016
Cdc16	ENSMUSG00000038416	-34.4517	6.65012	-5.76206	3.07386e-06	0.000262792	-3.43216
Sox2	ENSMUSG00000074637	132.733	6.91515	5.75049	3.17349e-06	0.00026933	-3.61392
Cdh22	ENSMUSG00000053166	128.485	3.25125	5.73974	3.26904e-06	0.000274219	-4.27111
Gpr88	ENSMUSG00000068696	175.693	2.02738	5.73872	3.27827e-06	0.000274219	-4.46409
Scaper	ENSMUSG00000034007	50.5412	5.09623	5.7321	3.33869e-06	0.000277278	-3.80987
Rsph9	ENSMUSG00000023966	121.924	3.73996	5.72288	3.42475e-06	0.000282408	-4.17166
Kctd13	ENSMUSG00000030685	-72.1591	3.84917	-5.71243	3.52493e-06	0.00028723	-3.92104
Tmem200c	ENSMUSG00000095407	101.792	2.25594	5.71162	3.53285e-06	0.00028723	-4.4052
Epha5	ENSMUSG00000029245	122.429	2.24362	5.70912	3.55733e-06	0.00028723	-4.42492
Fryl	ENSMUSG00000070733	49.0452	6.83129	5.70417	3.60624e-06	0.000289171	-3.50275
Tmem151a	ENSMUSG00000061451	-115.328	2.51781	-5.69968	3.65118e-06	0.000289796	-4.20073
Nr2f1	ENSMUSG00000069171	103.227	5.16905	5.69606	3.68785e-06	0.000289796	-3.89302
Vstm4	ENSMUSG00000050666	135.439	3.77905	5.69414	3.70754e-06	0.000289796	-4.18187
Pik3r1	ENSMUSG00000041417	99.2208	6.96614	5.69353	3.71374e-06	0.000289796	-3.57127
Colgalt2	ENSMUSG00000032649	175.55	2.72365	5.6731	3.92931e-06	0.00030308	-4.42671
Adcy6	ENSMUSG00000022994	-50.2004	6.11687	-5.67208	3.94034e-06	0.00030308	-3.50899
Kdelr2	ENSMUSG00000079111	-60.3082	7.20685	-5.67008	3.96217e-06	0.00030308	-3.43312
Paqr6	ENSMUSG00000041423	162.09	2.23802	5.66234	4.04787e-06	0.000306849	-4.4505
Mtmr2	ENSMUSG00000031918	-31.0786	6.33047	-5.6596	4.07861e-06	0.000306849	-3.48996
Adcy2	ENSMUSG00000021536	119.207	5.03555	5.65854	4.09061e-06	0.000306849	-3.93911
Tmem44	ENSMUSG00000022537	94.9724	4.00443	5.65437	4.138e-06	0.000308414	-4.11585
Fam189a2	ENSMUSG00000071604	129.101	4.21368	5.64571	4.23817e-06	0.000312135	-4.09806
P3h2	ENSMUSG00000038168	98.2275	3.58928	5.64542	4.24163e-06	0.000312135	-4.21034
Tmem108	ENSMUSG00000042757	143.269	3.74492	5.64168	4.28566e-06	0.000313392	-4.20439
Ccdc189	ENSMUSG00000057176	157.689	2.31592	5.63578	4.35617e-06	0.000315099	-4.39666
Prex2	ENSMUSG00000048960	145.811	6.63845	5.63519	4.36321e-06	0.000315099	-3.68173
Cetn2	ENSMUSG00000031347	57.1632	5.93646	5.62941	4.43353e-06	0.000318202	-3.66116
Apc2	ENSMUSG00000020135	73.3899	5.22943	5.6258	4.478e-06	0.000319422	-3.82381
Glb1l2	ENSMUSG00000036395	164.779	2.97213	5.61891	4.56406e-06	0.000323466	-4.3158
Napb	ENSMUSG00000027438	-84.4296	2.99304	-5.61684	4.59034e-06	0.000323466	-4.13913
Pcyox1l	ENSMUSG00000024579	89.1273	3.93524	5.61234	4.64778e-06	0.00032554	-4.16125
Zswim4	ENSMUSG00000035671	-50.6398	4.31904	-5.60978	4.6808e-06	0.00032589	-3.86157
Dpp8	ENSMUSG00000032393	38.9231	7.55547	5.6001	4.80775e-06	0.000332737	-3.45559
Tcf4	ENSMUSG00000053477	73.781	8.17135	5.59392	4.89067e-06	0.000336472	-3.47903
Srsf12	ENSMUSG00000054679	-92.7799	2.69825	-5.58866	4.96237e-06	0.000339113	-4.18848
Tafa5	ENSMUSG00000054863	92.1482	5.9961	5.58684	4.98738e-06	0.000339113	-3.70526
Gm16200	ENSMUSG00000081520	-215.294	0.612595	-5.57764	5.11597e-06	0.000345834	-4.47219
Haus3	ENSMUSG00000079555	-58.3212	3.61987	-5.56545	5.29155e-06	0.000354238	-4.03039
Dok1	ENSMUSG00000068335	-46.5959	4.77944	-5.56479	5.30123e-06	0.000354238	-3.76998
Tmem9b	ENSMUSG00000031021	44.3756	6.63963	5.5597	5.37643e-06	0.00035721	-3.54807
Pcdh9	ENSMUSG00000055421	116.045	4.35464	5.55651	5.42405e-06	0.000358326	-4.07893
Suz12	ENSMUSG00000017548	-45.3513	5.36007	-5.55054	5.51443e-06	0.000358538	-3.65369
Mb21d2	ENSMUSG00000051065	51.2574	4.23965	5.54923	5.53445e-06	0.000358538	-4.03608
Synpo2	ENSMUSG00000050315	142.841	4.68157	5.54828	5.54898e-06	0.000358538	-4.02863
Ift81	ENSMUSG00000029469	68.9409	4.81537	5.54818	5.55061e-06	0.000358538	-3.91311
Slc39a10	ENSMUSG00000025986	-53.9219	6.17103	-5.54396	5.61575e-06	0.000359991	-3.52789
Rom1	ENSMUSG00000071648	75.1447	4.15423	5.54272	5.63501e-06	0.000359991	-4.08072
Snn	ENSMUSG00000037972	63.7959	6.02166	5.53963	5.68341e-06	0.000361098	-3.6731
Itih3	ENSMUSG00000006522	279.636	5.17212	5.53539	5.75054e-06	0.000362554	-4.11288
Arx	ENSMUSG00000035277	153.016	4.32842	5.53375	5.77677e-06	0.000362554	-4.13858
Pou3f3	ENSMUSG00000045515	113.826	5.74434	5.53231	5.79987e-06	0.000362554	-3.78401
Tnfrsf12a	ENSMUSG00000023905	-109.18	5.98788	-5.52929	5.84859e-06	0.000362755	-3.57793
Galnt4	ENSMUSG00000090035	110.694	4.3129	5.52825	5.86548e-06	0.000362755	-4.10301
Tef	ENSMUSG00000022389	46.795	7.01861	5.52423	5.93113e-06	0.000363184	-3.51725
Naa25	ENSMUSG00000042719	-63.7056	4.92167	-5.52388	5.93678e-06	0.000363184	-3.73115
Tril	ENSMUSG00000043496	184.197	3.42432	5.52056	5.99167e-06	0.000363184	-4.32817
Enkur	ENSMUSG00000026679	168.116	2.36333	5.51875	6.02178e-06	0.000363184	-4.41325
Ndp	ENSMUSG00000040138	176.499	3.96492	5.51834	6.0286e-06	0.000363184	-4.25182
Tex9	ENSMUSG00000090626	70.6818	2.79537	5.51396	6.10221e-06	0.000364726	-4.32362
Acsbg1	ENSMUSG00000032281	159.488	7.04186	5.51309	6.11694e-06	0.000364726	-3.68186
Slc25a37	ENSMUSG00000034248	-72.2198	3.05197	-5.50996	6.1702e-06	0.000364746	-4.13251
Rnft2	ENSMUSG00000032850	88.5197	3.30471	5.50938	6.18002e-06	0.000364746	-4.25769
Insr	ENSMUSG00000005534	-45.9997	6.10232	-5.50618	6.235e-06	0.000366133	-3.54559
Arhgef26	ENSMUSG00000036885	92.5109	4.84756	5.49942	6.35292e-06	0.000371183	-3.98004
Nupr1	ENSMUSG00000030717	-117.651	4.82033	-5.49671	6.40071e-06	0.000372105	-3.75413
Ston2	ENSMUSG00000020961	135.061	5.44272	5.49047	6.51237e-06	0.000376713	-3.8955
Bet1l	ENSMUSG00000025484	-61.0844	5.42942	-5.47607	6.77757e-06	0.000390113	-3.64735
Zbtb11	ENSMUSG00000022601	-43.0818	4.90434	-5.46646	6.9603e-06	0.000397434	-3.75772
Wscd2	ENSMUSG00000063430	152.457	2.31754	5.4658	6.97312e-06	0.000397434	-4.41686
A830082K12Rik	ENSMUSG00000087143	105.687	2.97354	5.4584	7.11764e-06	0.000402897	-4.34478
Stmn3	ENSMUSG00000027581	161.524	2.88077	5.45735	7.13827e-06	0.000402897	-4.41709
Calm3	ENSMUSG00000019370	35.0339	9.21144	5.44696	7.34693e-06	0.00041267	-3.53518
Brinp2	ENSMUSG00000004031	149.06	1.96582	5.43467	7.60154e-06	0.000424919	-4.46734
Add1	ENSMUSG00000029106	41.5616	8.34053	5.42094	7.89658e-06	0.000438164	-3.49248
Jmjd6	ENSMUSG00000056962	-72.6255	4.11606	-5.41864	7.9469e-06	0.000438164	-3.89873
Mon2	ENSMUSG00000034602	-44.7729	6.92424	-5.41511	8.02506e-06	0.000438164	-3.49125
Gria2	ENSMUSG00000033981	132.216	4.92011	5.41483	8.03142e-06	0.000438164	-4.04143
Kndc1	ENSMUSG00000066129	190.627	1.49637	5.41389	8.05231e-06	0.000438164	-4.46771
Eif1a	ENSMUSG00000057561	-57.4837	6.17781	-5.41334	8.0646e-06	0.000438164	-3.55474
Gpr37l1	ENSMUSG00000026424	147.231	6.2098	5.41017	8.13593e-06	0.000439983	-3.80506
Pigh	ENSMUSG00000021120	81.3078	3.03475	5.40584	8.23424e-06	0.000443238	-4.3061
Mn1	ENSMUSG00000070576	89.119	4.58736	5.40328	8.29271e-06	0.000443312	-4.00737
Nae1	ENSMUSG00000031878	-38.1206	5.67676	-5.40142	8.33562e-06	0.000443312	-3.63314
Wfs1	ENSMUSG00000039474	-60.8206	4.88544	-5.4008	8.34999e-06	0.000443312	-3.75818
Nr2c2	ENSMUSG00000005893	41.1972	5.61249	5.39721	8.43348e-06	0.000445709	-3.73545
Cadm3	ENSMUSG00000005338	158.409	3.21385	5.39091	8.58228e-06	0.000451521	-4.3659
Slitrk2	ENSMUSG00000036790	144.661	4.51604	5.38618	8.69548e-06	0.000454643	-4.06856
Ccdc30	ENSMUSG00000028637	100.366	2.49564	5.38518	8.71983e-06	0.000454643	-4.36267
Nup88	ENSMUSG00000040667	-29.0087	5.94735	-5.38313	8.76949e-06	0.000455191	-3.60009
Abcb9	ENSMUSG00000029408	134.037	3.0108	5.38048	8.83413e-06	0.000456509	-4.36964
Dnm1	ENSMUSG00000026825	-108.268	2.63063	-5.37874	8.87689e-06	0.000456689	-4.17807
Nwd1	ENSMUSG00000048148	170.472	5.48987	5.37445	8.9833e-06	0.000457921	-3.93916
Adgrb1	ENSMUSG00000034730	84.3795	2.9585	5.37347	9.00774e-06	0.000457921	-4.30285
Dhrs4	ENSMUSG00000022210	145.316	3.30181	5.37302	9.019e-06	0.000457921	-4.31085
Naa60	ENSMUSG00000005982	41.5727	4.65395	5.37051	9.08195e-06	0.000458574	-3.95496
Fam124a	ENSMUSG00000035184	159.27	3.81215	5.36661	9.18067e-06	0.000458574	-4.20556
Gm26672	ENSMUSG00000097330	59.2877	3.10142	5.36361	9.25749e-06	0.000458574	-4.28275
Aldh3b1	ENSMUSG00000024885	126.619	3.36184	5.36352	9.25968e-06	0.000458574	-4.272
Prex1	ENSMUSG00000039621	94.0306	6.3549	5.36348	9.26083e-06	0.000458574	-3.69127
Dnali1	ENSMUSG00000042707	161.66	2.49415	5.36318	9.2685e-06	0.000458574	-4.39574
Marcks	ENSMUSG00000069662	50.1767	8.33777	5.36015	9.34687e-06	0.000460492	-3.50921
Spa17	ENSMUSG00000001948	110.173	2.4276	5.35241	9.54969e-06	0.000468499	-4.39883
Sybu	ENSMUSG00000022340	170.394	4.78833	5.34835	9.65779e-06	0.000471812	-4.05891
Anxa8	ENSMUSG00000021950	-133.106	1.17958	-5.33812	9.93588e-06	0.000483366	-4.40822
Ophn1	ENSMUSG00000031214	60.4365	4.4896	5.33382	1.00551e-05	0.000487128	-4.00895
Rab11b	ENSMUSG00000077450	55.9545	5.82072	5.32898	1.01913e-05	0.000491678	-3.73499
Vat1	ENSMUSG00000034993	-47.7274	7.27188	-5.32708	1.02451e-05	0.000492228	-3.50154
Cyfip1	ENSMUSG00000030447	37.8058	8.24598	5.31157	1.06956e-05	0.000511763	-3.5131
Arhgap12	ENSMUSG00000041225	64.3946	7.31662	5.30727	1.08242e-05	0.00051579	-3.56339
Sall1	ENSMUSG00000031665	127.002	3.75556	5.30458	1.09053e-05	0.000516917	-4.2453
Srp68	ENSMUSG00000020780	-52.2967	5.65309	-5.30354	1.09367e-05	0.000516917	-3.65134
Gm25992	ENSMUSG00000076392	-275.881	0.574416	-5.30075	1.10218e-05	0.000518829	-4.48796
Abcc5	ENSMUSG00000022822	-59.2641	5.47201	-5.29547	1.11846e-05	0.00052437	-3.67487
Nr1h3	ENSMUSG00000002108	156.424	2.77508	5.29095	1.1326e-05	0.000528865	-4.36972
Oplah	ENSMUSG00000022562	71.0909	5.5836	5.28245	1.15962e-05	0.000539314	-3.81475
Asb8	ENSMUSG00000048175	60.1419	5.15764	5.28006	1.16736e-05	0.000540751	-3.88048
Morn1	ENSMUSG00000029049	96.4602	2.35732	5.26775	1.20793e-05	0.000557326	-4.38619
Slc18b1	ENSMUSG00000037455	85.0473	3.51478	5.26438	1.2193e-05	0.000557957	-4.22303
Stxbp1	ENSMUSG00000026797	-48.6934	4.89666	-5.26385	1.22109e-05	0.000557957	-3.7977
Vasn	ENSMUSG00000039646	-84.9524	6.34166	-5.26302	1.22391e-05	0.000557957	-3.59158
Cspg5	ENSMUSG00000032482	84.961	7.385	5.26167	1.22849e-05	0.000557957	-3.59631
Rpl32-ps	ENSMUSG00000068969	-283.371	0.801083	-5.25188	1.26237e-05	0.00057111	-4.47425
Vim	ENSMUSG00000026728	60.9755	12.6957	5.24993	1.26923e-05	0.00057199	-3.85182
Arhgef19	ENSMUSG00000028919	110.729	3.60628	5.24812	1.27563e-05	0.000572044	-4.22575
Necap2	ENSMUSG00000028923	52.8019	6.49592	5.24711	1.27919e-05	0.000572044	-3.6444
Psd3	ENSMUSG00000030465	49.3165	6.44598	5.24466	1.28794e-05	0.000573751	-3.64419
Aldh7a1	ENSMUSG00000053644	40.8303	7.13624	5.2399	1.30507e-05	0.00057861	-3.56376
Adhfe1	ENSMUSG00000025911	176.335	3.67998	5.23773	1.31297e-05	0.00057861	-4.26752
Pcsk1n	ENSMUSG00000039278	126.501	5.112	5.23751	1.31378e-05	0.00057861	-3.98862
Nme7	ENSMUSG00000026575	59.0728	4.08349	5.234	1.32664e-05	0.000580939	-4.12223
Svbp	ENSMUSG00000028643	58.5207	3.81175	5.23334	1.32906e-05	0.000580939	-4.18058
Msra	ENSMUSG00000054733	98.5437	2.16402	5.22155	1.37333e-05	0.00059804	-4.45438
Wscd1	ENSMUSG00000020811	139.594	3.99216	5.21928	1.38199e-05	0.000599568	-4.19642
Cks2	ENSMUSG00000062248	-91.5889	2.18927	-5.21545	1.39678e-05	0.000603732	-4.28318
Nup210	ENSMUSG00000030091	127.237	2.28036	5.21345	1.40455e-05	0.000603741	-4.42422
Dsp	ENSMUSG00000054889	-148.104	1.32009	-5.21278	1.40719e-05	0.000603741	-4.38594
Chpf2	ENSMUSG00000038181	-42.1388	6.09706	-5.20644	1.43217e-05	0.000612199	-3.61011
Pax6	ENSMUSG00000027168	132.471	4.91159	5.20187	1.45048e-05	0.000617755	-4.03584
Kbtbd7	ENSMUSG00000043881	42.8139	4.8486	5.19813	1.46563e-05	0.000621741	-3.92838
Tsc22d4	ENSMUSG00000029723	59.0697	7.09773	5.19397	1.48266e-05	0.000621741	-3.60072
Prdm16	ENSMUSG00000039410	101.181	4.22969	5.19235	1.48933e-05	0.000621741	-4.12234
Adm	ENSMUSG00000030790	-78.2447	5.15369	-5.19215	1.49017e-05	0.000621741	-3.7397
Egr1	ENSMUSG00000038418	-89.0074	4.36084	-5.19188	1.4913e-05	0.000621741	-3.88092
Ppargc1a	ENSMUSG00000029167	121.801	2.98483	5.19173	1.49192e-05	0.000621741	-4.33149
Hecw2	ENSMUSG00000042807	67.3797	3.22227	5.1895	1.50119e-05	0.00062337	-4.26874
Phgdh	ENSMUSG00000053398	91.8416	6.00911	5.18779	1.50831e-05	0.000624097	-3.77617
Myh14	ENSMUSG00000030739	122.62	5.56123	5.17974	1.54243e-05	0.000635951	-3.8947
Acyp2	ENSMUSG00000060923	140.865	2.34063	5.17525	1.5618e-05	0.000641234	-4.44645
Gm5278	ENSMUSG00000057829	-368.468	1.84637	-5.17402	1.56715e-05	0.000641234	-4.37529
Tmem8	ENSMUSG00000024180	114.166	3.28959	5.17296	1.57179e-05	0.000641234	-4.28106
Dpysl5	ENSMUSG00000029168	106.023	4.08277	5.16913	1.5886e-05	0.000645826	-4.16453
Frem2	ENSMUSG00000037016	143.762	2.82455	5.16648	1.60031e-05	0.000648319	-4.34654
Fbxl12	ENSMUSG00000066892	-68.8663	2.95806	-5.16223	1.61934e-05	0.000653754	-4.16601
Alkbh8	ENSMUSG00000025899	-37.1999	4.19199	-5.15458	1.65412e-05	0.000665484	-3.9627
Chgb	ENSMUSG00000027350	160.869	1.52271	5.14661	1.69116e-05	0.000676309	-4.47945
Rusc2	ENSMUSG00000035969	-40.1343	5.70506	-5.14539	1.6969e-05	0.000676309	-3.68018
Gm5745	ENSMUSG00000066478	-295.236	1.00746	-5.14505	1.69848e-05	0.000676309	-4.46434
Smpd3	ENSMUSG00000031906	-87.0724	2.27998	-5.13493	1.74693e-05	0.000693228	-4.30142
Mrm3	ENSMUSG00000038046	-51.4066	3.12011	-5.12847	1.77859e-05	0.000700952	-4.18639
Sall3	ENSMUSG00000024565	123.297	2.64917	5.12782	1.78178e-05	0.000700952	-4.38526
Ppan	ENSMUSG00000004100	-59.4566	3.70326	-5.12728	1.78448e-05	0.000700952	-4.06162
Ptprz1	ENSMUSG00000068748	124.604	6.95774	5.12429	1.79937e-05	0.00070442	-3.71571
Trmt61a	ENSMUSG00000060950	-56.6747	4.07255	-5.11781	1.83206e-05	0.00071287	-3.97687
Herc3	ENSMUSG00000029804	64.13	5.28842	5.11758	1.83322e-05	0.00071287	-3.87493
Fkbp11	ENSMUSG00000003355	-82.923	3.02445	-5.1142	1.85053e-05	0.000717204	-4.17203
Ttc25	ENSMUSG00000006784	88.2411	2.61249	5.11084	1.86785e-05	0.00072151	-4.35651
Pde9a	ENSMUSG00000041119	73.7537	3.04031	5.1072	1.88686e-05	0.000726442	-4.31141
Gm16071	ENSMUSG00000081343	-273.837	0.75567	-5.10446	1.90129e-05	0.000729582	-4.48377
Gldc	ENSMUSG00000024827	111.473	6.79119	5.0992	1.92925e-05	0.000737875	-3.71239
Ctnnb1	ENSMUSG00000006932	32.3314	10.1463	5.09243	1.96591e-05	0.00074943	-3.68692
Vps35l	ENSMUSG00000030982	37.3663	6.74984	5.08726	1.99438e-05	0.000757798	-3.62793
Sec24d	ENSMUSG00000039234	-46.2885	6.25159	-5.08395	2.01279e-05	0.000760809	-3.61936
Srsf10	ENSMUSG00000028676	38.1564	6.07853	5.08318	2.01707e-05	0.000760809	-3.7155
Ephb6	ENSMUSG00000029869	118.511	4.30194	5.08193	2.0241e-05	0.000760809	-4.12396
Iqgap2	ENSMUSG00000021676	116.724	4.76861	5.08116	2.02847e-05	0.000760809	-4.04166
Dnah9	ENSMUSG00000056752	204.528	4.50266	5.07656	2.05453e-05	0.00076708	-4.14369
Gm5341	ENSMUSG00000062235	-197.182	3.14714	-5.07589	2.05839e-05	0.00076708	-4.13324
Plekha3	ENSMUSG00000002733	-38.8191	5.76459	-5.0747	2.06518e-05	0.000767151	-3.68615
Sh3glb2	ENSMUSG00000026860	86.2971	5.56999	5.07156	2.08329e-05	0.000771414	-3.86295
Gm4978	ENSMUSG00000062874	-271.793	0.754197	-5.06638	2.11352e-05	0.000778414	-4.48595
Suco	ENSMUSG00000040297	-44.8971	7.08114	-5.06393	2.12795e-05	0.000778414	-3.56844
Selenbp1	ENSMUSG00000068874	101.469	2.62633	5.06389	2.12819e-05	0.000778414	-4.37042
Gm12011	ENSMUSG00000082410	-273.096	0.77153	-5.06375	2.12897e-05	0.000778414	-4.48408
Phyhipl	ENSMUSG00000037747	137.999	3.48792	5.05873	2.15889e-05	0.000778877	-4.2975
Tmem109	ENSMUSG00000034659	-37.5293	5.20186	-5.05838	2.16103e-05	0.000778877	-3.77954
Spef2	ENSMUSG00000072663	185.584	1.93749	5.05821	2.16206e-05	0.000778877	-4.45841
Flot2	ENSMUSG00000061981	56.307	6.04185	5.05812	2.16256e-05	0.000778877	-3.74502
Nsg2	ENSMUSG00000020297	121.232	5.19583	5.05771	2.16504e-05	0.000778877	-3.98942
Ccdc65	ENSMUSG00000003354	108.385	2.43764	5.0566	2.17172e-05	0.000778877	-4.38883
Gm6311	ENSMUSG00000061833	-259.582	1.01257	-5.05571	2.17713e-05	0.000778877	-4.47294
Cmpk2	ENSMUSG00000020638	121.755	3.4742	5.05322	2.19222e-05	0.000780343	-4.27063
Gm13094	ENSMUSG00000082140	-285.419	1.00327	-5.05282	2.19465e-05	0.000780343	-4.47118
Tekt1	ENSMUSG00000020799	132.19	2.3853	5.04845	2.2215e-05	0.000787481	-4.42404
Txndc11	ENSMUSG00000022498	-51.1864	4.79963	-5.04306	2.25498e-05	0.00079692	-3.84144
Gm13321	ENSMUSG00000083547	-278.985	1.06698	-5.03824	2.28537e-05	0.000804547	-4.45763
Gm16082	ENSMUSG00000082967	-275.202	1.16263	-5.03745	2.2904e-05	0.000804547	-4.45847
Apmap	ENSMUSG00000033096	45.7409	5.49243	5.03619	2.29844e-05	0.000804939	-3.83532
Slc10a3	ENSMUSG00000032806	-40.6039	4.64588	-5.03337	2.31656e-05	0.000807778	-3.88194
Cfap52	ENSMUSG00000020904	158.602	1.46311	5.03276	2.32044e-05	0.000807778	-4.48505
Rhoq	ENSMUSG00000024143	-37.9259	6.95476	-5.02892	2.34535e-05	0.000813945	-3.57807
Rgs20	ENSMUSG00000002459	125.839	3.22269	5.02788	2.35216e-05	0.000813945	-4.33626
Syne3	ENSMUSG00000054150	-67.4485	2.50006	-5.02085	2.39856e-05	0.000826106	-4.29847
Gm4877	ENSMUSG00000078177	-261.326	0.66598	-5.01978	2.4057e-05	0.000826106	-4.4921
Gm13397	ENSMUSG00000083335	-304.768	1.15053	-5.01882	2.4121e-05	0.000826106	-4.45987
Trmt11	ENSMUSG00000019792	-49.0809	3.01858	-5.01828	2.41572e-05	0.000826106	-4.22071
Me3	ENSMUSG00000030621	106.216	3.67019	5.01141	2.46228e-05	0.000838005	-4.23056
Abcc1	ENSMUSG00000023088	-39.962	6.90606	-5.01103	2.46493e-05	0.000838005	-3.58448
Prodh	ENSMUSG00000003526	114.783	3.48052	5.00888	2.47964e-05	0.000839324	-4.28229
Dock7	ENSMUSG00000028556	50.2391	7.23199	5.00836	2.48325e-05	0.000839324	-3.61926
Acbd3	ENSMUSG00000026499	-50.2862	5.81341	-5.00345	2.51737e-05	0.000848389	-3.69028
Srebf1	ENSMUSG00000020538	63.6095	7.36291	4.99485	2.57825e-05	0.000866397	-3.63438
Gm16580	ENSMUSG00000089764	-160.47	2.58137	-4.99289	2.59236e-05	0.000867083	-4.26707
Eif4a3l1	ENSMUSG00000094973	-251.775	0.707298	-4.99112	2.60512e-05	0.000867083	-4.49096
Opcml	ENSMUSG00000062257	107.405	1.86549	4.98944	2.61728e-05	0.000867083	-4.47523
Gm14138	ENSMUSG00000081572	-241.748	2.12642	-4.98814	2.62679e-05	0.000867083	-4.34185
Shroom4	ENSMUSG00000068270	-73.8088	3.10159	-4.98744	2.63187e-05	0.000867083	-4.14991
Shisa9	ENSMUSG00000022494	142.795	2.97844	4.98738	2.63233e-05	0.000867083	-4.39128
Gm5766	ENSMUSG00000089645	-251.484	0.631467	-4.98736	2.6325e-05	0.000867083	-4.49472
Csrnp1	ENSMUSG00000032515	-80.8048	3.85631	-4.98071	2.68155e-05	0.000878375	-4.00579
Adgra1	ENSMUSG00000025475	158.418	4.32166	4.98029	2.68472e-05	0.000878375	-4.16782
Lpcat4	ENSMUSG00000027134	-85.2131	2.78633	-4.97966	2.68944e-05	0.000878375	-4.24551
Rpl36-ps8	ENSMUSG00000075390	-251.433	0.528356	-4.97809	2.70116e-05	0.00087973	-4.50086
Abcd2	ENSMUSG00000055782	169.124	2.15987	4.9769	2.71011e-05	0.00088018	-4.43706
Fndc5	ENSMUSG00000001334	84.0382	3.12751	4.97527	2.72238e-05	0.000880684	-4.29633
Cdr2	ENSMUSG00000030878	-71.9721	4.84333	-4.97433	2.72953e-05	0.000880684	-3.84815
Ahcyl1	ENSMUSG00000027893	-33.0499	7.43088	-4.97369	2.73439e-05	0.000880684	-3.57933
Lig3	ENSMUSG00000020697	-49.3613	5.1109	-4.96603	2.79324e-05	0.000894492	-3.80468
Plekha1	ENSMUSG00000040268	-55.9738	4.29067	-4.96467	2.8038e-05	0.000894492	-3.9419
Gdf15	ENSMUSG00000038508	-202.647	3.27854	-4.9646	2.80432e-05	0.000894492	-4.09098
Pepd	ENSMUSG00000063931	37.4322	5.70491	4.96413	2.80803e-05	0.000894492	-3.79949
Naa16	ENSMUSG00000022020	-76.9886	3.32124	-4.96038	2.83743e-05	0.000901156	-4.16218
Pygb	ENSMUSG00000033059	53.1665	9.02197	4.95949	2.84445e-05	0.000901156	-3.63408
Dnajc2	ENSMUSG00000029014	-43.9835	4.82091	-4.95636	2.86926e-05	0.000906545	-3.8619
Gm13804	ENSMUSG00000080802	-285.3	0.967445	-4.95433	2.88549e-05	0.000909204	-4.47653
Ttc30b	ENSMUSG00000075273	101.791	4.98982	4.95137	2.9093e-05	0.000914229	-3.99863
Rpl21-ps14	ENSMUSG00000062152	-251.596	0.710136	-4.9493	2.92613e-05	0.000917037	-4.49572
Gm15032	ENSMUSG00000081568	-276.008	0.814801	-4.94811	2.93583e-05	0.00091709	-4.48754
Tmed3	ENSMUSG00000032353	-38.0301	6.36175	-4.94641	2.94969e-05	0.00091709	-3.64058
Armcx4	ENSMUSG00000049804	-95.9682	3.01971	-4.94638	2.94996e-05	0.00091709	-4.19283
Ces1d	ENSMUSG00000056973	158.585	3.26242	4.9361	3.03544e-05	0.00094115	-4.31849
Chd1l	ENSMUSG00000028089	80.6432	3.28259	4.9329	3.0625e-05	0.000947012	-4.28774
Nudt6	ENSMUSG00000050174	92.9567	3.51096	4.92929	3.0934e-05	0.000952678	-4.27619
Kat2b	ENSMUSG00000000708	54.6589	6.67262	4.92885	3.09721e-05	0.000952678	-3.68926
Gm11472	ENSMUSG00000081946	-269.223	0.997123	-4.92424	3.13712e-05	0.000962408	-4.47952
Gm6568	ENSMUSG00000082002	-254.332	0.835198	-4.91885	3.1844e-05	0.000970445	-4.4883
Xrn1	ENSMUSG00000032410	-40.6164	5.00755	-4.91848	3.1877e-05	0.000970445	-3.83531
Hgf	ENSMUSG00000028864	192.946	4.79282	4.91841	3.18836e-05	0.000970445	-4.15478
Uap1	ENSMUSG00000026670	-81.9316	5.54498	-4.91417	3.22607e-05	0.000977066	-3.73991
Skida1	ENSMUSG00000054074	75.7251	3.69551	4.91107	3.254e-05	0.000977066	-4.2316
Cpox	ENSMUSG00000022742	-45.4859	3.79001	-4.91105	3.25413e-05	0.000977066	-4.07272
2010315B03Rik	ENSMUSG00000074829	146.419	2.4501	4.91079	3.25649e-05	0.000977066	-4.39553
Dgki	ENSMUSG00000038665	116.66	3.749	4.91063	3.25799e-05	0.000977066	-4.2197
Prdx2	ENSMUSG00000005161	38.3479	8.45774	4.91035	3.26053e-05	0.000977066	-3.6153
Dclk1	ENSMUSG00000027797	84.1557	8.21627	4.90719	3.28925e-05	0.000978757	-3.64397
Gmppb	ENSMUSG00000070284	-55.6104	4.7559	-4.90707	3.29033e-05	0.000978757	-3.87717
Trit1	ENSMUSG00000028653	-75.5522	3.96822	-4.90695	3.29143e-05	0.000978757	-4.02145
Zdhhc8	ENSMUSG00000060166	-44.1743	5.13925	-4.90514	3.30803e-05	0.000980451	-3.81535
Jakmip2	ENSMUSG00000024502	90.0607	2.78701	4.90449	3.31399e-05	0.000980451	-4.36981
Casp9	ENSMUSG00000028914	44.7699	3.97666	4.90324	3.32552e-05	0.000981365	-4.15201
Btg2	ENSMUSG00000020423	-66.0157	6.68259	-4.89851	3.36949e-05	0.000991364	-3.63276
Gm14156	ENSMUSG00000082689	-260.302	0.710676	-4.89777	3.37645e-05	0.000991364	-4.49411
Tsc22d2	ENSMUSG00000027806	-45.0367	5.8391	-4.895	3.40251e-05	0.000996499	-3.71231
Bdh2	ENSMUSG00000028167	100.121	3.77986	4.89057	3.44466e-05	0.00100631	-4.23093
Mak16	ENSMUSG00000031578	-43.7043	5.04402	-4.88934	3.45647e-05	0.00100723	-3.84048
Fem1al	ENSMUSG00000078157	-234.022	0.957308	-4.88456	3.5026e-05	0.00101812	-4.47738
Ccdc170	ENSMUSG00000019767	179.018	1.77098	4.88207	3.52698e-05	0.00102265	-4.45976
Ctnnd2	ENSMUSG00000022240	112.785	5.88112	4.88081	3.53928e-05	0.00102366	-3.87341
Gm11191	ENSMUSG00000081924	-210.732	1.75217	-4.87967	3.5505e-05	0.00102436	-4.40853
Pnrc2	ENSMUSG00000028675	37.7077	6.52022	4.87692	3.5778e-05	0.00102968	-3.70306
Rps16-ps3	ENSMUSG00000096258	-248.101	0.556463	-4.87357	3.61119e-05	0.001034	-4.50249
Dlgap1	ENSMUSG00000003279	86.1455	2.73672	4.87306	3.61634e-05	0.001034	-4.37814
Mfap3l	ENSMUSG00000031647	139.696	7.15161	4.87275	3.61948e-05	0.001034	-3.77079
Pitpnm2	ENSMUSG00000029406	54.6441	4.78163	4.86829	3.66459e-05	0.00104432	-4.00972
Dcaf10	ENSMUSG00000035572	-55.5201	4.87513	-4.86341	3.71453e-05	0.00105596	-3.85497
Fam117b	ENSMUSG00000041040	-29.4642	5.34877	-4.85846	3.76597e-05	0.00106337	-3.80399
Sox1	ENSMUSG00000096014	152.428	3.76215	4.85799	3.77084e-05	0.00106337	-4.25328
Thsd1	ENSMUSG00000031480	108.259	2.87238	4.85791	3.77171e-05	0.00106337	-4.39613
Pld2	ENSMUSG00000020828	60.4245	5.2953	4.85706	3.78063e-05	0.00106337	-3.91188
Mapk4	ENSMUSG00000024558	109.269	3.86274	4.85652	3.78631e-05	0.00106337	-4.21799
Gm12385	ENSMUSG00000082302	-252.232	0.610661	-4.85436	3.80905e-05	0.00106718	-4.50107
Pard6a	ENSMUSG00000005699	101.87	2.92053	4.85269	3.82678e-05	0.00106957	-4.34101
Vmac	ENSMUSG00000054723	86.895	3.94699	4.84748	3.88256e-05	0.00107532	-4.1785
Pitpna	ENSMUSG00000017781	47.4103	7.05185	4.84735	3.88399e-05	0.00107532	-3.66503
Kif27	ENSMUSG00000060176	138.068	2.03509	4.84714	3.8862e-05	0.00107532	-4.43652
Gm12469	ENSMUSG00000083624	-212.347	0.605395	-4.8455	3.904e-05	0.00107532	-4.49955
Slc13a3	ENSMUSG00000018459	116.622	3.73793	4.84477	3.91191e-05	0.00107532	-4.28587
Spty2d1	ENSMUSG00000049516	-58.1022	5.929	-4.84475	3.91209e-05	0.00107532	-3.70936
Gm5384	ENSMUSG00000080998	-271.673	0.95795	-4.84404	3.91979e-05	0.00107532	-4.48363
Aamdc	ENSMUSG00000035642	86.8678	4.73501	4.8439	3.92134e-05	0.00107532	-4.06323
Ntsr2	ENSMUSG00000020591	133.216	4.84524	4.84206	3.94139e-05	0.00107827	-4.11674
Vat1l	ENSMUSG00000046844	102.229	4.10121	4.83629	4.00507e-05	0.00109049	-4.22588
Zfp563	ENSMUSG00000067424	69.1848	2.66357	4.83556	4.01316e-05	0.00109049	-4.39135
Gm9613	ENSMUSG00000092409	-251.972	0.679374	-4.83529	4.01617e-05	0.00109049	-4.5011
Gm15149	ENSMUSG00000081942	-287.651	1.06251	-4.83463	4.02356e-05	0.00109049	-4.47471
Ppard	ENSMUSG00000002250	-65.3774	3.15765	-4.8329	4.04299e-05	0.00109063	-4.21346
Gm4919	ENSMUSG00000083379	-330.743	1.44208	-4.83233	4.04931e-05	0.00109063	-4.44481
Lratd1	ENSMUSG00000020607	133.978	5.97393	4.83208	4.05223e-05	0.00109063	-3.91178
Golga3	ENSMUSG00000029502	-54.3789	6.61351	-4.8289	4.08816e-05	0.00109776	-3.65049
Ccdc12	ENSMUSG00000019659	55.1725	3.57923	4.82646	4.11587e-05	0.00110265	-4.23582
NA	NA	-145.852	1.57534	-4.82554	4.12645e-05	0.00110278	-4.43286
Senp2	ENSMUSG00000022855	-33.6535	5.61706	-4.82436	4.14e-05	0.00110278	-3.763
Ndrg2	ENSMUSG00000004558	118.532	9.15701	4.8234	4.15102e-05	0.00110278	-3.70124
Stxbp5	ENSMUSG00000019790	-49.7359	4.46339	-4.82312	4.15427e-05	0.00110278	-3.93968
Pacrg	ENSMUSG00000037196	172.662	2.35852	4.82197	4.16749e-05	0.00110326	-4.42546
Nudt1	ENSMUSG00000036639	125.999	1.76342	4.81928	4.19875e-05	0.00110326	-4.45686
Acsl1	ENSMUSG00000018796	-62.3248	5.21948	-4.8185	4.20787e-05	0.00110326	-3.80786
Hmgn2	ENSMUSG00000003038	81.03	4.8055	4.81835	4.20967e-05	0.00110326	-4.02566
Mif4gd	ENSMUSG00000020743	62.0849	4.2048	4.8171	4.22426e-05	0.00110326	-4.12416
Cebpd	ENSMUSG00000071637	67.6488	7.39805	4.81701	4.2253e-05	0.00110326	-3.6757
Rfx2	ENSMUSG00000024206	96.8661	2.89138	4.81568	4.24097e-05	0.00110326	-4.32902
Cfap69	ENSMUSG00000040473	97.8084	2.45657	4.81565	4.24125e-05	0.00110326	-4.4099
Tspan12	ENSMUSG00000029669	91.867	6.19632	4.81411	4.25947e-05	0.00110326	-3.83328
Fam71e1	ENSMUSG00000051113	117.52	2.39073	4.81364	4.26497e-05	0.00110326	-4.43435
Gm11473	ENSMUSG00000083661	-281.549	0.979528	-4.81276	4.27547e-05	0.00110326	-4.48152
Lrrc1	ENSMUSG00000032352	58.582	4.411	4.81267	4.27648e-05	0.00110326	-4.101
Slc4a7	ENSMUSG00000021733	-43.48	5.83183	-4.81243	4.27942e-05	0.00110326	-3.73397
Tmem163	ENSMUSG00000026347	145.335	2.37027	4.80832	4.32847e-05	0.00111343	-4.42024
Rrp1b	ENSMUSG00000058392	-59.6173	3.59123	-4.79603	4.47867e-05	0.00114916	-4.10465
A430033K04Rik	ENSMUSG00000056014	119.208	2.64819	4.7948	4.49397e-05	0.00114916	-4.36229
Mgll	ENSMUSG00000033174	90.2101	7.24507	4.79447	4.49815e-05	0.00114916	-3.71215
Zfp423	ENSMUSG00000045333	51.4496	5.35915	4.79377	4.5069e-05	0.00114916	-3.90976
Atf6	ENSMUSG00000026663	-52.8644	5.96279	-4.79085	4.54359e-05	0.00115147	-3.71875
Tmem126a	ENSMUSG00000030615	41.3773	4.47135	4.79042	4.54893e-05	0.00115147	-4.08222
Slco1c1	ENSMUSG00000030235	206.197	4.02555	4.78978	4.55706e-05	0.00115147	-4.25345
Map3k6	ENSMUSG00000028862	-70.0015	2.41212	-4.7894	4.56187e-05	0.00115147	-4.32925
Gm14214	ENSMUSG00000098640	-271.415	0.864484	-4.78899	4.56704e-05	0.00115147	-4.49004
Slc25a32	ENSMUSG00000022299	-57.1829	4.23399	-4.78833	4.57536e-05	0.00115147	-3.99874
Clcn3	ENSMUSG00000004319	53.2212	7.47829	4.78621	4.60246e-05	0.00115578	-3.66238
Tomm70a	ENSMUSG00000022752	-36.4312	6.95177	-4.78405	4.63012e-05	0.00115622	-3.63867
Negr1	ENSMUSG00000040037	96.4302	4.99802	4.783	4.64356e-05	0.00115622	-4.04742
Pura	ENSMUSG00000043991	44.8898	7.89619	4.78283	4.64574e-05	0.00115622	-3.64183
Lrp3	ENSMUSG00000001802	51.7375	4.30321	4.78281	4.64609e-05	0.00115622	-4.10761
Gm7860	ENSMUSG00000082535	-247.711	0.98262	-4.7822	4.65392e-05	0.00115622	-4.48256
Hmga1	ENSMUSG00000046711	-90.0286	3.8352	-4.78063	4.6742e-05	0.00115878	-4.02914
Slc7a6	ENSMUSG00000031904	-51.1648	4.06883	-4.77965	4.68694e-05	0.00115947	-4.02813
Rsph4a	ENSMUSG00000039552	216.26	1.544	4.7788	4.69801e-05	0.00115974	-4.47937
Dock11	ENSMUSG00000031093	42.1386	5.55769	4.77782	4.71089e-05	0.00116046	-3.86344
Gm12389	ENSMUSG00000081352	-235.338	0.653057	-4.77587	4.73634e-05	0.00116341	-4.5029
Efhd1	ENSMUSG00000026255	128.521	2.82259	4.77538	4.74288e-05	0.00116341	-4.37089
Man1c1	ENSMUSG00000037306	41.9848	5.76283	4.77276	4.77748e-05	0.00116596	-3.83676
Stat1	ENSMUSG00000026104	85.0819	6.39409	4.77221	4.78472e-05	0.00116596	-3.80434
Rpgr	ENSMUSG00000031174	99.8032	3.53972	4.77197	4.78792e-05	0.00116596	-4.25571
Gm12838	ENSMUSG00000080142	-272.735	0.823498	-4.7711	4.79948e-05	0.00116596	-4.49471
Ankrd11	ENSMUSG00000035569	-34.2875	6.6033	-4.77006	4.81344e-05	0.00116596	-3.66254
Gm13437	ENSMUSG00000083431	-234.579	0.493511	-4.77005	4.81346e-05	0.00116596	-4.51114
Osbpl9	ENSMUSG00000028559	36.1713	6.86703	4.76775	4.84435e-05	0.001171	-3.68621
Gm2199	ENSMUSG00000083829	-184.896	1.03484	-4.76678	4.85734e-05	0.00117171	-4.47876
Pcdhb18	ENSMUSG00000048347	112.024	3.28403	4.7628	4.91138e-05	0.00118229	-4.30897
Ank2	ENSMUSG00000032826	55.9004	8.62566	4.75992	4.95075e-05	0.00118931	-3.66482
Coro2b	ENSMUSG00000041729	77.3665	3.20595	4.75833	4.97257e-05	0.00119139	-4.30471
Arsk	ENSMUSG00000021592	55.1443	4.34414	4.7578	4.97993e-05	0.00119139	-4.11699
Cep85	ENSMUSG00000037443	-52.4982	3.93421	-4.75496	5.01934e-05	0.00119836	-4.06066
Ssbp3	ENSMUSG00000061887	54.1484	6.04018	4.75283	5.04904e-05	0.00120145	-3.80215
Sez6	ENSMUSG00000000632	148.951	4.84856	4.75255	5.05298e-05	0.00120145	-4.09374
Dpysl2	ENSMUSG00000022048	65.0826	8.46434	4.75074	5.07842e-05	0.00120504	-3.66593
Gm13508	ENSMUSG00000084177	-236.184	0.435448	-4.74997	5.08933e-05	0.00120517	-4.51101
Mt2	ENSMUSG00000031762	100.479	8.1723	4.74722	5.12829e-05	0.00121043	-3.69878
Sco1	ENSMUSG00000069844	-38.8029	4.25465	-4.74693	5.13237e-05	0.00121043	-4.00424
Nmral1	ENSMUSG00000063445	80.3828	2.80695	4.74607	5.14458e-05	0.00121085	-4.37354
Prrc1	ENSMUSG00000024594	-60.428	4.68184	-4.74212	5.20127e-05	0.00122172	-3.90757
Fosl2	ENSMUSG00000029135	-58.4124	6.56438	-4.74088	5.21926e-05	0.00122347	-3.67648
Lrrc56	ENSMUSG00000038637	112.141	2.14602	4.73978	5.23521e-05	0.00122474	-4.42833
Ears2	ENSMUSG00000030871	-50.1904	3.06535	-4.73837	5.25568e-05	0.00122706	-4.23007
Zcchc12	ENSMUSG00000036699	83.2863	2.28609	4.73552	5.29738e-05	0.00123432	-4.40028
Spire1	ENSMUSG00000024533	52.5693	6.3121	4.73382	5.32247e-05	0.00123769	-3.77509
Stk38	ENSMUSG00000024006	56.8371	4.65404	4.73128	5.36011e-05	0.00124395	-4.05384
Gm14450	ENSMUSG00000081661	-279.602	1.0289	-4.72467	5.45928e-05	0.00126444	-4.48627
Tmem80	ENSMUSG00000025505	94.683	3.16828	4.71482	5.61046e-05	0.00129687	-4.31961
Vps41	ENSMUSG00000041236	36.7941	7.65985	4.71079	5.67349e-05	0.00130807	-3.65965
Wnt11	ENSMUSG00000015957	-149.141	0.616626	-4.70975	5.68984e-05	0.00130807	-4.47772
Chst10	ENSMUSG00000026080	89.5182	3.65506	4.70958	5.69264e-05	0.00130807	-4.26435
Otud4	ENSMUSG00000036990	-36.5127	6.484	-4.70651	5.74118e-05	0.00131598	-3.68776
Cadm1	ENSMUSG00000032076	99.102	6.83252	4.70598	5.74968e-05	0.00131598	-3.77452
Rapgef6	ENSMUSG00000037533	-42.0086	5.66497	-4.70113	5.82747e-05	0.00133116	-3.77888
Gm14816	ENSMUSG00000082505	-278.597	1.01923	-4.69993	5.84701e-05	0.001333	-4.48375
Scn1b	ENSMUSG00000019194	-44.5919	6.47102	-4.69811	5.87656e-05	0.00133712	-3.69018
Soga3	ENSMUSG00000038916	73.087	4.12408	4.69294	5.96138e-05	0.00135377	-4.16243
Gm12230	ENSMUSG00000082180	-237.468	0.543747	-4.6922	5.9735e-05	0.00135379	-4.51106
Poglut2	ENSMUSG00000026047	-80.0397	4.42343	-4.69153	5.98474e-05	0.00135379	-3.94922
Tmem229a	ENSMUSG00000048022	152.222	3.49071	4.68851	6.03508e-05	0.00135847	-4.33474
Marcksl1-ps4	ENSMUSG00000086265	-232.309	0.576378	-4.68846	6.03592e-05	0.00135847	-4.50934
Gm15604	ENSMUSG00000083422	-242.035	0.988054	-4.68818	6.04052e-05	0.00135847	-4.48837
Xdh	ENSMUSG00000024066	162.052	3.08933	4.68264	6.13395e-05	0.00137504	-4.37282
Ccdc96	ENSMUSG00000050677	176.491	1.449	4.68225	6.14064e-05	0.00137504	-4.48383
Erbin	ENSMUSG00000021709	43.2661	9.01738	4.68172	6.14965e-05	0.00137504	-3.69852
Rnd2	ENSMUSG00000001313	76.019	3.9286	4.67848	6.20517e-05	0.00138479	-4.20476
Cfap45	ENSMUSG00000026546	130.854	2.27171	4.67518	6.26213e-05	0.00139482	-4.39837
Arsi	ENSMUSG00000036412	-65.5044	3.78047	-4.67214	6.31513e-05	0.00140394	-4.06704
Nr6a1	ENSMUSG00000063972	-56.2979	2.45545	-4.66977	6.35667e-05	0.00141006	-4.3273
Snrpa1	ENSMUSG00000030512	-60.6777	4.90073	-4.66919	6.36692e-05	0.00141006	-3.89498
Efcab2	ENSMUSG00000026495	141.527	2.08744	4.66773	6.3927e-05	0.00141216	-4.45171
Gm11765	ENSMUSG00000081391	-259.377	0.73847	-4.667	6.40572e-05	0.00141216	-4.50233
Tbrg4	ENSMUSG00000000384	-67.4255	3.89219	-4.6666	6.41283e-05	0.00141216	-4.06581
Six5	ENSMUSG00000040841	-87.8276	3.07189	-4.66486	6.4439e-05	0.00141568	-4.2189
Mns1	ENSMUSG00000032221	183.956	1.68243	4.66434	6.45319e-05	0.00141568	-4.47151
Trim2	ENSMUSG00000027993	82.0467	7.01954	4.66277	6.4813e-05	0.00141917	-3.75154
Ttc30a1	ENSMUSG00000075271	78.0722	2.77842	4.66176	6.49937e-05	0.00141941	-4.34709
Gm11203	ENSMUSG00000083395	-232.943	0.987754	-4.66135	6.50678e-05	0.00141941	-4.48837
Dgkb	ENSMUSG00000036095	167.208	2.03379	4.65897	6.54989e-05	0.00142291	-4.48684
Smyd3	ENSMUSG00000055067	-47.0786	3.95168	-4.65878	6.55328e-05	0.00142291	-4.07352
Zfp263	ENSMUSG00000022529	-41.5977	4.65498	-4.65843	6.55958e-05	0.00142291	-3.94824
Apobec1	ENSMUSG00000040613	197.727	4.3932	4.65365	6.64719e-05	0.00143853	-4.1889
Wasf3	ENSMUSG00000029636	124.181	5.12668	4.65315	6.65631e-05	0.00143853	-4.03905
Rpl12-ps2	ENSMUSG00000083792	-300.766	1.27476	-4.65187	6.68002e-05	0.00143983	-4.46908
Gm15216	ENSMUSG00000080834	-237.933	0.429318	-4.65149	6.68711e-05	0.00143983	-4.51559
Vrk3	ENSMUSG00000002205	42.5843	4.32603	4.64994	6.71579e-05	0.00144334	-4.11275
Ocln	ENSMUSG00000021638	78.8737	3.93594	4.64906	6.73218e-05	0.00144419	-4.19622
Emc8	ENSMUSG00000031819	56.3815	4.91271	4.64633	6.78332e-05	0.00145075	-4.03086
Gm8858	ENSMUSG00000081877	-285.831	1.0862	-4.64552	6.79848e-05	0.00145075	-4.4832
Dnah6	ENSMUSG00000052861	217.578	1.1739	4.64543	6.80021e-05	0.00145075	-4.4982
Phlpp1	ENSMUSG00000044340	60.6491	6.766	4.64383	6.83052e-05	0.00145255	-3.75572
Gm15044	ENSMUSG00000083493	-244.019	0.599824	-4.64366	6.83364e-05	0.00145255	-4.50862
Gng2	ENSMUSG00000043004	139.703	3.50177	4.64103	6.88354e-05	0.00145833	-4.3038
Il33	ENSMUSG00000024810	194.677	4.35138	4.64091	6.88588e-05	0.00145833	-4.23658
1700003E16Rik	ENSMUSG00000030030	175.513	2.63251	4.63885	6.92532e-05	0.00146401	-4.39326
Slc25a18	ENSMUSG00000004902	187.698	4.25309	4.63777	6.94614e-05	0.00146575	-4.25669
Ermard	ENSMUSG00000036552	100.052	2.1523	4.63706	6.95983e-05	0.00146598	-4.42657
Epb41l4b	ENSMUSG00000028434	79.6474	3.32497	4.63465	7.00628e-05	0.00147309	-4.30345
Gm6096	ENSMUSG00000078380	-221.692	0.885879	-4.6299	7.09919e-05	0.00148692	-4.49525
Ddx56	ENSMUSG00000004393	-47.1312	5.66287	-4.62894	7.11804e-05	0.00148692	-3.79277
Procr	ENSMUSG00000027611	-83.3796	2.00549	-4.62868	7.12317e-05	0.00148692	-4.32862
Efhc1	ENSMUSG00000041809	132.944	3.13356	4.62832	7.13024e-05	0.00148692	-4.32528
Ssbp2	ENSMUSG00000003992	60.4374	4.85745	4.62803	7.13598e-05	0.00148692	-4.03531
Gm10161	ENSMUSG00000069196	-225.015	0.723961	-4.62628	7.17065e-05	0.00149147	-4.50064
Ralgapa2	ENSMUSG00000037110	-49.5834	4.21735	-4.62199	7.25639e-05	0.00150383	-4.01409
Gpd1	ENSMUSG00000023019	158.934	2.23136	4.62155	7.26526e-05	0.00150383	-4.41251
Syne4	ENSMUSG00000019737	-191.574	1.05578	-4.62137	7.26888e-05	0.00150383	-4.48674
Meis2	ENSMUSG00000027210	96.8458	6.19363	4.6192	7.31259e-05	0.00151019	-3.85647
Tspoap1	ENSMUSG00000034156	101.306	3.08265	4.6177	7.34307e-05	0.00151379	-4.34795
Tmem178b	ENSMUSG00000057716	128.461	2.00735	4.61525	7.39315e-05	0.00152067	-4.44653
Nfia	ENSMUSG00000028565	51.0325	6.24429	4.61479	7.40257e-05	0.00152067	-3.80778
Mgst3	ENSMUSG00000026688	130.838	3.42217	4.61291	7.44116e-05	0.0015259	-4.3189
Ttyh1	ENSMUSG00000030428	128.784	7.53371	4.61222	7.45542e-05	0.00152613	-3.78497
Aco1	ENSMUSG00000028405	33.0764	5.97368	4.61135	7.47334e-05	0.00152711	-3.82198
Nat8f1	ENSMUSG00000057103	210.809	1.95423	4.60637	7.57715e-05	0.00154347	-4.45491
Hepacam	ENSMUSG00000046240	136.848	6.30947	4.60586	7.58774e-05	0.00154347	-3.90006
Zfp330	ENSMUSG00000031711	-34.8226	5.47575	-4.60532	7.59922e-05	0.00154347	-3.82943
Gm13525	ENSMUSG00000082879	-198.643	0.546417	-4.6043	7.6207e-05	0.00154347	-4.50968
Pqbp1	ENSMUSG00000031157	37.9798	5.3915	4.60408	7.62526e-05	0.00154347	-3.91988
Ret	ENSMUSG00000030110	150.247	2.81556	4.60371	7.63307e-05	0.00154347	-4.4197
Kif1c	ENSMUSG00000020821	36.9793	8.06888	4.60283	7.65176e-05	0.00154457	-3.68349
Bysl	ENSMUSG00000023988	-39.1192	4.23298	-4.60073	7.69634e-05	0.00154705	-4.02135
Slc2a9	ENSMUSG00000005107	150.155	2.70197	4.59991	7.71381e-05	0.00154705	-4.41257
Ccne1	ENSMUSG00000002068	-74.1229	2.83391	-4.59979	7.71629e-05	0.00154705	-4.25673
Gm7670	ENSMUSG00000082608	-273.642	1.06334	-4.59966	7.71922e-05	0.00154705	-4.48572
Gstt3	ENSMUSG00000001665	154.748	3.4159	4.59899	7.73347e-05	0.00154705	-4.31687
Tsr1	ENSMUSG00000038335	-42.7855	4.57256	-4.5985	7.74389e-05	0.00154705	-3.9678
Gm7638	ENSMUSG00000080790	-278.713	1.44574	-4.59737	7.76818e-05	0.00154924	-4.455
S100a11-ps	ENSMUSG00000066457	-247.014	0.566569	-4.59622	7.79296e-05	0.00155132	-4.51243
Zfpm1	ENSMUSG00000049577	-67.261	3.37293	-4.59556	7.80725e-05	0.00155132	-4.17061
Ccdc148	ENSMUSG00000036641	157.294	1.72059	4.59503	7.81864e-05	0.00155132	-4.48548
Brd2	ENSMUSG00000024335	-65.8219	8.10649	-4.59294	7.86409e-05	0.00155768	-3.70395
Gm11462	ENSMUSG00000082924	-278.869	1.0097	-4.59093	7.90792e-05	0.0015637	-4.49006
Epb41l4a	ENSMUSG00000024376	83.2334	3.73857	4.5898	7.93273e-05	0.00156594	-4.24286
Spag6l	ENSMUSG00000022783	200.25	1.45595	4.58725	7.98895e-05	0.00157436	-4.469
Clcn4	ENSMUSG00000000605	157.582	5.99364	4.58656	8.00418e-05	0.0015747	-3.96049
Cep41	ENSMUSG00000029790	59.9357	2.86671	4.58314	8.08024e-05	0.00158169	-4.35579
Gm12892	ENSMUSG00000083679	102.165	4.74128	4.58216	8.10212e-05	0.00158169	-4.13624
Nr2e1	ENSMUSG00000019803	145.714	4.12112	4.58202	8.10534e-05	0.00158169	-4.2534
Znrd2	ENSMUSG00000079478	-54.7146	3.73008	-4.58149	8.11725e-05	0.00158169	-4.11932
S1pr3	ENSMUSG00000067586	85.4572	7.02185	4.58139	8.11948e-05	0.00158169	-3.77708
Polb	ENSMUSG00000031536	-31.1535	4.28297	-4.58095	8.12935e-05	0.00158169	-4.03673
Tmeff2	ENSMUSG00000026109	68.3454	5.38497	4.5807	8.13496e-05	0.00158169	-3.96421
Csdc2	ENSMUSG00000042109	84.0985	5.22521	4.57903	8.17269e-05	0.00158621	-4.00431
Cc2d2a	ENSMUSG00000039765	76.0731	4.7505	4.57846	8.1855e-05	0.00158621	-4.06127
Tspan7	ENSMUSG00000058254	104.055	8.56094	4.57785	8.19938e-05	0.00158626	-3.74214
Abhd3	ENSMUSG00000002475	69.6295	4.45006	4.57363	8.29572e-05	0.00160223	-4.13131
Zeb2	ENSMUSG00000026872	49.4927	6.71109	4.57107	8.35479e-05	0.00161096	-3.76243
Gabbr1	ENSMUSG00000024462	89.2134	6.25605	4.56913	8.39961e-05	0.00161693	-3.85921
Nfatc2ip	ENSMUSG00000030722	-106.5	2.63113	-4.56731	8.44207e-05	0.00162241	-4.29593
Wdr75	ENSMUSG00000025995	-39.9691	5.61166	-4.56671	8.45616e-05	0.00162244	-3.82076
Gm13140	ENSMUSG00000083027	-205.989	1.41342	-4.56422	8.51455e-05	0.00163002	-4.47225
Rftn2	ENSMUSG00000025978	57.9577	4.82426	4.56383	8.52373e-05	0.00163002	-4.04831
Gm12109	ENSMUSG00000081613	-335.247	1.67524	-4.56236	8.55836e-05	0.00163396	-4.44051
Kcnn3	ENSMUSG00000000794	107.105	3.16124	4.55958	8.62455e-05	0.00164269	-4.3546
Josd1	ENSMUSG00000022426	-25.6791	5.43895	-4.55925	8.63237e-05	0.00164269	-3.85034
Gm12390	ENSMUSG00000082008	-224.544	0.888724	-4.55853	8.64951e-05	0.00164327	-4.4905
Eif2s1	ENSMUSG00000021116	-31.7174	6.52948	-4.55732	8.67863e-05	0.00164611	-3.72172
Mast4	ENSMUSG00000034751	-77.6299	4.37529	-4.55432	8.75082e-05	0.0016571	-3.98607
Gatb	ENSMUSG00000028085	49.6186	3.97807	4.55285	8.78651e-05	0.00166115	-4.18538
Cfap43	ENSMUSG00000044948	155.882	1.74698	4.54957	8.86658e-05	0.00167357	-4.45939
Grwd1	ENSMUSG00000053801	-53.2142	4.04128	-4.54896	8.88147e-05	0.00167366	-4.08383
Glul	ENSMUSG00000026473	83.936	10.2194	4.54771	8.91227e-05	0.00167675	-3.80341
Mmd2	ENSMUSG00000039533	151.511	6.58932	4.54685	8.93348e-05	0.00167802	-3.91001
Mccc2	ENSMUSG00000021646	31.3505	5.11552	4.54437	8.995e-05	0.00168685	-3.97311
Amigo1	ENSMUSG00000050947	76.5191	4.37281	4.54241	9.04394e-05	0.00169266	-4.13803
Inka2	ENSMUSG00000048458	146.064	4.31577	4.54156	9.06531e-05	0.00169266	-4.19515
Dnaic2	ENSMUSG00000034706	174.004	1.8836	4.54138	9.06964e-05	0.00169266	-4.48364
Rrp15	ENSMUSG00000001305	-48.352	3.52932	-4.53838	9.14532e-05	0.00170164	-4.16914
Twnk	ENSMUSG00000025209	-54.8914	3.79528	-4.53708	9.1783e-05	0.00170164	-4.12758
Lhx2	ENSMUSG00000000247	129.765	5.50838	4.53692	9.18236e-05	0.00170164	-4.04174
Edem1	ENSMUSG00000030104	-43.671	5.94867	-4.53661	9.19013e-05	0.00170164	-3.78074
Rpl13-ps3	ENSMUSG00000059835	-204.382	1.13863	-4.53658	9.19095e-05	0.00170164	-4.48183
Larp1	ENSMUSG00000037331	-35.7984	6.33262	-4.53562	9.21522e-05	0.00170342	-3.74418
Pgam1-ps1	ENSMUSG00000083761	-273.67	1.85358	-4.535	9.23124e-05	0.00170345	-4.41142
Gm14056	ENSMUSG00000082647	-281.57	1.16356	-4.5341	9.25413e-05	0.00170345	-4.48077
Dusp1	ENSMUSG00000024190	-103.218	5.25939	-4.5339	9.25934e-05	0.00170345	-3.86156
Gm4294	ENSMUSG00000078377	-138.767	1.68449	-4.53261	9.29235e-05	0.00170457	-4.43865
Tuft1	ENSMUSG00000005968	-50.7413	4.43829	-4.53252	9.29474e-05	0.00170457	-4.01566
Acsf3	ENSMUSG00000015016	42.447	3.40103	4.5316	9.31819e-05	0.00170618	-4.27945
Cdkl3	ENSMUSG00000020389	44.2047	3.48832	4.52828	9.40425e-05	0.00171923	-4.2675
Stt3a	ENSMUSG00000032116	-41.0083	8.22703	-4.52576	9.47006e-05	0.00172855	-3.7131
Flnc	ENSMUSG00000068699	-93.9475	8.66093	-4.52447	9.50389e-05	0.001732	-3.76148
Rpsa-ps11	ENSMUSG00000082978	-245.22	0.959094	-4.52228	9.56161e-05	0.00173551	-4.49209
Gm13435	ENSMUSG00000083815	-239.138	0.490701	-4.52184	9.57318e-05	0.00173551	-4.5176
Arfgef2	ENSMUSG00000074582	-37.5713	6.35394	-4.52174	9.57575e-05	0.00173551	-3.74553
Syt5	ENSMUSG00000004961	83.955	3.53401	4.52147	9.58284e-05	0.00173551	-4.29933
Rpl23a-ps14	ENSMUSG00000083723	-326.457	1.64131	-4.52077	9.60139e-05	0.00173616	-4.44444
Ugt1a6a	ENSMUSG00000054545	206.939	3.76648	4.51592	9.73098e-05	0.00175687	-4.31428
Msi1	ENSMUSG00000054256	99.9047	4.39588	4.51235	9.8274e-05	0.0017689	-4.16597
Dclk2	ENSMUSG00000028078	106.11	4.2355	4.51233	9.82807e-05	0.0017689	-4.18017
Gpr176	ENSMUSG00000040133	-118.77	3.03441	-4.51167	9.84612e-05	0.00176941	-4.23662
NA	NA	157.509	2.23036	4.51096	9.86524e-05	0.00177011	-4.46121
Gm11509	ENSMUSG00000081304	-210.694	0.526521	-4.50876	9.92546e-05	0.00177817	-4.51315
Iqub	ENSMUSG00000046192	177.808	2.63546	4.50699	9.97429e-05	0.00178417	-4.39405
Septin9	ENSMUSG00000059248	49.5183	7.52152	4.50299	0.000100851	0.00179786	-3.72764
Pifo	ENSMUSG00000010136	172.614	0.855744	4.50272	0.000100926	0.00179786	-4.51478
Rxylt1	ENSMUSG00000034620	-40.7322	5.77441	-4.50255	0.000100972	0.00179786	-3.8119
Eif4g2	ENSMUSG00000005610	38.9994	9.24388	4.50149	0.00010127	0.0018004	-3.75611
Etf1	ENSMUSG00000024360	-31.7994	7.61523	-4.50067	0.000101499	0.00180173	-3.70103
S1pr1	ENSMUSG00000045092	96.1424	6.72369	4.49575	0.000102888	0.00182359	-3.83253
Gm11824	ENSMUSG00000082128	-311.043	1.64532	-4.4909	0.000104276	0.00184352	-4.45155
Chchd7	ENSMUSG00000042198	-45.7046	3.53797	-4.49071	0.000104329	0.00184352	-4.18039
Dhh	ENSMUSG00000023000	-94.6392	1.59985	-4.49002	0.000104529	0.00184425	-4.42164
Mpst	ENSMUSG00000071711	42.8351	5.36029	4.48802	0.000105109	0.00184894	-3.94622
Skil	ENSMUSG00000027660	-48.4661	6.44811	-4.48705	0.000105388	0.00184894	-3.74496
Tlk2	ENSMUSG00000020694	-31.9635	6.04522	-4.48699	0.000105408	0.00184894	-3.78559
Cdkn1a	ENSMUSG00000023067	-79.8972	7.51339	-4.48691	0.000105431	0.00184894	-3.72576
Pin1rt1	ENSMUSG00000074997	-279.814	1.14964	-4.48573	0.000105775	0.00185218	-4.48603
Rnf180	ENSMUSG00000021720	177.535	2.77141	4.48332	0.00010648	0.00186172	-4.40279
Fmn2	ENSMUSG00000028354	150.428	3.886	4.48076	0.000107236	0.00186936	-4.25247
Ttc8	ENSMUSG00000021013	45.4992	4.37504	4.48075	0.000107238	0.00186936	-4.11632
Lyar	ENSMUSG00000067367	-61.2081	3.01355	-4.47824	0.000107985	0.00187955	-4.26836
Gm8503	ENSMUSG00000082244	-218.993	0.665731	-4.47751	0.000108203	0.00188054	-4.50842
Dlst	ENSMUSG00000004789	-31.5185	6.77327	-4.47664	0.000108463	0.00188223	-3.7254
Ncald	ENSMUSG00000051359	106.897	4.0508	4.47383	0.000109307	0.00189224	-4.23193
Gramd1a	ENSMUSG00000001248	-58.6999	5.16767	-4.47364	0.000109365	0.00189224	-3.89318
Lcat	ENSMUSG00000035237	173.474	3.16867	4.47177	0.000109932	0.00189666	-4.43029
BC029722	ENSMUSG00000074649	82.4514	3.94142	4.47172	0.000109946	0.00189666	-4.21838
Pnpla7	ENSMUSG00000036833	58.0369	4.95692	4.46932	0.000110677	0.00190517	-4.04003
Gnptg	ENSMUSG00000035521	75.1898	4.532	4.46902	0.000110768	0.00190517	-4.13129
Aplp1	ENSMUSG00000006651	-73.3104	5.74184	-4.46646	0.000111556	0.0019131	-3.81635
Fuom	ENSMUSG00000025466	140.822	2.25958	4.46645	0.000111558	0.0019131	-4.43393
Gm5873	ENSMUSG00000093651	-203.087	1.52291	-4.46521	0.00011194	0.00191683	-4.45598
Sdsl	ENSMUSG00000029596	97.2796	2.86937	4.46276	0.000112699	0.00192515	-4.38851
Rpl30-ps2	ENSMUSG00000090007	-261.986	1.75267	-4.46258	0.000112757	0.00192515	-4.43323
Rpl35a-ps5	ENSMUSG00000093885	-242.853	1.35006	-4.46137	0.000113132	0.00192871	-4.47404
Ier3	ENSMUSG00000003541	-56.5734	6.15267	-4.46006	0.000113542	0.00193288	-3.77606
E2f3	ENSMUSG00000016477	-30.8899	4.70186	-4.45836	0.000114078	0.00193706	-3.98548
Sec23a	ENSMUSG00000020986	-41.0423	7.37809	-4.45822	0.000114121	0.00193706	-3.71464
Hey1	ENSMUSG00000040289	71.4441	5.20141	4.45327	0.000115692	0.00196085	-4.0141
Nploc4	ENSMUSG00000039703	-45.2201	5.98886	-4.45161	0.000116223	0.00196699	-3.79711
Luzp1	ENSMUSG00000001089	-45.3581	6.23246	-4.45059	0.000116548	0.00196964	-3.77175
Gm13182	ENSMUSG00000082580	-231.323	0.517171	-4.447	0.00011771	0.00198494	-4.51822
Noc2l	ENSMUSG00000095567	-40.8783	5.01477	-4.44674	0.000117795	0.00198494	-3.92626
Dynll1	ENSMUSG00000009013	33.7811	6.92137	4.44305	0.000119	0.00200234	-3.76236
Gprc5c	ENSMUSG00000051043	-63.9444	3.59602	-4.44228	0.000119252	0.00200368	-4.13101
Wdr34	ENSMUSG00000039715	73.054	4.43121	4.44053	0.00011983	0.00201049	-4.12545
Gm12760	ENSMUSG00000083434	-293.671	1.26729	-4.43691	0.000121033	0.00202503	-4.47973
Dnah5	ENSMUSG00000022262	186.584	1.64525	4.43687	0.000121046	0.00202503	-4.46656
Phkg1	ENSMUSG00000025537	181.104	1.82737	4.43626	0.000121251	0.00202555	-4.46368
Gm13216	ENSMUSG00000082013	-215.213	0.926804	-4.43109	0.000122991	0.00205122	-4.50118
Ap1s2	ENSMUSG00000031367	58.9176	5.66147	4.42993	0.000123386	0.00205122	-3.94223
Snph	ENSMUSG00000027457	56.3574	3.2382	4.42967	0.000123473	0.00205122	-4.34154
Ddrgk1	ENSMUSG00000068290	40.6345	5.86507	4.42894	0.000123722	0.00205122	-3.88137
Slain2	ENSMUSG00000036087	-36.67	5.72508	-4.42865	0.000123822	0.00205122	-3.83489
Fam160a1	ENSMUSG00000051000	-50.4869	3.0385	-4.42858	0.000123846	0.00205122	-4.26056
Nup160	ENSMUSG00000051329	-44.2141	4.89601	-4.4264	0.000124594	0.00205961	-3.95221
Clstn1	ENSMUSG00000039953	32.0422	8.59838	4.42607	0.000124707	0.00205961	-3.74204
Pou3f2	ENSMUSG00000095139	153.952	3.00835	4.42453	0.000125237	0.00206543	-4.3859
Fkbp8	ENSMUSG00000019428	40.1523	7.68965	4.42103	0.000126449	0.00207736	-3.73586
Cxcr4	ENSMUSG00000045382	77.6687	3.97031	4.42097	0.000126471	0.00207736	-4.19717
Met	ENSMUSG00000009376	-49.6501	5.70483	-4.4209	0.000126496	0.00207736	-3.83466
Ppm1e	ENSMUSG00000046442	60.9154	2.88223	4.41924	0.000127077	0.00208396	-4.36607
Cmbl	ENSMUSG00000022235	60.3109	2.44414	4.41856	0.000127315	0.00208491	-4.38655
Lrrc61	ENSMUSG00000073096	143.784	2.13286	4.41793	0.000127538	0.00208563	-4.45343
Hint2	ENSMUSG00000028470	44.2465	4.41561	4.41676	0.00012795	0.00208943	-4.13486
Mier2	ENSMUSG00000042570	-50.086	3.10856	-4.41478	0.000128648	0.00209789	-4.2563
Map3k19	ENSMUSG00000051590	192.333	1.49926	4.41381	0.000128993	0.00210057	-4.4783
Tox3	ENSMUSG00000043668	109.952	2.65074	4.41068	0.000130112	0.00211449	-4.43077
Fam107a	ENSMUSG00000021750	152.802	6.53303	4.4104	0.000130212	0.00211449	-3.94118
Katnal2	ENSMUSG00000025420	178.903	2.13176	4.40876	0.000130801	0.0021211	-4.44782
Zcchc17	ENSMUSG00000028772	35.4049	5.42	4.40596	0.000131814	0.00213453	-3.95494
Nfya	ENSMUSG00000023994	-57.1124	4.06309	-4.4051	0.000132129	0.00213667	-4.07222
Rad18	ENSMUSG00000030254	-69.27	2.95597	-4.40291	0.000132927	0.00214658	-4.29685
Rpl21-ps12	ENSMUSG00000058700	-306.183	1.51401	-4.40151	0.000133443	0.00214911	-4.46417
Rpl21-ps9	ENSMUSG00000084017	-300.308	1.39044	-4.40132	0.000133512	0.00214911	-4.47306
Pofut2	ENSMUSG00000020260	-39.6382	6.41673	-4.40098	0.000133638	0.00214911	-3.76885
Krcc1	ENSMUSG00000053012	56.172	5.62592	4.39897	0.000134378	0.00215803	-3.94619
Rnd1	ENSMUSG00000054855	-83.268	4.79333	-4.39667	0.000135232	0.00216874	-3.94938
Dusp10	ENSMUSG00000039384	-58.1921	3.94319	-4.39578	0.000135565	0.00217109	-4.09932
Ppp1r3c	ENSMUSG00000067279	79.6395	5.63193	4.39426	0.000136133	0.0021772	-3.96786
Plxna1	ENSMUSG00000030084	-27.8958	6.67223	-4.39286	0.000136661	0.0021803	-3.75417
Yars	ENSMUSG00000028811	-36.848	6.20068	-4.39199	0.000136989	0.0021803	-3.79215
Mlst8	ENSMUSG00000024142	42.375	3.51708	4.39163	0.000137124	0.0021803	-4.26579
Tnik	ENSMUSG00000027692	78.1455	6.38937	4.3916	0.000137136	0.0021803	-3.8726
P4ha1	ENSMUSG00000019916	-62.9321	8.40856	-4.39126	0.000137265	0.0021803	-3.76331
Arid5b	ENSMUSG00000019947	-34.3636	5.58902	-4.39033	0.000137618	0.00218292	-3.8631
Rps15a-ps1	ENSMUSG00000056877	-334.24	1.84746	-4.38886	0.000138177	0.00218645	-4.43738
Atad3a	ENSMUSG00000029036	-40.2427	5.06033	-4.38875	0.000138216	0.00218645	-3.93901
Paqr7	ENSMUSG00000037348	48.4338	5.37927	4.38682	0.000138953	0.00219512	-3.97558
Gls2	ENSMUSG00000044005	-136.347	1.66453	-4.38507	0.000139624	0.00220273	-4.44722
Trim68	ENSMUSG00000073968	66.3884	2.5979	4.38345	0.000140248	0.00220866	-4.38191
Iqsec1	ENSMUSG00000034312	47.1389	6.23466	4.38311	0.00014038	0.00220866	-3.85535
Egr2	ENSMUSG00000037868	-80.6319	2.32311	-4.38126	0.000141098	0.00221695	-4.32972
Rps15a-ps8	ENSMUSG00000084403	-337.256	1.81009	-4.38048	0.000141403	0.00221875	-4.43843
Rbm24	ENSMUSG00000038132	97.3695	2.82362	4.37596	0.000143173	0.00224349	-4.38483
Ivd	ENSMUSG00000027332	46.5995	6.52551	4.37408	0.000143916	0.0022521	-3.82409
Cfap126	ENSMUSG00000026649	179.724	1.92301	4.37355	0.000144128	0.00225239	-4.44131
Npas3	ENSMUSG00000021010	151.252	5.33322	4.37123	0.000145051	0.00226337	-4.07708
Gm5518	ENSMUSG00000068466	-191.699	1.04324	-4.3708	0.00014522	0.00226337	-4.49743
Ltv1	ENSMUSG00000019814	-40.7115	4.2612	-4.37006	0.00014552	0.002265	-4.06856
Pidd1	ENSMUSG00000025507	-52.0742	2.65857	-4.3685	0.000146145	0.00227029	-4.32728
Fis1	ENSMUSG00000019054	46.5783	6.57554	4.36824	0.00014625	0.00227029	-3.81964
Smarca2	ENSMUSG00000024921	42.6809	6.92078	4.36319	0.000148295	0.00229898	-3.7873
Tent5c	ENSMUSG00000044468	86.4483	2.56802	4.36261	0.000148534	0.00229961	-4.39455
Pnma2	ENSMUSG00000046204	127.492	2.53604	4.36212	0.000148736	0.00229967	-4.45954
Id4	ENSMUSG00000021379	90.7374	5.26653	4.35996	0.00014962	0.00231026	-4.0461
Septin8	ENSMUSG00000018398	32.6347	7.73534	4.35699	0.000150848	0.00232519	-3.7468
Gm12989	ENSMUSG00000083678	-155.133	1.95052	-4.35643	0.000151081	0.00232519	-4.41989
1110051M20Rik	ENSMUSG00000040591	62.2134	6.29418	4.35618	0.000151186	0.00232519	-3.86864
Gm12732	ENSMUSG00000082646	-290.971	1.54273	-4.35565	0.000151407	0.00232551	-4.46249
Shq1	ENSMUSG00000035378	-56.8289	2.80319	-4.35505	0.000151657	0.00232627	-4.32589
Tango2	ENSMUSG00000013539	46.7646	3.7915	4.35414	0.000152039	0.00232861	-4.23922
Gfer	ENSMUSG00000040888	-33.1457	5.43842	-4.35373	0.00015221	0.00232861	-3.89229
Gm27529	ENSMUSG00000098281	-204.508	1.06271	-4.35134	0.000153212	0.00234086	-4.4887
Hdac11	ENSMUSG00000034245	72.1449	4.34852	4.35016	0.000153713	0.00234543	-4.16024
Pipox	ENSMUSG00000017453	185.112	2.77258	4.34778	0.000154721	0.00235772	-4.38933
Gne	ENSMUSG00000028479	-43.2034	5.32802	-4.34657	0.000155239	0.00235782	-3.90132
Pck2	ENSMUSG00000040618	-56.2144	5.05613	-4.34651	0.000155263	0.00235782	-3.92857
Sptssa	ENSMUSG00000044408	46.4749	5.44042	4.34634	0.000155336	0.00235782	-3.9699
Adgrg1	ENSMUSG00000031785	84.1699	5.76783	4.3454	0.00015574	0.00235901	-3.96361
Gm17450	ENSMUSG00000091419	-233.603	1.11037	-4.34521	0.00015582	0.00235901	-4.49021
Nkd2	ENSMUSG00000021567	-144.812	1.82863	-4.34467	0.000156053	0.00235946	-4.40644
Astn2	ENSMUSG00000028373	155.019	2.42877	4.34283	0.000156845	0.0023659	-4.43919
Zfp870	ENSMUSG00000095325	88.6526	2.96554	4.34273	0.000156885	0.0023659	-4.36351
Alx1	ENSMUSG00000036602	-136.441	1.11906	-4.34222	0.000157106	0.00236616	-4.45184
Lrrn3	ENSMUSG00000036295	188.926	3.02038	4.34105	0.000157612	0.00237071	-4.41622
Rpl26-ps4	ENSMUSG00000059150	-256.005	1.23621	-4.34032	0.000157931	0.00237243	-4.48329
Anp32a	ENSMUSG00000032249	44.7067	7.19348	4.3397	0.000158198	0.00237244	-3.77996
Eef1aknmt	ENSMUSG00000026694	-40.1754	3.70867	-4.33938	0.00015834	0.00237244	-4.16051
Cfap44	ENSMUSG00000071550	169.218	1.88409	4.33792	0.000158975	0.00237889	-4.43914
Ncam1	ENSMUSG00000039542	64.089	7.61561	4.33554	0.00016002	0.00239146	-3.77897
Sra1	ENSMUSG00000006050	-36.2186	6.03003	-4.33375	0.00016081	0.00239766	-3.82328
D3Ertd751e	ENSMUSG00000025766	155.413	2.38892	4.33367	0.000160847	0.00239766	-4.41115
Nupl1	ENSMUSG00000063895	-27.2207	5.10389	-4.33093	0.000162062	0.00241267	-3.94754
Txnl1	ENSMUSG00000024583	-28.9821	7.27861	-4.32923	0.000162821	0.00242086	-3.74723
Ptprn2	ENSMUSG00000056553	187.778	3.30382	4.32715	0.000163756	0.00243136	-4.40644
Gm15066	ENSMUSG00000083200	-234.179	1.11121	-4.32673	0.000163945	0.00243136	-4.49003
Kctd21	ENSMUSG00000044952	87.6712	3.30846	4.32555	0.000164479	0.00243617	-4.30695
Pcdhb14	ENSMUSG00000044043	87.708	2.42599	4.32466	0.000164883	0.00243905	-4.44281
Capza2	ENSMUSG00000015733	17.9288	7.9946	4.32415	0.000165112	0.00243933	-3.7505
Btbd19	ENSMUSG00000073771	-61.5816	2.47311	-4.32271	0.000165769	0.00244593	-4.35786
Gm11263	ENSMUSG00000083496	-177.297	1.01876	-4.3219	0.00016614	0.0024483	-4.4945
Mgst2	ENSMUSG00000074604	-115.043	1.55776	-4.32136	0.000166382	0.00244877	-4.45966
Mt3	ENSMUSG00000031760	106.699	8.7002	4.31592	0.000168891	0.00248092	-3.81019
Crabp2	ENSMUSG00000004885	-176.68	2.67501	-4.3157	0.000168994	0.00248092	-4.27468
Ahctf1	ENSMUSG00000026491	-27.888	5.94552	-4.31406	0.000169756	0.00248608	-3.84111
Togaram2	ENSMUSG00000045761	157.403	1.30185	4.31365	0.000169951	0.00248608	-4.48941
Gm14513	ENSMUSG00000080811	-310.307	1.82576	-4.31302	0.000170243	0.00248608	-4.44321
Mllt10	ENSMUSG00000026743	-33.6835	4.54709	-4.31291	0.000170295	0.00248608	-4.03599
Mageh1	ENSMUSG00000047238	53.1344	4.80285	4.31265	0.000170414	0.00248608	-4.1
Ctxn1	ENSMUSG00000048644	178.579	3.10925	4.31104	0.000171175	0.00249114	-4.381
D6Wsu163e	ENSMUSG00000030347	47.7457	4.15006	4.311	0.000171189	0.00249114	-4.18582
Lrrfip2	ENSMUSG00000032497	-33.5566	5.45576	-4.31032	0.000171512	0.00249271	-3.89889
Ipo4	ENSMUSG00000002319	-46.9836	6.59682	-4.30815	0.000172538	0.0025045	-3.7805
Marveld1	ENSMUSG00000044345	-64.1745	3.55814	-4.30745	0.00017287	0.00250618	-4.13594
Gm9396	ENSMUSG00000063328	-166.392	1.59009	-4.30689	0.000173137	0.00250693	-4.45827
Ppp1r15a	ENSMUSG00000040435	-76.1595	5.1025	-4.30439	0.000174328	0.00252103	-3.92674
Zdhhc13	ENSMUSG00000030471	-35.2962	4.69961	-4.30012	0.000176387	0.00254518	-4.00927
Dab1	ENSMUSG00000028519	101.212	2.90789	4.30002	0.000176436	0.00254518	-4.4047
Htra2	ENSMUSG00000068329	-46.4108	4.25228	-4.29939	0.00017674	0.00254642	-4.06888
Cachd1	ENSMUSG00000028532	45.5291	6.42727	4.29851	0.000177169	0.00254944	-3.85204
Atp13a3	ENSMUSG00000022533	-40.092	7.22542	-4.29687	0.000177969	0.00255327	-3.75854
Mrs2	ENSMUSG00000021339	-41.5007	3.79889	-4.29629	0.000178255	0.00255327	-4.13657
Kcne1l	ENSMUSG00000090122	158.971	2.66693	4.2959	0.000178445	0.00255327	-4.45386
Tacc2	ENSMUSG00000030852	-42.9612	4.81371	-4.29588	0.000178452	0.00255327	-3.99565
Prtg	ENSMUSG00000036030	153.664	1.82068	4.29572	0.000178533	0.00255327	-4.45463
Agpat2	ENSMUSG00000026922	-50.5738	3.73438	-4.29361	0.000179571	0.00256285	-4.16969
Atl1	ENSMUSG00000021066	63.6292	3.0949	4.29346	0.000179644	0.00256285	-4.34356
Gm13213	ENSMUSG00000083885	-321.6	1.68032	-4.29274	0.000179999	0.00256477	-4.45588
Palm	ENSMUSG00000035863	56.3565	5.62081	4.29167	0.000180531	0.00256675	-3.96371
Slc6a9	ENSMUSG00000028542	-92.7109	2.26137	-4.29157	0.00018058	0.00256675	-4.33001
Map1a	ENSMUSG00000027254	40.4235	6.71377	4.29006	0.000181331	0.00257427	-3.82414
Rac3	ENSMUSG00000018012	93.3365	3.6386	4.28442	0.00018416	0.00260942	-4.28546
Gpld1	ENSMUSG00000021340	155.349	2.83095	4.28423	0.000184255	0.00260942	-4.39087
Gm49342	ENSMUSG00000021871	80.6183	6.09824	4.28226	0.000185254	0.00261789	-3.92552
Gm7799	ENSMUSG00000087457	-242.948	1.04084	-4.28217	0.000185304	0.00261789	-4.49673
Plk3	ENSMUSG00000028680	-113.572	3.21456	-4.28086	0.00018597	0.00262412	-4.18925
Ift140	ENSMUSG00000024169	59.4846	5.19661	4.28019	0.000186312	0.00262575	-4.03824
Gm15653	ENSMUSG00000082039	-246.973	1.27203	-4.27932	0.000186757	0.00262874	-4.47759
Gm8172	ENSMUSG00000082926	-193.701	1.30709	-4.2789	0.000186976	0.00262874	-4.48576
Sesn3	ENSMUSG00000032009	58.2919	6.28514	4.27668	0.000188118	0.0026416	-3.88808
Ift57	ENSMUSG00000032965	42.154	4.82988	4.27616	0.000188386	0.00264217	-4.08428
1500009C09Rik	ENSMUSG00000068099	174.247	3.6993	4.27479	0.000189096	0.00264894	-4.35197
Dgka	ENSMUSG00000025357	-69.9367	3.69751	-4.27257	0.000190253	0.00266038	-4.13586
Wtip	ENSMUSG00000036459	-50.0902	3.62455	-4.27234	0.00019037	0.00266038	-4.15437
Mcm7	ENSMUSG00000029730	47.3195	4.51597	4.27188	0.000190611	0.00266054	-4.13781
Ikzf2	ENSMUSG00000025997	101.965	3.89611	4.27137	0.000190877	0.00266107	-4.24741
Vash2	ENSMUSG00000037568	-113.501	1.56135	-4.27092	0.000191117	0.00266122	-4.41801
Otulin	ENSMUSG00000046034	46.8577	4.44728	4.26988	0.00019166	0.00266558	-4.17307
Samd9l	ENSMUSG00000047735	111.053	5.62604	4.26905	0.000192098	0.00266767	-4.03825
Gm13642	ENSMUSG00000086846	-185.727	0.756585	-4.26836	0.000192464	0.00266767	-4.51172
Klhl32	ENSMUSG00000040387	86.7044	2.61934	4.26829	0.000192498	0.00266767	-4.41374
Rpl12-ps1	ENSMUSG00000080054	-255.743	1.3783	-4.26703	0.000193168	0.00267376	-4.4752
Gm13717	ENSMUSG00000081564	-204.085	1.51428	-4.26647	0.000193462	0.00267466	-4.47016
Stxbp6	ENSMUSG00000046314	165.709	5.00315	4.26513	0.000194179	0.00268137	-4.1349
Mfsd2a	ENSMUSG00000028655	135.343	4.64831	4.26469	0.00019441	0.00268139	-4.19772
Gm14706	ENSMUSG00000083482	-239.822	1.74629	-4.26022	0.000196813	0.00270987	-4.44974
2410004P03Rik	ENSMUSG00000071398	205.593	2.70729	4.25984	0.000197017	0.00270987	-4.39313
Sigmar1	ENSMUSG00000036078	-51.0288	4.62779	-4.25955	0.000197175	0.00270987	-4.02417
Zrsr1	ENSMUSG00000044068	-37.6766	5.29703	-4.25843	0.000197781	0.00271358	-3.93185
Bmpr1b	ENSMUSG00000052430	156.012	2.60647	4.25819	0.000197912	0.00271358	-4.41878
Fgfr3	ENSMUSG00000054252	93.7466	7.67181	4.25536	0.000199451	0.00272869	-3.82376
Dusp4	ENSMUSG00000031530	-69.9429	3.16786	-4.2553	0.000199483	0.00272869	-4.20856
Ugcg	ENSMUSG00000028381	-46.8996	4.87567	-4.25282	0.000200848	0.00274414	-3.97871
Pgm2	ENSMUSG00000029171	-31.0287	5.05244	-4.25142	0.000201618	0.00275143	-3.97037
Frmd3	ENSMUSG00000049122	84.7142	3.77849	4.25072	0.000202008	0.00275352	-4.27812
Gm11249	ENSMUSG00000083087	-247.166	1.51191	-4.24793	0.000203558	0.00277139	-4.47199
Zmynd10	ENSMUSG00000010044	117.513	2.20832	4.24747	0.000203815	0.00277165	-4.46069
Ifrd2	ENSMUSG00000010048	-65.8652	2.85144	-4.24672	0.000204234	0.00277409	-4.31542
Spata13	ENSMUSG00000021990	91.4391	4.9584	4.24545	0.00020495	0.00278057	-4.08997
Rps15a-ps3	ENSMUSG00000084314	-161.499	0.936232	-4.2424	0.000206672	0.00280067	-4.50753
Cacng8	ENSMUSG00000053395	135.134	2.18507	4.23932	0.000208423	0.00282112	-4.4676
Clip1	ENSMUSG00000049550	-33.1614	5.7897	-4.23414	0.000211407	0.00285818	-3.87509
Keap1	ENSMUSG00000003308	21.6914	5.7309	4.23258	0.000212309	0.00286514	-3.92481
Armcx5	ENSMUSG00000072969	-41.3053	3.95892	-4.2324	0.000212415	0.00286514	-4.13784
Prox1	ENSMUSG00000010175	136.747	1.74901	4.23196	0.000212672	0.00286528	-4.47385
Shank2	ENSMUSG00000037541	159.715	2.4657	4.23058	0.000213477	0.0028728	-4.47566
Plcg2	ENSMUSG00000034330	125.07	2.82946	4.23	0.000213815	0.00287299	-4.37382
Gm8709	ENSMUSG00000098179	-240.585	0.695848	-4.22971	0.000213986	0.00287299	-4.5183
Rpl10a-ps2	ENSMUSG00000061988	-339.166	1.96476	-4.2275	0.000215289	0.00288716	-4.435
Fyttd1	ENSMUSG00000022800	-30.0105	6.56916	-4.22693	0.000215623	0.00288831	-3.80397
Gm13981	ENSMUSG00000074930	-223.239	1.01119	-4.22645	0.00021591	0.00288882	-4.50271
Armc3	ENSMUSG00000037683	202.459	1.72329	4.22577	0.000216309	0.00288924	-4.45394
Ddah2	ENSMUSG00000007039	51.1431	6.85465	4.22556	0.000216438	0.00288924	-3.83781
Drc7	ENSMUSG00000031786	191.134	1.87561	4.22414	0.000217277	0.00289255	-4.45485
Tmem53	ENSMUSG00000048772	64.5781	3.52976	4.2239	0.000217425	0.00289255	-4.28954
Smpdl3a	ENSMUSG00000019872	90.9921	6.57682	4.22388	0.000217433	0.00289255	-3.89622
Gm5380	ENSMUSG00000081255	-192.933	0.945874	-4.222	0.00021856	0.00290422	-4.50617
Gm2840	ENSMUSG00000090468	-278.523	1.28972	-4.22153	0.000218839	0.00290436	-4.48694
Hmgb2	ENSMUSG00000054717	48.0673	4.26322	4.22115	0.00021907	0.00290436	-4.17676
Zfp329	ENSMUSG00000057894	48.9202	3.73857	4.21897	0.00022038	0.0029184	-4.26786
Csmd1	ENSMUSG00000060924	157.116	4.15945	4.21676	0.000221719	0.0029328	-4.25028
Usp18	ENSMUSG00000030107	122.964	2.69611	4.21579	0.000222307	0.00293724	-4.4228
Ctsl	ENSMUSG00000021477	-56.3856	9.11509	-4.21442	0.000223142	0.00294492	-3.84186
Nap1l5	ENSMUSG00000055430	165.11	2.39655	4.21367	0.000223602	0.0029466	-4.43159
Ywhaq	ENSMUSG00000076432	28.0778	7.73081	4.21339	0.000223776	0.0029466	-3.78288
Sugct	ENSMUSG00000055137	84.3178	2.51553	4.21105	0.000225215	0.00296219	-4.4292
Cap2	ENSMUSG00000021373	98.3699	4.95963	4.20939	0.000226238	0.00296646	-4.10852
Utp18	ENSMUSG00000054079	-33.0675	5.02704	-4.20915	0.000226389	0.00296646	-3.98284
Cd2ap	ENSMUSG00000061665	-38.9186	5.37548	-4.20914	0.000226392	0.00296646	-3.92597
Commd9	ENSMUSG00000027163	28.4277	4.70486	4.20887	0.00022656	0.00296646	-4.09558
Snx5	ENSMUSG00000027423	44.9737	7.56068	4.20686	0.000227812	0.00297648	-3.79962
n-R5s136	ENSMUSG00000096037	-113.117	1.22787	-4.20682	0.000227837	0.00297648	-4.46779
Gm13433	ENSMUSG00000083043	-202.426	0.737685	-4.20526	0.000228812	0.00298563	-4.51723
Drc1	ENSMUSG00000073102	163.806	2.41291	4.20488	0.000229052	0.00298563	-4.4122
Fbxo38	ENSMUSG00000042211	-24.9976	6.4082	-4.20437	0.000229375	0.0029865	-3.82396
Brix1	ENSMUSG00000022247	-45.0101	5.0121	-4.20333	0.000230027	0.00299164	-3.97815
Mrpl20	ENSMUSG00000029066	42.1363	4.86579	4.20236	0.000230637	0.00299462	-4.09963
Gm16177	ENSMUSG00000082484	-246.601	0.923585	-4.20196	0.000230891	0.00299462	-4.51068
Rab40c	ENSMUSG00000025730	-36.9491	4.21649	-4.20174	0.000231029	0.00299462	-4.09857
Wdr1	ENSMUSG00000005103	61.0458	9.06664	4.20119	0.00023138	0.00299583	-3.8242
Traf1	ENSMUSG00000026875	115.557	2.7143	4.19938	0.000232527	0.00300192	-4.37872
Myo6	ENSMUSG00000033577	42.3588	7.91144	4.19909	0.000232714	0.00300192	-3.79397
Tpi-rs2	ENSMUSG00000097968	-268.09	0.999312	-4.19882	0.000232882	0.00300192	-4.5077
Cd151	ENSMUSG00000025510	39.3014	8.92626	4.19857	0.000233043	0.00300192	-3.81621
Cd36	ENSMUSG00000002944	201.713	1.69125	4.19842	0.000233141	0.00300192	-4.44895
Oaz2	ENSMUSG00000040652	35.0657	6.46521	4.19634	0.000234471	0.00301429	-3.86419
Phactr1	ENSMUSG00000054728	55.1731	3.10794	4.19603	0.000234672	0.00301429	-4.35194
Hs1bp3	ENSMUSG00000020605	46.9093	4.35215	4.1957	0.00023488	0.00301429	-4.17013
Mir692-2	ENSMUSG00000094403	-224.963	0.981803	-4.1949	0.000235395	0.00301429	-4.50343
Decr1	ENSMUSG00000028223	37.0064	6.31235	4.19466	0.000235555	0.00301429	-3.87865
Peli2	ENSMUSG00000021846	178.198	3.5998	4.19419	0.000235854	0.00301429	-4.32217
Ldlrad3	ENSMUSG00000048058	49.548	4.276	4.1941	0.000235917	0.00301429	-4.20289
Ckap4	ENSMUSG00000046841	-57.1425	6.27331	-4.19318	0.000236508	0.00301853	-3.83299
Uck2	ENSMUSG00000026558	-47.9462	4.64457	-4.19154	0.000237573	0.00302573	-4.03111
Uba7	ENSMUSG00000032596	88.2447	2.5592	4.19151	0.000237593	0.00302573	-4.41646
Arih2	ENSMUSG00000064145	-24.3614	5.64188	-4.1906	0.000238187	0.00302998	-3.90679
Wdr12	ENSMUSG00000026019	-38.8301	4.31704	-4.18914	0.000239141	0.00303878	-4.08396
Gm10086	ENSMUSG00000060730	-236.957	1.30038	-4.18621	0.000241062	0.00305985	-4.48784
Greb1	ENSMUSG00000036523	134.801	1.69631	4.18492	0.000241916	0.00306484	-4.47584
Hmga1b	ENSMUSG00000078249	-83.2069	3.22907	-4.18482	0.000241982	0.00306484	-4.2375
Rps12-ps19	ENSMUSG00000082481	-283.714	1.84962	-4.18398	0.000242539	0.00306856	-4.44773
Aatk	ENSMUSG00000025375	118.128	3.61794	4.18229	0.000243665	0.00307945	-4.29652
Anapc13	ENSMUSG00000035048	59.5796	4.02443	4.18115	0.000244426	0.00308571	-4.24004
Prkcq	ENSMUSG00000026778	191.515	2.66807	4.18043	0.00024491	0.00308847	-4.47235
Hmgb3	ENSMUSG00000015217	93.3113	3.24781	4.17964	0.000245439	0.00309179	-4.35182
Gabpb1	ENSMUSG00000027361	-38.5106	4.04649	-4.17884	0.000245973	0.00309515	-4.14314
Gdf11	ENSMUSG00000025352	47.6515	5.94089	4.17775	0.00024671	0.00310108	-3.93761
Capsl	ENSMUSG00000039676	180.252	1.37643	4.17703	0.000247193	0.00310379	-4.4996
Tmem14a	ENSMUSG00000025933	74.0202	3.48351	4.17533	0.000248351	0.00311497	-4.31436
Gm12242	ENSMUSG00000082476	-223.943	1.20675	-4.17456	0.000248875	0.00311818	-4.49123
Tcp11l2	ENSMUSG00000020034	66.8977	4.70997	4.17338	0.000249676	0.00312485	-4.12456
Zbtb26	ENSMUSG00000050714	52.6925	2.80127	4.17257	0.000250233	0.00312845	-4.39522
Piezo1	ENSMUSG00000014444	-51.917	6.36743	-4.17159	0.000250906	0.00313349	-3.83131
Calu	ENSMUSG00000029767	-38.2821	9.22794	-4.1707	0.000251511	0.00313557	-3.85389
Fgfr1op	ENSMUSG00000069135	-53.5506	4.2499	-4.17056	0.000251612	0.00313557	-4.0913
Nktr	ENSMUSG00000032525	-52.6032	5.17568	-4.16956	0.000252298	0.00314076	-3.95627
Nfib	ENSMUSG00000008575	53.7182	7.35784	4.16868	0.000252909	0.003145	-3.82462
A3galt2	ENSMUSG00000028794	-235.321	0.904042	-4.16777	0.000253537	0.00314944	-4.5116
Ubash3b	ENSMUSG00000032020	108.621	3.90605	4.16736	0.000253823	0.00314963	-4.28752
Lrrc49	ENSMUSG00000047766	41.3769	4.88562	4.16646	0.000254448	0.00315367	-4.08192
Polr1a	ENSMUSG00000049553	-33.6626	5.39865	-4.16582	0.000254891	0.00315367	-3.93815
Gm6736	ENSMUSG00000071414	-235.782	1.97542	-4.16554	0.000255085	0.00315367	-4.43872
Npepl1	ENSMUSG00000039263	143.716	3.67035	4.16533	0.000255234	0.00315367	-4.31855
Rnf4	ENSMUSG00000029110	-29.3255	7.48022	-4.16425	0.00025599	0.00315965	-3.79046
Tmem97	ENSMUSG00000037278	-58.0965	4.78677	-4.16315	0.000256763	0.00316333	-4.00842
Smarcc2	ENSMUSG00000025369	40.7306	6.39933	4.16305	0.000256832	0.00316333	-3.87785
Baz2a	ENSMUSG00000040054	-32.6698	5.02028	-4.16192	0.000257625	0.00316974	-3.99041
Gm5915	ENSMUSG00000080021	-197.337	2.19736	-4.16129	0.000258071	0.00317187	-4.41451
Camk2a	ENSMUSG00000024617	163.309	1.60788	4.15929	0.000259484	0.00318587	-4.48031
Pabpc4	ENSMUSG00000011257	-53.2425	5.70961	-4.15877	0.000259853	0.00318703	-3.89522
Gm4823	ENSMUSG00000098177	-229.042	0.556906	-4.15813	0.000260309	0.00318926	-4.52491
Ccdc74a	ENSMUSG00000041617	183.581	2.55039	4.157	0.000261112	0.00319573	-4.41343
Gm12165	ENSMUSG00000082870	-252.982	1.44844	-4.15501	0.000262541	0.00320984	-4.47748
Dag1	ENSMUSG00000039952	37.8892	8.10442	4.15435	0.000263015	0.00321227	-3.80294
Kif6	ENSMUSG00000023999	124.538	1.68368	4.15299	0.000263992	0.00322081	-4.46449
Rpl7a-ps3	ENSMUSG00000068579	-269.05	1.40572	-4.15168	0.000264939	0.00322754	-4.48077
Rimklb	ENSMUSG00000040649	128.891	5.11502	4.15146	0.000265099	0.00322754	-4.12335
Fam181b	ENSMUSG00000051515	106.776	3.00992	4.15054	0.000265763	0.00323224	-4.37908
Idh3g	ENSMUSG00000002010	29.9029	6.58441	4.14994	0.000266198	0.00323416	-3.8605
Txndc15	ENSMUSG00000021497	35.3131	6.59598	4.14907	0.000266832	0.00323847	-3.86374
Gm8662	ENSMUSG00000081797	-298.63	1.54246	-4.14447	0.000270209	0.00327239	-4.47583
Frrs1l	ENSMUSG00000045589	140.72	2.51687	4.14432	0.000270324	0.00327239	-4.43296
Apbb1	ENSMUSG00000037032	54.7573	6.4144	4.14412	0.000270471	0.00327239	-3.89949
Plxnb1	ENSMUSG00000053646	77.9005	6.92291	4.14323	0.000271127	0.00327692	-3.88205
Hc	ENSMUSG00000026874	162.155	0.94459	4.14232	0.000271802	0.00328167	-4.51626
Clcf1	ENSMUSG00000040663	-79.572	4.50539	-4.14148	0.000272426	0.00328578	-4.04863
Maff	ENSMUSG00000042622	-74.8001	5.27944	-4.14072	0.000272997	0.00328925	-3.94145
Wdr78	ENSMUSG00000035126	132.728	3.39395	4.13974	0.000273728	0.00329008	-4.33607
Gm15148	ENSMUSG00000082423	-284.314	1.74538	-4.13953	0.000273885	0.00329008	-4.45621
Fhl3	ENSMUSG00000032643	-81.7711	2.73791	-4.13925	0.000274094	0.00329008	-4.32284
Gm9169	ENSMUSG00000098198	-172.536	1.10947	-4.13911	0.000274197	0.00329008	-4.49449
Tnfrsf1b	ENSMUSG00000028599	149.363	3.32058	4.13762	0.000275317	0.00329883	-4.35109
Fggy	ENSMUSG00000028573	70.8387	4.12804	4.13738	0.000275494	0.00329883	-4.22004
Dcaf1	ENSMUSG00000040325	-46.085	6.10087	-4.13546	0.000276944	0.00331179	-3.86316
B3galt1	ENSMUSG00000034780	130.696	2.14398	4.13519	0.000277146	0.00331179	-4.47557
Stmn2	ENSMUSG00000027500	139.195	6.39811	4.13419	0.000277908	0.0033148	-3.98306
Hsf1	ENSMUSG00000022556	-49.1434	4.62965	-4.13411	0.000277968	0.0033148	-4.04743
Mrpl49	ENSMUSG00000007338	42.7658	5.03754	4.13302	0.000278796	0.00331974	-4.06195
Bmper	ENSMUSG00000031963	126.918	2.53026	4.13269	0.000279051	0.00331974	-4.45212
Gm6686	ENSMUSG00000095920	-230.064	0.628891	-4.13244	0.000279239	0.00331974	-4.52302
Efr3b	ENSMUSG00000020658	103.737	5.30937	4.1314	0.000280028	0.00332573	-4.0767
Alg13	ENSMUSG00000041718	-44.7176	3.0712	-4.1306	0.000280641	0.00332645	-4.31769
Kdm6b	ENSMUSG00000018476	-80.8701	2.8095	-4.13058	0.000280661	0.00332645	-4.33547
C9orf72	ENSMUSG00000028300	-41.9544	4.72674	-4.12824	0.000282461	0.00334438	-4.02777
Hspa2	ENSMUSG00000059970	50.8381	6.3243	4.12747	0.000283051	0.00334795	-3.90944
Nup107	ENSMUSG00000052798	-37.2297	3.94356	-4.12503	0.000284947	0.00336695	-4.15443
Rassf1	ENSMUSG00000010067	-62.085	4.1166	-4.12171	0.00028754	0.00339414	-4.1219
Atp13a2	ENSMUSG00000036622	63.1214	5.70756	4.11866	0.00028994	0.00341754	-3.9889
Trappc6a	ENSMUSG00000002043	57.4347	4.82458	4.11834	0.000290197	0.00341754	-4.11269
Fam151b	ENSMUSG00000034334	108.42	2.23507	4.11808	0.000290404	0.00341754	-4.45491
Ccdc151	ENSMUSG00000039632	126.828	1.52697	4.11717	0.000291124	0.00342255	-4.48465
Gm11450	ENSMUSG00000082296	-245.831	1.15176	-4.11626	0.000291848	0.00342759	-4.49865
Zfp770	ENSMUSG00000040321	37.1321	4.30863	4.11404	0.000293621	0.00344247	-4.19055
Sec13	ENSMUSG00000030298	-33.2927	7.2109	-4.11377	0.000293837	0.00344247	-3.80745
Pwwp3b	ENSMUSG00000042515	-77.3173	2.8758	-4.11356	0.000294003	0.00344247	-4.2591
Ercc8	ENSMUSG00000021694	-63.675	3.22206	-4.10979	0.000297045	0.00347136	-4.26643
Gm17046	ENSMUSG00000091613	-145.38	1.30548	-4.10949	0.000297291	0.00347136	-4.49061
Rgma	ENSMUSG00000070509	77.0375	4.57754	4.1094	0.000297366	0.00347136	-4.17125
Sox8	ENSMUSG00000024176	139.296	3.35848	4.10837	0.000298203	0.00347764	-4.34045
Rfx4	ENSMUSG00000020037	97.7956	3.90659	4.1077	0.000298748	0.00347925	-4.27569
Mapk14	ENSMUSG00000053436	33.738	5.91561	4.10746	0.00029894	0.00347925	-3.94341
Slc39a6	ENSMUSG00000024270	-38.3492	6.50058	-4.10672	0.000299548	0.00348285	-3.83952
Rassf4	ENSMUSG00000042129	78.7967	4.95258	4.10614	0.000300015	0.00348479	-4.1205
Stat3	ENSMUSG00000004040	37.985	8.51985	4.10536	0.000300656	0.00348875	-3.82476
Exo5	ENSMUSG00000028629	92.6083	2.98828	4.10459	0.000301291	0.00349264	-4.36216
Eif1ad	ENSMUSG00000024841	-31.1404	4.72922	-4.10296	0.000302633	0.0035047	-4.04873
Ak2	ENSMUSG00000028792	-47.694	5.29436	-4.10142	0.000303909	0.00350548	-3.95657
Gm17415	ENSMUSG00000090489	-220.822	1.73651	-4.10138	0.000303944	0.00350548	-4.45836
Tmem117	ENSMUSG00000063296	58.3566	4.04134	4.10057	0.000304609	0.00350548	-4.23178
Ssc5d	ENSMUSG00000035279	88.3857	2.64349	4.10047	0.000304694	0.00350548	-4.42968
Efcab1	ENSMUSG00000068617	76.5255	2.93831	4.10046	0.0003047	0.00350548	-4.37615
Btbd17	ENSMUSG00000000202	178.128	1.77628	4.10042	0.000304736	0.00350548	-4.51111
Preb	ENSMUSG00000045302	-43.0285	5.14531	-4.10033	0.000304811	0.00350548	-3.98211
Galnt18	ENSMUSG00000038296	91.2746	4.26	4.09992	0.000305153	0.00350594	-4.253
Cep170b	ENSMUSG00000072825	-37.4038	6.21972	-4.09816	0.000306618	0.00351929	-3.86372
Mro	ENSMUSG00000064036	176.123	2.11316	4.09705	0.00030755	0.00352652	-4.45944
Abr	ENSMUSG00000017631	42.0003	6.15615	4.09555	0.00030881	0.00353747	-3.92135
Tmem219	ENSMUSG00000060538	37.5637	4.27569	4.09476	0.000309473	0.00354157	-4.18962
Gm14470	ENSMUSG00000083262	-222.584	0.565784	-4.09284	0.000311097	0.00355666	-4.52591
Morn2	ENSMUSG00000045257	143.691	3.57224	4.09028	0.00031328	0.0035781	-4.34282
Peak1	ENSMUSG00000074305	-46.1829	5.99565	-4.08902	0.000314354	0.00358558	-3.88366
Gm13771	ENSMUSG00000083832	-233.418	0.906542	-4.08879	0.000314552	0.00358558	-4.5168
Gm10320	ENSMUSG00000092116	-174.622	1.30477	-4.08777	0.000315429	0.00359156	-4.49426
Pwwp2b	ENSMUSG00000060260	-51.9159	2.90584	-4.08746	0.000315694	0.00359156	-4.31919
Fhl1	ENSMUSG00000023092	53.5184	7.69791	4.08669	0.000316364	0.00359566	-3.83601
Zfp846	ENSMUSG00000058192	51.7338	3.10082	4.08413	0.000318576	0.0036128	-4.35777
Cacna2d1	ENSMUSG00000040118	101.869	4.75619	4.08393	0.000318749	0.0036128	-4.16623
Cacng5	ENSMUSG00000040373	239.871	1.94782	4.08387	0.000318804	0.0036128	-4.46518
Kyat3	ENSMUSG00000040213	58.603	2.83123	4.08344	0.000319179	0.00361353	-4.38688
Pcdhb9	ENSMUSG00000051242	111.581	1.84406	4.08247	0.000320022	0.00361955	-4.49955
Glycam1	ENSMUSG00000022491	230.445	1.10294	4.08168	0.000320706	0.00362376	-4.52538
Map3k2	ENSMUSG00000024383	-44.731	6.15942	-4.08036	0.000321866	0.003629	-3.87222
Nr4a1	ENSMUSG00000023034	-144.936	2.58012	-4.07997	0.000322206	0.003629	-4.29832
NA	NA	-273.001	1.72774	-4.07963	0.000322507	0.003629	-4.46264
Nckap5	ENSMUSG00000049690	111.483	2.63556	4.07943	0.000322681	0.003629	-4.40824
Usp31	ENSMUSG00000063317	-37.9807	4.57562	-4.07938	0.00032273	0.003629	-4.06932
Asap2	ENSMUSG00000052632	72.2414	4.91281	4.07835	0.000323634	0.00363564	-4.12877
Gm14630	ENSMUSG00000081100	-167.048	0.961659	-4.07605	0.000325669	0.00365497	-4.51414
Pgam5	ENSMUSG00000029500	-45.5082	4.05568	-4.0735	0.000327942	0.0036732	-4.15659
Adamts4	ENSMUSG00000006403	-62.1388	3.7151	-4.07328	0.000328132	0.0036732	-4.20458
Tmem216	ENSMUSG00000024667	54.6984	3.48517	4.07316	0.000328241	0.0036732	-4.31354
Tesk1	ENSMUSG00000028458	-43.0569	4.08682	-4.07267	0.000328683	0.00367461	-4.14284
Efna3	ENSMUSG00000028039	-73.4412	2.49851	-4.072	0.00032928	0.00367775	-4.33628
Ctf1	ENSMUSG00000042340	113.969	2.2449	4.07038	0.000330732	0.00369043	-4.4549
Dnah7b	ENSMUSG00000041144	189.411	2.10967	4.06959	0.000331451	0.0036949	-4.45146
Aldh1b1	ENSMUSG00000035561	136.722	2.56967	4.0662	0.000334523	0.0037183	-4.42807
Vcl	ENSMUSG00000021823	-47.0686	7.60635	-4.06609	0.000334624	0.0037183	-3.82256
Slc22a17	ENSMUSG00000022199	70.0972	6.88431	4.06599	0.000334719	0.0037183	-3.89151
Rps6-ps3	ENSMUSG00000082465	-231.308	1.48552	-4.06574	0.000334942	0.0037183	-4.47943
Ift74	ENSMUSG00000028576	39.943	4.98998	4.06551	0.000335149	0.0037183	-4.08129
Pon3	ENSMUSG00000029759	148.319	1.65918	4.0642	0.000336347	0.00372635	-4.47679
Arrdc4	ENSMUSG00000042659	-49.946	6.09057	-4.06387	0.000336657	0.00372635	-3.88106
Tmem230	ENSMUSG00000027341	-29.6696	4.58825	-4.06367	0.000336837	0.00372635	-4.07427
Cep89	ENSMUSG00000023072	49.1376	2.74331	4.06215	0.000338231	0.00373823	-4.40158
Acot11	ENSMUSG00000034853	164.855	4.5252	4.06043	0.000339825	0.00375006	-4.22535
Rfc2	ENSMUSG00000023104	39.0443	4.48301	4.05986	0.000340346	0.00375006	-4.17042
Ntmt1	ENSMUSG00000026857	-51.775	4.95118	-4.05923	0.000340935	0.00375006	-4.01174
Las1l	ENSMUSG00000057421	-42.5689	5.00482	-4.05896	0.000341179	0.00375006	-4.01222
Map2k3	ENSMUSG00000018932	-64.8435	3.92333	-4.05887	0.000341265	0.00375006	-4.15095
Txnip	ENSMUSG00000038393	-54.9745	8.36015	-4.0586	0.000341518	0.00375006	-3.84511
Gm12734	ENSMUSG00000081451	-206.699	1.61186	-4.05855	0.00034156	0.00375006	-4.47398
Smg8	ENSMUSG00000020495	-41.451	4.35167	-4.05797	0.000342099	0.00375244	-4.09794
Cep170	ENSMUSG00000057335	-39.2965	6.39669	-4.05636	0.000343609	0.00376201	-3.86031
Cacng7	ENSMUSG00000069806	115.251	4.37625	4.05612	0.000343833	0.00376201	-4.21779
Slc14a1	ENSMUSG00000059336	129.174	3.76046	4.056	0.000343943	0.00376201	-4.36365
Rcor1	ENSMUSG00000037896	-42.7108	4.38962	-4.05544	0.000344464	0.00376349	-4.08647
Tmsb4x	ENSMUSG00000049775	56.339	11.3065	4.05502	0.000344857	0.00376349	-3.98728
Nsmf	ENSMUSG00000006476	29.3232	5.50487	4.05445	0.000345399	0.00376349	-4.00077
Gale	ENSMUSG00000028671	-91.1412	3.22981	-4.05406	0.000345765	0.00376349	-4.29066
Gm10110	ENSMUSG00000062093	-198.218	1.92873	-4.0538	0.000346005	0.00376349	-4.45455
Slc31a1	ENSMUSG00000066150	-48.8872	5.64669	-4.05379	0.000346019	0.00376349	-3.92782
Gm4784	ENSMUSG00000082189	-211.517	1.14003	-4.05282	0.000346933	0.0037699	-4.5002
Ahsa2	ENSMUSG00000020288	-36.9533	3.25428	-4.05213	0.000347587	0.00377154	-4.27939
Rsph1	ENSMUSG00000024033	137.6	1.72167	4.05197	0.000347733	0.00377154	-4.46096
Pih1d1	ENSMUSG00000003423	51.0691	4.42072	4.05153	0.000348152	0.00377256	-4.18441
Hivep1	ENSMUSG00000021366	-46.6539	5.13067	-4.04951	0.000350076	0.00378832	-3.99166
Gm10053	ENSMUSG00000058927	-179.934	1.63744	-4.04931	0.000350258	0.00378832	-4.47166
Rhbdf2	ENSMUSG00000020806	-70.1414	3.68591	-4.04813	0.000351384	0.00379698	-4.17862
Ndel1	ENSMUSG00000018736	-53.8483	6.11195	-4.0473	0.000352183	0.00380207	-3.88327
Atoh8	ENSMUSG00000037621	105.369	3.00329	4.04627	0.000353169	0.00380712	-4.3753
Rnf182	ENSMUSG00000044164	124.546	2.05342	4.04613	0.000353305	0.00380712	-4.46891
H2-Q2	ENSMUSG00000091705	-207.986	0.674132	-4.0454	0.000354012	0.00381121	-4.52325
Lrrn1	ENSMUSG00000034648	184.736	2.01517	4.04411	0.000355248	0.00382097	-4.45775
H4c6	ENSMUSG00000069274	69.7356	2.75875	4.04261	0.000356706	0.00383069	-4.40206
Exosc7	ENSMUSG00000025785	-52.7117	3.78948	-4.0424	0.000356908	0.00383069	-4.20231
Gm15566	ENSMUSG00000083772	-252.758	1.49037	-4.04216	0.00035714	0.00383069	-4.48606
Btf3l4	ENSMUSG00000028568	65.3262	4.68954	4.04115	0.000358128	0.00383545	-4.14273
Nsun5	ENSMUSG00000000916	-89.2749	2.85085	-4.04103	0.000358244	0.00383545	-4.35261
Lrp1b	ENSMUSG00000049252	167.531	2.53728	4.04063	0.000358628	0.00383604	-4.45278
Slc46a3	ENSMUSG00000029650	87.6573	2.59689	4.03965	0.000359585	0.00383639	-4.41779
Cmip	ENSMUSG00000034390	-32.2653	5.04642	-4.03951	0.000359729	0.00383639	-4.01518
Ube2w	ENSMUSG00000025939	-30.4124	6.0566	-4.03931	0.000359922	0.00383639	-3.89639
Emsy	ENSMUSG00000035401	-32.9607	4.30116	-4.03925	0.000359982	0.00383639	-4.12488
Papss1	ENSMUSG00000028032	25.2863	6.49718	4.03694	0.000362248	0.00385701	-3.89093
Cdc34	ENSMUSG00000020307	-32.5345	6.01988	-4.03625	0.000362933	0.00386077	-3.89937
Metrn	ENSMUSG00000002274	152.325	3.25761	4.0346	0.000364557	0.00387074	-4.38068
Gm2991	ENSMUSG00000092454	-224.582	1.28782	-4.03432	0.000364837	0.00387074	-4.49619
Lrch2	ENSMUSG00000031290	-46.1036	3.72722	-4.03429	0.000364869	0.00387074	-4.18964
Wdr43	ENSMUSG00000041057	-35.1215	5.74061	-4.03363	0.000365523	0.00387414	-3.92806
Sema4b	ENSMUSG00000030539	67.0575	5.38883	4.03258	0.000366571	0.00388171	-4.06955
Slc2a3	ENSMUSG00000003153	-48.8053	5.18816	-4.03144	0.000367704	0.00389017	-3.98551
Chst7	ENSMUSG00000037347	103.094	3.14891	4.03043	0.000368721	0.00389738	-4.37579
Cycs	ENSMUSG00000063694	-39.8727	5.38953	-4.02982	0.000369336	0.00390033	-3.96704
Arih1	ENSMUSG00000025234	-30.0785	7.02799	-4.0284	0.000370762	0.00390919	-3.83473
Ddo	ENSMUSG00000063428	186.868	3.40953	4.02803	0.000371133	0.00390919	-4.34913
Ccpg1os	ENSMUSG00000086158	162.877	2.68433	4.02798	0.000371187	0.00390919	-4.39048
Ift88	ENSMUSG00000040040	47.5971	3.45751	4.02744	0.000371731	0.00390919	-4.3264
Rps6ka2	ENSMUSG00000023809	85.5467	4.70857	4.02719	0.000371985	0.00390919	-4.15838
Cul7	ENSMUSG00000038545	-29.5161	6.79029	-4.02665	0.000372531	0.00390919	-3.8442
Flot1	ENSMUSG00000059714	36.8077	7.14339	4.0264	0.000372784	0.00390919	-3.85874
Gask1a	ENSMUSG00000038233	89.3687	2.13174	4.02632	0.000372864	0.00390919	-4.47422
Slc43a3	ENSMUSG00000027074	139.41	3.15676	4.02527	0.00037393	0.00391683	-4.38737
Naca	ENSMUSG00000061315	-28.9079	7.69975	-4.02369	0.000375541	0.00391984	-3.83007
Rpl21-ps13	ENSMUSG00000056777	-312.859	1.71686	-4.0231	0.000376143	0.00391984	-4.47009
Gm6169	ENSMUSG00000057762	-185.084	1.25948	-4.02304	0.000376202	0.00391984	-4.49858
NA	NA	-153.815	1.16973	-4.02296	0.00037628	0.00391984	-4.50052
Gtpbp2	ENSMUSG00000023952	-53.6329	4.26469	-4.02295	0.000376294	0.00391984	-4.11339
Kif9	ENSMUSG00000032489	153.69	2.55501	4.02265	0.000376597	0.00391984	-4.42409
Gm11992	ENSMUSG00000040978	154.715	1.11813	4.02256	0.000376693	0.00391984	-4.51264
Gm11557	ENSMUSG00000082900	-217.354	0.555486	-4.02212	0.000377141	0.00391984	-4.52858
Wdr5	ENSMUSG00000026917	-40.1813	5.44288	-4.02201	0.000377251	0.00391984	-3.96203
Rexo2	ENSMUSG00000032026	41.9056	5.7267	4.02154	0.000377737	0.00392102	-3.99165
Mtmr10	ENSMUSG00000030522	36.7589	5.48672	4.02066	0.000378638	0.00392102	-4.01574
Cst3	ENSMUSG00000027447	93.158	11.6531	4.0206	0.000378707	0.00392102	-4.00518
9330159F19Rik	ENSMUSG00000004360	86.5451	3.05779	4.02041	0.000378898	0.00392102	-4.37646
P2rx6	ENSMUSG00000022758	158.242	2.2558	4.02026	0.000379051	0.00392102	-4.44561
Grid1	ENSMUSG00000041078	150.149	1.87926	4.01964	0.000379692	0.00392416	-4.48941
Selenow	ENSMUSG00000041571	34.3493	7.1034	4.01888	0.00038048	0.00392881	-3.86215
Golga4	ENSMUSG00000038708	-44.7849	5.88917	-4.01568	0.000383797	0.00395947	-3.9142
Zc3h10	ENSMUSG00000039810	-36.2945	4.00439	-4.01536	0.000384131	0.00395947	-4.17113
Mink1	ENSMUSG00000020827	43.0051	6.32858	4.0145	0.000385032	0.00396525	-3.92782
Duox1	ENSMUSG00000033268	-151.79	0.96661	-4.01406	0.000385497	0.00396653	-4.5127
Itga5	ENSMUSG00000000555	-81.3534	5.06883	-4.01331	0.000386279	0.00396801	-3.99577
Gdap1l1	ENSMUSG00000017943	145.886	1.52788	4.01327	0.000386324	0.00396801	-4.51324
Nme4	ENSMUSG00000024177	126.328	3.19118	4.01278	0.00038684	0.0039698	-4.37077
Adcy3	ENSMUSG00000020654	64.7326	3.22154	4.01077	0.000388954	0.00398797	-4.36583
Nat14	ENSMUSG00000035285	54.4407	4.50602	4.00885	0.000390986	0.00400528	-4.19217
Gbp8	ENSMUSG00000034438	138.626	1.44998	4.00616	0.000393852	0.00403109	-4.49702
R3hdm1	ENSMUSG00000056211	-45.0056	4.62836	-4.00541	0.000394655	0.00403379	-4.07616
Cavin3	ENSMUSG00000037060	63.007	5.24378	4.00527	0.00039481	0.00403379	-4.08558
Usp28	ENSMUSG00000032267	-62.9365	3.98895	-4.00361	0.000396595	0.0040461	-4.17589
Gnl2	ENSMUSG00000028869	-46.7116	5.09036	-4.0035	0.000396711	0.0040461	-4.00705
Slc30a4	ENSMUSG00000005802	-45.9854	6.30413	-4.00304	0.000397206	0.0040461	-3.87989
Rarb	ENSMUSG00000017491	110.517	4.40039	4.00283	0.000397429	0.0040461	-4.2428
Gm12341	ENSMUSG00000080763	-266.73	1.72477	-4.00253	0.000397755	0.0040461	-4.4653
Sec14l1	ENSMUSG00000020823	38.4429	6.69497	4.00217	0.000398146	0.00404654	-3.89538
Grik2	ENSMUSG00000056073	148.448	1.05039	4.00021	0.00040027	0.00406335	-4.52391
Wnt5b	ENSMUSG00000030170	110.792	3.27933	4	0.000400499	0.00406335	-4.37488
Dot1l	ENSMUSG00000061589	-90.2982	2.9859	-3.99868	0.000401932	0.00407433	-4.29239
Nle1	ENSMUSG00000020692	-80.0384	2.76487	-3.99647	0.000404356	0.00409534	-4.35354
Chrd	ENSMUSG00000006958	-53.2301	2.63768	-3.99544	0.000405487	0.00410077	-4.33064
Ephb1	ENSMUSG00000032537	105.768	3.71285	3.99534	0.000405598	0.00410077	-4.33663
Rnpc3	ENSMUSG00000027981	58.8106	3.06205	3.99477	0.000406223	0.00410214	-4.38117
Cep63	ENSMUSG00000032534	39.3153	4.13958	3.99435	0.000406683	0.00410214	-4.22862
Syt17	ENSMUSG00000058420	91.7881	2.96246	3.9941	0.000406966	0.00410214	-4.38543
Mal	ENSMUSG00000027375	200.727	1.81481	3.9937	0.000407403	0.00410214	-4.47652
Rilpl2	ENSMUSG00000029401	31.2886	4.63196	3.99354	0.00040758	0.00410214	-4.14466
Rrnad1	ENSMUSG00000004896	-50.0321	3.20792	-3.9933	0.00040785	0.00410214	-4.28579
Plppr4	ENSMUSG00000044667	166.455	2.19527	3.99249	0.000408745	0.00410759	-4.43857
Ttc12	ENSMUSG00000040219	82.5815	3.80919	3.99147	0.000409877	0.0041134	-4.28627
Gm10247	ENSMUSG00000068674	-257.015	1.87275	-3.99133	0.000410031	0.0041134	-4.45661
Armh1	ENSMUSG00000060268	170.031	1.55078	3.99078	0.00041065	0.00411606	-4.48046
Bloc1s1	ENSMUSG00000090247	49.0023	3.1913	3.98964	0.000411918	0.00412521	-4.35985
Slc1a2	ENSMUSG00000005089	101.703	8.88395	3.98772	0.000414072	0.00413229	-3.89004
Pacc1	ENSMUSG00000026627	-54.0084	4.1816	-3.98771	0.000414083	0.00413229	-4.1212
Tdp2	ENSMUSG00000035958	-38.1299	4.13103	-3.98759	0.00041422	0.00413229	-4.14087
Cfl1	ENSMUSG00000056201	32.0009	9.2262	3.98705	0.000414817	0.00413229	-3.88653
Hivep3	ENSMUSG00000028634	61.384	2.51822	3.98692	0.000414972	0.00413229	-4.42951
Ramp1	ENSMUSG00000034353	177.496	2.0175	3.98678	0.00041513	0.00413229	-4.46162
Ccn3	ENSMUSG00000037362	-73.1852	6.77741	-3.98672	0.00041519	0.00413229	-3.86738
Tardbp	ENSMUSG00000041459	-32.1911	6.59958	-3.98648	0.000415468	0.00413229	-3.86548
Lmbr1l	ENSMUSG00000022999	-72.9828	2.87269	-3.98557	0.000416489	0.00413891	-4.33942
Slc12a8	ENSMUSG00000035506	147.989	1.39428	3.98356	0.000418771	0.00415802	-4.49935
Mapk8	ENSMUSG00000021936	-40.9394	5.0747	-3.98172	0.000420869	0.00417412	-4.0177
Efna1	ENSMUSG00000027954	-102.011	3.09637	-3.9815	0.000421109	0.00417412	-4.24498
Hspa9-ps1	ENSMUSG00000081729	-185.373	2.28382	-3.97947	0.000423442	0.00419204	-4.41893
Cadm2	ENSMUSG00000064115	157.696	5.15112	3.97898	0.000424006	0.00419204	-4.16661
Ptn	ENSMUSG00000029838	115.45	8.45189	3.97849	0.000424571	0.00419204	-3.90096
Gm11836	ENSMUSG00000081239	-178.251	2.27149	-3.97778	0.000425381	0.00419204	-4.4241
Ebpl	ENSMUSG00000021928	127.989	3.25634	3.97771	0.000425468	0.00419204	-4.3592
Rab5c	ENSMUSG00000019173	28.801	8.15015	3.97715	0.000426111	0.00419204	-3.84956
NA	NA	-230.044	0.796878	-3.97683	0.000426485	0.00419204	-4.52291
Inhbb	ENSMUSG00000037035	85.0781	3.78717	3.97664	0.000426702	0.00419204	-4.29238
Erich2	ENSMUSG00000075302	135.709	1.81402	3.97654	0.000426819	0.00419204	-4.45855
Morf4l2	ENSMUSG00000031422	-36.8999	8.61776	-3.97643	0.000426945	0.00419204	-3.87295
Plscr4	ENSMUSG00000032377	86.7766	2.46595	3.97642	0.000426952	0.00419204	-4.46573
Madd	ENSMUSG00000040687	64.7973	3.04252	3.97617	0.000427244	0.00419204	-4.39416
Dbx2	ENSMUSG00000045608	163.975	1.86247	3.97568	0.000427818	0.00419314	-4.49044
Rps6-ps1	ENSMUSG00000063875	-202.989	2.03313	-3.97545	0.000428077	0.00419314	-4.44506
Elmo1	ENSMUSG00000041112	125.899	1.98287	3.97289	0.000431062	0.00421882	-4.47704
Gm6023	ENSMUSG00000081159	-269.616	1.83261	-3.96991	0.000434557	0.00424581	-4.46418
Sdad1	ENSMUSG00000029415	-40.8048	4.50508	-3.9698	0.00043469	0.00424581	-4.09867
Taf1	ENSMUSG00000031314	-29.0435	6.8448	-3.96961	0.000434916	0.00424581	-3.85738
Xrcc5	ENSMUSG00000026187	36.1068	5.74899	3.96698	0.000438022	0.00427256	-3.99034
Vwa1	ENSMUSG00000042116	67.7837	4.19003	3.96619	0.000438957	0.00427808	-4.25479
Prdx2-ps2	ENSMUSG00000083998	-214.669	0.487194	-3.96573	0.000439506	0.00427985	-4.53147
Ptar1	ENSMUSG00000074925	30.4749	5.11032	3.96469	0.000440754	0.00428287	-4.08264
Cep128	ENSMUSG00000061533	61.6243	2.73377	3.9642	0.000441335	0.00428287	-4.40819
Slc1a3	ENSMUSG00000005360	99.8725	10.0941	3.964	0.000441574	0.00428287	-3.9356
Atg10	ENSMUSG00000021619	86.5841	2.59591	3.96365	0.000441991	0.00428287	-4.4225
Miga1	ENSMUSG00000054942	156.939	3.80661	3.96347	0.000442207	0.00428287	-4.30931
Hsp90b1	ENSMUSG00000020048	-29.0094	8.96138	-3.96333	0.00044238	0.00428287	-3.88941
Fzd8	ENSMUSG00000036904	70.4844	5.05896	3.96331	0.000442396	0.00428287	-4.12145
Pcdhb19	ENSMUSG00000043313	81.9133	2.65923	3.96114	0.000445011	0.00430461	-4.43442
Sec31a	ENSMUSG00000035325	-58.8212	6.64127	-3.9587	0.000447961	0.00432742	-3.8736
Sec14l2	ENSMUSG00000003585	109.331	3.19672	3.95858	0.000448114	0.00432742	-4.40909
Emp1	ENSMUSG00000030208	-59.2918	6.50314	-3.95665	0.000450452	0.0043464	-3.88176
Urb2	ENSMUSG00000031976	-41.4963	4.44908	-3.95596	0.0004513	0.00435097	-4.10541
Srl	ENSMUSG00000022519	167.509	1.5729	3.95544	0.000451941	0.00435123	-4.47474
Cry1	ENSMUSG00000020038	-54.7366	4.31562	-3.9553	0.000452111	0.00435123	-4.12425
Anxa4	ENSMUSG00000029994	43.2065	6.80947	3.95502	0.00045245	0.00435123	-3.89885
NA	NA	-199.896	0.98714	-3.95377	0.000453987	0.00436241	-4.51443
Jak3	ENSMUSG00000031805	63.2301	4.06792	3.95321	0.000454673	0.00436399	-4.24242
Pcdhb22	ENSMUSG00000073591	117.639	3.11604	3.95273	0.00045527	0.00436399	-4.38735
Reep2	ENSMUSG00000038555	66.3329	4.74899	3.95272	0.000455278	0.00436399	-4.16339
Gm8565	ENSMUSG00000098006	-230.402	0.832422	-3.95164	0.000456611	0.00437316	-4.52349
Dalrd3	ENSMUSG00000019039	65.9545	3.69714	3.9509	0.000457529	0.00437835	-4.2862
Utp25	ENSMUSG00000016181	-75.0994	3.63556	-3.94793	0.000461227	0.00440795	-4.23848
Rpsa-ps2	ENSMUSG00000045055	-177.815	1.06216	-3.9478	0.000461381	0.00440795	-4.51221
Creb3	ENSMUSG00000028466	-47.3428	6.52061	-3.94697	0.00046242	0.00441425	-3.8808
Gm11826	ENSMUSG00000083328	-197.22	1.45201	-3.94532	0.000464494	0.00442775	-4.49109
Dnajc21	ENSMUSG00000044224	-53.5685	2.85091	-3.94502	0.000464874	0.00442775	-4.33497
Mlc1	ENSMUSG00000035805	101.497	9.79738	3.94459	0.000465415	0.00442775	-3.92841
Angpt1	ENSMUSG00000022309	90.3065	5.42447	3.94451	0.000465507	0.00442775	-4.11191
Cyp39a1	ENSMUSG00000023963	96.4153	2.56819	3.94424	0.000465855	0.00442775	-4.40168
Dtnb	ENSMUSG00000071454	-31.2775	4.95712	-3.94403	0.000466119	0.00442775	-4.04788
Ttc21a	ENSMUSG00000032514	110.795	2.19413	3.94353	0.00046675	0.00443013	-4.44841
Gm11892	ENSMUSG00000083154	-243.907	0.906074	-3.94239	0.000468191	0.00443594	-4.51959
Igsf1	ENSMUSG00000031111	146.791	1.88709	3.94227	0.000468342	0.00443594	-4.48062
Klhdc7a	ENSMUSG00000078234	150.443	2.11566	3.94214	0.000468507	0.00443594	-4.44761
Tmem98	ENSMUSG00000035413	69.0903	5.88671	3.9413	0.000469572	0.00443907	-4.00832
E130307A14Rik	ENSMUSG00000087177	144.434	1.54263	3.94128	0.000469601	0.00443907	-4.50226
Nfix	ENSMUSG00000001911	56.0216	6.7415	3.93918	0.00047227	0.00446067	-3.92357
Frmd4b	ENSMUSG00000030064	103.605	3.25983	3.93839	0.000473288	0.0044636	-4.35238
Nudt10	ENSMUSG00000073293	101.55	1.91164	3.93834	0.000473349	0.0044636	-4.47774
Larp4	ENSMUSG00000023025	-30.9476	6.43958	-3.93427	0.000478595	0.00450889	-3.89122
Irak4	ENSMUSG00000059883	61.3191	3.5334	3.93394	0.000479019	0.00450889	-4.3154
Gorab	ENSMUSG00000040124	-41.572	3.65164	-3.93332	0.000479828	0.00450889	-4.23001
Rad17	ENSMUSG00000021635	-24.3066	4.95714	-3.93316	0.000480034	0.00450889	-4.05163
Arcn1	ENSMUSG00000032096	-22.948	7.72823	-3.93311	0.000480095	0.00450889	-3.85483
Hadhb	ENSMUSG00000059447	28.4892	7.42564	3.93282	0.000480478	0.00450889	-3.86722
Gm9159	ENSMUSG00000080796	-236.684	1.19283	-3.93176	0.000481859	0.004515	-4.50543
Cyp7b1	ENSMUSG00000039519	96.7186	4.38589	3.93172	0.000481905	0.004515	-4.25958
Gnb4	ENSMUSG00000027669	57.8065	3.64376	3.93119	0.000482591	0.00451779	-4.32336
Hltf	ENSMUSG00000002428	-33.7668	5.5964	-3.93053	0.00048346	0.00452228	-3.96889
Metap1d	ENSMUSG00000041921	116.68	2.26083	3.92884	0.000485674	0.00453675	-4.46967
A2m	ENSMUSG00000030111	246.451	9.33211	3.92875	0.000485787	0.00453675	-4.06761
Gm6286	ENSMUSG00000086925	-170.076	1.17726	-3.92811	0.000486631	0.00453894	-4.50911
Slc44a2	ENSMUSG00000057193	44.8129	7.17695	3.92798	0.000486803	0.00453894	-3.88967
Gli3	ENSMUSG00000021318	54.558	5.39466	3.92709	0.000487976	0.00454336	-4.06787
Tcf19	ENSMUSG00000050410	79.2355	2.41503	3.92703	0.000488058	0.00454336	-4.42648
Rps13-ps6	ENSMUSG00000082987	-338.807	2.12231	-3.92628	0.000489047	0.00454555	-4.44364
Ccnt1	ENSMUSG00000011960	-32.5439	6.06791	-3.92626	0.000489075	0.00454555	-3.9233
Gm11560	ENSMUSG00000086688	-146.406	2.91417	-3.92388	0.000492238	0.00457129	-4.35087
Sox9	ENSMUSG00000000567	109.889	5.87521	3.92353	0.000492704	0.00457196	-4.0517
Armc2	ENSMUSG00000071324	148.663	1.68986	3.9221	0.000494604	0.0045787	-4.48509
Tnfrsf21	ENSMUSG00000023915	50.3833	6.20916	3.92195	0.000494809	0.0045787	-3.97285
Kazald1	ENSMUSG00000025213	-64.5521	2.42415	-3.92167	0.000495181	0.0045787	-4.36789
Dnah1	ENSMUSG00000019027	67.6701	2.58343	3.92166	0.000495203	0.0045787	-4.42219
Bphl	ENSMUSG00000038286	123.684	4.74409	3.92151	0.000495399	0.0045787	-4.19047
Trib3	ENSMUSG00000032715	-144.725	2.62098	-3.92089	0.000496235	0.00458278	-4.31006
Gspt2	ENSMUSG00000071723	53.5392	2.92793	3.91921	0.000498486	0.00459992	-4.38489
Gm11810	ENSMUSG00000082151	-277.868	2.06304	-3.91781	0.000500384	0.00461125	-4.44983
Eif2ak3	ENSMUSG00000031668	-45.8451	5.64563	-3.91752	0.000500774	0.00461125	-3.96221
Gm14538	ENSMUSG00000081390	-190.169	0.751403	-3.91742	0.000500904	0.00461125	-4.52599
Swap70	ENSMUSG00000031015	39.5234	5.89758	3.91655	0.000502085	0.00461847	-3.99134
Tfrc	ENSMUSG00000022797	64.2571	5.7879	3.91538	0.000503681	0.00462948	-4.04537
Rab9b-ps1	ENSMUSG00000082464	-227.363	0.83061	-3.91504	0.000504135	0.00463	-4.5235
Ccnk	ENSMUSG00000021258	-40.8875	3.01306	-3.91453	0.000504829	0.00463271	-4.32631
Ell2	ENSMUSG00000001542	-33.7162	4.75487	-3.91298	0.000506954	0.00464846	-4.0791
Ccdc190	ENSMUSG00000070532	191.378	2.1161	3.9127	0.000507344	0.00464846	-4.47235
Smcr8	ENSMUSG00000049323	-28.1959	5.49222	-3.91212	0.000508138	0.00465206	-3.98603
Mgrn1	ENSMUSG00000022517	28.7851	6.79935	3.91007	0.000510956	0.00467067	-3.90349
Uros	ENSMUSG00000030979	119.62	2.20275	3.91006	0.000510974	0.00467067	-4.45744
Gas2l1	ENSMUSG00000034201	32.3948	5.28014	3.90637	0.000516095	0.00471378	-4.06666
Gm15289	ENSMUSG00000082258	-224.604	0.638021	-3.90552	0.000517276	0.00471798	-4.52924
Zfp712	ENSMUSG00000090641	-48.1877	2.78397	-3.90546	0.000517367	0.00471798	-4.36173
Gm11889	ENSMUSG00000082876	-207.202	0.655003	-3.90432	0.000518951	0.00472482	-4.52841
Adgrv1	ENSMUSG00000069170	172.193	3.12965	3.90428	0.000519008	0.00472482	-4.37626
Gm12005	ENSMUSG00000081631	-207.979	0.879825	-3.90405	0.000519336	0.00472482	-4.51783
Ltbp1	ENSMUSG00000001870	99.9753	4.97167	3.90342	0.000520214	0.00472911	-4.1697
Akap9	ENSMUSG00000040407	-45.4601	5.66499	-3.9029	0.000520948	0.00473208	-3.96334
Timm23	ENSMUSG00000013701	-29.0408	5.54246	-3.90224	0.000521881	0.00473378	-3.98308
Nrg2	ENSMUSG00000060275	126.117	1.78868	3.90219	0.00052195	0.00473378	-4.48618
Dimt1	ENSMUSG00000021692	-54.1556	3.45655	-3.90144	0.000523009	0.00473451	-4.28361
Rorc	ENSMUSG00000028150	154.544	2.68905	3.90132	0.000523174	0.00473451	-4.40599
Cd38	ENSMUSG00000029084	177.225	2.98411	3.90127	0.000523251	0.00473451	-4.38976
Scap	ENSMUSG00000032485	23.7336	7.14726	3.90097	0.000523677	0.00473468	-3.88388
Tmem88	ENSMUSG00000045377	-134.294	1.24408	-3.89978	0.000525363	0.00474094	-4.47628
Dgkq	ENSMUSG00000004815	-37.2324	4.27079	-3.89946	0.000525818	0.00474094	-4.15118
Mthfd2	ENSMUSG00000005667	-82.2262	3.88765	-3.89933	0.000525998	0.00474094	-4.18105
Rpl35-ps1	ENSMUSG00000080855	-310.379	1.82463	-3.89933	0.000526001	0.00474094	-4.46902
Tram1	ENSMUSG00000025935	-31.9076	7.46488	-3.89712	0.000529143	0.00476556	-3.86537
Smarcd1	ENSMUSG00000023018	33.5088	4.45413	3.89626	0.000530375	0.00477297	-4.18899
Cdkn1c	ENSMUSG00000037664	-84.2211	2.87331	-3.89477	0.00053252	0.00478856	-4.28117
Cdca4	ENSMUSG00000047832	-43.3831	3.83195	-3.89402	0.000533594	0.00479451	-4.19192
Tns3	ENSMUSG00000020422	59.2995	7.8537	3.89304	0.000535013	0.00480355	-3.88934
Fam111a	ENSMUSG00000024691	153.628	1.84427	3.89173	0.000536911	0.00481687	-4.46812
Plekhh2	ENSMUSG00000040852	-54.6813	3.98478	-3.89097	0.000538008	0.00482299	-4.16647
S100b	ENSMUSG00000033208	152.352	4.04647	3.89047	0.000538737	0.00482581	-4.36943
Spag5	ENSMUSG00000002055	98.9389	2.3497	3.88908	0.000540754	0.00484014	-4.49939
Nt5dc3	ENSMUSG00000054027	-49.9926	3.93936	-3.88872	0.000541286	0.00484118	-4.17256
Gm4462	ENSMUSG00000090319	-181.488	0.976607	-3.88829	0.00054192	0.0048418	-4.51739
Rps25-ps1	ENSMUSG00000067344	-117.585	2.15725	-3.8881	0.000542188	0.0048418	-4.4329
Cnnm4	ENSMUSG00000037408	-59.2575	3.10405	-3.88724	0.000543452	0.00484936	-4.30047
Rps11-ps3	ENSMUSG00000081715	-227.96	1.13536	-3.88691	0.00054394	0.00484999	-4.50842
Gm12807	ENSMUSG00000082348	-202.681	2.58569	-3.88626	0.000544892	0.00485476	-4.38355
Rpl15-ps2	ENSMUSG00000098915	-186.879	1.36471	-3.88511	0.000546577	0.00486604	-4.50056
Ccn1	ENSMUSG00000028195	-85.2669	8.42496	-3.88482	0.000547011	0.00486618	-3.9055
Gm14650	ENSMUSG00000083982	-174.486	0.920629	-3.88371	0.000548655	0.00487707	-4.51664
Lrrc9	ENSMUSG00000021090	167.288	2.04136	3.88336	0.000549168	0.00487791	-4.4545
Aff4	ENSMUSG00000049470	-29.4422	8.35888	-3.88236	0.000550651	0.00488735	-3.88509
NA	NA	-45.2036	2.72389	-3.88152	0.000551911	0.00489479	-4.36053
Blzf1	ENSMUSG00000026577	-36.0507	4.85041	-3.88052	0.000553398	0.00490156	-4.06851
Idnk	ENSMUSG00000050002	153.314	2.79476	3.88044	0.000553517	0.00490156	-4.40283
Frmd5	ENSMUSG00000027238	141.04	3.39157	3.87937	0.000555111	0.00491193	-4.36562
Pkd1	ENSMUSG00000032855	-32.3244	7.1261	-3.87863	0.000556223	0.00491453	-3.874
Lpin3	ENSMUSG00000027412	-47.897	3.26777	-3.87857	0.000556307	0.00491453	-4.28058
Akr1c13	ENSMUSG00000021213	151.106	2.49737	3.87833	0.000556673	0.00491453	-4.44608
Dyrk3	ENSMUSG00000016526	106.583	2.77611	3.87674	0.000559071	0.00493196	-4.41011
Rrp12	ENSMUSG00000035049	-37.0106	4.66611	-3.87291	0.000564872	0.00497935	-4.1015
Ighmbp2	ENSMUSG00000024831	-49.4251	3.525	-3.87234	0.000565735	0.00498301	-4.26579
Thrsp	ENSMUSG00000035686	115.074	4.00552	3.87208	0.000566145	0.00498301	-4.3002
Gm12034	ENSMUSG00000083878	-157.207	1.21231	-3.8708	0.000568088	0.00499112	-4.50509
Mapk6	ENSMUSG00000042688	-51.1346	6.31631	-3.87058	0.000568435	0.00499112	-3.91389
Gm14165	ENSMUSG00000081434	-177.936	2.77585	-3.87045	0.000568634	0.00499112	-4.36237
Rtl6	ENSMUSG00000055745	76.1961	3.52449	3.87035	0.000568782	0.00499112	-4.32418
Pstpip1	ENSMUSG00000032322	148.756	1.29827	3.86986	0.000569534	0.00499361	-4.51038
Unc79	ENSMUSG00000021198	164.812	2.5405	3.86948	0.000570115	0.00499361	-4.45998
Aldh6a1	ENSMUSG00000021238	48.4174	7.01499	3.86933	0.000570355	0.00499361	-3.91756
Zfp868	ENSMUSG00000060427	29.3481	3.36428	3.869	0.000570864	0.00499431	-4.3449
Rnaset2a	ENSMUSG00000095687	52.1361	2.71389	3.8678	0.000572705	0.00500665	-4.41304
Gpr155	ENSMUSG00000041762	109.146	1.89117	3.86648	0.000574752	0.00502077	-4.48048
Smc1a	ENSMUSG00000041133	38.5737	6.63433	3.86619	0.000575201	0.00502092	-3.93293
Clk3	ENSMUSG00000032316	-44.5159	5.06078	-3.8659	0.000575648	0.00502105	-4.04524
Cln3	ENSMUSG00000030720	66.4922	4.30018	3.86469	0.000577523	0.00503363	-4.22869
Plcb1	ENSMUSG00000051177	51.8974	4.35249	3.86398	0.000578641	0.00503574	-4.22205
Tmem184b	ENSMUSG00000009035	-32.4962	5.5388	-3.86391	0.000578745	0.00503574	-3.99625
Rplp0-ps1	ENSMUSG00000081640	-214.767	1.76304	-3.8637	0.000579065	0.00503574	-4.46363
Slc25a25	ENSMUSG00000026819	-53.8985	5.93112	-3.86299	0.000580184	0.0050417	-3.94665
Cep83os	ENSMUSG00000097164	161.337	1.80665	3.86218	0.000581444	0.00504785	-4.4639
Gm4835	ENSMUSG00000043223	-269.191	1.49685	-3.86198	0.000581767	0.00504785	-4.4942
Afg1l	ENSMUSG00000038302	78.3018	3.65165	3.86171	0.000582194	0.00504785	-4.31129
Fsd1l	ENSMUSG00000054752	82.1618	4.61115	3.86101	0.000583292	0.00505361	-4.20263
Nol8	ENSMUSG00000021392	-38.917	4.72447	-3.86016	0.000584631	0.00506075	-4.08916
Mag	ENSMUSG00000036634	165.556	0.629693	3.85993	0.000584987	0.00506075	-4.53089
Pon2	ENSMUSG00000032667	64.9674	6.88872	3.85816	0.000587788	0.0050812	-3.94326
Dhx32	ENSMUSG00000030986	56.7351	6.45842	3.85563	0.000591797	0.00511205	-3.96382
Slc16a13	ENSMUSG00000044367	-44.3128	3.37254	-3.85415	0.000594171	0.00512609	-4.2635
Abi3bp	ENSMUSG00000035258	-180.946	2.03846	-3.85406	0.000594303	0.00512609	-4.41617
Srsf1	ENSMUSG00000018379	48.2851	6.69	3.85348	0.000595245	0.0051304	-3.9417
Tlr13	ENSMUSG00000033777	199.581	1.4588	3.85292	0.000596131	0.00513423	-4.48352
Fig4	ENSMUSG00000038417	38.6057	5.52833	3.84799	0.000604103	0.00519641	-4.05117
Col23a1	ENSMUSG00000063564	68.6912	3.44213	3.84791	0.000604245	0.00519641	-4.35178
Wdr19	ENSMUSG00000037890	43.4062	5.11166	3.84669	0.000606223	0.00520957	-4.09924
Clasp2	ENSMUSG00000033392	33.724	7.38147	3.84539	0.00060835	0.005224	-3.89616
Gm10080	ENSMUSG00000060467	-135.859	2.29777	-3.84456	0.000609718	0.00522821	-4.42242
Aldh1a1	ENSMUSG00000053279	105.068	7.18782	3.84435	0.000610054	0.00522821	-3.96186
Cdk6	ENSMUSG00000040274	-32.7464	4.15646	-3.84427	0.00061019	0.00522821	-4.16912
Edrf1	ENSMUSG00000039990	-42.0549	4.62048	-3.84316	0.000612006	0.00523991	-4.10883
Kansl2	ENSMUSG00000022992	-36.5796	4.9659	-3.84288	0.000612468	0.00524001	-4.06293
Fxyd1	ENSMUSG00000036570	76.5179	5.59268	3.84065	0.000616166	0.00526666	-4.09782
Dync1li1	ENSMUSG00000032435	-22.9862	6.11559	-3.84045	0.000616489	0.00526666	-3.94388
Casq1	ENSMUSG00000007122	93.431	2.33802	3.8397	0.000617744	0.0052735	-4.44668
Iigp1	ENSMUSG00000054072	173.178	1.33571	3.83792	0.0006207	0.00529485	-4.51344
Gm13360	ENSMUSG00000082164	-228.223	0.712764	-3.83661	0.000622906	0.00530977	-4.52938
Dhps	ENSMUSG00000060038	-43.8894	4.67305	-3.83436	0.000626679	0.00533802	-4.10096
Iqcg	ENSMUSG00000035578	208.412	2.27385	3.83392	0.000627419	0.00533924	-4.43532
Rfx3	ENSMUSG00000040929	75.9269	5.31132	3.83373	0.000627741	0.00533924	-4.10909
Cog6	ENSMUSG00000027742	-27.3591	5.53013	-3.83104	0.000632307	0.00537415	-4.00475
Amt	ENSMUSG00000032607	100.122	5.15994	3.83042	0.000633357	0.00537544	-4.14207
Gm973	ENSMUSG00000047361	164.185	1.95955	3.83041	0.000633383	0.00537544	-4.45864
Ddit3	ENSMUSG00000025408	-70.673	6.2399	-3.83013	0.000633862	0.00537557	-3.93215
Dapp1	ENSMUSG00000028159	147.468	1.49474	3.82969	0.000634613	0.00537728	-4.4939
Oxr1	ENSMUSG00000022307	25.2814	6.62287	3.82935	0.000635181	0.00537728	-3.93324
Wdr6	ENSMUSG00000066357	41.4735	7.68916	3.82919	0.000635451	0.00537728	-3.89891
Reln	ENSMUSG00000042453	216.038	2.12912	3.82872	0.000636258	0.0053802	-4.46658
Msh2	ENSMUSG00000024151	49.2577	4.32642	3.82623	0.000640535	0.0054116	-4.21657
Gm9034	ENSMUSG00000094852	-204.885	0.395317	-3.82578	0.000641307	0.0054116	-4.53693
Rps15a-ps2	ENSMUSG00000067351	-303.103	2.06675	-3.82575	0.000641368	0.0054116	-4.45022
Folh1	ENSMUSG00000001773	118.52	2.61189	3.82522	0.000642276	0.00541254	-4.47711
Ptpn23	ENSMUSG00000036057	-53.789	5.0714	-3.82514	0.00064241	0.00541254	-4.04757
Riok3	ENSMUSG00000024404	-42.4455	6.47596	-3.82337	0.000645487	0.00543453	-3.91653
Btg3	ENSMUSG00000022863	-67.716	3.33185	-3.82294	0.000646226	0.00543681	-4.27531
Ap3s2	ENSMUSG00000063801	32.5465	5.16013	3.82189	0.000648055	0.00544821	-4.0948
Gatd3a	ENSMUSG00000053329	33.8287	6.36048	3.82163	0.000648518	0.00544821	-3.96394
Elmod1	ENSMUSG00000041986	161.327	1.47492	3.82097	0.000649669	0.00545394	-4.48803
Map3k3	ENSMUSG00000020700	-49.2382	5.13715	-3.81995	0.000651453	0.00546496	-4.03413
Dusp28	ENSMUSG00000047067	116.671	1.67512	3.81867	0.000653698	0.00547985	-4.49653
Abce1	ENSMUSG00000058355	-22.9728	7.12064	-3.81792	0.000655013	0.00548563	-3.89059
Swsap1	ENSMUSG00000051238	88.0306	2.67275	3.81774	0.000655332	0.00548563	-4.42592
Vps11	ENSMUSG00000032127	31.1414	6.50528	3.81703	0.000656588	0.00548858	-3.9496
Gfpt1	ENSMUSG00000029992	-28.8924	6.65694	-3.817	0.000656628	0.00548858	-3.90924
Rusc1	ENSMUSG00000041263	-66.3748	3.93857	-3.81655	0.00065742	0.00548961	-4.19691
Eif4a1	ENSMUSG00000059796	-32.9753	8.51444	-3.8164	0.000657696	0.00548961	-3.90993
Dpm2	ENSMUSG00000026810	35.9649	4.31126	3.81517	0.000659877	0.00550386	-4.22081
Lonp2	ENSMUSG00000047866	33.2105	7.22493	3.813	0.000663733	0.00553206	-3.9099
1110008P14Rik	ENSMUSG00000039195	58.6866	5.60928	3.81217	0.000665202	0.0055395	-4.07316
Oasl2	ENSMUSG00000029561	183.101	2.69928	3.81186	0.000665758	0.0055395	-4.43377
Rnf145	ENSMUSG00000019189	-37.3059	6.51738	-3.8117	0.000666055	0.0055395	-3.91734
Dhx34	ENSMUSG00000006019	33.9398	4.13281	3.81086	0.000667562	0.00554807	-4.24854
Shpk	ENSMUSG00000005951	82.3144	3.41967	3.81054	0.000668132	0.00554883	-4.36077
Mast2	ENSMUSG00000003810	-28.018	5.66628	-3.80937	0.00067023	0.00556229	-3.99321
Ago1	ENSMUSG00000041530	23.7782	5.73041	3.80819	0.000672355	0.00557411	-4.02319
Ly6h	ENSMUSG00000022577	148.381	2.27662	3.80805	0.000672613	0.00557411	-4.50269
Tmem25	ENSMUSG00000002032	72.8144	2.48114	3.80544	0.000677345	0.00560363	-4.45091
Mettl1	ENSMUSG00000006732	-39.0202	3.43747	-3.80533	0.000677543	0.00560363	-4.26498
Vwa8	ENSMUSG00000058997	44.9364	5.97796	3.80525	0.000677701	0.00560363	-4.01176
H4c12	ENSMUSG00000064288	156.795	1.56762	3.80502	0.000678103	0.00560363	-4.47722
Tmem41a	ENSMUSG00000022856	-43.9911	3.1452	-3.80459	0.000678899	0.00560622	-4.34257
Itpkc	ENSMUSG00000003752	-44.9974	4.11482	-3.8037	0.00068052	0.00561562	-4.1908
Exosc1	ENSMUSG00000034321	-47.5122	4.31744	-3.80292	0.000681943	0.00562292	-4.16331
Sdr42e1	ENSMUSG00000034308	143.027	1.68627	3.80269	0.000682373	0.00562292	-4.4895
Add3	ENSMUSG00000025026	54.7866	7.92816	3.80209	0.000683473	0.00562724	-3.91209
Aass	ENSMUSG00000029695	114.374	4.79405	3.80187	0.000683864	0.00562724	-4.19851
Sgta	ENSMUSG00000004937	18.65	6.10956	3.80003	0.000687263	0.00565121	-3.97927
Ergic3	ENSMUSG00000005881	21.9147	7.05826	3.79958	0.000688089	0.005654	-3.91425
Dnajc28	ENSMUSG00000039763	109.611	2.62626	3.79929	0.000688629	0.00565444	-4.41827
Apba2	ENSMUSG00000030519	99.6499	4.42142	3.79736	0.000692207	0.00567981	-4.27641
Rras2	ENSMUSG00000055723	-44.0404	5.73756	-3.79633	0.000694123	0.00569151	-3.98231
Zfp759	ENSMUSG00000057396	135.375	2.08532	3.79603	0.000694674	0.00569202	-4.45984
Sfxn5	ENSMUSG00000033720	132.79	7.62987	3.79511	0.000696393	0.00570209	-3.98716
Alkbh5	ENSMUSG00000042650	-35.5838	6.69834	-3.79336	0.000699672	0.00572324	-3.91274
Abcd3	ENSMUSG00000028127	25.8621	7.27605	3.79321	0.000699961	0.00572324	-3.90993
Zfp236	ENSMUSG00000041258	-47.4292	4.6409	-3.79191	0.000702406	0.00573919	-4.11128
Tasor	ENSMUSG00000040651	28.9808	6.05138	3.79142	0.000703323	0.00574265	-3.99534
Arhgap32	ENSMUSG00000041444	36.1508	5.82624	3.79061	0.000704857	0.00575114	-4.0268
Cxcl10	ENSMUSG00000034855	159.944	0.946892	3.78901	0.000707884	0.00577179	-4.52386
Gm9083	ENSMUSG00000083033	-183.763	1.65898	-3.78871	0.000708454	0.00577239	-4.48585
Clu	ENSMUSG00000022037	96.0816	10.9501	3.78759	0.000710594	0.00578577	-4.02013
Psmd8	ENSMUSG00000030591	-32.6285	7.54537	-3.78596	0.000713705	0.00580482	-3.89696
Mark1	ENSMUSG00000026620	-56.5905	4.55524	-3.78584	0.000713933	0.00580482	-4.10843
Nudt13	ENSMUSG00000021809	122.047	2.40231	3.78549	0.000714608	0.00580585	-4.4475
1700037H04Rik	ENSMUSG00000027327	-36.7128	4.38282	-3.78518	0.000715212	0.00580585	-4.14405
Setd1a	ENSMUSG00000042308	-58.9062	2.80093	-3.78479	0.000715952	0.00580585	-4.37187
Ppih	ENSMUSG00000060288	45.644	3.36441	3.7846	0.000716315	0.00580585	-4.34803
Vegfa	ENSMUSG00000023951	-72.5817	5.67265	-3.7843	0.0007169	0.00580585	-3.98728
Gfpt2	ENSMUSG00000020363	106.673	3.93071	3.78408	0.000717322	0.00580585	-4.34612
Tcp11l1	ENSMUSG00000027175	35.6627	4.20248	3.78385	0.000717763	0.00580585	-4.2539
Lhx6	ENSMUSG00000026890	-106.44	1.38295	-3.7837	0.000718054	0.00580585	-4.46319
Uhrf2	ENSMUSG00000024817	-31.5052	5.83462	-3.78278	0.000719815	0.00581604	-3.98163
Nt5c2	ENSMUSG00000025041	63.847	5.20022	3.78158	0.000722143	0.00582888	-4.14211
Ripor1	ENSMUSG00000038604	-56.2008	3.75446	-3.78144	0.000722406	0.00582888	-4.22981
Prkd1	ENSMUSG00000002688	73.8115	5.11328	3.78111	0.000723049	0.00583002	-4.13894
Nipsnap2	ENSMUSG00000029432	28.4363	6.39953	3.77962	0.000725953	0.00584938	-3.96497
Gm13623	ENSMUSG00000083007	-232.812	1.65457	-3.77851	0.000728106	0.00585448	-4.48379
Fcgr3	ENSMUSG00000059498	199.064	1.57663	3.77816	0.000728803	0.00585448	-4.47376
Ugt1a6b	ENSMUSG00000090145	127.026	2.89831	3.77806	0.000728989	0.00585448	-4.45275
Dock2	ENSMUSG00000020143	200.186	1.49058	3.77806	0.000728993	0.00585448	-4.50153
Nolc1	ENSMUSG00000015176	-31.8298	4.95871	-3.77783	0.000729442	0.00585448	-4.07754
Ttc37	ENSMUSG00000033991	-43.2759	5.50201	-3.77752	0.000730041	0.00585448	-4.01145
NA	NA	101.66	2.05245	3.77715	0.000730779	0.00585448	-4.46409
Shisa6	ENSMUSG00000053930	134.619	3.4549	3.7771	0.000730864	0.00585448	-4.37254
Eef2k	ENSMUSG00000035064	46.2172	5.63887	3.77697	0.000731117	0.00585448	-4.06818
Tgif1	ENSMUSG00000047407	-33.5326	5.65265	-3.77624	0.000732568	0.00586206	-4.00003
Rtn1	ENSMUSG00000021087	99.8311	6.47901	3.77529	0.000734433	0.00587294	-4.01751
Grik3	ENSMUSG00000001985	152.668	1.28159	3.77308	0.000738784	0.00590367	-4.5275
Kbtbd4	ENSMUSG00000005505	39.1287	3.38556	3.77216	0.000740624	0.00591431	-4.35389
Zbtb20	ENSMUSG00000022708	73.3762	7.86083	3.77113	0.000742656	0.00592646	-3.93226
Tgds	ENSMUSG00000022130	-44.1488	2.99465	-3.76855	0.000747817	0.00596157	-4.34954
S100a16	ENSMUSG00000074457	59.4934	7.79943	3.76842	0.00074808	0.00596157	-3.92398
Plcl2	ENSMUSG00000038910	115.686	3.12077	3.76799	0.000748944	0.00596437	-4.42317
Kif5a	ENSMUSG00000074657	131.355	2.32694	3.76732	0.000750291	0.00596576	-4.4526
Mrps6	ENSMUSG00000039680	58.5721	5.58928	3.767	0.000750932	0.00596576	-4.07193
Tmem218	ENSMUSG00000032121	34.5929	3.97057	3.76692	0.00075108	0.00596576	-4.2762
Nme5	ENSMUSG00000035984	190.394	2.7232	3.76688	0.000751172	0.00596576	-4.41038
Cacna1a	ENSMUSG00000034656	100.251	3.47483	3.76648	0.000751973	0.00596805	-4.34228
Cdh4	ENSMUSG00000000305	130.638	3.48751	3.76536	0.000754233	0.00598107	-4.36458
Gtse1	ENSMUSG00000022385	-50.4993	4.82526	-3.76516	0.000754642	0.00598107	-4.08829
Cdh19	ENSMUSG00000047216	142.328	1.1141	3.76369	0.00075761	0.0060005	-4.51495
Acad12	ENSMUSG00000042647	143.444	1.79691	3.76304	0.000758945	0.00600698	-4.46743
Ids	ENSMUSG00000035847	32.5888	6.12564	3.76179	0.000761485	0.00602029	-4.00024
Ppp1r2-ps4	ENSMUSG00000059237	-199.749	1.14287	-3.7617	0.000761662	0.00602029	-4.51513
Gm14403	ENSMUSG00000094786	170.449	1.84085	3.76038	0.000764364	0.00603422	-4.4696
Ech1	ENSMUSG00000053898	45.7545	6.65954	3.76033	0.000764462	0.00603422	-3.96438
Fgf2	ENSMUSG00000037225	117.534	4.34255	3.75884	0.000767525	0.0060515	-4.31291
Atg2b	ENSMUSG00000041341	-30.7017	6.05613	-3.75876	0.000767692	0.0060515	-3.96847
Tlr2	ENSMUSG00000027995	169.144	2.85091	3.75835	0.000768532	0.00605401	-4.43244
Gpm6a	ENSMUSG00000031517	122.551	7.64575	3.75798	0.000769304	0.00605599	-3.9815
Zfp763	ENSMUSG00000067430	60.5545	3.5822	3.75648	0.000772399	0.00607596	-4.31931
Psat1	ENSMUSG00000024640	84.5611	7.25243	3.75624	0.000772886	0.00607596	-3.97055
Gm3550	ENSMUSG00000078240	-269.304	1.73734	-3.75578	0.000773832	0.00607928	-4.47868
Dhfr	ENSMUSG00000021707	96.7717	2.31789	3.75382	0.000777919	0.00610726	-4.45735
Mlx	ENSMUSG00000017801	-45.8247	4.85939	-3.75341	0.000778762	0.0061091	-4.08914
Pcbp3	ENSMUSG00000001120	40.1096	4.88939	3.75313	0.000779348	0.0061091	-4.1514
Hmgcll1	ENSMUSG00000007908	132.721	2.46266	3.75279	0.000780062	0.0061091	-4.45914
Gm11222	ENSMUSG00000085627	-143.614	1.75339	-3.7527	0.000780254	0.0061091	-4.47891
Cpe	ENSMUSG00000037852	64.1094	11.3803	3.75058	0.000784678	0.0061396	-4.05694
Uri1	ENSMUSG00000030421	-36.9062	5.333	-3.75003	0.000785846	0.00614461	-4.03627
Lix1	ENSMUSG00000047786	206.054	5.02595	3.74951	0.000786945	0.00614907	-4.24506
Tmem94	ENSMUSG00000020747	40.4416	5.98621	3.74887	0.000788286	0.00615541	-4.01816
Yrdc	ENSMUSG00000028889	-35.4897	3.77095	-3.74786	0.000790414	0.00616549	-4.24285
Ptpra	ENSMUSG00000027303	27.3192	7.61929	3.74776	0.000790638	0.00616549	-3.91294
Copa	ENSMUSG00000026553	-25.7617	8.89788	-3.74662	0.000793045	0.00618012	-3.94322
Sgsm1	ENSMUSG00000042216	111.909	2.07903	3.74528	0.000795889	0.00619812	-4.47027
Tubb2b	ENSMUSG00000045136	70.7701	7.84663	3.74497	0.00079655	0.00619912	-3.93769
Smim20	ENSMUSG00000061461	45.3341	4.8445	3.74451	0.000797538	0.00620247	-4.15958
Gm6378	ENSMUSG00000062962	-309.857	2.13757	-3.74416	0.000798282	0.00620247	-4.45432
Prdm16os	ENSMUSG00000085069	169.051	1.79614	3.74402	0.000798581	0.00620247	-4.48636
Wwp2	ENSMUSG00000031930	35.8118	5.23065	3.7424	0.000802051	0.0062252	-4.10431
Sytl4	ENSMUSG00000031255	-60.8266	2.22598	-3.74216	0.000802578	0.0062252	-4.39648
Tpt1-ps6	ENSMUSG00000084284	-132.584	2.02803	-3.74184	0.000803265	0.00622637	-4.46325
Igf2bp2	ENSMUSG00000033581	-81.4493	2.27722	-3.74138	0.00080425	0.00622986	-4.37337
Lemd3	ENSMUSG00000048661	-34.5231	4.36897	-3.74111	0.000804826	0.00623017	-4.16174
BC017158	ENSMUSG00000030780	30.3087	3.81725	3.74023	0.000806726	0.00624072	-4.29533
Mindy3	ENSMUSG00000026767	28.9541	5.43806	3.73959	0.000808111	0.00624728	-4.07903
Atp8a1	ENSMUSG00000037685	105.847	6.11856	3.73899	0.000809407	0.00625314	-4.07232
Mllt3	ENSMUSG00000028496	-26.8867	5.57833	-3.7373	0.000813075	0.00627373	-4.01942
Mapk11	ENSMUSG00000053137	86.5819	2.33892	3.73725	0.000813179	0.00627373	-4.47833
Fgd4	ENSMUSG00000022788	145.754	4.4822	3.73694	0.000813847	0.00627373	-4.26272
Arsg	ENSMUSG00000020604	93.7601	4.09245	3.73677	0.00081423	0.00627373	-4.28851
Gm13034	ENSMUSG00000082195	-170.894	1.36757	-3.73618	0.000815502	0.00627936	-4.49895
Parp6	ENSMUSG00000025237	-68.1346	3.88038	-3.73571	0.000816537	0.00628317	-4.23165
Ldha-ps	ENSMUSG00000082330	-189.057	0.725844	-3.73518	0.000817699	0.00628795	-4.53096
Dpysl4	ENSMUSG00000025478	190.155	2.0988	3.7336	0.000821145	0.00631028	-4.4845
Ppp1r21	ENSMUSG00000034709	32.1105	4.66483	3.73297	0.000822536	0.0063168	-4.18107
Gamt	ENSMUSG00000020150	89.5059	3.44434	3.73264	0.000823275	0.00631829	-4.39127
Ccdc114	ENSMUSG00000040189	126.818	1.9943	3.73224	0.000824135	0.00632072	-4.4584
Tnfaip2	ENSMUSG00000021281	-72.6177	4.89257	-3.7319	0.000824898	0.00632154	-4.07551
Aox1	ENSMUSG00000063558	86.2344	7.12119	3.73152	0.000825731	0.00632154	-3.9818
Megf6	ENSMUSG00000057751	-82.1675	2.12221	-3.73146	0.000825872	0.00632154	-4.40379
Slc29a3	ENSMUSG00000020100	62.1907	3.81546	3.72969	0.000829775	0.00634723	-4.30686
Megf10	ENSMUSG00000024593	106.517	6.54903	3.7294	0.00083042	0.00634799	-4.02867
Zfp36	ENSMUSG00000044786	-81.8783	3.90696	-3.72913	0.000831022	0.00634842	-4.21331
Pdk2	ENSMUSG00000038967	81.0383	4.94764	3.72824	0.000833005	0.00635569	-4.20506
Ptrhd1	ENSMUSG00000096199	44.5894	2.73866	3.72821	0.000833067	0.00635569	-4.4443
P4htm	ENSMUSG00000006675	71.4099	4.47124	3.7276	0.000834439	0.00636198	-4.24684
Itgb8	ENSMUSG00000025321	35.4152	7.72313	3.72729	0.000835117	0.00636298	-3.92295
Celsr2	ENSMUSG00000068740	69.8495	6.14012	3.72698	0.000835825	0.0063642	-4.03616
Rif1	ENSMUSG00000036202	-27.7013	5.29451	-3.72522	0.000839757	0.00638477	-4.0544
B4galt7	ENSMUSG00000021504	-42.064	4.60845	-3.72517	0.000839868	0.00638477	-4.1239
Cdc25a	ENSMUSG00000032477	-50.8836	2.97944	-3.72503	0.000840174	0.00638477	-4.34624
Fbxl16	ENSMUSG00000025738	54.8334	3.35502	3.72223	0.000846483	0.00642852	-4.36994
Vit	ENSMUSG00000024076	182.549	2.13482	3.72178	0.000847503	0.00643206	-4.44675
Dcp1a	ENSMUSG00000021962	-35.7783	4.54157	-3.72123	0.000848749	0.00643732	-4.14218
Dcaf11	ENSMUSG00000022214	32.6883	5.68463	3.71929	0.000853168	0.00646661	-4.05999
Fbxo42	ENSMUSG00000028920	-26.5497	4.96922	-3.71778	0.000856624	0.00648858	-4.09332
Asic1	ENSMUSG00000023017	126.455	2.06649	3.71745	0.000857372	0.00649001	-4.5126
Fam160b1	ENSMUSG00000033478	-28.4959	5.4165	-3.71665	0.000859199	0.00649501	-4.04099
Sec23ip	ENSMUSG00000055319	-30.0014	6.50701	-3.71649	0.00085957	0.00649501	-3.94528
Ccdc181	ENSMUSG00000026578	64.9195	4.17	3.71643	0.000859708	0.00649501	-4.27443
Zfp9	ENSMUSG00000072623	-59.5352	3.40878	-3.71569	0.000861413	0.00650366	-4.26137
Gm14176	ENSMUSG00000062846	-140.209	1.42321	-3.71479	0.000863475	0.00651501	-4.50264
Tbc1d7	ENSMUSG00000021368	65.7186	3.09959	3.71319	0.000867177	0.00653869	-4.37925
Rtkn	ENSMUSG00000034930	49.087	3.39733	3.71109	0.000872059	0.00656069	-4.38292
Prkar1a	ENSMUSG00000020612	21.0011	8.83093	3.71106	0.000872116	0.00656069	-3.94282
Snrnp48	ENSMUSG00000021431	-39.3704	3.53722	-3.71098	0.000872315	0.00656069	-4.28106
Rictor	ENSMUSG00000050310	-76.6368	6.93842	-3.71096	0.000872351	0.00656069	-3.94067
NA	NA	137.378	1.6685	3.71029	0.000873917	0.00656762	-4.47896
Mrpl27-ps	ENSMUSG00000071867	-190.378	0.915488	-3.71008	0.000874403	0.00656762	-4.52403
Paxbp1	ENSMUSG00000022974	-52.2088	4.00019	-3.70974	0.000875199	0.00656936	-4.21603
Wdfy2	ENSMUSG00000014547	51.6884	3.94149	3.70934	0.000876146	0.00657223	-4.28949
Mmp15	ENSMUSG00000031790	109.351	4.79821	3.70736	0.000880775	0.00660269	-4.22092
Agbl3	ENSMUSG00000038836	112.874	2.34847	3.70517	0.000885948	0.00663514	-4.44311
Gm3571	ENSMUSG00000090610	-177.304	1.83362	-3.70504	0.000886245	0.00663514	-4.49077
Ddit4l	ENSMUSG00000046818	88.0157	6.01248	3.70302	0.000891044	0.00666678	-4.06887
Dennd3	ENSMUSG00000036661	-93.8254	3.52957	-3.70214	0.000893133	0.00667811	-4.28666
Pdxdc1	ENSMUSG00000022680	-36.5898	7.20578	-3.70161	0.000894405	0.00668332	-3.92297
Arhgef6	ENSMUSG00000031133	69.8992	4.08582	3.70102	0.000895798	0.00668521	-4.28682
Ints12	ENSMUSG00000028016	-32.0395	4.19508	-3.70102	0.000895808	0.00668521	-4.20067
2410004B18Rik	ENSMUSG00000036873	36.7377	3.61007	3.69949	0.00089947	0.00670824	-4.3446
Stambpl1	ENSMUSG00000024776	-50.7882	3.02379	-3.69887	0.00090097	0.00671159	-4.35688
Ecm2	ENSMUSG00000043631	106.068	1.53886	3.69882	0.000901074	0.00671159	-4.4997
Mettl22	ENSMUSG00000039345	-41.1804	3.68864	-3.69812	0.000902776	0.00671996	-4.27409
Hspe1-ps3	ENSMUSG00000092344	-184.85	0.876463	-3.69713	0.000905156	0.00673336	-4.52937
Nfasc	ENSMUSG00000026442	90.7172	5.29268	3.69652	0.000906638	0.00674008	-4.1568
Calr-ps	ENSMUSG00000081731	-255.114	2.16163	-3.69575	0.000908501	0.00674917	-4.46151
Ubxn8	ENSMUSG00000052906	55.272	3.90439	3.69553	0.000909022	0.00674917	-4.3025
Pcx	ENSMUSG00000024892	52.5658	7.81921	3.6944	0.000911775	0.00676529	-3.94027
9130023H24Rik	ENSMUSG00000062944	123.009	2.26985	3.69359	0.000913748	0.00677485	-4.48076
Col6a5	ENSMUSG00000091345	175.095	0.849986	3.69337	0.000914281	0.00677485	-4.53308
Nol10	ENSMUSG00000061458	-42.8627	4.01338	-3.69315	0.000914812	0.00677485	-4.22698
Srfbp1	ENSMUSG00000024528	-37.568	3.52024	-3.69288	0.000915482	0.0067755	-4.28028
Rai14	ENSMUSG00000022246	-61.8649	5.75442	-3.69009	0.000922305	0.00682165	-4.00335
Rps6ka5	ENSMUSG00000021180	86.844	4.70426	3.68763	0.000928372	0.00686206	-4.25076
Itm2c	ENSMUSG00000026223	39.7134	10.4198	3.6874	0.000928948	0.00686206	-4.02449
Rbm19	ENSMUSG00000029594	-37.1855	3.26674	-3.68641	0.000931407	0.00687586	-4.3166
Get4	ENSMUSG00000025858	-38.3775	5.33925	-3.68539	0.000933925	0.00689007	-4.05372
Magi1	ENSMUSG00000045095	40.6614	5.04296	3.68413	0.000937082	0.00690501	-4.15341
Secisbp2l	ENSMUSG00000035093	-34.1869	7.1695	-3.6841	0.000937138	0.00690501	-3.92821
Capn1	ENSMUSG00000024942	41.6332	5.13956	3.6831	0.000939644	0.00691909	-4.13113
Cend1	ENSMUSG00000060240	119.843	2.95593	3.68278	0.00094045	0.00692064	-4.43959
Ncf2	ENSMUSG00000026480	153.685	1.49303	3.68116	0.00094451	0.00694231	-4.49047
Tlcd4	ENSMUSG00000028132	54.7661	5.45714	3.68113	0.000944589	0.00694231	-4.10751
Gpr161	ENSMUSG00000040836	49.5175	3.61293	3.68014	0.00094708	0.00695199	-4.33129
Hyi	ENSMUSG00000006395	-40.6047	3.31914	-3.68002	0.000947382	0.00695199	-4.30561
Rrm2	ENSMUSG00000020649	116.111	2.65345	3.6799	0.000947699	0.00695199	-4.43986
Gm15599	ENSMUSG00000081783	-176.739	0.921673	-3.67775	0.000953143	0.00698751	-4.52648
Fbxo11	ENSMUSG00000005371	-30.167	5.63231	-3.67662	0.000956007	0.00700183	-4.02733
Spin4	ENSMUSG00000071722	-70.8702	2.52302	-3.67651	0.000956301	0.00700183	-4.40328
C1ql1	ENSMUSG00000045532	88.7032	3.20743	3.67618	0.000957122	0.00700343	-4.38698
Smn1	ENSMUSG00000021645	-42.1548	3.09547	-3.67499	0.000960183	0.00702141	-4.36506
Hspd1-ps4	ENSMUSG00000081189	-173.487	0.7489	-3.6746	0.000961159	0.00702413	-4.53214
Stag1	ENSMUSG00000037286	28.9521	6.17846	3.67356	0.000963832	0.00703846	-4.01276
Trf	ENSMUSG00000032554	144.09	1.06712	3.67337	0.00096433	0.00703846	-4.51152
Pak1	ENSMUSG00000030774	68.5436	6.49939	3.67293	0.000965448	0.00704025	-4.01867
Gm9803	ENSMUSG00000045886	-143.235	1.23107	-3.6728	0.000965786	0.00704025	-4.51366
Gm15796	ENSMUSG00000089646	-216.071	1.35013	-3.67216	0.000967432	0.00704783	-4.51054
Snu13	ENSMUSG00000063480	-33.909	5.71255	-3.66942	0.000974516	0.00709499	-4.01915
2900026A02Rik	ENSMUSG00000051339	105.25	3.54865	3.66902	0.000975567	0.0070982	-4.3457
Wdr36	ENSMUSG00000038299	-32.1935	5.55736	-3.66831	0.000977408	0.00710714	-4.03438
Sec11c	ENSMUSG00000024516	-35.6056	5.41572	-3.66752	0.000979456	0.00711758	-4.04898
Ino80c	ENSMUSG00000047989	57.3887	4.459	3.66706	0.00098066	0.00712188	-4.22835
Dock3	ENSMUSG00000039716	73.2828	3.79434	3.66626	0.000982761	0.00713269	-4.32971
Gm5900	ENSMUSG00000094685	-48.4938	3.05171	-3.6642	0.000988164	0.00716225	-4.3608
Phlpp2	ENSMUSG00000031732	-39.7503	3.82516	-3.66414	0.000988309	0.00716225	-4.2474
Mrc1	ENSMUSG00000026712	259.88	1.66674	3.664	0.000988683	0.00716225	-4.49077
Mettl23	ENSMUSG00000090266	80.6833	2.74968	3.66355	0.000989874	0.00716641	-4.42625
Rnf38	ENSMUSG00000035696	36.0107	4.84502	3.66319	0.000990803	0.00716868	-4.18207
Cntn1	ENSMUSG00000055022	105.125	4.74109	3.6626	0.000992363	0.00717121	-4.2406
Rpl39-ps	ENSMUSG00000036305	-92.0953	2.43056	-3.66259	0.000992386	0.00717121	-4.4232
Smad9	ENSMUSG00000027796	64.7324	3.49092	3.6621	0.00099368	0.0071761	-4.34613
Zbtb17	ENSMUSG00000006215	-51.1955	4.12962	-3.66123	0.000995994	0.00718728	-4.20407
Snai2	ENSMUSG00000022676	-139.329	1.37802	-3.66105	0.000996465	0.00718728	-4.49136
Lmod1	ENSMUSG00000048096	101.922	4.21899	3.66074	0.000997282	0.00718872	-4.28875
Gm12138	ENSMUSG00000082087	-210.056	1.3944	-3.65989	0.000999558	0.00720065	-4.50525
Ogfrl1	ENSMUSG00000026158	90.3438	6.02887	3.65824	0.00100395	0.00722783	-4.08094
Rpl5-ps2	ENSMUSG00000082064	-153.124	1.62414	-3.6579	0.00100485	0.00722979	-4.49575
Spag1	ENSMUSG00000037617	114.214	2.77069	3.65717	0.00100682	0.0072364	-4.42255
Gm9386	ENSMUSG00000071040	-181.622	1.02108	-3.65709	0.00100701	0.0072364	-4.52427
Cep76	ENSMUSG00000073542	-29.8759	3.92317	-3.65568	0.00101081	0.00725924	-4.2372
Patz1	ENSMUSG00000020453	42.0915	5.20728	3.65533	0.00101173	0.00726138	-4.12494
Hmgxb3	ENSMUSG00000024622	-39.6379	5.23389	-3.65443	0.00101417	0.00727435	-4.07071
Skp1a	ENSMUSG00000036309	30.381	9.42378	3.654	0.00101534	0.00727826	-3.98372
Smarce1-ps1	ENSMUSG00000094568	-137.765	1.74687	-3.65345	0.00101681	0.00728435	-4.48571
Upp1	ENSMUSG00000020407	88.4476	2.14132	3.65293	0.00101821	0.00728988	-4.50027
Gm13815	ENSMUSG00000080860	-328.497	2.20325	-3.65212	0.00102042	0.00730118	-4.45839
Tubb2a	ENSMUSG00000058672	46.3375	8.29988	3.65104	0.00102337	0.00731379	-3.94791
Rpl19-ps12	ENSMUSG00000082109	-315.515	2.36826	-3.65089	0.00102375	0.00731379	-4.44374
Maea	ENSMUSG00000079562	-22.2851	7.24943	-3.65078	0.00102407	0.00731379	-3.93592
Mettl16	ENSMUSG00000010554	30.2326	5.35133	3.64988	0.00102652	0.00732282	-4.11056
Extl3	ENSMUSG00000021978	-31.9531	7.34833	-3.64969	0.00102703	0.00732282	-3.93588
Scarna10	ENSMUSG00000089617	46.7972	6.40665	3.64962	0.00102722	0.00732282	-4.01439
Lca5	ENSMUSG00000032258	68.1667	2.65895	3.64828	0.00103089	0.00734446	-4.42769
Cldn10	ENSMUSG00000022132	169.695	1.74341	3.64802	0.0010316	0.00734502	-4.51748
Gm5611	ENSMUSG00000090602	-202.106	1.27717	-3.64676	0.00103506	0.00736517	-4.51713
Pm20d1	ENSMUSG00000042251	133.911	1.88968	3.64646	0.00103588	0.00736646	-4.48945
Unc119	ENSMUSG00000002058	43.634	5.0273	3.64606	0.00103699	0.00736968	-4.15736
Nop2	ENSMUSG00000038279	-37.8154	4.7959	-3.64584	0.0010376	0.00736968	-4.12104
Me2	ENSMUSG00000024556	54.0043	5.58057	3.6451	0.00103963	0.00737538	-4.09339
Mxi1	ENSMUSG00000025025	58.6325	5.86716	3.64509	0.00103967	0.00737538	-4.07818
Ppil1	ENSMUSG00000024007	34.769	4.1648	3.64457	0.00104109	0.00738097	-4.26914
Ubxn6	ENSMUSG00000019578	33.5179	5.01624	3.64407	0.00104249	0.00738636	-4.14799
Rpp40	ENSMUSG00000021418	-56.9504	2.71667	-3.64353	0.001044	0.00739254	-4.40283
Thra	ENSMUSG00000058756	35.5877	7.40154	3.64308	0.00104524	0.00739363	-3.95404
Ube2d-ps	ENSMUSG00000083844	158.475	1.803	3.64301	0.00104542	0.00739363	-4.47052
Il3ra	ENSMUSG00000068758	155.934	1.65847	3.64239	0.00104715	0.00740137	-4.48868
Tchp	ENSMUSG00000002486	64.5052	2.46974	3.64161	0.00104932	0.00741221	-4.44507
Dbp	ENSMUSG00000059824	44.6491	5.70788	3.63954	0.00105512	0.00744863	-4.08416
Cfap54	ENSMUSG00000020014	179.606	3.23804	3.63928	0.00105584	0.00744916	-4.39898
Vps33a	ENSMUSG00000029434	27.0552	5.21017	3.63679	0.00106284	0.00749056	-4.12319
Cyth2	ENSMUSG00000003269	41.2499	5.37263	3.63674	0.00106299	0.00749056	-4.12823
BC004004	ENSMUSG00000052712	24.6547	6.4767	3.63643	0.00106385	0.00749205	-3.99526
Got1	ENSMUSG00000025190	-61.7281	4.42549	-3.63565	0.00106608	0.00750321	-4.15301
2010001A14Rik	ENSMUSG00000087165	135.193	1.55097	3.63495	0.00106804	0.00750472	-4.49529
Gm12447	ENSMUSG00000080816	-267.047	2.02143	-3.63481	0.00106845	0.00750472	-4.47185
Scn3b	ENSMUSG00000049281	122.754	3.52963	3.63469	0.00106879	0.00750472	-4.37284
Dgkg	ENSMUSG00000022861	161.746	1.85077	3.63466	0.00106887	0.00750472	-4.46358
Gm5931	ENSMUSG00000068200	-149.557	0.800258	-3.634	0.00107075	0.00751336	-4.52896
Rtn2	ENSMUSG00000030401	125.703	1.78383	3.63317	0.00107311	0.00751816	-4.52337
Pde1b	ENSMUSG00000022489	116.085	4.67435	3.63302	0.00107353	0.00751816	-4.24136
1700025G04Rik	ENSMUSG00000032666	58.2748	4.49252	3.63294	0.00107375	0.00751816	-4.24682
4632415L05Rik	ENSMUSG00000048106	139.751	1.36072	3.6328	0.00107417	0.00751816	-4.50792
Ubxn11	ENSMUSG00000012126	68.5511	2.3222	3.63261	0.0010747	0.00751816	-4.45757
Yars2	ENSMUSG00000022792	-26.6704	3.4557	-3.6324	0.00107532	0.00751816	-4.29713
Gpm6b	ENSMUSG00000031342	88.3093	11.0783	3.63217	0.00107598	0.00751827	-4.06278
Zfyve28	ENSMUSG00000037224	81.764	3.69545	3.63124	0.00107861	0.00752791	-4.34503
Slc50a1	ENSMUSG00000027953	-44.6518	4.6318	-3.63123	0.00107865	0.00752791	-4.13253
Pcdhgc4	ENSMUSG00000023036	48.7237	10.1551	3.63089	0.00107962	0.00753013	-4.02266
Pts	ENSMUSG00000032067	94.3568	3.34457	3.62963	0.00108326	0.00755098	-4.36393
Actb	ENSMUSG00000029580	35.5642	12.3076	3.62905	0.00108491	0.00755798	-4.13233
Slc25a5	ENSMUSG00000016319	26.795	7.69599	3.62805	0.00108779	0.00756946	-3.94601
Ippk	ENSMUSG00000021385	-32.2518	4.11642	-3.62775	0.00108867	0.00756946	-4.21108
Zfpl1	ENSMUSG00000024792	-39.0866	4.9491	-3.62754	0.00108927	0.00756946	-4.11192
Tmem132e	ENSMUSG00000020701	129.221	1.62727	3.6274	0.00108967	0.00756946	-4.49153
Gcdh	ENSMUSG00000003809	40.7303	5.56236	3.62735	0.00108981	0.00756946	-4.10197
Fpgs	ENSMUSG00000009566	-33.1614	3.45818	-3.62658	0.00109204	0.0075804	-4.29728
Gstt1	ENSMUSG00000001663	67.5454	4.06167	3.6261	0.00109343	0.00758553	-4.29607
Hikeshi	ENSMUSG00000062797	36.4218	5.32183	3.62574	0.00109449	0.00758835	-4.12657
Vgll3	ENSMUSG00000091243	-34.7966	5.81739	-3.62498	0.00109671	0.00759875	-4.02031
Samd4	ENSMUSG00000021838	-20.4965	7.24332	-3.62477	0.0010973	0.00759875	-3.94324
Asphd2	ENSMUSG00000029348	77.0149	3.13727	3.62425	0.00109881	0.00760198	-4.39226
Polg	ENSMUSG00000039176	-31.1485	5.34026	-3.62416	0.00109907	0.00760198	-4.06915
Pprc1	ENSMUSG00000055491	-63.4204	3.76637	-3.62273	0.00110328	0.007626	-4.25574
Dis3	ENSMUSG00000033166	-31.6513	4.21058	-3.62253	0.00110386	0.007626	-4.20862
Crebrf	ENSMUSG00000048249	32.2568	7.34798	3.62202	0.00110534	0.00762742	-3.95748
Gfap	ENSMUSG00000020932	119.575	9.96337	3.62183	0.0011059	0.00762742	-4.01872
Dact1	ENSMUSG00000044548	-89.026	1.69067	-3.62173	0.00110621	0.00762742	-4.44901
Gm16477	ENSMUSG00000062758	-213.437	1.51053	-3.62136	0.00110728	0.00762742	-4.50291
Pctp	ENSMUSG00000020553	125.769	1.29775	3.62125	0.0011076	0.00762742	-4.50644
Syt11	ENSMUSG00000068923	62.995	8.23187	3.62112	0.001108	0.00762742	-3.96323
Ssr1	ENSMUSG00000021427	-39.7677	7.55154	-3.61978	0.00111192	0.0076499	-3.94512
Cryzl2	ENSMUSG00000033488	148.326	2.57007	3.61842	0.00111594	0.00767298	-4.42673
Tmem186	ENSMUSG00000043140	58.5428	3.28347	3.6175	0.00111866	0.00768717	-4.37321
B4galt5	ENSMUSG00000017929	-39.7215	5.42321	-3.61716	0.0011197	0.00768973	-4.05856
Fnta	ENSMUSG00000015994	20.8992	6.82088	3.61679	0.0011208	0.00769276	-3.97482
Tra2a	ENSMUSG00000029817	45.5913	4.68732	3.61462	0.00112726	0.00773255	-4.20578
Acox2	ENSMUSG00000021751	135.992	1.28609	3.61368	0.00113006	0.00774715	-4.51468
Spta1	ENSMUSG00000026532	111.734	4.06572	3.61212	0.00113475	0.00777343	-4.34465
Gm9143	ENSMUSG00000080774	-187.334	2.15148	-3.61196	0.00113523	0.00777343	-4.4604
Gmcl1	ENSMUSG00000001157	-21.877	4.32153	-3.61124	0.0011374	0.0077837	-4.19733
Smad3	ENSMUSG00000032402	-33.9624	6.61057	-3.60909	0.0011439	0.00782358	-3.96812
Crtap	ENSMUSG00000032431	-46.6921	5.61379	-3.60872	0.00114502	0.00782668	-4.03798
Rint1	ENSMUSG00000028999	-38.223	4.5725	-3.60822	0.00114656	0.00783097	-4.1628
Gm12254	ENSMUSG00000085342	-133.39	2.50054	-3.60807	0.001147	0.00783097	-4.41828
Cnpy4	ENSMUSG00000036968	-37.4586	5.06817	-3.60581	0.00115387	0.00787328	-4.09672
Rpl17-ps10	ENSMUSG00000081895	-110.662	1.59157	-3.60502	0.00115632	0.00788532	-4.49798
Uba5	ENSMUSG00000032557	-34.0096	5.74757	-3.60405	0.00115927	0.00790084	-4.03307
Eef1a2	ENSMUSG00000016349	181.387	2.72636	3.60319	0.00116193	0.00791434	-4.42122
Taf11	ENSMUSG00000024218	31.8658	3.69097	3.60258	0.00116379	0.00792236	-4.3336
Pcdhb21	ENSMUSG00000044022	132.253	1.5084	3.60038	0.00117061	0.00796415	-4.51501
Thnsl2	ENSMUSG00000054474	57.5624	4.10519	3.59806	0.00117782	0.0080039	-4.31027
Kirrel	ENSMUSG00000041734	-28.9864	6.39473	-3.59806	0.00117783	0.0080039	-3.98441
4930402H24Rik	ENSMUSG00000027309	36.9247	6.74139	3.59753	0.00117946	0.00801029	-3.99439
Fgf7	ENSMUSG00000027208	-118.962	2.61976	-3.59691	0.00118142	0.00801849	-4.37312
Jam3	ENSMUSG00000031990	34.1521	6.50515	3.59659	0.00118241	0.00801849	-4.01095
Chmp2b	ENSMUSG00000004843	-27.9661	6.11491	-3.59628	0.00118338	0.00801849	-4.00507
Ovca2	ENSMUSG00000038268	140.169	1.46393	3.59627	0.00118343	0.00801849	-4.49791
Zfp622	ENSMUSG00000052253	-33.3304	5.05559	-3.59592	0.00118451	0.00802112	-4.10298
Gna14	ENSMUSG00000024697	101.924	3.03255	3.59547	0.00118593	0.00802611	-4.44316
Timp4	ENSMUSG00000030317	130.169	2.74161	3.59389	0.00119091	0.00805401	-4.43896
Ofd1	ENSMUSG00000040586	-32.0896	3.79261	-3.59365	0.00119165	0.00805401	-4.25411
Gca	ENSMUSG00000026893	88.3177	3.48305	3.5935	0.00119214	0.00805401	-4.35888
Abca8b	ENSMUSG00000020620	117.172	3.37631	3.59322	0.001193	0.00805516	-4.39021
Prag1	ENSMUSG00000050271	45.8685	4.21162	3.59181	0.00119748	0.00807876	-4.26941
Tmem39a	ENSMUSG00000002845	-73.2741	4.36791	-3.59126	0.00119923	0.00807876	-4.17073
Prrg3	ENSMUSG00000033361	124.05	2.42737	3.59107	0.00119984	0.00807876	-4.45009
Grm3	ENSMUSG00000003974	144.637	2.31492	3.59094	0.00120023	0.00807876	-4.4635
Cox18	ENSMUSG00000035505	-41.68	3.33731	-3.59085	0.00120051	0.00807876	-4.3099
Lage3	ENSMUSG00000015289	31.3392	4.74575	3.59081	0.00120066	0.00807876	-4.19374
Nsd3	ENSMUSG00000054823	-25.5875	5.56054	-3.58986	0.00120366	0.00809424	-4.05854
Zfp937	ENSMUSG00000060336	149.433	1.63305	3.58804	0.00120949	0.00812872	-4.48301
Pfkl	ENSMUSG00000020277	33.1551	6.47389	3.58749	0.00121125	0.00813258	-4.01373
Leng1	ENSMUSG00000078813	-40.1917	2.94711	-3.58742	0.00121146	0.00813258	-4.35925
Gde1	ENSMUSG00000033917	23.2827	7.31352	3.58707	0.00121259	0.00813549	-3.96385
Rbm3	ENSMUSG00000031167	62.4827	5.69328	3.58638	0.00121482	0.00814574	-4.11189
Rps13-ps4	ENSMUSG00000081378	-227.014	1.93021	-3.58395	0.00122264	0.00819348	-4.48431
Rtp4	ENSMUSG00000033355	73.248	2.53312	3.58356	0.0012239	0.00819711	-4.44897
Shisa4	ENSMUSG00000041889	54.9047	7.64763	3.58325	0.00122491	0.00819711	-3.97676
Senp5	ENSMUSG00000022772	-31.2798	5.5015	-3.58313	0.0012253	0.00819711	-4.06389
Sub1	ENSMUSG00000022205	38.5905	6.82435	3.58275	0.00122653	0.00820064	-3.9958
Myo5b	ENSMUSG00000025885	139.487	1.77429	3.58152	0.00123053	0.00822265	-4.48369
Coro1a	ENSMUSG00000030707	147.819	1.03289	3.58124	0.00123143	0.00822394	-4.52504
Armh4	ENSMUSG00000036242	101.758	2.41535	3.57997	0.00123558	0.00824692	-4.48167
Gm17511	ENSMUSG00000090460	-222.032	1.65423	-3.57955	0.00123695	0.0082513	-4.49882
Slc25a36	ENSMUSG00000032449	-40.1342	5.66776	-3.57645	0.00124712	0.0083099	-4.04251
B3gnt5	ENSMUSG00000022686	194.803	2.41968	3.57644	0.00124716	0.0083099	-4.46271
Hcls1	ENSMUSG00000022831	159.956	0.742859	3.57576	0.00124941	0.00831806	-4.53434
Mboat2	ENSMUSG00000020646	66.9199	5.52058	3.57555	0.00125011	0.00831806	-4.12745
Dennd4a	ENSMUSG00000053641	-35.9972	5.86003	-3.57542	0.00125053	0.00831806	-4.02872
Xntrpc	ENSMUSG00000070425	75.6554	2.61907	3.57508	0.00125166	0.0083208	-4.43994
Tbc1d19	ENSMUSG00000039178	52.0534	5.47764	3.57434	0.00125412	0.00833239	-4.12223
Rgs8	ENSMUSG00000042671	140.114	2.60597	3.57376	0.00125604	0.00834039	-4.43296
Mphosph8	ENSMUSG00000079184	-40.5937	4.98582	-3.57085	0.00126574	0.00839997	-4.11693
Atp10d	ENSMUSG00000046808	-140.598	2.853	-3.5698	0.00126924	0.0084184	-4.36347
Rps2	ENSMUSG00000044533	-45.7681	7.78045	-3.56949	0.00127029	0.00842058	-3.96307
Cep19	ENSMUSG00000035790	26.3016	4.55589	3.56818	0.00127469	0.00844491	-4.21803
Sec16a	ENSMUSG00000026924	-31.6037	7.19059	-3.56744	0.00127718	0.00845661	-3.96122
Scg3	ENSMUSG00000032181	130.438	6.72924	3.56666	0.00127982	0.00846924	-4.07326
Synrg	ENSMUSG00000034940	25.4827	5.49179	3.56621	0.00128136	0.00847462	-4.10459
Rsph3b	ENSMUSG00000023806	124.889	2.17792	3.56559	0.00128345	0.00847994	-4.4686
Zfp511	ENSMUSG00000025470	-35.6491	3.0114	-3.5655	0.00128374	0.00847994	-4.3743
Mmp28	ENSMUSG00000020682	55.425	2.95156	3.56532	0.00128435	0.00847994	-4.41317
Inca1	ENSMUSG00000057054	144.453	1.73896	3.56495	0.00128564	0.00848359	-4.4781
Hbp1	ENSMUSG00000002996	-27.957	6.57843	-3.56461	0.00128678	0.00848635	-3.98283
Rpusd1	ENSMUSG00000041199	-30.9441	3.19881	-3.56353	0.00129045	0.00850568	-4.34419
H2bc8	ENSMUSG00000058385	162.68	2.12567	3.56297	0.00129235	0.00851339	-4.45245
Tns1	ENSMUSG00000055322	54.0634	5.88843	3.56172	0.00129664	0.00853685	-4.08756
Foxk2	ENSMUSG00000039275	-37.3457	6.16956	-3.56092	0.00129938	0.00855	-4.00848
Crym	ENSMUSG00000030905	154.39	5.4847	3.55862	0.00130729	0.00859717	-4.19941
Zbtb48	ENSMUSG00000028952	-57.6111	2.5821	-3.55759	0.00131084	0.00861569	-4.422
Mindy2	ENSMUSG00000042444	28.0944	6.94215	3.55534	0.00131867	0.00866224	-3.9914
Ntng2	ENSMUSG00000035513	107.125	2.06921	3.55503	0.00131975	0.00866444	-4.48887
NA	NA	126.336	1.61276	3.5546	0.00132125	0.00866939	-4.50365
Creld2	ENSMUSG00000023272	-35.153	4.96923	-3.55382	0.00132397	0.00868233	-4.11782
Slc39a14	ENSMUSG00000022094	-35.0076	6.36899	-3.55326	0.00132592	0.00869025	-3.99686
Klhl23	ENSMUSG00000042155	46.7235	5.19706	3.55297	0.00132692	0.00869189	-4.15562
Ptpro	ENSMUSG00000030223	126.314	1.43146	3.5526	0.00132823	0.00869555	-4.50238
Srpr	ENSMUSG00000032042	-46.3792	7.4712	-3.55167	0.0013315	0.00871209	-3.96788
Tbc1d5	ENSMUSG00000023923	36.4858	5.02404	3.55137	0.00133256	0.0087141	-4.17623
Syk	ENSMUSG00000021457	173.183	1.0757	3.55005	0.00133721	0.00873958	-4.51934
Padi2	ENSMUSG00000028927	135.824	3.67588	3.54919	0.00134023	0.00875443	-4.33748
Notch1	ENSMUSG00000026923	46.9731	6.67775	3.54889	0.00134131	0.00875656	-4.02036
Gm8494	ENSMUSG00000094090	-160.66	1.43111	-3.54756	0.00134603	0.00878242	-4.51064
Garem2	ENSMUSG00000044576	143.632	2.15736	3.54606	0.00135134	0.00881211	-4.46733
Zfp507	ENSMUSG00000044452	-27.602	4.52187	-3.54492	0.00135543	0.00883387	-4.18049
Gnai2	ENSMUSG00000032562	32.5193	9.55294	3.54461	0.00135654	0.00883614	-4.01845
Itsn1	ENSMUSG00000022957	34.918	6.21583	3.54263	0.00136364	0.00887676	-4.04817
Slc7a1	ENSMUSG00000041313	-61.3087	3.91385	-3.54244	0.00136431	0.00887676	-4.23688
Gm5244	ENSMUSG00000091014	-326.347	2.32806	-3.54103	0.00136938	0.00890481	-4.457
Polr3d	ENSMUSG00000000776	-33.7595	4.12811	-3.54074	0.00137044	0.00890669	-4.2376
Nudt11	ENSMUSG00000073295	150.574	2.55682	3.53996	0.00137325	0.0089125	-4.44922
Actr2	ENSMUSG00000020152	-25.9845	7.53597	-3.53995	0.00137329	0.0089125	-3.966
Rab11fip4	ENSMUSG00000017639	172.902	3.18265	3.53986	0.00137363	0.0089125	-4.39953
Snrpert	ENSMUSG00000082044	-73.8171	2.26319	-3.53922	0.00137595	0.00892258	-4.45159
Gm5513	ENSMUSG00000063586	-202.02	2.88444	-3.53892	0.00137702	0.00892452	-4.3942
Apobec3	ENSMUSG00000009585	145.729	1.97662	3.53646	0.00138601	0.00897777	-4.47339
Fuz	ENSMUSG00000011658	49.766	4.45811	3.53611	0.00138728	0.00898101	-4.24288
Cxcl14	ENSMUSG00000021508	61.3396	5.49717	3.5353	0.00139025	0.00899522	-4.14749
Fut8	ENSMUSG00000021065	30.6222	5.78649	3.53475	0.00139224	0.00900307	-4.08699
Mbnl2	ENSMUSG00000022139	-23.3268	7.64743	-3.5343	0.00139392	0.00900886	-3.96794
Got2	ENSMUSG00000031672	-21.5459	6.57289	-3.53409	0.00139468	0.00900886	-3.99291
Aaas	ENSMUSG00000036678	-44.8669	5.02598	-3.53372	0.00139603	0.00901101	-4.11466
Gm11951	ENSMUSG00000079889	-199.303	1.27753	-3.53358	0.00139656	0.00901101	-4.51734
Sardh	ENSMUSG00000009614	29.3668	6.16553	3.5299	0.00141014	0.00909165	-4.05002
AW146154	ENSMUSG00000074166	89.331	2.36056	3.52977	0.00141063	0.00909165	-4.4562
Septin10	ENSMUSG00000019917	28.7973	5.58501	3.52931	0.00141233	0.00909761	-4.10495
Ero1l	ENSMUSG00000021831	-60.2372	5.14282	-3.5288	0.00141426	0.00910497	-4.09618
Rps8-ps4	ENSMUSG00000074547	-327.32	2.41725	-3.52846	0.00141553	0.00910633	-4.44704
Spire2	ENSMUSG00000010154	99.5331	1.83306	3.52832	0.00141604	0.00910633	-4.47796
Gm8623	ENSMUSG00000062458	-257.455	2.41267	-3.52787	0.00141771	0.00911205	-4.44775
Stk32a	ENSMUSG00000039954	86.8285	3.00511	3.52686	0.00142149	0.00913134	-4.40721
Rps2-ps6	ENSMUSG00000095427	-286.44	2.2258	-3.525	0.00142846	0.00916928	-4.46041
Gm13611	ENSMUSG00000066068	-180.498	1.41696	-3.52487	0.00142898	0.00916928	-4.50611
Tbxas1	ENSMUSG00000029925	181.189	2.09128	3.52349	0.00143416	0.00919285	-4.47992
Ngly1	ENSMUSG00000021785	21.2046	5.52982	3.52347	0.00143423	0.00919285	-4.10789
Pcdhb17	ENSMUSG00000046387	90.0101	2.87126	3.5229	0.00143639	0.00920161	-4.42151
Mad2l1bp	ENSMUSG00000034509	-32.6013	2.93538	-3.52227	0.00143877	0.00921175	-4.37709
Gm17060	ENSMUSG00000090624	-209.017	1.12116	-3.52198	0.00143986	0.0092121	-4.52624
Rpl31-ps11	ENSMUSG00000062896	-156.214	1.2243	-3.52184	0.00144041	0.0092121	-4.52023
Gm13422	ENSMUSG00000084098	-155.929	1.15928	-3.52158	0.00144139	0.00921333	-4.52364
Adal	ENSMUSG00000027259	81.0386	2.3853	3.52134	0.0014423	0.00921408	-4.45171
Gm15484	ENSMUSG00000081865	-182.293	1.24893	-3.5205	0.0014455	0.00922943	-4.52199
Mtss2	ENSMUSG00000033763	69.1502	6.55794	3.51559	0.00146431	0.00934395	-4.05262
Parp14	ENSMUSG00000034422	43.2471	4.67325	3.5154	0.00146504	0.00934395	-4.22247
Sft2d3	ENSMUSG00000044982	87.8571	2.06064	3.51514	0.00146602	0.00934505	-4.4717
Rpph1	ENSMUSG00000092837	51.7426	12.2725	3.51486	0.00146711	0.0093469	-4.15131
Igdcc4	ENSMUSG00000032816	33.365	7.20939	3.51147	0.00148027	0.00942556	-3.99524
Gas8	ENSMUSG00000040220	86.3332	2.92314	3.50911	0.00148947	0.0094766	-4.40863
Cenpq	ENSMUSG00000023919	134.687	1.75914	3.509	0.00148991	0.0094766	-4.49411
Rln1	ENSMUSG00000039097	155.809	1.72696	3.50857	0.0014916	0.00948215	-4.4899
Zfp24	ENSMUSG00000051469	45.6137	5.98943	3.50834	0.00149248	0.00948254	-4.08152
Mthfd2l	ENSMUSG00000029376	133.019	1.65908	3.50739	0.00149621	0.00949992	-4.50659
Ccdc61	ENSMUSG00000074358	-32.9413	3.04495	-3.50711	0.00149732	0.00949992	-4.37529
Ubl4a	ENSMUSG00000015290	-35.3991	4.92753	-3.50702	0.00149766	0.00949992	-4.14146
Brd9	ENSMUSG00000057649	41.7172	4.519	3.50576	0.00150265	0.0095237	-4.25011
Washc5	ENSMUSG00000022350	28.1898	6.65811	3.50566	0.00150305	0.0095237	-4.01915
Exoc3l4	ENSMUSG00000021280	90.1657	2.50123	3.50517	0.00150498	0.00953064	-4.45434
Ntm	ENSMUSG00000059974	195.869	2.2918	3.50497	0.00150579	0.00953064	-4.47592
Rbm8a2	ENSMUSG00000078184	-164.877	1.04827	-3.50461	0.00150718	0.00953078	-4.52316
Olig1	ENSMUSG00000046160	170.879	4.35647	3.50455	0.00150745	0.00953078	-4.34443
Tmem101	ENSMUSG00000020921	-31.6242	5.07654	-3.50412	0.00150914	0.00953082	-4.12617
Nrxn3	ENSMUSG00000066392	163.208	1.8759	3.50402	0.00150952	0.00953082	-4.5118
Frem1	ENSMUSG00000059049	104.365	3.33694	3.50392	0.00150991	0.00953082	-4.42342
Pole	ENSMUSG00000007080	61.0776	2.31356	3.50334	0.00151223	0.00953451	-4.49267
Kcnd2	ENSMUSG00000060882	164.402	1.52909	3.50332	0.00151232	0.00953451	-4.51249
Bcan	ENSMUSG00000004892	52.3741	7.07784	3.50316	0.00151296	0.00953451	-4.01327
Tvp23b	ENSMUSG00000014177	-36.1679	6.13964	-3.50206	0.00151734	0.00955694	-4.02673
Btaf1	ENSMUSG00000040565	-23.011	6.08343	-3.50066	0.00152293	0.00958698	-4.03532
Ago2	ENSMUSG00000036698	-33.6888	6.10461	-3.49996	0.00152575	0.00959949	-4.03042
Olfm1	ENSMUSG00000026833	43.9939	5.95304	3.49887	0.00153012	0.00961518	-4.08653
Ten1	ENSMUSG00000020778	116.42	2.02353	3.49885	0.00153017	0.00961518	-4.47066
Mark4	ENSMUSG00000030397	-32.5918	4.20958	-3.49872	0.00153072	0.00961518	-4.22769
1600012H06Rik	ENSMUSG00000050088	-39.22	4.98199	-3.49785	0.00153422	0.00963195	-4.13489
Csnk1g1	ENSMUSG00000032384	-46.1849	4.83439	-3.49736	0.00153618	0.00963906	-4.14109
Snapc5	ENSMUSG00000032398	145.627	2.08291	3.49641	0.00154001	0.00965442	-4.4684
Parp9	ENSMUSG00000022906	56.3789	4.40855	3.49635	0.00154029	0.00965442	-4.25163
Slc25a23	ENSMUSG00000046329	89.8128	4.50201	3.4959	0.00154208	0.00966041	-4.27108
Nab2	ENSMUSG00000025402	-57.7694	4.7569	-3.49527	0.00154464	0.00967123	-4.15208
Odf2l	ENSMUSG00000028256	88.7723	2.71074	3.49203	0.00155784	0.00974867	-4.42437
Pfkfb3	ENSMUSG00000026773	76.2273	6.91038	3.48889	0.00157076	0.00982419	-4.04119
Ppm1m	ENSMUSG00000020253	-29.4252	4.58573	-3.48789	0.00157488	0.00984471	-4.17387
Sorcs2	ENSMUSG00000029093	86.6272	6.0746	3.48765	0.00157586	0.00984556	-4.1019
Dgkd	ENSMUSG00000070738	-30.1705	5.41227	-3.48691	0.00157893	0.00985943	-4.09687
Hunk	ENSMUSG00000053414	57.4296	3.91244	3.48666	0.00157995	0.00986049	-4.32739
Gm14719	ENSMUSG00000082192	-164.133	0.748803	-3.48608	0.00158238	0.00986483	-4.53788
Park7	ENSMUSG00000028964	29.5143	6.87221	3.48605	0.00158248	0.00986483	-4.0129
Calm1	ENSMUSG00000001175	30.911	9.23239	3.48588	0.00158319	0.00986483	-4.02
Tmpo	ENSMUSG00000019961	-18.7511	5.98279	-3.48521	0.001586	0.0098732	-4.04688
Gdap2	ENSMUSG00000027865	-25.7449	4.68686	-3.48515	0.00158623	0.0098732	-4.17498
Slc4a2	ENSMUSG00000028962	50.6097	5.8683	3.48468	0.00158818	0.00988004	-4.10911
Abca5	ENSMUSG00000018800	-67.8441	5.27459	-3.48424	0.00159005	0.00988638	-4.0942
Ccdc86	ENSMUSG00000024732	-36.9817	3.8202	-3.48321	0.00159436	0.00990785	-4.274
C3ar1	ENSMUSG00000040552	190.969	2.18656	3.48172	0.00160058	0.00993849	-4.43883
Gm13685	ENSMUSG00000082460	-213.238	0.780116	-3.48162	0.001601	0.00993849	-4.53767
U2surp	ENSMUSG00000032407	-22.7354	6.61678	-3.47949	0.00160996	0.00998879	-4.00548
Tasp1	ENSMUSG00000039033	-31.2109	4.27996	-3.47775	0.00161733	0.0100292	-4.20602
Tifa	ENSMUSG00000046688	46.7256	4.64462	3.47698	0.0016206	0.0100419	-4.23073
Mphosph10	ENSMUSG00000030521	-31.5571	4.59543	-3.47678	0.00162146	0.0100419	-4.1874
Hmgb1-ps6	ENSMUSG00000080928	-190.892	0.75427	-3.47666	0.00162197	0.0100419	-4.53754
NA	NA	153.24	1.93253	3.47618	0.00162401	0.0100441	-4.47869
Slain1	ENSMUSG00000055717	168.277	2.6866	3.47617	0.00162406	0.0100441	-4.42562
Trps1	ENSMUSG00000038679	33.7998	6.34342	3.47558	0.00162655	0.0100542	-4.05247
Churc1	ENSMUSG00000090258	95.0135	2.73581	3.47528	0.00162784	0.0100568	-4.42622
Fmnl2	ENSMUSG00000036053	30.508	6.97221	3.47447	0.00163133	0.010073	-4.01194
Gm12943	ENSMUSG00000082220	-225.505	1.71988	-3.47367	0.00163473	0.0100851	-4.49868
Gng7	ENSMUSG00000048240	146.127	1.8428	3.4736	0.00163502	0.0100851	-4.48816
Txndc5	ENSMUSG00000038991	-29.4164	7.84106	-3.47085	0.00164687	0.0101528	-3.98861
Ms4a6d	ENSMUSG00000024679	167.407	1.49463	3.47064	0.00164776	0.0101529	-4.49287
Erc2	ENSMUSG00000040640	130.497	2.06062	3.47026	0.00164941	0.0101569	-4.47764
Ttbk1	ENSMUSG00000015599	109.224	2.46808	3.47009	0.00165016	0.0101569	-4.46299
Rpl10-ps6	ENSMUSG00000057626	-136.58	2.49442	-3.46968	0.00165191	0.0101575	-4.44212
Rpl18a-ps1	ENSMUSG00000059033	-215.204	1.89563	-3.46965	0.00165205	0.0101575	-4.49001
Cfap36	ENSMUSG00000020462	35.0678	6.69743	3.46946	0.00165287	0.0101575	-4.03006
Pmaip1	ENSMUSG00000024521	-100.214	5.13959	-3.46802	0.00165913	0.0101906	-4.11146
Dhx8	ENSMUSG00000034931	-45.2357	5.62412	-3.46764	0.0016608	0.0101954	-4.07407
Galnt11	ENSMUSG00000038072	45.6305	4.99972	3.46679	0.00166449	0.0102118	-4.20861
Vmp1	ENSMUSG00000018171	-23.9511	6.68554	-3.46662	0.00166523	0.0102118	-4.00504
Hnrnph3	ENSMUSG00000020069	-43.8925	4.37113	-3.46638	0.00166628	0.0102129	-4.21509
Idi1	ENSMUSG00000058258	-77.7866	4.38924	-3.46588	0.00166848	0.0102162	-4.18999
Gkap1	ENSMUSG00000021552	34.2866	4.36503	3.46585	0.00166857	0.0102162	-4.26404
Snrnp35	ENSMUSG00000029402	71.7422	2.78825	3.46518	0.0016715	0.0102287	-4.4642
Selenoi	ENSMUSG00000075703	-44.2243	5.39497	-3.46417	0.00167594	0.0102505	-4.09566
NA	NA	143.188	0.835195	3.46387	0.00167727	0.0102532	-4.53717
Ktn1	ENSMUSG00000021843	-33.0726	6.84417	-3.46348	0.001679	0.0102584	-3.99897
Rybp	ENSMUSG00000072872	-30.0444	4.3037	-3.46313	0.00168053	0.0102623	-4.2235
Lyn	ENSMUSG00000042228	140.172	3.95604	3.46225	0.00168438	0.0102805	-4.35251
Dock1	ENSMUSG00000058325	26.3112	7.28696	3.46199	0.00168556	0.0102823	-4.00114
Slc5a6	ENSMUSG00000006641	-57.139	4.04574	-3.46059	0.00169174	0.0103145	-4.25592
Pcdh17	ENSMUSG00000035566	138.588	3.65274	3.46025	0.00169325	0.0103183	-4.36744
Gm14044	ENSMUSG00000083483	-280.443	2.27375	-3.45949	0.00169662	0.0103312	-4.46018
Gm23927	ENSMUSG00000064400	-268.449	1.49611	-3.45933	0.00169734	0.0103312	-4.51399
Sytl1	ENSMUSG00000028860	-87.4378	1.78457	-3.45915	0.00169815	0.0103312	-4.45472
Tspyl4	ENSMUSG00000039485	188.195	2.74264	3.45898	0.0016989	0.0103312	-4.44409
Trabd2b	ENSMUSG00000070867	-94.5637	3.00412	-3.45755	0.00170524	0.0103643	-4.37295
Mvb12a	ENSMUSG00000031813	-39.8822	5.33388	-3.45713	0.00170712	0.0103703	-4.10624
Foxd2	ENSMUSG00000055210	-122.489	1.18019	-3.45596	0.00171237	0.0103918	-4.49366
Gpcpd1	ENSMUSG00000027346	48.0511	5.44462	3.45594	0.00171245	0.0103918	-4.14421
Zfp944	ENSMUSG00000033972	120.744	2.25725	3.45491	0.00171709	0.0104136	-4.46012
Nudt7	ENSMUSG00000031767	115.228	2.26414	3.45474	0.00171783	0.0104136	-4.46533
Lxn	ENSMUSG00000047557	67.1771	5.88968	3.45391	0.00172157	0.0104301	-4.1215
Gm4246	ENSMUSG00000092240	-174.326	0.566476	-3.45374	0.00172236	0.0104301	-4.54212
Zfp605	ENSMUSG00000023284	155.142	2.67052	3.45234	0.00172866	0.0104629	-4.43829
Nfatc4	ENSMUSG00000023411	-119.204	3.38744	-3.45189	0.0017307	0.0104697	-4.29156
Gm26217	ENSMUSG00000092953	-221.659	0.810422	-3.4515	0.00173247	0.010475	-4.53802
Rnft1	ENSMUSG00000020521	-33.0562	5.19305	-3.45038	0.00173756	0.0105003	-4.1273
Slc25a5-ps	ENSMUSG00000089785	-238.529	1.43772	-3.45018	0.0017385	0.0105005	-4.51831
Rhobtb2	ENSMUSG00000022075	30.9966	5.07685	3.44996	0.00173948	0.010501	-4.18235
Gm5760	ENSMUSG00000083310	-188.094	0.715416	-3.44921	0.0017429	0.010506	-4.53936
Ccdc112	ENSMUSG00000071855	-63.839	2.61317	-3.44921	0.00174292	0.010506	-4.42341
Tshr	ENSMUSG00000020963	132.579	2.36635	3.44919	0.00174301	0.010506	-4.48627
Ankmy2	ENSMUSG00000036188	36.7032	5.30487	3.4482	0.00174753	0.0105277	-4.17115
Atg16l1	ENSMUSG00000026289	-31.0883	4.78015	-3.44792	0.00174881	0.01053	-4.16753
Ezr	ENSMUSG00000052397	36.4205	8.26559	3.44707	0.00175266	0.0105456	-4.00248
Gm10689	ENSMUSG00000074412	-173.323	2.05208	-3.44695	0.00175322	0.0105456	-4.48312
Bod1l	ENSMUSG00000061755	-32.2189	6.14849	-3.44625	0.00175647	0.0105597	-4.04142
Casp6	ENSMUSG00000027997	103.299	2.66106	3.44469	0.00176364	0.0105973	-4.44223
Tmem243	ENSMUSG00000079659	84.5851	3.58041	3.44447	0.00176464	0.0105979	-4.37592
Mir9-3hg	ENSMUSG00000097023	112.375	1.74737	3.4436	0.00176866	0.0106165	-4.51888
Sema6a	ENSMUSG00000019647	69.7836	6.15978	3.44261	0.00177325	0.0106386	-4.1086
Fam207a	ENSMUSG00000032977	-30.105	3.82949	-3.44201	0.00177605	0.0106499	-4.27431
Dynlt1f	ENSMUSG00000095677	127.871	1.3783	3.44171	0.00177742	0.0106526	-4.50287
Nrip1	ENSMUSG00000048490	57.302	4.81433	3.44043	0.00178339	0.0106829	-4.22651
Nek4	ENSMUSG00000021918	62.1319	3.90381	3.43993	0.00178572	0.0106913	-4.32406
Gm13410	ENSMUSG00000083116	-152.45	1.89308	-3.4397	0.0017868	0.0106923	-4.48253
Gm8545	ENSMUSG00000080829	-184.649	0.913491	-3.43937	0.00178833	0.010696	-4.53371
Grm5	ENSMUSG00000049583	143.202	1.84137	3.43823	0.00179367	0.0107223	-4.5313
Necap1	ENSMUSG00000030327	-25.3334	5.7714	-3.4373	0.00179806	0.0107343	-4.07554
Mrgbp	ENSMUSG00000027569	-53.9505	3.70146	-3.43728	0.00179814	0.0107343	-4.29801
Olfml2b	ENSMUSG00000038463	-146.997	2.36163	-3.43721	0.00179844	0.0107343	-4.42531
Ankrd29	ENSMUSG00000057766	49.0259	3.25047	3.43657	0.00180149	0.010747	-4.39631
Gm7389	ENSMUSG00000097657	-145.087	2.22735	-3.43598	0.00180424	0.0107579	-4.46683
Pank4	ENSMUSG00000029056	-34.1756	4.39327	-3.43528	0.00180754	0.0107721	-4.21831
A730049H05Rik	ENSMUSG00000048636	182.556	2.04151	3.43506	0.00180858	0.0107727	-4.473
Entpd7	ENSMUSG00000025192	-82.3734	3.02887	-3.43433	0.00181207	0.0107846	-4.35751
Pbx2	ENSMUSG00000034673	-27.5207	4.92208	-3.43418	0.00181276	0.0107846	-4.15799
Dbi	ENSMUSG00000026385	81.3345	10.1332	3.43405	0.00181336	0.0107846	-4.06866
Ola1	ENSMUSG00000027108	-20.6451	6.10385	-3.43354	0.00181577	0.0107927	-4.0517
Mdfic	ENSMUSG00000041390	37.4672	6.29263	3.43337	0.00181658	0.0107927	-4.0679
Slc25a22	ENSMUSG00000019082	-57.516	3.8788	-3.43302	0.00181824	0.0107971	-4.27404
Cplx2	ENSMUSG00000025867	37.1935	4.54976	3.43263	0.00182013	0.0107984	-4.25299
Mctp1	ENSMUSG00000021596	144.834	2.08233	3.43259	0.00182032	0.0107984	-4.48561
Mtr	ENSMUSG00000021311	-35.3706	4.68303	-3.43195	0.00182337	0.010811	-4.17516
Plaat1	ENSMUSG00000022525	122.628	1.29113	3.4313	0.00182647	0.0108238	-4.50698
Rpusd2	ENSMUSG00000027324	-51.127	2.88803	-3.42991	0.0018331	0.0108576	-4.40485
Gm6166	ENSMUSG00000074280	160.225	1.53789	3.42887	0.00183809	0.010879	-4.51483
Atp6v0c	ENSMUSG00000024121	-31.4062	5.72725	-3.42877	0.00183858	0.010879	-4.07766
Arhgap28	ENSMUSG00000024043	-103.096	2.79133	-3.42717	0.00184624	0.0109187	-4.37257
Tnks2	ENSMUSG00000024811	-24.0351	8.36612	-3.42643	0.00184983	0.0109344	-4.01162
Trappc2	ENSMUSG00000079317	123.334	3.47797	3.42601	0.00185187	0.0109409	-4.38063
Gm12919	ENSMUSG00000083220	-183.785	1.33126	-3.42543	0.00185468	0.010948	-4.52516
Gm3788	ENSMUSG00000094392	-105.928	3.37492	-3.42537	0.00185495	0.010948	-4.32281
Tmem199	ENSMUSG00000051232	-39.7321	4.19049	-3.42354	0.00186384	0.0109899	-4.24239
Chrdl1	ENSMUSG00000031283	116.89	7.65848	3.42352	0.00186395	0.0109899	-4.06108
Slc40a1	ENSMUSG00000025993	80.9035	3.24764	3.42239	0.00186944	0.0110167	-4.38753
Ate1	ENSMUSG00000030850	-26.03	5.6475	-3.4215	0.00187378	0.0110367	-4.08768
Pdgfd	ENSMUSG00000032006	129.19	5.04685	3.4207	0.00187773	0.0110501	-4.23935
Map2	ENSMUSG00000015222	85.9889	6.84497	3.42051	0.00187865	0.0110501	-4.07138
Rsph3a	ENSMUSG00000073471	116.64	1.44904	3.42046	0.0018789	0.0110501	-4.50857
Gm43302	ENSMUSG00000079362	180.907	3.1194	3.42022	0.00188006	0.0110513	-4.41345
Mknk2	ENSMUSG00000020190	-28.3535	6.23482	-3.41993	0.00188146	0.011054	-4.0429
Rgp1	ENSMUSG00000028468	-40.9356	4.64157	-3.41908	0.00188566	0.011073	-4.18159
Gm14325	ENSMUSG00000095362	174.604	2.20821	3.41795	0.00189122	0.0111	-4.46811
Eps15	ENSMUSG00000028552	42.7431	7.03668	3.41719	0.00189497	0.0111165	-4.0322
Usp39	ENSMUSG00000056305	-27.9415	5.95444	-3.41626	0.00189959	0.0111349	-4.06355
Nudt16	ENSMUSG00000032565	68.2217	3.95692	3.4161	0.00190037	0.0111349	-4.32648
Xaf1	ENSMUSG00000040483	86.1701	2.21129	3.41598	0.00190099	0.0111349	-4.46295
Ets2	ENSMUSG00000022895	-49.7124	4.65019	-3.41493	0.0019062	0.0111585	-4.1779
Pcbd2	ENSMUSG00000021496	40.6992	2.92015	3.41478	0.00190694	0.0111585	-4.42737
Ddx24	ENSMUSG00000041645	-21.4615	7.05329	-3.41428	0.00190942	0.0111674	-4.00711
Trmt10c	ENSMUSG00000044763	-25.9867	4.48174	-3.41323	0.00191469	0.0111926	-4.21192
Tsga10	ENSMUSG00000060771	61.6929	2.57448	3.41183	0.00192168	0.0112186	-4.45055
Ubr3	ENSMUSG00000044308	-26.5854	6.83416	-3.41179	0.00192188	0.0112186	-4.01406
Jmjd1c	ENSMUSG00000037876	-22.6198	6.2431	-3.41176	0.00192203	0.0112186	-4.04654
Gm7803	ENSMUSG00000083754	-182.718	1.26415	-3.41004	0.00193066	0.0112633	-4.5225
Zdhhc9	ENSMUSG00000036985	-56.7908	4.1573	-3.40948	0.0019335	0.0112742	-4.24937
Serhl	ENSMUSG00000058586	137.083	1.73141	3.40792	0.00194137	0.0113144	-4.48718
Nus1	ENSMUSG00000023068	-48.2596	5.60755	-3.40702	0.0019459	0.0113351	-4.08865
Sostdc1	ENSMUSG00000036169	132.871	1.15752	3.4053	0.00195466	0.0113805	-4.52329
Filip1l	ENSMUSG00000043336	-73.1079	3.25601	-3.40426	0.00195997	0.0114057	-4.34566
[truncated: 9,629 more rows]
