# Supplementary material for: Astrocytic cell adhesion genes linked to schizophrenia correlate with synaptic programs in neurons
Source: Cell Rep. Author manuscript; Available in PMC 2023 Dec 14. (PMC10721115; doi:10.1016/j.celrep.2022.111988)
Supplement: Supp file 13 [file NIHMS1946831-supplement-Supp_file_13.xlsx]

## Sheet: Sheet1
Table S12. Results for GO term enrichment analysis for biological processes in 159 transcriptome-wide significant glial genes. Related to Figure 6.
GO term	Description	GeneRatio	BgRatio	pvalue	p.adjust	qvalue	geneID	Count
GO:0099068	postsynapse assembly	5/157	11/10645	2.81646e-07	0.000665811	0.000600647	Lrp4/Nrxn1/Nlgn1/Magi2/Nlgn3	5
GO:0001941	postsynaptic membrane organization	6/157	26/10645	1.68724e-06	0.00199432	0.00179913	Lrp4/Nrxn1/Nlgn1/Magi2/Lrrc4/Nlgn3	6
GO:0030182	neuron differentiation	33/157	969/10645	3.73455e-06	0.00294282	0.00265481	Abi2/Qk/Dmd/Naglu/Lrp4/Mtmr2/Fryl/Adcy6/Zbtb18/Chl1/Nrxn1/Cnp/Sox2/Lif/Zfp521/Nr2f1/Alkbh1/Sphk1/Plp1/Lrrn2/Nlgn1/Samd14/Ulk4/Magi2/Jag2/Fat3/Tmem108/Sox21/Zswim5/Myo16/Sema5b/Epha5/Nlgn3	33
GO:0099173	postsynapse organization	9/157	89/10645	6.09605e-06	0.00351672	0.00317254	Lrp4/Mtmr2/Nrxn1/Nlgn1/Magi2/Tmem108/Lrrc4/Epha5/Nlgn3	9
GO:0048666	neuron development	29/157	819/10645	7.73446e-06	0.00351672	0.00317254	Abi2/Qk/Dmd/Naglu/Lrp4/Mtmr2/Fryl/Adcy6/Zbtb18/Chl1/Nrxn1/Cnp/Lif/Nr2f1/Alkbh1/Sphk1/Plp1/Lrrn2/Nlgn1/Samd14/Ulk4/Magi2/Fat3/Tmem108/Zswim5/Myo16/Sema5b/Epha5/Nlgn3	29
GO:0097091	synaptic vesicle clustering	4/157	10/10645	8.9257e-06	0.00351672	0.00317254	Nrxn1/Nlgn1/Magi2/Nlgn3	4
GO:0071709	membrane assembly	5/157	21/10645	1.10088e-05	0.00371783	0.00335396	Lrp4/Nrxn1/Nlgn1/Magi2/Nlgn3	5
GO:0099565	chemical synaptic transmission, postsynaptic	7/157	57/10645	1.89105e-05	0.00488849	0.00441004	Mtmr2/Nrxn1/Nlgn1/Unc13b/Tmem108/Gria1/Nlgn3	7
GO:0099172	presynapse organization	4/157	12/10645	2.05592e-05	0.00488849	0.00441004	Lrp4/Nrxn1/Nlgn1/Nlgn3	4
GO:0060078	regulation of postsynaptic membrane potential	7/157	58/10645	2.12424e-05	0.00488849	0.00441004	Mtmr2/Nrxn1/Nlgn1/Unc13b/Tmem108/Gria1/Nlgn3	7
GO:0050808	synapse organization	13/157	221/10645	2.27468e-05	0.00488849	0.00441004	Lrp4/Mtmr2/Nrxn1/Lrrc4b/Six4/Nlgn1/Unc13b/Magi2/Tmem108/Lrrc4/Pcdhb7/Epha5/Nlgn3	13
GO:0045956	positive regulation of calcium ion-dependent exocytosis	4/157	13/10645	2.93561e-05	0.00578316	0.00521715	Cadps/Nlgn1/Kcnb1/Unc13b	4
GO:0031175	neuron projection development	26/157	754/10645	3.8785e-05	0.00600773	0.00541975	Abi2/Qk/Dmd/Lrp4/Fryl/Adcy6/Chl1/Nrxn1/Cnp/Lif/Nr2f1/Alkbh1/Sphk1/Plp1/Lrrn2/Nlgn1/Samd14/Ulk4/Magi2/Fat3/Tmem108/Zswim5/Myo16/Sema5b/Epha5/Nlgn3	26
GO:0097106	postsynaptic density organization	4/157	14/10645	4.06276e-05	0.00600773	0.00541975	Nrxn1/Nlgn1/Tmem108/Lrrc4	4
GO:0099084	postsynaptic specialization organization	4/157	14/10645	4.06276e-05	0.00600773	0.00541975	Nrxn1/Nlgn1/Tmem108/Lrrc4	4
GO:0044091	membrane biogenesis	5/157	27/10645	4.06615e-05	0.00600773	0.00541975	Lrp4/Nrxn1/Nlgn1/Magi2/Nlgn3	5
GO:0097479	synaptic vesicle localization	8/157	88/10645	4.43238e-05	0.00616361	0.00556037	Nrxn1/Cadps/Nlgn1/Trim9/Unc13b/Magi2/Ap3b2/Nlgn3	8
GO:0007416	synapse assembly	8/157	92/10645	6.10711e-05	0.00802067	0.00723567	Lrp4/Nrxn1/Lrrc4b/Six4/Nlgn1/Magi2/Pcdhb7/Nlgn3	8
