# Supplementary material for: Astrocytic cell adhesion genes linked to schizophrenia correlate with synaptic programs in neurons
Source: Cell Rep. Author manuscript; Available in PMC 2023 Dec 14. (PMC10721115; doi:10.1016/j.celrep.2022.111988)
Supplement: Supp file 1 [file NIHMS1946831-supplement-Supp_file_1.xlsx]

## Sheet: Sheet1
Table S14. Differential gene expression results for neurons differentiated in glia-coculture or sandwich culture. Related to Figure 7.
logFC	AveExpr	t	P.Value	adj.P.Val	B	external_gene_name	ensembl_gene_id	chromosome_name	start_position	end_position	gene_biotype
1.7829	5.78897	13.6436	2.38251e-19	3.49585e-15	33.776	FOS	ENSG00000170345	14	75745477	75748933	protein_coding
2.7175	4.69293	12.5964	6.86887e-18	5.03935e-14	30.3299	EGR1	ENSG00000120738	5	137801179	137805004	protein_coding
1.51458	5.21947	11.5245	2.47942e-16	1.21269e-12	26.9293	WIPF3	ENSG00000122574	7	29846102	29956682	protein_coding
-1.75627	3.52449	-9.9965	5.27285e-14	1.93421e-10	21.5849	TNNI1	ENSG00000159173	1	201373625	201398994	protein_coding
-2.51312	2.70131	-9.68217	1.64204e-13	4.01562e-10	20.5346	IL24	ENSG00000162892	1	207070788	207077484	protein_coding
-4.43959	1.22193	-9.86567	8.44947e-14	2.47958e-10	20.0336	ANGPTL4	ENSG00000167772	19	8428173	8439257	protein_coding
-1.2901	6.2193	-9.27368	7.29675e-13	1.5295e-09	19.0312	INSIG1	ENSG00000186480	7	155089486	155101945	protein_coding
1.07176	6.96405	8.96949	2.23843e-12	3.88163e-09	17.8333	SLIT2	ENSG00000145147	4	20254883	20622184	protein_coding
-1.25078	4.6914	-8.90305	2.86247e-12	4.20011e-09	17.7534	WIPI1	ENSG00000070540	17	66417089	66453654	protein_coding
-0.785619	8.95458	-8.95281	2.38088e-12	3.88163e-09	17.6097	PRDX1	ENSG00000117450	1	45976708	45988719	protein_coding
-2.49887	4.0264	-8.64966	7.33664e-12	9.78641e-09	16.8331	SPON2	ENSG00000159674	4	1160720	1202750	protein_coding
-2.36758	2.74347	-8.61876	8.23178e-12	1.00654e-08	16.717	TAC3	ENSG00000166863	12	57403784	57422667	protein_coding
-4.11078	1.28688	-8.54702	1.07568e-11	1.21412e-08	15.8465	NPPB	ENSG00000120937	1	11917521	11918988	protein_coding
-1.30584	4.68762	-8.36297	2.14026e-11	2.24314e-08	15.7603	FABP3	ENSG00000121769	1	31838472	31849697	protein_coding
-2.39526	3.91864	-8.25785	3.17359e-11	3.1044e-08	15.3989	GDF15	ENSG00000130513	19	18485541	18499986	protein_coding
-1.84148	3.95266	-8.21001	3.79751e-11	3.2777e-08	15.2361	PDLIM4	ENSG00000131435	5	131593364	131609147	protein_coding
-2.34211	4.60576	-8.2147	3.73121e-11	3.2777e-08	15.2195	PAMR1	ENSG00000149090	11	35453370	35551848	protein_coding
-3.71742	2.79319	-8.172	4.38003e-11	3.57046e-08	15.0806	SERPINE1	ENSG00000106366	7	100770370	100782547	protein_coding
1.2614	5.51855	8.05232	6.86824e-11	5.30409e-08	14.5903	NR6A1	ENSG00000148200	9	127279554	127533589	protein_coding
-2.22886	2.59707	-8.01548	7.88952e-11	5.78814e-08	14.4081	DSP	ENSG00000096696	6	7541808	7586950	protein_coding
1.20241	3.86849	7.95462	9.92111e-11	6.93202e-08	14.298	LIN28B	ENSG00000187772	6	105404923	105531207	protein_coding
-1.48338	4.45142	-7.91147	1.16726e-10	7.4466e-08	14.1448	CSDC2	ENSG00000172346	22	41956767	41973745	protein_coding
-2.28748	5.04655	-7.91816	1.13818e-10	7.4466e-08	14.1277	TPM2	ENSG00000198467	9	35681989	35691017	protein_coding
0.911544	6.27334	7.89026	1.26439e-10	7.53773e-08	13.877	CDH8	ENSG00000150394	16	61681146	62070939	protein_coding
-1.52438	7.61999	-7.88612	1.28429e-10	7.53773e-08	13.7752	TPM1	ENSG00000140416	15	63334831	63364114	protein_coding
-0.943481	5.65707	-7.81545	1.67645e-10	9.46096e-08	13.7011	GALNT14	ENSG00000158089	2	31133333	31378068	protein_coding
0.837298	7.93266	7.76562	2.02325e-10	1.09952e-07	13.2568	CNTNAP2	ENSG00000174469	7	145813453	148118090	protein_coding
-1.60405	6.49989	-7.70536	2.54004e-10	1.33107e-07	13.1376	CDKN1A	ENSG00000124762	6	36644305	36655116	protein_coding
0.602995	5.96399	7.59668	3.82954e-10	1.91706e-07	12.8257	TNKS	ENSG00000173273	8	9413424	9639856	protein_coding
-1.11669	5.03765	-7.43706	7.00282e-10	3.11371e-07	12.3356	QPRT	ENSG00000103485	16	29674600	29710020	protein_coding
-0.722126	5.56515	-7.44868	6.7015e-10	3.07285e-07	12.3308	MVK	ENSG00000110921	12	110011060	110035067	protein_coding
2.20701	1.58784	7.57231	4.19912e-10	1.98754e-07	12.2327	PDYN	ENSG00000101327	20	1959403	1974732	protein_coding
-2.34618	5.24775	-7.38536	8.51532e-10	3.63732e-07	12.1256	S100A11	ENSG00000163191	1	152004982	152020383	protein_coding
-2.48389	2.56828	-7.3514	9.68303e-10	3.94664e-07	11.9746	PLAU	ENSG00000122861	10	75668935	75677255	protein_coding
-2.863	4.24307	-7.30471	1.15541e-09	4.46141e-07	11.8804	NNMT	ENSG00000166741	11	114128509	114184007	protein_coding
-2.19647	1.51048	-7.32531	1.06878e-09	4.23844e-07	11.839	IL32	ENSG00000008517	16	3115298	3131908	protein_coding
0.666548	7.44999	7.38042	8.67623e-10	3.63732e-07	11.8232	PBX1	ENSG00000185630	1	164524821	164868533	protein_coding
-2.80221	0.620045	-7.59054	3.91956e-10	1.91706e-07	11.7075	ALOX5AP	ENSG00000132965	13	31309645	31338556	protein_coding
1.18124	4.83687	7.24209	1.46442e-09	5.35181e-07	11.5748	PTPRT	ENSG00000196090	20	40701392	41818610	protein_coding
0.778551	5.49731	7.23655	1.49543e-09	5.35181e-07	11.5553	ZSWIM5	ENSG00000162415	1	45482071	45771881	protein_coding
-1.63453	9.40933	-7.27737	1.28137e-09	4.82089e-07	11.3075	SPARC	ENSG00000113140	5	151040657	151066726	protein_coding
1.184	3.81486	7.10023	2.5051e-09	8.54823e-07	11.1675	KLHL1	ENSG00000150361	13	70274726	70682591	protein_coding
-1.49662	6.37549	-7.15138	2.06419e-09	7.2114e-07	11.1585	AGT	ENSG00000135744	1	230838269	230850043	protein_coding
0.787183	5.25598	7.07869	2.71786e-09	8.88491e-07	10.9141	PCSK2	ENSG00000125851	20	17206752	17465223	protein_coding
-2.01838	2.66659	-6.99827	3.68457e-09	1.15029e-06	10.7557	CDKN2B	ENSG00000147883	9	22002902	22009362	protein_coding
-1.53778	3.32755	-6.95881	4.27783e-09	1.27073e-06	10.6607	CD82	ENSG00000085117	11	44585977	44641913	protein_coding
-1.61848	3.39201	-6.95454	4.34743e-09	1.27073e-06	10.6537	MICAL2	ENSG00000133816	11	12115543	12285334	protein_coding
-3.33967	0.964885	-7.07801	2.72488e-09	8.88491e-07	10.5683	S100A16	ENSG00000188643	1	153579362	153585621	protein_coding
-1.66131	2.71585	-6.94105	4.57509e-09	1.29097e-06	10.5565	ITGB5	ENSG00000082781	3	124480795	124620265	protein_coding
0.846911	5.10826	6.95036	4.41676e-09	1.27073e-06	10.4951	EPHA3	ENSG00000044524	3	89156674	89531284	protein_coding
1.58771	2.64434	6.84326	6.62207e-09	1.7631e-06	10.2343	PDZRN4	ENSG00000165966	12	41582250	41968392	protein_coding
-1.35243	3.74646	-6.82439	7.11171e-09	1.79914e-06	10.1812	PMEPA1	ENSG00000124225	20	56223448	56286592	protein_coding
-1.68916	5.28203	-6.8693	6.00117e-09	1.66142e-06	10.1781	TAGLN2	ENSG00000158710	1	159887897	159895522	protein_coding
-0.561778	9.68022	-6.97666	3.99841e-09	1.22227e-06	10.1417	TMSB4X	ENSG00000205542	X	12993227	12995346	protein_coding
-2.72747	0.489236	-7.00692	3.56588e-09	1.13744e-06	10.0581	KCNE1L	ENSG00000176076	X	108866929	108868393	protein_coding
-2.47065	6.29572	-6.85271	6.38978e-09	1.73625e-06	10.0452	TAGLN	ENSG00000149591	11	117070037	117075498	protein_coding
1.59568	2.06513	6.82514	7.0917e-09	1.79914e-06	10.0446	NR5A2	ENSG00000116833	1	199996730	200146552	protein_coding
1.79078	0.786867	6.83903	6.72893e-09	1.7631e-06	9.91783	CHST9	ENSG00000154080	18	24495595	24765281	protein_coding
-1.80804	2.792	-6.75278	9.32196e-09	2.27969e-06	9.91122	HSPB8	ENSG00000152137	12	119616447	119658936	protein_coding
-1.47453	4.25114	-6.71658	1.06879e-08	2.45037e-06	9.75783	FLNC	ENSG00000128591	7	128470431	128499328	protein_coding
-2.17195	2.0495	-6.73061	1.01361e-08	2.36076e-06	9.73804	HSPA2	ENSG00000126803	14	65002623	65009955	protein_coding
-2.82531	2.64137	-6.67757	1.23839e-08	2.79553e-06	9.60668	CAV1	ENSG00000105974	7	116164839	116201233	protein_coding
-2.12596	1.50406	-6.73991	9.78618e-09	2.34757e-06	9.60295	PPP1R14A	ENSG00000167641	19	38741877	38747231	protein_coding
-3.06829	1.55391	-6.73633	9.91953e-09	2.34757e-06	9.59694	ANKRD1	ENSG00000148677	10	92671853	92681033	protein_coding
-0.381535	8.69591	-6.80001	7.79831e-09	1.9394e-06	9.57264	UBA1	ENSG00000130985	X	47050260	47074527	protein_coding
-1.25968	1.95966	-6.63217	1.46984e-08	3.21894e-06	9.48375	TFPI2	ENSG00000105825	7	93514709	93520303	protein_coding
-0.85121	6.51184	-6.63833	1.43608e-08	3.19266e-06	9.19837	MYL12A	ENSG00000101608	18	3247479	3256234	protein_coding
0.754139	5.34337	6.57624	1.81506e-08	3.91539e-06	9.1026	DACH2	ENSG00000126733	X	85403462	86087607	protein_coding
-0.58343	6.43358	-6.57119	1.84995e-08	3.91539e-06	8.96133	CLK1	ENSG00000013441	2	201717732	201729422	protein_coding
-2.87555	1.48331	-6.5291	2.16804e-08	4.48051e-06	8.91473	IGFBP7	ENSG00000163453	4	57896939	57976551	protein_coding
-2.08469	1.52239	-6.4871	2.53976e-08	4.99629e-06	8.90343	IP6K3	ENSG00000161896	6	33689444	33714762	protein_coding
-0.788857	7.41238	-6.56863	1.8679e-08	3.91539e-06	8.79502	NEAT1	ENSG00000245532	11	65190245	65213011	lincRNA
-2.6419	3.95205	-6.45777	2.83634e-08	5.47599e-06	8.766	NPY	ENSG00000122585	7	24323782	24331484	protein_coding
-0.794742	6.90832	-6.51509	2.28562e-08	4.6579e-06	8.70946	RCN1	ENSG00000049449	11	31833939	32127301	protein_coding
-2.1609	1.60961	-6.48563	2.55382e-08	4.99629e-06	8.69488	ADAMTS14	ENSG00000138316	10	72432559	72522197	protein_coding
0.716833	6.65091	6.50253	2.39636e-08	4.81669e-06	8.67901	SERPINI1	ENSG00000163536	3	167453031	167543356	protein_coding
-1.73641	3.29328	-6.40175	3.50194e-08	6.67325e-06	8.6559	TFPI	ENSG00000003436	2	188328957	188430487	protein_coding
0.967587	4.25456	6.35508	4.17352e-08	7.7364e-06	8.41001	SORCS1	ENSG00000108018	10	108333421	108924292	protein_coding
-0.764775	5.36812	-6.37865	3.81976e-08	7.18556e-06	8.38932	ACTN4	ENSG00000130402	19	39138289	39222223	protein_coding
-0.989589	3.9129	-6.32861	4.61003e-08	8.35098e-06	8.36457	NRP2	ENSG00000118257	2	206546714	206662857	protein_coding
0.741696	5.10019	6.35226	4.21803e-08	7.7364e-06	8.29844	CAMK2N1	ENSG00000162545	1	20808884	20812713	protein_coding
-2.58154	1.9484	-6.31866	4.78558e-08	8.53862e-06	8.2613	EPAS1	ENSG00000116016	2	46520806	46613836	protein_coding
-1.26003	3.55122	-6.28858	5.35777e-08	9.35887e-06	8.24401	EHD4	ENSG00000103966	15	42190950	42264776	protein_coding
0.675879	4.80925	6.3162	4.83e-08	8.53862e-06	8.20277	NUP210	ENSG00000132182	3	13357737	13461809	protein_coding
-2.16539	2.35006	-6.26512	5.85077e-08	9.86763e-06	8.15588	SPP1	ENSG00000118785	4	88896819	88904562	protein_coding
-1.93503	1.42993	-6.27557	5.62591e-08	9.71165e-06	8.01357	CNN1	ENSG00000130176	19	11649532	11661138	protein_coding
1.74743	1.2835	6.26798	5.78839e-08	9.86763e-06	8.00035	LIN28A	ENSG00000131914	1	26737269	26756213	protein_coding
-0.720531	5.82312	-6.24755	6.24946e-08	1.03032e-05	7.84242	MVP	ENSG00000013364	16	29831715	29859355	protein_coding
-1.00555	3.29787	-6.16218	8.60521e-08	1.3291e-05	7.79984	ULBP2	ENSG00000131015	6	150263136	150270371	protein_coding
-0.739614	6.34343	-6.25091	6.17113e-08	1.02896e-05	7.77952	PDLIM7	ENSG00000196923	5	176910395	176924607	protein_coding
-1.24797	4.28863	-6.17768	8.12005e-08	1.28113e-05	7.75543	PBXIP1	ENSG00000163346	1	154916552	154928599	protein_coding
-2.69012	4.25848	-6.1738	8.23892e-08	1.28606e-05	7.75478	IGFBP3	ENSG00000146674	7	45951949	45961473	protein_coding
-1.24932	5.37107	-6.19866	7.50632e-08	1.22378e-05	7.75344	LEPRE1	ENSG00000117385	1	43212006	43232755	protein_coding
-2.42428	1.51101	-6.17989	8.05333e-08	1.28113e-05	7.70626	MAP3K7CL	ENSG00000156265	21	30449792	30548210	protein_coding
-2.20617	2.4316	-6.09389	1.11099e-07	1.5982e-05	7.55721	PTRF	ENSG00000177469	17	40554470	40575535	protein_coding
-1.95732	2.28087	-6.08033	1.16874e-07	1.64893e-05	7.50362	APOBEC3C	ENSG00000244509	22	39410088	39416357	protein_coding
-1.50343	6.66029	-6.18457	7.91316e-08	1.27593e-05	7.49329	CALD1	ENSG00000122786	7	134429003	134655479	protein_coding
-2.48272	2.30847	-6.08092	1.16613e-07	1.64893e-05	7.49077	SDC4	ENSG00000124145	20	43953928	43977064	protein_coding
1.08966	5.17129	6.12755	9.79612e-08	1.46672e-05	7.48125	IGDCC3	ENSG00000174498	15	65619465	65670378	protein_coding
-0.926541	5.66463	-6.1389	9.38872e-08	1.42021e-05	7.45589	CST3	ENSG00000101439	20	23608534	23619110	protein_coding
-1.72884	1.71715	-6.09463	1.10791e-07	1.5982e-05	7.41604	TGM2	ENSG00000198959	20	36756863	36794980	protein_coding
0.521064	7.1571	6.15555	8.82143e-08	1.3483e-05	7.30095	PHIP	ENSG00000146247	6	79645584	79787953	protein_coding
0.77426	6.34589	6.11501	1.02662e-07	1.52158e-05	7.24297	LSAMP	ENSG00000185565	3	115521235	117716095	protein_coding
0.686196	7.1306	6.10777	1.0548e-07	1.5477e-05	7.15544	RGS4	ENSG00000117152	1	163038565	163046592	protein_coding
0.829867	5.32767	6.02349	1.44501e-07	2.0193e-05	7.0489	GRIN2B	ENSG00000273079	12	13693165	14133053	protein_coding
-1.80748	3.81681	-5.96749	1.78049e-07	2.37501e-05	7.04856	TNFRSF12A	ENSG00000006327	16	3068446	3072384	protein_coding
-1.4462	3.245	-5.95061	1.896e-07	2.48393e-05	7.03972	FRMD6	ENSG00000139926	14	51955818	52197445	protein_coding
-2.55691	2.53652	-5.93951	1.976e-07	2.56583e-05	7.00721	INHBA	ENSG00000122641	7	41724712	41742706	protein_coding
-1.85864	2.35887	-5.92449	2.08959e-07	2.67598e-05	6.95819	RP11-354E11.2	ENSG00000233968	10	19999257	20017479	antisense
0.661374	5.06092	5.97135	1.75508e-07	2.3626e-05	6.93329	SCUBE3	ENSG00000146197	6	35182190	35220856	protein_coding
-2.38724	2.8487	-5.90432	2.25237e-07	2.84906e-05	6.8816	STC2	ENSG00000113739	5	172741716	172756506	protein_coding
-2.48476	6.89225	-6.01609	1.48548e-07	2.05627e-05	6.84422	COL1A1	ENSG00000108821	17	48260650	48278993	protein_coding
-0.939096	4.15818	-5.8956	2.32659e-07	2.91778e-05	6.77217	TNS1	ENSG00000079308	2	218664512	218867718	protein_coding
-0.665623	6.96459	-6.00919	1.5242e-07	2.09015e-05	6.76998	CASP3	ENSG00000164305	4	185548850	185570663	protein_coding
0.403362	5.53773	5.95441	1.86936e-07	2.4711e-05	6.76779	GNG4	ENSG00000168243	1	235710987	235814054	protein_coding
0.808819	4.01307	5.87001	2.55872e-07	3.02774e-05	6.7031	DUSP10	ENSG00000143507	1	221874766	221915518	protein_coding
0.831947	4.21367	5.87517	2.51006e-07	2.99432e-05	6.69537	FBN3	ENSG00000142449	19	8130286	8214730	protein_coding
-1.91931	1.27438	-5.87517	2.51006e-07	2.99432e-05	6.67137	PLP2	ENSG00000102007	X	49028273	49031588	protein_coding
-2.16397	1.41802	-5.87989	2.46647e-07	2.99432e-05	6.66496	INHBE	ENSG00000139269	12	57846106	57853063	protein_coding
-2.41029	5.10645	-5.88113	2.45513e-07	2.99432e-05	6.66233	CTGF	ENSG00000118523	6	132269316	132272513	protein_coding
-0.601186	7.37896	-5.98594	1.66222e-07	2.25832e-05	6.65262	JUP	ENSG00000173801	17	39775692	39943183	protein_coding
-1.75776	5.02935	-5.89156	2.3618e-07	2.93684e-05	6.63485	COL4A1	ENSG00000187498	13	110801318	110959496	protein_coding
-1.02007	3.39474	-5.83369	2.92793e-07	3.25466e-05	6.62505	SLFN5	ENSG00000166750	17	33570055	33600674	protein_coding
-1.41711	4.28278	-5.86258	2.63029e-07	3.05205e-05	6.61354	TIMP3	ENSG00000100234	22	33197687	33259030	protein_coding
1.49678	1.95003	5.82563	3.01686e-07	3.27899e-05	6.55853	TRPC5	ENSG00000072315	X	111017543	111326004	protein_coding
-1.97993	2.52603	-5.81066	3.1891e-07	3.36645e-05	6.54384	PLAUR	ENSG00000011422	19	44150247	44174699	protein_coding
1.11621	4.6352	5.83471	2.91695e-07	3.25466e-05	6.4761	LRRC4C	ENSG00000148948	11	40135753	41481323	protein_coding
-1.4185	2.22017	-5.78258	3.53876e-07	3.68257e-05	6.43277	CERKL	ENSG00000188452	2	182401403	182545392	protein_coding
-0.977528	5.07834	-5.82793	2.99126e-07	3.27807e-05	6.42669	SSTR2	ENSG00000180616	17	71161151	71167185	protein_coding
0.73465	6.01975	5.8675	2.58268e-07	3.03165e-05	6.41803	SLC8A1	ENSG00000183023	2	40324410	40838193	protein_coding
1.62231	5.4971	5.86142	2.64166e-07	3.05205e-05	6.38337	CRABP1	ENSG00000166426	15	78632666	78640572	protein_coding
-0.433935	8.03077	-5.9235	2.09731e-07	2.67598e-05	6.35828	CAP1	ENSG00000131236	1	40505905	40538321	protein_coding
-1.16146	4.61751	-5.78608	3.49313e-07	3.66105e-05	6.35152	BMP1	ENSG00000168487	8	22022249	22069839	protein_coding
-0.949144	4.07739	-5.76207	3.81794e-07	3.83703e-05	6.33613	WNT2B	ENSG00000134245	1	113009163	113072787	protein_coding
0.920708	3.96597	5.77473	3.64318e-07	3.71224e-05	6.33116	CNTNAP4	ENSG00000152910	16	76311176	76593135	protein_coding
0.679351	7.00704	5.87562	2.50594e-07	2.99432e-05	6.28908	RNF152	ENSG00000176641	18	59475296	59561480	protein_coding
-0.79145	5.64606	-5.81117	3.18302e-07	3.36645e-05	6.28097	CXXC5	ENSG00000171604	5	139026884	139063467	protein_coding
0.421637	6.55779	5.85486	2.70675e-07	3.07877e-05	6.25966	ELMO1	ENSG00000155849	7	36893961	37488852	protein_coding
-0.702965	6.16861	-5.81775	3.10633e-07	3.35141e-05	6.23834	EPB41L3	ENSG00000082397	18	5392383	5630699	protein_coding
-2.04655	1.86883	-5.71403	4.56022e-07	4.40212e-05	6.21845	MYL9	ENSG00000101335	20	35169887	35178228	protein_coding
0.953915	3.46895	5.69923	4.81638e-07	4.58901e-05	6.14328	CNGB1	ENSG00000070729	16	57917503	58005020	protein_coding
-0.674371	7.37879	-5.83505	2.91322e-07	3.25466e-05	6.13406	CLTA	ENSG00000122705	9	36190853	36304778	protein_coding
0.863731	4.28271	5.73183	4.26975e-07	4.2047e-05	6.13272	VSNL1	ENSG00000163032	2	17720393	17838285	protein_coding
0.532915	7.95746	5.85779	2.67745e-07	3.06924e-05	6.11386	TSPAN7	ENSG00000156298	X	38420623	38548169	protein_coding
-1.09077	4.92889	-5.72363	4.40116e-07	4.30521e-05	6.10696	CHRNA3	ENSG00000080644	15	78885394	78913637	protein_coding
-2.09318	0.687045	-5.68039	5.16337e-07	4.85655e-05	6.10274	MYL1	ENSG00000168530	2	211154874	211179914	protein_coding
-0.568734	6.05279	-5.77823	3.59624e-07	3.71224e-05	6.09359	MIEN1	ENSG00000141741	17	37884749	37887040	protein_coding
1.90237	1.0036	5.74371	4.08622e-07	4.05115e-05	6.06704	ARHGAP36	ENSG00000147256	X	130192216	130223857	protein_coding
-2.00827	5.07477	-5.71151	4.60285e-07	4.41423e-05	6.04276	LOXL2	ENSG00000134013	8	23154702	23282841	protein_coding
-1.41193	5.9997	-5.75737	3.88489e-07	3.87776e-05	6.02476	MYH9	ENSG00000100345	22	36677327	36784063	protein_coding
-1.06219	6.1349	-5.76339	3.79929e-07	3.83703e-05	6.01774	PLOD1	ENSG00000083444	1	11994262	12035595	protein_coding
-0.575886	7.41957	-5.81522	3.13564e-07	3.35834e-05	6.01488	MTHFD2	ENSG00000065911	2	74425689	74444692	protein_coding
0.684216	7.8781	5.82771	2.99367e-07	3.27807e-05	5.9958	SERPINE2	ENSG00000135919	2	224839829	224904036	protein_coding
-1.13948	4.0402	-5.67764	5.21588e-07	4.87469e-05	5.99381	LIPG	ENSG00000101670	18	47087069	47119272	protein_coding
-1.89493	3.37206	-5.64544	5.87361e-07	5.19178e-05	5.9598	AQP3	ENSG00000165272	9	33441152	33447609	protein_coding
-1.91404	4.37667	-5.67401	5.28629e-07	4.88563e-05	5.94962	ANXA1	ENSG00000135046	9	75766673	75785309	protein_coding
-0.499633	6.90249	-5.77476	3.64267e-07	3.71224e-05	5.94613	BCAT1	ENSG00000060982	12	24964295	25102393	protein_coding
-1.07198	4.82796	-5.67361	5.29418e-07	4.88563e-05	5.924	GLIPR2	ENSG00000122694	9	36136732	36163910	protein_coding
-1.71642	2.52349	-5.62506	6.33161e-07	5.51015e-05	5.91075	ITGA4	ENSG00000115232	2	182321929	182400914	protein_coding
-1.88237	2.96545	-5.62442	6.34646e-07	5.51015e-05	5.90905	CLDN1	ENSG00000163347	3	190023490	190040264	protein_coding
-1.65585	3.34386	-5.61748	6.51083e-07	5.61961e-05	5.87499	TGFB2	ENSG00000092969	1	218519577	218617961	protein_coding
-1.73455	1.32728	-5.65116	5.75113e-07	5.14551e-05	5.84884	IFIT2	ENSG00000119922	10	91061712	91069033	protein_coding
0.72711	4.89165	5.66854	5.39406e-07	4.94669e-05	5.84508	GALNTL6	ENSG00000174473	4	172733405	173962710	protein_coding
-1.13302	5.72517	-5.68671	5.0442e-07	4.77506e-05	5.76962	P4HA2	ENSG00000072682	5	131527531	131631008	protein_coding
-0.976452	5.0811	-5.63886	6.01784e-07	5.28741e-05	5.76218	CHRNB4	ENSG00000117971	15	78916461	79020096	protein_coding
-0.773056	5.29459	-5.64679	5.84453e-07	5.19178e-05	5.74854	DDIT4	ENSG00000168209	10	74033678	74035794	protein_coding
-0.634781	5.48852	-5.65686	5.63146e-07	5.06935e-05	5.73659	PIK3IP1	ENSG00000100100	22	31677579	31688520	protein_coding
-1.8507	2.22103	-5.56458	7.9091e-07	6.51968e-05	5.68512	RP11-120I21.2	ENSG00000254202	8	84824948	85052518	lincRNA
-0.835322	4.45911	-5.59998	6.94398e-07	5.88954e-05	5.67925	GATM	ENSG00000171766	15	45653322	45694525	protein_coding
-2.14034	4.58877	-5.59343	7.11313e-07	5.99833e-05	5.65962	KRT8	ENSG00000170421	12	53290977	53343738	protein_coding
-0.48018	7.83646	-5.71752	4.50177e-07	4.37447e-05	5.65706	PSMD2	ENSG00000175166	3	184016497	184026842	protein_coding
-1.3305	6.33987	-5.66017	5.56315e-07	5.06935e-05	5.64093	ACTN1	ENSG00000072110	14	69340860	69446157	protein_coding
-0.768268	5.45675	-5.60412	6.8388e-07	5.83405e-05	5.57412	THBS3	ENSG00000169231	1	155165379	155178842	protein_coding
-0.994597	4.60595	-5.56172	7.99256e-07	6.53164e-05	5.57165	HLA-E	ENSG00000204592	6	30457244	30461982	protein_coding
1.06701	4.51354	5.57296	7.66917e-07	6.38899e-05	5.5629	PCDH20	ENSG00000197991	13	61983818	62002220	protein_coding
-0.67865	6.96945	-5.65738	5.62066e-07	5.06935e-05	5.55716	EZR	ENSG00000092820	6	159186773	159240444	protein_coding
-1.8459	0.25207	-5.60973	6.69914e-07	5.74834e-05	5.46897	AFP	ENSG00000081051	4	74296855	74321891	protein_coding
-2.08928	2.48619	-5.49277	1.02924e-06	8.06823e-05	5.42229	CPA4	ENSG00000128510	7	129932974	129964020	protein_coding
-0.816676	5.60178	-5.55944	8.05972e-07	6.53371e-05	5.38442	ACSS2	ENSG00000131069	20	33459949	33515769	protein_coding
0.617178	5.03459	5.54279	8.56779e-07	6.83235e-05	5.37304	ACVR2B	ENSG00000114739	3	38495342	38534633	protein_coding
-1.32705	3.19066	-5.4773	1.08922e-06	8.40224e-05	5.36648	FAM114A1	ENSG00000197712	4	38869298	38947360	protein_coding
0.48287	5.99472	5.58159	7.42962e-07	6.22942e-05	5.357	SALL2	ENSG00000165821	14	21989232	22005350	protein_coding
-1.26415	6.09593	-5.56104	8.01264e-07	6.53164e-05	5.35335	NEUROD1	ENSG00000162992	2	182537815	182545603	protein_coding
-1.95038	3.78475	-5.49158	1.03375e-06	8.06823e-05	5.34074	HEYL	ENSG00000163909	1	40089825	40105617	protein_coding
1.16471	2.2008	5.45687	1.17377e-06	8.78707e-05	5.32478	CACNG3	ENSG00000006116	16	24266874	24374122	protein_coding
-1.34854	3.58419	-5.46755	1.1288e-06	8.62648e-05	5.30586	TMEM173	ENSG00000184584	5	138855119	138862520	protein_coding
1.26185	2.35008	5.45269	1.19184e-06	8.87705e-05	5.30054	FAM162B	ENSG00000183807	6	117073363	117086886	protein_coding
-0.47639	6.23647	-5.55562	8.17349e-07	6.58954e-05	5.27332	AFAP1	ENSG00000196526	4	7760441	7941653	protein_coding
-1.14471	5.43698	-5.51671	9.42808e-07	7.47774e-05	5.26397	COL4A2	ENSG00000134871	13	110958159	111165374	protein_coding
-1.36319	2.04381	-5.44451	1.228e-06	9.05447e-05	5.25566	KCNMB1	ENSG00000145936	5	169801675	169816681	protein_coding
-1.3411	2.78478	-5.42683	1.30996e-06	9.51533e-05	5.22682	DYSF	ENSG00000135636	2	71680852	71913898	protein_coding
-1.90072	0.619083	-5.46156	1.1538e-06	8.74693e-05	5.2132	LEFTY2	ENSG00000143768	1	226124298	226129189	protein_coding
0.474697	7.19623	5.57162	7.70702e-07	6.38899e-05	5.19393	DAAM1	ENSG00000100592	14	59655364	59838123	protein_coding
-1.37156	3.41317	-5.44599	1.22139e-06	9.05126e-05	5.17624	LOXL4	ENSG00000138131	10	100007447	100028007	protein_coding
1.7845	2.70276	5.40835	1.40137e-06	0.000100304	5.16571	PAPPA2	ENSG00000116183	1	176432307	176814735	protein_coding
-1.73179	2.54719	-5.40271	1.43051e-06	0.000101893	5.14561	GLIPR1	ENSG00000139278	12	75874460	75897633	protein_coding
-0.507807	6.19156	-5.50746	9.75334e-07	7.69413e-05	5.07882	APBB3	ENSG00000113108	5	139937853	139973337	protein_coding
-1.73212	2.80489	-5.38209	1.5422e-06	0.000107245	5.06881	MYOF	ENSG00000138119	10	95066186	95242074	protein_coding
0.790966	3.52227	5.38661	1.51697e-06	0.0001065	5.02535	MT-TT	ENSG00000210195	MT	15888	15953	Mt_tRNA
0.941649	2.97699	5.37886	1.56042e-06	0.000107493	5.01843	C22orf42	ENSG00000205856	22	32544993	32555309	protein_coding
-1.45598	2.83335	-5.37357	1.59082e-06	0.000109075	5.01571	S100A6	ENSG00000197956	1	153507075	153508720	protein_coding
-0.541965	7.9644	-5.54308	8.55884e-07	6.83235e-05	4.99024	LAPTM4A	ENSG00000068697	2	20232411	20251789	protein_coding
0.947853	6.21528	5.47854	1.08431e-06	8.40224e-05	4.97496	BRINP3	ENSG00000162670	1	190066792	190446759	protein_coding
-0.955346	6.07242	-5.45952	1.16244e-06	8.74693e-05	4.97055	TUBB6	ENSG00000176014	18	12307668	12344319	protein_coding
0.681047	4.58895	5.39306	1.48174e-06	0.000104527	4.96176	B3GAT2	ENSG00000112309	6	71566382	71666741	protein_coding
-1.29677	3.48074	-5.36362	1.64948e-06	0.00011205	4.9592	ANXA4	ENSG00000196975	2	69871557	70053596	protein_coding
-0.6278	6.21656	-5.46086	1.15677e-06	8.74693e-05	4.94547	ACSL3	ENSG00000123983	2	223725652	223809357	protein_coding
0.903417	3.47916	5.35729	1.68798e-06	0.000114137	4.92818	MTUS2	ENSG00000132938	13	29598748	30077892	protein_coding
-0.81997	3.67909	-5.35292	1.715e-06	0.000115432	4.92145	SLC9A1	ENSG00000090020	1	27425306	27493472	protein_coding
0.587101	4.88356	5.41721	1.35679e-06	9.75892e-05	4.89968	NELL1	ENSG00000165973	11	20691117	21597227	protein_coding
-0.8966	4.45184	-5.36513	1.64049e-06	0.000111958	4.8912	HEY1	ENSG00000164683	8	80676245	80680098	protein_coding
-1.88176	1.51211	-5.33582	1.82508e-06	0.000121724	4.86234	CAV2	ENSG00000105971	7	115927434	116148595	protein_coding
-1.15729	4.94618	-5.38263	1.53917e-06	0.000107245	4.85681	SHISA2	ENSG00000180730	13	26618735	26625169	protein_coding
-0.538271	7.52607	-5.47617	1.09373e-06	8.40224e-05	4.79576	PFN1	ENSG00000108518	17	4848947	4852356	protein_coding
-0.775815	6.87534	-5.43627	1.26554e-06	9.23846e-05	4.75785	ITM2C	ENSG00000135916	2	231729354	231743963	protein_coding
-0.56939	5.57382	-5.37909	1.55916e-06	0.000107493	4.755	KIAA1456	ENSG00000250305	8	12803151	12889012	protein_coding
-1.34557	3.65366	-5.29227	2.13785e-06	0.000140039	4.73295	COL11A1	ENSG00000060718	1	103342023	103574052	protein_coding
-0.53471	5.97826	-5.39762	1.45732e-06	0.000103301	4.71214	PLEC	ENSG00000178209	8	144989321	145050902	protein_coding
-1.2014	3.84481	-5.29423	2.12274e-06	0.000139673	4.66333	MIR4435-1HG	ENSG00000172965	2	111953927	112252677	lincRNA
0.38224	6.83913	5.41775	1.3541e-06	9.75892e-05	4.65935	RP11-252A24.7	ENSG00000260539	16	74481325	74483790	lincRNA
-1.27815	3.52431	-5.26573	2.35384e-06	0.000151482	4.60297	PLAT	ENSG00000104368	8	42032236	42065242	protein_coding
-1.17908	3.02938	-5.23201	2.65945e-06	0.000169661	4.56316	FHL2	ENSG00000115641	2	105974169	106054970	protein_coding
-0.780304	5.73467	-5.32578	1.89291e-06	0.000125677	4.56206	NIPA2	ENSG00000140157	15	23004684	23034427	protein_coding
-1.34902	3.447	-5.25743	2.42562e-06	0.00015542	4.55674	LTBP2	ENSG00000119681	14	74964873	75079306	protein_coding
-1.24764	4.46679	-5.28332	2.20839e-06	0.000143379	4.54973	HSPB1	ENSG00000106211	7	75931861	75933612	protein_coding
-0.401785	8.55862	-5.44177	1.24036e-06	9.09988e-05	4.54857	GARS	ENSG00000106105	7	30634297	30673649	protein_coding
0.966219	5.70432	5.31555	1.96462e-06	0.000129851	4.4482	NPY1R	ENSG00000164128	4	164245113	164265984	protein_coding
-1.24807	2.57725	-5.19492	3.04078e-06	0.000187468	4.44209	YBX3	ENSG00000060138	12	10851683	10875911	protein_coding
0.997336	3.09581	5.20897	2.89038e-06	0.000179711	4.42575	STXBP5-AS1	ENSG00000233452	6	147163037	147525750	antisense
-0.526525	7.05923	-5.34485	1.76611e-06	0.000118329	4.41869	2022-09-11	ENSG00000138758	4	77870856	77961537	protein_coding
-1.85239	2.9756	-5.17469	3.27099e-06	0.000197511	4.3549	THBS2	ENSG00000186340	6	169615875	169654139	protein_coding
-1.37098	3.21374	-5.17088	3.31629e-06	0.000199426	4.31623	LINC00152	ENSG00000222041	2	87754887	87906324	lincRNA
-1.33983	4.01079	-5.18962	3.09952e-06	0.00019029	4.30191	SNAI2	ENSG00000019549	8	49830249	49834299	protein_coding
0.606976	4.35551	5.21864	2.79108e-06	0.000175766	4.27833	CNTN4	ENSG00000144619	3	2140497	3099645	protein_coding
-0.928972	4.1845	-5.17661	3.24845e-06	0.000197511	4.27402	IGFBP2	ENSG00000115457	2	217497551	217529159	protein_coding
-0.744695	6.76199	-5.29005	2.15512e-06	0.000140542	4.25825	ANXA6	ENSG00000197043	5	150480273	150537443	protein_coding
-0.761781	6.03204	-5.27561	2.27099e-06	0.000146794	4.2396	SHC1	ENSG00000160691	1	154934774	154946871	protein_coding
-1.24865	5.72265	-5.22476	2.73005e-06	0.000172664	4.09431	ASS1	ENSG00000130707	9	133320316	133376661	protein_coding
-1.71356	3.34856	-5.09998	4.27983e-06	0.000249198	4.07906	LMCD1	ENSG00000071282	3	8543393	8609805	protein_coding
-1.50268	4.47699	-5.14721	3.6114e-06	0.000212812	4.03526	PMEL	ENSG00000185664	12	56347889	56367101	protein_coding
0.47754	6.06527	5.20896	2.89047e-06	0.000179711	4.02811	SORBS1	ENSG00000095637	10	97071528	97321171	protein_coding
-0.778313	4.41156	-5.09093	4.42123e-06	0.000256414	3.93693	ACOT9	ENSG00000123130	X	23720370	23784592	protein_coding
-0.707056	5.80546	-5.15976	3.45184e-06	0.00020589	3.93502	CAPN2	ENSG00000162909	1	223889295	223963720	protein_coding
-2.2727	7.01548	-5.21577	2.82022e-06	0.000176843	3.91433	MFAP4	ENSG00000166482	17	19286755	19290553	protein_coding
-1.48804	1.96208	-5.03147	5.47076e-06	0.000309236	3.87784	RNF144B	ENSG00000137393	6	18368779	18469105	protein_coding
0.426741	5.5961	5.14369	3.65752e-06	0.000214667	3.86969	C1orf21	ENSG00000116667	1	184356192	184598154	protein_coding
-0.804147	3.99473	-5.062	4.90437e-06	0.000282203	3.8601	TSPAN12	ENSG00000106025	7	120427376	120498456	protein_coding
0.496699	8.09486	5.22634	2.71452e-06	0.000172425	3.83222	LHFP	ENSG00000183722	13	39917029	40177665	protein_coding
0.398733	6.00311	5.14842	3.59579e-06	0.000212746	3.82589	RBM14	ENSG00000239306	11	66384053	66394818	protein_coding
-0.549875	6.92881	-5.16512	3.38579e-06	0.000202774	3.79207	SIGMAR1	ENSG00000147955	9	34634719	34637806	protein_coding
-0.842188	3.642	-5.03102	5.47954e-06	0.000309236	3.7794	NDRG1	ENSG00000104419	8	134249414	134314265	protein_coding
-1.47062	1.53006	-5.01346	5.83435e-06	0.000325504	3.74434	CACNG5	ENSG00000075429	17	64831235	64881603	protein_coding
0.37829	6.06149	5.11665	4.03116e-06	0.000235654	3.72476	RMND5A	ENSG00000153561	2	86947296	87005164	protein_coding
0.313364	7.9128	5.19504	3.03948e-06	0.000187468	3.72131	FXYD6	ENSG00000137726	11	117707693	117748201	protein_coding
-0.639678	7.98761	-5.1851	3.15053e-06	0.000192616	3.71355	TBCB	ENSG00000105254	19	36605191	36616849	protein_coding
-0.508251	5.66703	-5.08734	4.47844e-06	0.000258709	3.70604	LAMA5	ENSG00000130702	20	60883011	60942368	protein_coding
1.08155	3.93672	5.00174	6.08369e-06	0.000338129	3.69519	ADAMTS17	ENSG00000140470	15	100511794	100882210	protein_coding
-1.13389	3.69797	-4.97807	6.61958e-06	0.000361074	3.66242	OLFML2B	ENSG00000162745	1	161952982	161993644	protein_coding
-1.37327	3.70852	-4.98705	6.41093e-06	0.000353276	3.6386	ADRA1A	ENSG00000120907	8	26605667	26724790	protein_coding
-0.411256	8.29565	-5.17498	3.26764e-06	0.000197511	3.63499	ARPC2	ENSG00000163466	2	219081817	219119079	protein_coding
-1.16763	3.12714	-4.94326	7.4929e-06	0.000402723	3.55377	CSRNP1	ENSG00000144655	3	39183346	39196053	protein_coding
-0.445309	8.25884	-5.14884	3.5903e-06	0.000212746	3.53405	DHCR7	ENSG00000172893	11	71139239	71163914	protein_coding
-1.59002	1.42092	-4.92878	7.88859e-06	0.000419446	3.51551	IFI35	ENSG00000068079	17	41158742	41166473	protein_coding
-0.692343	6.09488	-5.03798	5.34471e-06	0.000303965	3.48872	ACAA1	ENSG00000060971	3	38144620	38178733	protein_coding
-1.78457	2.90794	-4.92642	7.95501e-06	0.000421386	3.48013	KDELR3	ENSG00000100196	22	38864067	38879452	protein_coding
-1.42174	3.55688	-4.92874	7.8898e-06	0.000419446	3.4773	LDLRAD4	ENSG00000168675	18	13217497	13652754	protein_coding
-1.98029	1.96136	-4.89572	8.8706e-06	0.000455099	3.44849	F2RL2	ENSG00000164220	5	75911307	75919259	protein_coding
-0.419992	6.24858	-5.04588	5.19587e-06	0.000297239	3.4315	CCDC50	ENSG00000152492	3	191046866	191116459	protein_coding
0.985439	2.59139	4.90217	8.6699e-06	0.000446363	3.42352	CRABP2	ENSG00000143320	1	156669398	156675608	protein_coding
-1.47269	1.9037	-4.88126	9.33678e-06	0.000470785	3.40065	SP100	ENSG00000067066	2	231280657	231408805	protein_coding
-1.30814	4.04677	-4.91753	8.21013e-06	0.000429942	3.34955	TRIM22	ENSG00000132274	11	5710919	5758319	protein_coding
0.465237	6.79851	5.04532	5.20619e-06	0.000297239	3.32871	PHYHIPL	ENSG00000165443	10	60936350	61007534	protein_coding
0.817466	2.5786	4.86296	9.96167e-06	0.000497168	3.3185	PDE1B	ENSG00000123360	12	54943134	54973023	protein_coding
0.92168	2.60812	4.85707	1.01713e-05	0.000504203	3.31563	VWC2L	ENSG00000174453	2	215275789	215443683	protein_coding
-0.387914	6.48112	-5.01652	5.77096e-06	0.000323196	3.30009	CLCN6	ENSG00000011021	1	11866207	11903201	protein_coding
-0.894499	5.96902	-4.96835	6.85272e-06	0.000371033	3.29561	ST6GALNAC5	ENSG00000117069	1	77333126	77531396	protein_coding
-0.873048	5.93998	-4.98629	6.42846e-06	0.000353276	3.27835	RHOC	ENSG00000155366	1	113243728	113250056	protein_coding
-0.567462	7.10326	-5.02369	5.62505e-06	0.000316231	3.25009	CCND2	ENSG00000118971	12	4382938	4414516	protein_coding
0.699812	3.81605	4.87196	9.64944e-06	0.00048323	3.2442	GRIP2	ENSG00000144596	3	14530619	14583588	processed_transcript
-0.427168	6.80029	-4.99799	6.16561e-06	0.000341389	3.23994	PLK2	ENSG00000145632	5	57749809	57756087	protein_coding
-0.648482	6.45101	-4.97265	6.74875e-06	0.000366757	3.17046	DAP	ENSG00000112977	5	10679342	10761384	protein_coding
-1.38292	2.5263	-4.80822	1.20853e-05	0.000561161	3.15853	EPDR1	ENSG00000086289	7	37723446	37991543	protein_coding
0.587799	5.14302	4.91447	8.29975e-06	0.000431852	3.14948	PRKCB	ENSG00000166501	16	23847322	24231932	protein_coding
-2.41186	0.0351991	-4.88667	9.15984e-06	0.000466675	3.14883	KRT19	ENSG00000171345	17	39679869	39684560	protein_coding
-1.82035	0.903609	-4.82027	1.15827e-05	0.000545789	3.1311	GREM1	ENSG00000166923	15	33010175	33026870	protein_coding
-1.42149	4.95518	-4.88178	9.31961e-06	0.000470785	3.12877	RCAN1	ENSG00000159200	21	35885440	35987441	protein_coding
2.27353	-0.177645	4.89431	8.91512e-06	0.00045579	3.12744	RARRES2	ENSG00000106538	7	150035408	150038763	protein_coding
0.815484	3.68789	4.83136	1.11384e-05	0.000530631	3.11858	SORCS3	ENSG00000156395	10	106400859	107024993	protein_coding
-1.81697	0.404404	-4.79412	1.27009e-05	0.000580561	3.10256	SMPX	ENSG00000091482	X	21724090	21776281	protein_coding
-1.97159	0.224766	-4.84527	1.06046e-05	0.000512597	3.10154	C5orf46	ENSG00000178776	5	147260289	147286101	protein_coding
-1.06376	2.40744	-4.79475	1.26725e-05	0.000580561	3.09956	LOXL1	ENSG00000129038	15	74218330	74244478	protein_coding
-1.84067	0.601365	-4.8461	1.05736e-05	0.000512597	3.09792	CDC42EP1	ENSG00000128283	22	37956454	37965412	protein_coding
-0.973911	4.07262	-4.84485	1.06201e-05	0.000512597	3.09486	TRAM2	ENSG00000065308	6	52362200	52441713	protein_coding
-0.707904	5.19234	-4.88486	9.21849e-06	0.000468038	3.07072	BCHE	ENSG00000114200	3	165490692	165555260	protein_coding
-1.22409	1.42952	-4.77872	1.34079e-05	0.000601635	3.05069	FAM129A	ENSG00000135842	1	184759858	184943682	protein_coding
1.53149	1.04973	4.78034	1.33316e-05	0.000600043	3.04298	PRDM14	ENSG00000147596	8	70963886	70983928	protein_coding
-1.03943	3.95863	-4.79627	1.26049e-05	0.000580561	3.0079	TANC1	ENSG00000115183	2	159825146	160089170	protein_coding
1.03767	2.2697	4.75664	1.44894e-05	0.000642053	2.99449	CYP27C1	ENSG00000186684	2	127941696	127977654	protein_coding
-2.16297	0.349038	-4.84351	1.06708e-05	0.000513352	2.98976	EDN1	ENSG00000078401	6	12290596	12297427	protein_coding
-1.58573	3.53762	-4.8179	1.16798e-05	0.000545789	2.97631	MAMDC2	ENSG00000165072	9	72658497	72841886	protein_coding
-1.07912	2.31922	-4.7507	1.47945e-05	0.000649938	2.9757	SPSB1	ENSG00000171621	1	9352939	9429591	protein_coding
-0.396527	7.45907	-4.95854	7.09642e-06	0.000382815	2.97384	CCNI	ENSG00000118816	4	77968311	77997158	protein_coding
-0.84175	5.23404	-4.85128	1.03817e-05	0.00050989	2.97055	PVR	ENSG00000073008	19	45147098	45166850	protein_coding
0.674089	5.88031	4.87853	9.42749e-06	0.000473731	2.95351	B3GALT1	ENSG00000172318	2	168675182	168730551	protein_coding
-2.18456	3.76376	-4.78862	1.29487e-05	0.000588226	2.95327	CRH	ENSG00000147571	8	67088620	67090960	protein_coding
0.486386	6.18172	4.90604	8.55192e-06	0.000442093	2.95196	TUB	ENSG00000166402	11	8040791	8127659	protein_coding
-1.92391	6.98876	-4.91672	8.23374e-06	0.000429942	2.94656	FN1	ENSG00000115414	2	216225163	216300895	protein_coding
-1.05741	7.3554	-4.93332	7.7624e-06	0.000415685	2.9446	IGFBP5	ENSG00000115461	2	217536828	217560248	protein_coding
0.504342	4.88547	4.81844	1.16577e-05	0.000545789	2.91713	KRBOX4	ENSG00000147121	X	46306292	46356857	protein_coding
-0.550339	8.74777	-4.98241	6.51788e-06	0.000356854	2.91464	B2M	ENSG00000166710	15	45003675	45011075	protein_coding
1.16271	3.2051	4.74226	1.52388e-05	0.00066746	2.90739	SPON1	ENSG00000152268	11	13983914	14289646	processed_transcript
-0.646243	4.29616	-4.78613	1.30627e-05	0.000589751	2.90258	NCOR2	ENSG00000196498	12	124808961	125052135	protein_coding
-2.7245	1.90514	-4.72903	1.59624e-05	0.000697072	2.88803	MT2A	ENSG00000125148	16	56642111	56643409	protein_coding
0.650065	4.77265	4.8207	1.15653e-05	0.000545789	2.84934	KIAA1644	ENSG00000138944	22	44639547	44708731	protein_coding
-1.55536	1.48193	-4.71843	1.65658e-05	0.000715322	2.84362	ANXA3	ENSG00000138772	4	79472673	79531597	protein_coding
-1.85159	1.61455	-4.708	1.71817e-05	0.000733929	2.83945	WISP1	ENSG00000104415	8	134203282	134242587	protein_coding
-1.17215	1.77047	-4.69972	1.76867e-05	0.000752224	2.81258	IL4R	ENSG00000077238	16	27324989	27376099	protein_coding
-1.064	4.97813	-4.79122	1.28308e-05	0.000584679	2.80393	CNTN2	ENSG00000184144	1	205012325	205047627	protein_coding
-0.993672	3.40556	-4.72301	1.63025e-05	0.000709812	2.80296	BTN2A2	ENSG00000124508	6	26383324	26395102	protein_coding
0.538455	7.64097	4.9243	8.01502e-06	0.000423037	2.78888	CD200	ENSG00000091972	3	112051194	112081659	protein_coding
-0.596018	6.09992	-4.86032	1.00551e-05	0.000500133	2.78811	FASN	ENSG00000169710	17	80036214	80056208	protein_coding
-0.55372	5.37917	-4.80895	1.20545e-05	0.000561161	2.78128	WASF2	ENSG00000158195	1	27730730	27816669	protein_coding
-0.49073	5.8591	-4.84047	1.07858e-05	0.00051719	2.77337	C11orf24	ENSG00000171067	11	68028803	68039469	protein_coding
-1.31073	3.39132	-4.69594	1.79215e-05	0.000760007	2.76237	IFIT3	ENSG00000119917	10	91087651	91100728	protein_coding
-1.53157	2.59852	-4.68356	1.87137e-05	0.000782295	2.75978	MME	ENSG00000196549	3	154741913	154901497	protein_coding
0.68228	3.35551	4.71549	1.67376e-05	0.000718103	2.73275	CAMK2A	ENSG00000070808	5	149599054	149669854	protein_coding
-0.804654	3.95703	-4.70759	1.72065e-05	0.000733929	2.72901	TSPAN4	ENSG00000214063	11	842808	867116	protein_coding
-0.595153	6.59073	-4.84745	1.05232e-05	0.000512597	2.72029	THSD7B	ENSG00000144229	2	137523115	138435287	protein_coding
-0.506868	8.345	-4.91687	8.22936e-06	0.000429942	2.71514	WARS	ENSG00000140105	14	100800125	100843142	protein_coding
-0.737292	5.24732	-4.78753	1.29985e-05	0.000588666	2.70681	CREB3L2	ENSG00000182158	7	137559725	137686813	protein_coding
-0.394575	8.2477	-4.90588	8.55683e-06	0.000442093	2.70013	SEC61A1	ENSG00000058262	3	127770484	127790526	protein_coding
-0.86699	4.93821	-4.75589	1.45275e-05	0.000642053	2.68897	CORO1B	ENSG00000172725	11	67205519	67211292	protein_coding
-0.682168	5.6794	-4.79521	1.26521e-05	0.000580561	2.66123	NPC2	ENSG00000119655	14	74942895	74960880	protein_coding
-0.486638	7.24986	-4.85141	1.03769e-05	0.00050989	2.63765	SSR3	ENSG00000114850	3	156257929	156272973	protein_coding
0.662426	3.89421	4.67992	1.89534e-05	0.000787827	2.60463	PLEKHH1	ENSG00000054690	14	68000018	68056329	protein_coding
-0.829649	4.55756	-4.71812	1.65839e-05	0.000715322	2.59916	LIMA1	ENSG00000050405	12	50569571	50677329	protein_coding
-0.517121	6.1529	-4.79789	1.25331e-05	0.00058012	2.58548	YIF1A	ENSG00000174851	11	66052051	66056641	protein_coding
2.34757	0.797092	4.65048	2.10021e-05	0.000858395	2.57721	RP11-216N14.5	ENSG00000231827	1	153767649	153774567	pseudogene
1.26706	3.97791	4.68363	1.87093e-05	0.000782295	2.57325	GPC3	ENSG00000147257	X	132669773	133119922	protein_coding
-0.672239	4.15264	-4.68806	1.84219e-05	0.000777245	2.5616	BLVRB	ENSG00000090013	19	40953696	40971747	protein_coding
-1.15552	3.13752	-4.6483	2.11617e-05	0.000860801	2.56142	PPIC	ENSG00000168938	5	122358945	122372436	protein_coding
-0.518941	5.57395	-4.75247	1.4703e-05	0.000647858	2.5592	ZNF574	ENSG00000105732	19	42572629	42585701	protein_coding
-1.03898	4.13034	-4.68705	1.84869e-05	0.000777245	2.55474	PCK2	ENSG00000100889	14	24563262	24579807	protein_coding
0.472205	7.55338	4.84663	1.05535e-05	0.000512597	2.54675	DUSP6	ENSG00000139318	12	89741009	89747048	protein_coding
-0.595524	7.74617	-4.85104	1.03903e-05	0.00050989	2.54472	GRN	ENSG00000030582	17	42422614	42430470	protein_coding
-0.990829	2.92056	-4.63376	2.22599e-05	0.000893618	2.54441	STARD13	ENSG00000133121	13	33677272	33924767	protein_coding
-0.461765	7.1096	-4.82232	1.14991e-05	0.000545789	2.54	GUK1	ENSG00000143774	1	228327663	228336685	protein_coding
1.2524	2.53513	4.62519	2.2933e-05	0.000911914	2.53769	RNF128	ENSG00000133135	X	105937024	106040223	protein_coding
1.42159	3.14477	4.63337	2.22902e-05	0.000893618	2.51649	SOX2-OT	ENSG00000242808	3	180707558	181554668	sense_overlapping
-0.535549	7.96321	-4.83554	1.0975e-05	0.00052455	2.50627	TPM4	ENSG00000167460	19	16177831	16213813	protein_coding
-1.08688	1.91389	-4.60232	2.48289e-05	0.000963795	2.50307	LOXL1-AS1	ENSG00000261801	15	74200424	74220589	antisense
-1.27977	3.35399	-4.63394	2.22459e-05	0.000893618	2.5023	FILIP1L	ENSG00000168386	3	99548985	99833357	protein_coding
0.607949	7.6489	4.81905	1.16328e-05	0.000545789	2.46903	NAP1L3	ENSG00000186310	X	92925929	92928567	protein_coding
-1.81903	1.62247	-4.59598	2.53811e-05	0.000980706	2.45716	LEPREL1	ENSG00000090530	3	189674517	189840226	protein_coding
-1.20473	4.05018	-4.64412	2.1472e-05	0.000870326	2.45118	TAP1	ENSG00000168394	6	32812986	32821755	protein_coding
-1.2157	3.53284	-4.62698	2.27915e-05	0.000908749	2.44331	PTCHD1	ENSG00000165186	X	23352133	23422489	protein_coding
-1.28206	2.67916	-4.58444	2.64163e-05	0.00101203	2.40386	NEXN	ENSG00000162614	1	78354198	78409580	protein_coding
0.393726	6.68147	4.76142	1.42483e-05	0.000633533	2.39344	RCHY1	ENSG00000163743	4	76404247	76439974	protein_coding
0.849473	2.61491	4.5692	2.78479e-05	0.00105585	2.37767	ZNF404	ENSG00000176222	19	44376515	44405537	protein_coding
-0.755501	4.6388	-4.63684	2.20229e-05	0.000890198	2.31639	CTC-378H22.2	ENSG00000259436	19	42656721	42661675	antisense
-0.531226	4.8195	-4.62802	2.27092e-05	0.000907935	2.31279	ASB6	ENSG00000148331	9	132399171	132404444	protein_coding
-0.68564	7.6781	-4.766	1.40206e-05	0.000627209	2.30482	CALU	ENSG00000128595	7	128379346	128411861	protein_coding
-0.880297	5.10458	-4.65863	2.04143e-05	0.000841402	2.2968	LYPD1	ENSG00000150551	2	133402426	133429152	protein_coding
-1.32189	1.48978	-4.53292	3.15664e-05	0.00116963	2.28358	TNNT2	ENSG00000118194	1	201328136	201346890	protein_coding
-0.606563	4.22095	-4.59578	2.53982e-05	0.000980706	2.27707	MBNL2	ENSG00000139793	13	97873688	98046374	protein_coding
0.833064	4.69693	4.64808	2.11783e-05	0.000860801	2.268	GUCY1B3	ENSG00000061918	4	156680144	156728743	protein_coding
-0.978861	5.19317	-4.65503	2.06715e-05	0.000847241	2.26576	PIK3R1	ENSG00000145675	5	67511548	67597649	protein_coding
0.904864	6.4203	4.71743	1.66241e-05	0.000715322	2.26473	MAP7D2	ENSG00000184368	X	20024831	20135035	protein_coding
-1.47003	3.39015	-4.56792	2.79711e-05	0.00105778	2.23962	PYGL	ENSG00000100504	14	51324609	51411454	protein_coding
0.869073	3.43266	4.55917	2.88301e-05	0.00107966	2.23485	TMEM163	ENSG00000152128	2	135213330	135476570	protein_coding
-0.731361	4.56152	-4.60421	2.46669e-05	0.000962026	2.22785	ELOVL1	ENSG00000066322	1	43829068	43833696	protein_coding
-0.441047	6.15698	-4.67474	1.92992e-05	0.000799934	2.21146	NCS1	ENSG00000107130	9	132934857	132999583	protein_coding
-0.389977	7.07214	-4.71807	1.65869e-05	0.000715322	2.19292	DAD1	ENSG00000129562	14	23033805	23058175	protein_coding
1.23018	2.06004	4.501	3.52353e-05	0.00126671	2.18101	SOX13	ENSG00000143842	1	204042243	204096863	protein_coding
-0.44024	6.43337	-4.68779	1.84397e-05	0.000777245	2.18007	PPP5C	ENSG00000011485	19	46850251	46896238	protein_coding
-1.89966	1.54506	-4.50574	3.46656e-05	0.0012538	2.17552	PADI2	ENSG00000117115	1	17393256	17445948	protein_coding
-0.255728	8.40059	-4.76195	1.42215e-05	0.000633533	2.17479	RAB7A	ENSG00000075785	3	128444965	128533639	protein_coding
-0.508775	6.51235	-4.68192	1.8821e-05	0.000784548	2.16863	CAPZB	ENSG00000077549	1	19665267	19812066	protein_coding
-1.06742	2.70817	-4.51948	3.30633e-05	0.00121587	2.16617	TBX18	ENSG00000112837	6	85397069	85474237	protein_coding
-0.3779	6.01604	-4.65684	2.05417e-05	0.000844282	2.14763	SGCB	ENSG00000163069	4	52886872	52904648	protein_coding
0.289698	6.26747	4.66768	1.97797e-05	0.000817541	2.14672	NBPF1	ENSG00000219481	1	16888814	16940057	protein_coding
-0.859193	4.63162	-4.57689	2.71161e-05	0.00103344	2.13992	TRIB3	ENSG00000101255	20	361261	378203	protein_coding
-0.422996	4.96174	-4.60427	2.46614e-05	0.000962026	2.13335	FAM214B	ENSG00000005238	9	35104109	35116338	protein_coding
-1.90073	0.913353	-4.50039	3.53086e-05	0.00126671	2.12287	GDF6	ENSG00000156466	8	97154562	97173020	protein_coding
0.616202	4.99325	4.58573	2.62987e-05	0.00101016	2.11972	SOCS3	ENSG00000184557	17	76352864	76356158	protein_coding
-1.38218	1.82595	-4.47939	3.79518e-05	0.00133537	2.11594	CTSO	ENSG00000256043	4	156845270	156875069	protein_coding
1.13401	2.15583	4.4787	3.80415e-05	0.00133537	2.11394	SALL3	ENSG00000256463	18	76740275	76762677	protein_coding
-0.537224	5.6697	-4.62428	2.30061e-05	0.000912347	2.08397	APRT	ENSG00000198931	16	88875747	88878352	protein_coding
-0.910961	4.29195	-4.53045	3.18362e-05	0.00117665	2.07056	SGK1	ENSG00000118515	6	134490384	134639250	protein_coding
-0.949947	3.02107	-4.49694	3.57308e-05	0.00126888	2.06054	COL16A1	ENSG00000084636	1	32117848	32169920	protein_coding
1.08353	2.20597	4.46308	4.01368e-05	0.0013807	2.05195	TRPM3	ENSG00000083067	9	73143979	74061820	protein_coding
0.980972	2.50705	4.47748	3.82014e-05	0.00133778	2.05157	MT1F	ENSG00000198417	16	56691606	56694610	protein_coding
1.11263	1.84971	4.45938	4.06487e-05	0.00138707	2.04556	TMEM196	ENSG00000173452	7	19758933	19813221	protein_coding
-0.722536	3.99177	-4.52696	3.22213e-05	0.0011879	2.03206	RFTN1	ENSG00000131378	3	16355081	16555533	protein_coding
-0.566747	5.01565	-4.55912	2.88352e-05	0.00107966	1.97593	GBA	ENSG00000177628	1	155204243	155214490	protein_coding
-1.38611	0.6443	-4.43208	4.46311e-05	0.001502	1.96579	FOLR1	ENSG00000110195	11	71900602	71907345	protein_coding
0.374488	6.41386	4.62059	2.3303e-05	0.00092163	1.96337	PGAP1	ENSG00000197121	2	197697728	197792520	protein_coding
-0.853901	5.53706	-4.57562	2.72355e-05	0.0010353	1.95512	LAMB1	ENSG00000091136	7	107564244	107643700	protein_coding
-0.46983	5.35116	-4.55213	2.95406e-05	0.00109734	1.93376	RBCK1	ENSG00000125826	20	388142	411610	protein_coding
-1.78778	2.9107	-4.46075	4.04577e-05	0.00138377	1.9296	EHD2	ENSG00000024422	19	48216600	48246391	protein_coding
-1.19676	3.5046	-4.45048	4.19078e-05	0.00141685	1.91844	FKBP10	ENSG00000141756	17	39968932	39979465	protein_coding
-1.36811	2.3611	-4.41716	4.69651e-05	0.00156618	1.90598	ITGA1	ENSG00000213949	5	52083730	52255040	protein_coding
0.714462	3.00412	4.50551	3.46925e-05	0.0012538	1.89552	PCDH11Y	ENSG00000099715	Y	4868267	5610265	protein_coding
-0.690399	4.59932	-4.49765	3.5644e-05	0.00126888	1.88605	PCBP3	ENSG00000183570	21	47063608	47362368	protein_coding
-1.33574	4.36593	-4.49005	3.65873e-05	0.00129049	1.87712	BMPER	ENSG00000164619	7	33944523	34195484	protein_coding
0.620668	4.40747	4.50378	3.48991e-05	0.00125817	1.87601	CPEB3	ENSG00000107864	10	93806449	94050844	protein_coding
-1.28678	1.6988	-4.39959	4.98675e-05	0.00164768	1.86711	PHF11	ENSG00000136147	13	50069746	50103123	protein_coding
-1.87159	2.30237	-4.39816	5.01107e-05	0.00164768	1.85024	RAMP1	ENSG00000132329	2	238767536	238820756	protein_coding
0.538842	3.96051	4.46257	4.02061e-05	0.0013807	1.84919	CNKSR2	ENSG00000149970	X	21392536	21672813	protein_coding
-1.16312	4.80923	-4.55541	2.92082e-05	0.00108775	1.84773	ECM1	ENSG00000143369	1	150480538	150486265	protein_coding
-1.44172	1.97866	-4.38953	5.16058e-05	0.00168644	1.83706	HMOX1	ENSG00000100292	22	35776354	35790207	protein_coding
0.468239	6.36812	4.58607	2.62678e-05	0.00101016	1.83706	TAF9B	ENSG00000187325	X	77385245	77395203	protein_coding
-0.918873	4.56284	-4.46718	3.95763e-05	0.00137282	1.8337	SDC2	ENSG00000169439	8	97505579	97624000	protein_coding
1.00164	3.25209	4.41933	4.66186e-05	0.00155816	1.80355	CTB-175P5.4	ENSG00000269416	19	23582035	23598877	lincRNA
0.842937	3.43115	4.46443	3.99503e-05	0.00137927	1.79573	GAD1	ENSG00000128683	2	171669723	171717661	protein_coding
0.87949	3.1132	4.40509	4.89404e-05	0.001621	1.76728	TMC5	ENSG00000103534	16	19421818	19510435	protein_coding
0.501494	5.19331	4.49873	3.55116e-05	0.00126888	1.7656	MAP2K5	ENSG00000137764	15	67835047	68099461	protein_coding
0.344758	6.30124	4.5583	2.89174e-05	0.00107966	1.7578	ALDH3A2	ENSG00000072210	17	19551449	19580911	protein_coding
0.787266	3.71719	4.41364	4.75325e-05	0.00157793	1.75415	MGAT4C	ENSG00000182050	12	86372516	87232681	protein_coding
0.501571	5.32298	4.49566	3.58881e-05	0.00126888	1.74574	ISOC1	ENSG00000066583	5	128430444	128449721	protein_coding
-1.16731	2.49536	-4.37568	5.4098e-05	0.00173694	1.73743	CD44	ENSG00000026508	11	35160417	35253949	protein_coding
-0.362995	7.60195	-4.60361	2.47178e-05	0.000962026	1.73739	FLOT1	ENSG00000137312	6	30695486	30710510	protein_coding
-1.02664	3.7194	-4.42667	4.54637e-05	0.00152652	1.72904	PLOD2	ENSG00000152952	3	145787227	145881440	protein_coding
-0.598836	5.87356	-4.51875	3.31458e-05	0.00121587	1.72191	COTL1	ENSG00000103187	16	84599200	84651683	protein_coding
-0.597763	5.98606	-4.51316	3.37906e-05	0.00123484	1.69442	GALNT2	ENSG00000143641	1	230193536	230417870	protein_coding
-1.72679	4.8917	-4.45703	4.09779e-05	0.00138861	1.69196	KRT18	ENSG00000111057	12	53342655	53346685	protein_coding
0.618719	5.44583	4.50635	3.45919e-05	0.0012538	1.68531	PCDH18	ENSG00000189184	4	138440072	138453648	protein_coding
-0.869683	5.10989	-4.46208	4.02739e-05	0.0013807	1.68318	FLNB	ENSG00000136068	3	57994127	58157982	protein_coding
0.564095	8.37194	4.6154	2.37268e-05	0.000932685	1.67888	LPPR1	ENSG00000148123	9	103790991	104087417	protein_coding
0.30267	8.28382	4.61484	2.37732e-05	0.000932685	1.67136	SYT1	ENSG00000067715	12	79257773	79845788	protein_coding
0.585049	7.03829	4.56655	2.81042e-05	0.00106008	1.66044	ARRDC3	ENSG00000113369	5	90664541	90679176	protein_coding
-1.34653	2.14782	-4.33207	6.27311e-05	0.00196678	1.63396	C1orf115	ENSG00000162817	1	220863187	220872499	protein_coding
-0.321537	6.02687	-4.51281	3.38312e-05	0.00123484	1.62296	TOLLIP	ENSG00000078902	11	1295601	1330884	protein_coding
0.450453	5.87369	4.4978	3.56251e-05	0.00126888	1.61846	DNMT1	ENSG00000130816	19	10244021	10341962	protein_coding
0.80077	3.83373	4.37711	5.38354e-05	0.00173353	1.61444	GRM3	ENSG00000198822	7	86273230	86494200	protein_coding
-0.299608	9.17881	-4.61721	2.35781e-05	0.000930005	1.6103	FDFT1	ENSG00000079459	8	11653082	11696818	protein_coding
1.08386	1.75411	4.31199	6.7142e-05	0.00207438	1.59719	RP11-497E19.1	ENSG00000205562	14	85991477	85996332	lincRNA
-0.989853	5.10374	-4.44223	4.31072e-05	0.00145405	1.58984	HBEGF	ENSG00000113070	5	139712428	139726216	protein_coding
-0.441014	6.35626	-4.49574	3.58781e-05	0.00126888	1.58813	SPG21	ENSG00000090487	15	65255362	65282648	protein_coding
-0.421912	8.21962	-4.57714	2.70933e-05	0.00103344	1.57228	CD63	ENSG00000135404	12	56119107	56123491	protein_coding
-0.919481	4.77553	-4.39882	4.99988e-05	0.00164768	1.56549	UAP1	ENSG00000117143	1	162531323	162569627	protein_coding
-0.500856	4.38123	-4.38079	5.31653e-05	0.00172587	1.5557	RELA	ENSG00000173039	11	65421067	65430565	protein_coding
-0.406327	5.84012	-4.46964	3.92433e-05	0.00136449	1.51463	TRAF7	ENSG00000131653	16	2205699	2228130	protein_coding
-0.624741	4.79521	-4.38557	5.23075e-05	0.00170557	1.48685	SESN2	ENSG00000130766	1	28586038	28609002	protein_coding
-0.793256	2.80236	-4.28966	7.24031e-05	0.00220409	1.47758	SLC25A16	ENSG00000122912	10	70237756	70287231	protein_coding
-0.487049	5.37178	-4.41375	4.75146e-05	0.00157793	1.46031	ERGIC1	ENSG00000113719	5	172261278	172379688	protein_coding
1.17467	2.44364	4.29049	7.22015e-05	0.00220252	1.45981	SOX2	ENSG00000181449	3	181429714	181432221	protein_coding
-1.03679	4.3276	-4.35759	5.75284e-05	0.00182709	1.45976	TNFRSF19	ENSG00000127863	13	24144509	24250232	protein_coding
0.643116	6.21826	4.45868	4.07458e-05	0.00138716	1.45503	EPHA4	ENSG00000116106	2	222282747	222438922	protein_coding
0.225873	8.74668	4.55882	2.88652e-05	0.00107966	1.44934	TSC22D1	ENSG00000102804	13	45007655	45151283	protein_coding
-1.52242	3.60668	-4.31195	6.71527e-05	0.00207438	1.44184	ITGA5	ENSG00000161638	12	54789045	54813244	protein_coding
1.40524	2.83765	4.28613	7.32708e-05	0.00222589	1.43379	ZBTB16	ENSG00000109906	11	113930315	114121398	protein_coding
0.407862	6.31447	4.4704	3.91413e-05	0.00136418	1.43036	PTPRN2	ENSG00000155093	7	157331750	158380480	protein_coding
1.23062	2.86314	4.27104	7.70941e-05	0.00229453	1.43012	PLEKHG4B	ENSG00000153404	5	140373	190085	protein_coding
-1.15324	2.91524	-4.27317	7.65421e-05	0.00228723	1.42816	ITGAV	ENSG00000138448	2	187454792	187545628	protein_coding
-0.414825	7.7118	-4.50628	3.4601e-05	0.0012538	1.38821	TMEM97	ENSG00000109084	17	26646121	26655707	protein_coding
0.649028	4.71644	4.34653	5.97285e-05	0.00188472	1.36151	MPPED2	ENSG00000066382	11	30406040	30608419	protein_coding
0.311474	6.09317	4.41959	4.65777e-05	0.00155816	1.35225	ANKMY2	ENSG00000106524	7	16639401	16685442	protein_coding
0.798789	3.52251	4.27952	7.49226e-05	0.00226201	1.33471	TMEM176A	ENSG00000002933	7	150497491	150502208	protein_coding
-1.41346	0.767569	-4.23161	8.80204e-05	0.0025324	1.31504	RP11-521M14.1	ENSG00000253888	8	27041838	27068011	antisense
1.36933	1.65604	4.21733	9.23381e-05	0.00262065	1.30876	LHFPL3	ENSG00000187416	7	103969104	104549001	protein_coding
-0.593886	4.03678	-4.29672	7.06992e-05	0.00216526	1.2983	PCDHGC3	ENSG00000240184	5	140855580	140892542	protein_coding
0.508266	4.57574	4.31215	6.7107e-05	0.00207438	1.29182	DDX28	ENSG00000182810	16	68055179	68057770	protein_coding
-0.498343	5.32002	-4.35333	5.83674e-05	0.00184973	1.28959	ZBTB20	ENSG00000181722	3	114056941	114866118	protein_coding
0.798951	2.82484	4.25497	8.13777e-05	0.0023929	1.2776	RASGRF1	ENSG00000058335	15	79252289	79383115	protein_coding
-0.324789	7.96705	-4.47664	3.83116e-05	0.00133844	1.27153	SC5D	ENSG00000109929	11	121163162	121179403	protein_coding
-2.08284	2.971	-4.27841	7.52021e-05	0.00226579	1.25813	ACTC1	ENSG00000159251	15	35080297	35088340	protein_coding
-1.51709	0.759852	-4.20134	9.74144e-05	0.00274408	1.24831	CAPG	ENSG00000042493	2	85621871	85645555	protein_coding
-1.41113	1.42554	-4.19625	9.90867e-05	0.00277462	1.24735	THEMIS2	ENSG00000130775	1	28199055	28213196	protein_coding
0.36472	7.79615	4.46599	3.97378e-05	0.00137517	1.23445	TNRC6B	ENSG00000100354	22	40440821	40731812	protein_coding
0.776824	5.79085	4.37812	5.36502e-05	0.00173353	1.2228	ONECUT3	ENSG00000205922	19	1752372	1780987	protein_coding
-0.712538	4.8606	-4.31115	6.73343e-05	0.00207444	1.21949	VAMP3	ENSG00000049245	1	7831329	7841492	protein_coding
-1.34518	3.1159	-4.22271	9.06874e-05	0.0025838	1.21597	CCL2	ENSG00000108691	17	32582304	32584222	protein_coding
-0.488885	5.97122	-4.36308	5.64661e-05	0.00179724	1.21393	LAPTM4B	ENSG00000104341	8	98787285	98865241	protein_coding
0.588193	4.81183	4.31307	6.68971e-05	0.00207438	1.21079	ZNF433	ENSG00000197647	19	12125547	12146556	protein_coding
-0.885096	3.22261	-4.226	8.96936e-05	0.00256545	1.20164	PDGFC	ENSG00000145431	4	157681606	157892546	protein_coding
-1.05166	3.48368	-4.23415	8.72737e-05	0.00252745	1.19938	CPNE9	ENSG00000144550	3	9745491	9771592	protein_coding
-0.56057	6.00917	-4.36957	5.52341e-05	0.00176569	1.18953	ATP6V0E1	ENSG00000113732	5	172410760	172462448	protein_coding
1.09553	1.6697	4.17443	0.000106576	0.0028959	1.1816	PRKCQ	ENSG00000065675	10	6469105	6622263	protein_coding
0.79984	3.3787	4.22614	8.96521e-05	0.00256545	1.17207	DGKB	ENSG00000136267	7	14184674	15014402	protein_coding
-0.79707	3.0552	-4.19677	9.89163e-05	0.00277462	1.15959	ALKBH6	ENSG00000239382	19	36500022	36505141	protein_coding
-2.56021	0.0463957	-4.16693	0.000109275	0.00294201	1.15631	SLN	ENSG00000170290	11	107578104	107590419	protein_coding
-0.488102	5.39229	-4.31541	6.63715e-05	0.00207177	1.13914	MGAT1	ENSG00000131446	5	180217541	180242652	protein_coding
0.86102	4.46543	4.27486	7.61088e-05	0.00227907	1.13469	KLHL13	ENSG00000003096	X	117031776	117251303	protein_coding
0.597998	4.92266	4.31482	6.65032e-05	0.00207177	1.12496	ADCYAP1R1	ENSG00000078549	7	31092076	31151089	protein_coding
-0.780721	3.86941	-4.22818	8.90397e-05	0.00255671	1.1127	CD58	ENSG00000116815	1	117057157	117113661	protein_coding
-1.10389	2.56918	-4.15908	0.000112172	0.00298712	1.10649	SPR	ENSG00000116096	2	73114489	73119287	protein_coding
-0.78677	3.69477	-4.20071	9.76223e-05	0.00274408	1.10267	FAM212B	ENSG00000197852	1	112223252	112298446	protein_coding
-0.5935	5.35859	-4.30288	6.92426e-05	0.00212552	1.08726	BTG2	ENSG00000159388	1	203274619	203278730	protein_coding
0.498141	4.40209	4.23683	8.64915e-05	0.00251305	1.08342	ALG6	ENSG00000088035	1	63833261	63904233	protein_coding
0.367976	7.13326	4.38442	5.25125e-05	0.00170846	1.08133	PNISR	ENSG00000132424	6	99845927	99873207	protein_coding
1.12364	1.83002	4.14411	0.000117901	0.00310029	1.07926	MT-TL2	ENSG00000210191	MT	12266	12336	Mt_tRNA
0.468173	5.56328	4.3107	6.74372e-05	0.00207444	1.07804	ASTN2	ENSG00000148219	9	119187504	120177348	protein_coding
-0.75187	4.63036	-4.25384	8.16881e-05	0.00239722	1.07713	RRBP1	ENSG00000125844	20	17594323	17662940	protein_coding
-0.729712	4.17226	-4.2206	9.1333e-05	0.00259715	1.07691	TLN1	ENSG00000137076	9	35696945	35732392	protein_coding
0.778608	6.64029	4.37039	5.50791e-05	0.00176458	1.07423	NRN1	ENSG00000124785	6	5998232	6007200	protein_coding
-0.752931	5.27215	-4.29616	7.08323e-05	0.00216526	1.07144	ABHD4	ENSG00000100439	14	23067146	23081265	protein_coding
0.990007	4.34152	4.23337	8.75037e-05	0.00252745	1.06782	DENND1A	ENSG00000119522	9	126141933	126692431	protein_coding
1.08	1.73165	4.13852	0.000120113	0.00313596	1.06662	PENK	ENSG00000181195	8	57349233	57359293	protein_coding
0.428697	6.76216	4.37746	5.37705e-05	0.00173353	1.05284	CTNND2	ENSG00000169862	5	10971952	11904155	protein_coding
-0.636451	4.88713	-4.26287	7.92452e-05	0.00234428	1.04022	ECE1	ENSG00000117298	1	21543740	21671997	protein_coding
-0.655418	5.37863	-4.27669	7.564e-05	0.00226967	1.02455	VPS18	ENSG00000104142	15	41186628	41196173	protein_coding
0.810361	3.70017	4.17715	0.000105616	0.00287514	1.02273	CHEK1	ENSG00000149554	11	125495036	125546150	protein_coding
-1.37754	1.37746	-4.12155	0.000127075	0.00326545	1.02197	DKK1	ENSG00000107984	10	54074056	54077802	protein_coding
-1.68577	1.52404	-4.12026	0.00012762	0.00327372	1.01818	NRK	ENSG00000123572	X	105066536	105202602	protein_coding
-1.92685	3.48583	-4.15745	0.000112784	0.00299797	1.01735	COL8A1	ENSG00000144810	3	99357319	99518070	protein_coding
-1.32376	2.51708	-4.12969	0.000123687	0.00320081	1.01435	CPQ	ENSG00000104324	8	97657455	98161882	protein_coding
-0.987559	4.99557	-4.25861	8.03885e-05	0.00237332	1.01306	PARVA	ENSG00000197702	11	12398732	12552348	protein_coding
0.277789	7.27228	4.3769	5.38737e-05	0.00173353	1.01123	PLXNA1	ENSG00000114554	3	126707437	126756235	protein_coding
-0.392566	9.88323	-4.45774	4.08771e-05	0.0013884	1.00509	FTL	ENSG00000087086	19	49468558	49470135	protein_coding
0.288574	6.34764	4.33465	6.21842e-05	0.00195572	1.00383	LMBR1L	ENSG00000139636	12	49490919	49504683	protein_coding
-0.44087	6.72578	-4.33436	6.22451e-05	0.00195572	0.996286	ACVR2A	ENSG00000121989	2	148602086	148688393	protein_coding
0.727936	4.67001	4.26799	7.78899e-05	0.00231352	0.990397	PCDH11X	ENSG00000102290	X	91034260	91878229	protein_coding
-1.09674	2.96044	-4.14235	0.000118592	0.00310732	0.987137	NABP1	ENSG00000173559	2	192542794	192561385	protein_coding
-0.565915	5.21652	-4.26343	7.90961e-05	0.00234428	0.986874	AP2A1	ENSG00000196961	19	50270225	50310370	protein_coding
-0.483762	5.85079	-4.28538	7.34567e-05	0.00222692	0.969581	UBE2E2	ENSG00000182247	3	23244511	23633284	protein_coding
-0.364015	8.19129	-4.39117	5.13191e-05	0.00168081	0.968159	RUNX1T1	ENSG00000079102	8	92967203	93115514	protein_coding
-1.25753	1.95805	-4.1035	0.000134907	0.00341292	0.965404	IKBKE	ENSG00000143466	1	206643791	206670223	protein_coding
-1.12319	3.58879	-4.15628	0.000113224	0.00300423	0.954025	UACA	ENSG00000137831	15	70946893	71055932	protein_coding
-1.42471	0.553823	-4.09438	0.000139043	0.00348762	0.936095	NGF	ENSG00000134259	1	115828539	115880857	protein_coding
-1.17699	4.23115	-4.17293	0.000107112	0.00289974	0.934644	RAB34	ENSG00000109113	17	27041299	27045447	protein_coding
0.670065	3.68296	4.18379	0.000103301	0.00283319	0.934468	GABRG2	ENSG00000113327	5	161494546	161582542	protein_coding
-0.554026	4.91659	-4.23353	8.74551e-05	0.00252745	0.929074	ST5	ENSG00000166444	11	8714898	8932498	protein_coding
1.47211	1.64283	4.08805	0.000141985	0.00353708	0.926258	RP11-547I7.2	ENSG00000237457	1	190447681	190449865	lincRNA
0.576452	4.28179	4.18584	0.000102595	0.00282966	0.891046	SEMA3C	ENSG00000075223	7	80371854	80551675	protein_coding
-0.979209	4.54264	-4.18286	0.00010362	0.00283319	0.884924	MRC2	ENSG00000011028	17	60704762	60770958	protein_coding
-1.4901	2.35422	-4.08065	0.000145498	0.0035975	0.868384	ANXA11	ENSG00000122359	10	81910645	81965328	protein_coding
-1.05571	2.95391	-4.09172	0.000140271	0.00350629	0.850607	RASD1	ENSG00000108551	17	17397751	17399709	protein_coding
-1.55144	0.533197	-4.08036	0.000145636	0.0035975	0.847599	RAB32	ENSG00000118508	6	146864829	146876101	protein_coding
-0.63087	4.69304	-4.19247	0.000100346	0.00278336	0.842557	FMNL3	ENSG00000161791	12	50031724	50101948	protein_coding
0.524337	4.66962	4.1938	9.99026e-05	0.00278336	0.840047	CSMD3	ENSG00000164796	8	113235157	114449328	protein_coding
-1.95944	3.29776	-4.13913	0.000119869	0.00313518	0.837499	LOX	ENSG00000113083	5	121398890	121413980	protein_coding
-0.421333	5.87418	-4.24445	8.43072e-05	0.00245444	0.837371	RER1	ENSG00000157916	1	2323267	2336883	protein_coding
-1.5051	2.40846	-4.06253	0.00015446	0.00375393	0.836134	IFIT1	ENSG00000185745	10	91152303	91163745	protein_coding
-0.290006	9.77177	-4.39767	5.01951e-05	0.00164768	0.829073	MYL6	ENSG00000092841	12	56551945	56557280	protein_coding
0.702169	3.33814	4.11827	0.000128467	0.00328396	0.824415	KCNN3	ENSG00000143603	1	154669931	154842756	protein_coding
-0.33641	6.5458	-4.27721	7.5509e-05	0.00226967	0.824262	RNF10	ENSG00000022840	12	120971283	121015397	protein_coding
-0.40672	8.24538	-4.34677	5.9681e-05	0.00188472	0.807238	P4HB	ENSG00000185624	17	79801035	79818570	protein_coding
0.857551	2.59051	4.0624	0.000154527	0.00375393	0.798277	LRGUK	ENSG00000155530	7	133812052	133949343	protein_coding
0.550287	4.32918	4.17069	0.000107917	0.00291613	0.791756	SHANK2	ENSG00000162105	11	70313961	70963623	protein_coding
-0.685767	3.12376	-4.0784	0.000146582	0.00360873	0.791611	NOTCH2NL	ENSG00000213240	1	145209119	145291972	protein_coding
-0.803392	4.00175	-4.11304	0.000130714	0.00332403	0.791278	LZTS2	ENSG00000107816	10	102756375	102767593	protein_coding
1.05305	2.12455	4.04815	0.000161953	0.00388926	0.790876	ECT2	ENSG00000114346	3	172468472	172539264	protein_coding
0.797752	3.83111	4.12202	0.000126876	0.00326545	0.782153	TMEM176B	ENSG00000106565	7	150488373	150498448	protein_coding
0.385303	6.22643	4.25567	8.11884e-05	0.00239212	0.777066	RRAGB	ENSG00000083750	X	55744172	55785207	protein_coding
-0.727015	6.08799	-4.24681	8.36407e-05	0.00244474	0.77377	PTK7	ENSG00000112655	6	43044006	43129457	protein_coding
-0.473115	4.84276	-4.17342	0.000106938	0.00289974	0.764987	CCDC92	ENSG00000119242	12	124403207	124457378	protein_coding
-0.626977	4.21987	-4.14584	0.000117226	0.00309363	0.759781	HEG1	ENSG00000173706	3	124684554	124774802	protein_coding
-1.00822	1.87983	-4.03657	0.000168238	0.00400089	0.755629	LIMS2	ENSG00000072163	2	128395956	128439360	protein_coding
-1.30606	1.83941	-4.04114	0.00016573	0.00394766	0.750706	ITM2A	ENSG00000078596	X	78615881	78623164	protein_coding
0.468667	5.75271	4.23172	8.79876e-05	0.0025324	0.749099	ARID3B	ENSG00000179361	15	74833518	74890472	protein_coding
-0.902578	3.6656	-4.09661	0.000138021	0.00347373	0.724355	ALDH1L2	ENSG00000136010	12	105413568	105478355	protein_coding
-0.224375	9.77482	-4.36595	5.59181e-05	0.00178367	0.718364	CFL1	ENSG00000172757	11	65590493	65629497	protein_coding
-0.887666	4.26261	-4.1005	0.000136253	0.00344104	0.71658	RBM42	ENSG00000126254	19	36119932	36128588	protein_coding
-1.09428	3.20867	-4.04834	0.000161849	0.00388926	0.699582	IRF1	ENSG00000125347	5	131817301	131826490	protein_coding
0.37983	8.61125	4.331	6.29582e-05	0.00196969	0.698683	TAGLN3	ENSG00000144834	3	111717511	111732734	protein_coding
0.965613	5.89273	4.19286	0.000100218	0.00278336	0.696727	CDH13	ENSG00000140945	16	82660408	83830204	protein_coding
-0.529326	4.78901	-4.14517	0.000117489	0.003095	0.695313	STARD4	ENSG00000164211	5	110831731	110848288	protein_coding
-0.406829	5.54243	-4.19207	0.000100481	0.00278336	0.69209	LPIN1	ENSG00000134324	2	11817721	11967535	protein_coding
-0.581766	5.23653	-4.18266	0.000103689	0.00283319	0.690354	NFE2L1	ENSG00000082641	17	46125691	46138849	protein_coding
0.751646	3.5905	4.07247	0.00014948	0.00366776	0.684227	DTX1	ENSG00000135144	12	113494514	113535833	protein_coding
-0.991934	3.53573	-4.05793	0.000156818	0.00377959	0.661016	PDIA5	ENSG00000065485	3	122785909	122944074	protein_coding
-0.899382	2.82845	-4.02359	0.000175563	0.0041482	0.657626	SLC17A7	ENSG00000104888	19	49932658	49945617	protein_coding
-0.83326	3.80197	-4.06277	0.000154336	0.00375393	0.656591	LINC00936	ENSG00000271614	12	90102736	90106367	lincRNA
-0.671661	6.71263	-4.22346	9.04594e-05	0.00258232	0.651607	FADS2	ENSG00000134824	11	61560452	61634826	protein_coding
-0.458975	5.44737	-4.1639	0.000110385	0.00295311	0.648126	UBE2D2	ENSG00000131508	5	138906016	139008018	protein_coding
-0.503125	4.52816	-4.11323	0.00013063	0.00332403	0.646226	LIMD2	ENSG00000136490	17	61773262	61778532	protein_coding
-0.284884	7.62106	-4.28005	7.47887e-05	0.00226201	0.645669	KCNQ1OT1	ENSG00000269821	11	2629558	2721224	antisense
0.282095	7.499	4.27259	7.6693e-05	0.00228723	0.643837	AKAP9	ENSG00000127914	7	91570181	91739987	protein_coding
-0.836549	4.69962	-4.09437	0.000139048	0.00348762	0.634036	PRELID1	ENSG00000169230	5	176730775	176733960	protein_coding
-0.480121	4.56137	-4.09751	0.00013761	0.00346934	0.629492	TMSB4XP8	ENSG00000187653	4	91759652	91760263	pseudogene
-0.407311	6.25288	-4.20088	9.7565e-05	0.00274408	0.615279	UROD	ENSG00000126088	1	45477819	45481247	protein_coding
-0.545209	5.16139	-4.14275	0.000118437	0.00310732	0.615101	ZYX	ENSG00000159840	7	143078173	143088204	protein_coding
-1.01402	3.35848	-4.02217	0.000176384	0.00415688	0.602546	FSTL3	ENSG00000070404	19	676392	683385	protein_coding
0.654394	3.97683	4.07663	0.000147439	0.00362375	0.600996	CHST15	ENSG00000182022	10	125767184	125853206	protein_coding
1.7141	-0.486835	4.01284	0.000181863	0.00422904	0.593927	SOX3	ENSG00000134595	X	139585152	139587225	protein_coding
-0.918148	4.13228	-4.06628	0.000152565	0.00373097	0.588276	DLC1	ENSG00000164741	8	12940870	13373167	protein_coding
0.406287	7.07177	4.2461	8.38409e-05	0.00244572	0.586277	AMPH	ENSG00000078053	7	38423305	38671167	protein_coding
0.601714	3.82445	4.06925	0.000151078	0.00370077	0.574852	CLVS1	ENSG00000177182	8	61969717	62414204	protein_coding
0.379255	7.61503	4.25311	8.18884e-05	0.0023983	0.565171	ELOVL6	ENSG00000170522	4	110967002	111120355	protein_coding
-0.520615	4.50391	-4.08122	0.000145225	0.0035975	0.561095	PRR13	ENSG00000205352	12	53835389	53840429	protein_coding
0.577911	4.97943	4.12224	0.000126785	0.00326545	0.554024	PROX1	ENSG00000117707	1	214156524	214214595	protein_coding
-0.485999	5.85505	-4.16471	0.000110089	0.00295311	0.547824	LPP	ENSG00000145012	3	187871072	188608460	protein_coding
0.887807	3.49098	4.0079	0.000184833	0.00427769	0.54639	SLC8A3	ENSG00000100678	14	70510934	70655787	protein_coding
-0.97991	3.21172	-4.02422	0.000175204	0.00414641	0.532568	SLC12A4	ENSG00000124067	16	67977377	68003504	protein_coding
0.386354	6.09455	4.18336	0.000103448	0.00283319	0.529593	PPP1R9A	ENSG00000158528	7	94536514	94925727	protein_coding
-0.640434	3.65638	-4.02198	0.000176497	0.00415688	0.523003	GADD45GIP1	ENSG00000179271	19	13064972	13068050	protein_coding
-0.705244	3.33402	-4.00834	0.000184567	0.00427769	0.519088	DHRS4-AS1	ENSG00000215256	14	24407940	24458048	processed_transcript
0.384519	6.52972	4.20516	9.61794e-05	0.00271915	0.516816	SULF2	ENSG00000196562	20	46285092	46415360	protein_coding
0.394004	6.53302	4.1791	0.000104929	0.00286174	0.510793	MTF2	ENSG00000143033	1	93544792	93604638	protein_coding
-1.05787	1.31723	-3.96115	0.000215334	0.00483118	0.509706	TNFRSF10C	ENSG00000173535	8	22941868	22974950	protein_coding
0.686077	3.39645	4.02588	0.000174252	0.00413054	0.503591	NCKAP5	ENSG00000176771	2	133429374	134326034	protein_coding
1.1171	1.2366	3.94488	0.000227044	0.00505527	0.49474	TBR1	ENSG00000136535	2	162272605	162282381	protein_coding
0.642572	5.53083	4.12825	0.000124282	0.00321055	0.479804	RMST	ENSG00000255794	12	97825431	97958813	processed_transcript
0.749216	5.02218	4.08272	0.000144505	0.00358767	0.473899	CDH7	ENSG00000081138	18	63417488	63548638	protein_coding
-0.290399	7.55468	-4.21332	9.35864e-05	0.00265095	0.464237	UBE2L6	ENSG00000156587	11	57319129	57335757	protein_coding
-0.584451	4.94418	-4.08717	0.000142394	0.00354127	0.463333	CAST	ENSG00000153113	5	95860971	96115299	protein_coding
-0.419189	6.29716	-4.16972	0.000108263	0.00292012	0.458631	LDLR	ENSG00000130164	19	11200038	11244492	protein_coding
-0.842231	2.76372	-3.94413	0.000227602	0.00506001	0.453344	FRMD8	ENSG00000126391	11	65154070	65180996	protein_coding
0.277828	7.31979	4.19487	9.95467e-05	0.00278219	0.446242	RBBP7	ENSG00000102054	X	16857406	16888537	protein_coding
-0.922905	4.18059	-4.00723	0.000185239	0.00428032	0.442372	SDHAF1	ENSG00000205138	19	36486090	36487220	protein_coding
0.442472	6.67488	4.18454	0.00010304	0.00283319	0.436171	VWA5A	ENSG00000110002	11	123986069	124018428	protein_coding
0.49678	5.4414	4.08861	0.000141721	0.00353652	0.426045	LINC00938	ENSG00000273015	12	46119510	46121558	lincRNA
-0.758039	7.56169	-4.19191	0.000100537	0.00278336	0.416202	MEST	ENSG00000106484	7	130126012	130146133	protein_coding
-1.32674	1.28737	-3.91029	0.000254022	0.00547321	0.408607	SPOCD1	ENSG00000134668	1	32256023	32281652	protein_coding
1.01661	3.19088	3.97033	0.000208985	0.00472486	0.406994	RHBDL3	ENSG00000141314	17	30593195	30651680	protein_coding
-0.64368	4.65382	-4.04286	0.000164796	0.00393819	0.398571	KLHL21	ENSG00000162413	1	6650784	6674667	protein_coding
0.594258	7.30096	4.18613	0.000102497	0.00282966	0.387793	LRRN3	ENSG00000173114	7	110731062	110765510	protein_coding
-1.19117	2.95759	-3.93205	0.000236716	0.00522305	0.381945	IER3	ENSG00000137331	6	30710976	30712331	protein_coding
-0.500016	4.72975	-4.04418	0.000164078	0.00392743	0.369083	CD151	ENSG00000177697	11	832843	839831	protein_coding
0.900345	3.33231	3.94736	0.000225223	0.00502998	0.368629	PRTFDC1	ENSG00000099256	10	25137536	25241533	protein_coding
-0.591031	5.10851	-4.05783	0.000156871	0.00377959	0.366575	HEXB	ENSG00000049860	5	73935848	74018472	protein_coding
0.390992	6.14141	4.13518	0.000121452	0.00315411	0.365654	FAM13C	ENSG00000148541	10	61005890	61122939	protein_coding
0.663313	3.4187	3.96945	0.000209587	0.00473119	0.363735	ZBTB8B	ENSG00000273274	1	32930670	32962287	protein_coding
0.582974	6.13782	4.13518	0.000121452	0.00315411	0.361995	CNTNAP5	ENSG00000155052	2	124782864	125672864	protein_coding
-0.769185	5.92628	-4.11962	0.00012789	0.00327492	0.348346	SLC7A5	ENSG00000103257	16	87863629	87903094	protein_coding
-0.88897	4.1124	-3.98586	0.000198653	0.00451912	0.348207	FNDC3B	ENSG00000075420	3	171757418	172119455	protein_coding
0.933426	0.737975	3.90864	0.000255385	0.00549452	0.342887	RP11-82C23.2	ENSG00000257935	12	113909808	113918429	antisense
-1.81426	0.159515	-3.89305	0.000268593	0.00569909	0.33336	MYOZ2	ENSG00000172399	4	120056939	120108944	protein_coding
-1.39137	1.02564	-3.88736	0.000273582	0.00576763	0.33283	APOE	ENSG00000130203	19	45409011	45412650	protein_coding
-0.647451	4.38562	-4.02072	0.000177227	0.00416399	0.328766	PNPLA3	ENSG00000100344	22	44319619	44360368	protein_coding
-0.713253	3.6675	-3.95467	0.000219931	0.00491927	0.318607	CHPF2	ENSG00000033100	7	150929575	150935908	protein_coding
0.396521	6.65133	4.13031	0.000123433	0.00319988	0.31124	RASGEF1B	ENSG00000138670	4	82347547	82965397	protein_coding
-1.48541	5.28924	-4.04184	0.000165351	0.00394502	0.309397	TNC	ENSG00000041982	9	117782806	117880536	protein_coding
0.240491	7.59219	4.16302	0.000110711	0.00295358	0.295265	ZNF207	ENSG00000010244	17	30677136	30708905	protein_coding
1.32023	3.05947	3.91118	0.00025329	0.00547321	0.29276	COL2A1	ENSG00000139219	12	48366748	48398269	protein_coding
-1.76366	3.19409	-3.91053	0.000253822	0.00547321	0.290353	ITGA11	ENSG00000137809	15	68594050	68724501	protein_coding
0.59641	3.45502	3.93448	0.000234852	0.00519756	0.289156	AMIGO1	ENSG00000181754	1	110046797	110052360	protein_coding
-0.747068	3.20869	-3.9129	0.000251887	0.00545123	0.288206	SLC8B1	ENSG00000089060	12	113736564	113797298	protein_coding
-1.69157	0.516068	-3.86396	0.000295025	0.00610993	0.263824	HKDC1	ENSG00000156510	10	70980059	71027315	protein_coding
-0.499035	6.57265	-4.11678	0.0001291	0.00329442	0.263197	SQSTM1	ENSG00000161011	5	179233388	179265078	protein_coding
0.970748	2.36968	3.87511	0.000284609	0.00595858	0.261743	SLC35F4	ENSG00000151812	14	58030640	58448912	protein_coding
0.478977	5.64536	4.06376	0.000153835	0.00375393	0.259951	ADRBK2	ENSG00000100077	22	25960816	26125261	protein_coding
-0.404019	7.62103	-4.16408	0.000110321	0.00295311	0.25853	WDR1	ENSG00000071127	4	10075963	10118573	protein_coding
-0.527494	4.9615	-4.01841	0.000178571	0.00417891	0.256394	CHPF	ENSG00000123989	2	220403669	220408509	protein_coding
-1.41323	1.3447	-3.85622	0.000302475	0.00620729	0.253326	GRAMD3	ENSG00000155324	5	125695824	125832186	protein_coding
-0.404411	7.3936	-4.1492	0.000115923	0.00307028	0.252954	HDLBP	ENSG00000115677	2	242166679	242256476	protein_coding
-0.955201	2.37122	-3.86613	0.000292967	0.00609746	0.244442	SYK	ENSG00000165025	9	93564069	93660831	protein_coding
-1.01127	6.02671	-4.05878	0.00015638	0.00377959	0.241354	SERPINH1	ENSG00000149257	11	75273101	75283828	protein_coding
-1.47889	0.23191	-3.86387	0.000295111	0.00610993	0.236745	RRAS	ENSG00000126458	19	50138549	50143458	protein_coding
-0.387622	8.01882	-4.16361	0.000110492	0.00295311	0.221375	SH3BGRL3	ENSG00000142669	1	26605667	26608007	protein_coding
-0.473554	4.97265	-3.99414	0.000193347	0.00442586	0.216969	HECTD3	ENSG00000126107	1	45468212	45477001	protein_coding
0.652737	3.46093	3.90151	0.00026135	0.00557383	0.212955	STXBP5	ENSG00000164506	6	147525561	147706866	protein_coding
0.516803	6.10769	4.06168	0.000154892	0.00375657	0.203848	FGF12	ENSG00000114279	3	191857184	192485553	protein_coding
0.679143	2.68159	3.87219	0.000287302	0.00599656	0.200669	KCTD1	ENSG00000134504	18	24034874	24237365	protein_coding
-1.39545	1.06671	-3.84652	0.000312049	0.00635048	0.171793	MYL4	ENSG00000198336	17	45277812	45301045	protein_coding
-0.38294	6.0595	-4.06006	0.000155721	0.00377046	0.164851	TPP1	ENSG00000166340	11	6634000	6640692	protein_coding
0.527251	5.1301	4.0021	0.000188378	0.0043324	0.160171	KSR2	ENSG00000171435	12	117890817	118406788	protein_coding
0.571756	4.78788	3.96474	0.000212833	0.00478971	0.155682	KLHL29	ENSG00000119771	2	23608088	23931481	protein_coding
-0.286426	8.07789	-4.1369	0.000120761	0.00314731	0.149121	PTTG1IP	ENSG00000183255	21	46269500	46293752	protein_coding
0.421258	5.03886	3.98786	0.000197358	0.00449663	0.146296	MRPS31	ENSG00000102738	13	41303432	41345309	protein_coding
-0.975548	2.72772	-3.88237	0.000278023	0.00584447	0.14042	ARPP21	ENSG00000172995	3	35680437	35835988	protein_coding
-0.985994	3.11249	-3.86039	0.000298442	0.00615898	0.137466	SLC35G1	ENSG00000176273	10	95653730	95715819	protein_coding
-0.391977	7.32075	-4.10902	0.000132464	0.0033627	0.133334	UQCRQ	ENSG00000164405	5	132202252	132203723	protein_coding
-0.769882	4.3099	-3.92851	0.000239453	0.00525972	0.131031	PKDCC	ENSG00000162878	2	42275160	42285668	protein_coding
0.448954	6.74401	4.09311	0.000139626	0.00349614	0.125933	PHACTR3	ENSG00000087495	20	58152564	58422766	protein_coding
-0.46486	5.63719	-4.01861	0.000178454	0.00417891	0.11296	WBP1L	ENSG00000166272	10	104503727	104576021	protein_coding
0.26774	7.39073	4.10495	0.000134263	0.00340248	0.1122	RBM5	ENSG00000003756	3	50126341	50156454	protein_coding
-0.444548	5.55717	-4.00374	0.000187368	0.00431593	0.110379	MEIS3	ENSG00000105419	19	47906381	47922780	protein_coding
-0.768748	4.65941	-3.91364	0.000251285	0.00544625	0.106622	CDK6	ENSG00000105810	7	92234235	92465908	protein_coding
-0.331966	8.4594	-4.14703	0.000116764	0.00308698	0.104455	GDI1	ENSG00000203879	X	153665266	153671814	protein_coding
-0.665383	4.21315	-3.90551	0.000257985	0.00552615	0.0893546	NINJ1	ENSG00000131669	9	95883771	95896570	protein_coding
-1.22378	1.48829	-3.81005	0.00035077	0.00700252	0.0822948	TNFRSF10D	ENSG00000173530	8	22993101	23021543	protein_coding
-0.409796	5.27862	-3.98425	0.000199703	0.00453598	0.0775817	CHFR	ENSG00000072609	12	133398773	133532890	protein_coding
-1.06952	3.30028	-3.85192	0.000306678	0.00626725	0.0768186	IFI44L	ENSG00000137959	1	79085607	79111830	protein_coding
-0.813085	4.31308	-3.90232	0.000260665	0.0055673	0.0624462	HES6	ENSG00000144485	2	239146908	239149303	protein_coding
-0.536787	5.93046	-4.0147	0.000180761	0.00422342	0.0588902	SMYD3	ENSG00000185420	1	245912642	246670614	protein_coding
-1.28497	0.965168	-3.79051	0.000373363	0.0073338	0.0581368	PRKCDBP	ENSG00000170955	11	6340176	6341877	protein_coding
-0.897803	1.79555	-3.7859	0.0003789	0.00741281	0.0466813	IKBIP	ENSG00000166130	12	99007183	99038891	protein_coding
0.438134	5.73002	4.00429	0.000187032	0.00431497	0.0417849	CDR1	ENSG00000184258	X	139865425	139866723	protein_coding
0.579303	4.41084	3.92229	0.00024433	0.0053349	0.0327982	PVRL1	ENSG00000110400	11	119494120	119599794	protein_coding
0.349675	7.57487	4.07966	0.000145973	0.00359977	0.0311682	HNRNPH3	ENSG00000096746	10	70090931	70102948	protein_coding
-1.13386	4.60448	-3.91452	0.000250567	0.00544625	0.0156299	MYC	ENSG00000136997	8	128747680	128753674	protein_coding
-0.696137	4.43967	-3.89061	0.000270718	0.00572369	0.0146807	LEPREL4	ENSG00000141696	17	39958199	39968856	protein_coding
0.78549	2.43075	3.8125	0.000348027	0.0069667	0.009418	BCAM	ENSG00000187244	19	45312328	45324673	protein_coding
-1.34531	4.90001	-3.93239	0.000236456	0.00522305	0.00787239	COL5A2	ENSG00000204262	2	189896622	190044605	protein_coding
-0.523853	5.95471	-3.99291	0.000194129	0.00443684	0.00133136	CRTAP	ENSG00000170275	3	33155471	33189265	protein_coding
-1.33272	3.58009	-3.85356	0.000305067	0.00625175	-0.00578483	DDR2	ENSG00000162733	1	162601163	162757190	protein_coding
-0.787309	2.41422	-3.77577	0.000391326	0.00757971	-0.0117122	ABCD1	ENSG00000101986	X	152990323	153010216	protein_coding
0.425527	6.37208	4.01252	0.000182054	0.00422904	-0.0218323	NRXN1	ENSG00000179915	2	50145643	51259674	protein_coding
0.44727	4.5918	3.90662	0.000257056	0.00551431	-0.02918	KCNMA1	ENSG00000156113	10	78629359	79398353	protein_coding
-1.0835	2.46213	-3.76848	0.000400524	0.00764893	-0.0316519	ALPK2	ENSG00000198796	18	56148479	56296189	protein_coding
-1.4142	2.59669	-3.81022	0.000350579	0.00700252	-0.0319381	ARSJ	ENSG00000180801	4	114821440	114900883	protein_coding
-0.640473	4.06219	-3.85899	0.000299785	0.0061607	-0.035541	CHIC2	ENSG00000109220	4	54875956	54930857	protein_coding
0.382277	5.72512	3.97903	0.000203133	0.00460676	-0.0388177	LMBRD1	ENSG00000168216	6	70385694	70507003	protein_coding
-0.985824	2.64023	-3.80168	0.000360276	0.00712335	-0.0432913	BMP5	ENSG00000112175	6	55618443	55740362	protein_coding
-1.53309	1.16483	-3.74472	0.000431921	0.0079748	-0.0579841	MMP10	ENSG00000166670	11	102641234	102651359	protein_coding
0.773557	2.62705	3.77207	0.000395972	0.00762078	-0.0678255	IPCEF1	ENSG00000074706	6	154475631	154677926	protein_coding
-0.557759	7.0667	-4.01373	0.000181334	0.00422904	-0.0757622	ANXA5	ENSG00000164111	4	122589110	122618268	protein_coding
-0.950547	2.69265	-3.7749	0.00039242	0.00757971	-0.0774301	PRR24	ENSG00000257704	19	47778142	47778979	protein_coding
-1.49008	1.19185	-3.73714	0.00044244	0.00809466	-0.0797436	RP11-572C15.6	ENSG00000272761	3	112315641	112320749	lincRNA
0.529196	4.16633	3.85272	0.00030589	0.00625987	-0.0798632	DOCK4	ENSG00000128512	7	111366166	111846466	protein_coding
-0.396713	7.36283	-4.04461	0.000163849	0.00392743	-0.0800542	TP53I11	ENSG00000175274	11	44907454	44972840	protein_coding
0.30289	6.32361	3.99605	0.000192145	0.00440523	-0.0941148	SRSF4	ENSG00000116350	1	29474255	29508499	protein_coding
-1.11263	1.04303	-3.73057	0.000451744	0.00821369	-0.0970373	RP11-244F12.3	ENSG00000259498	15	63338233	63341586	antisense
0.447673	6.57024	4.0008	0.00018918	0.00434403	-0.0991169	CDH10	ENSG00000040731	5	24487209	24645087	protein_coding
-0.528627	4.10114	-3.829	0.000330105	0.00664421	-0.12167	RP11-11N9.4	ENSG00000247134	8	32853696	32902373	lincRNA
-0.392199	7.44827	-4.02897	0.000172492	0.00409542	-0.129747	DDAH2	ENSG00000213722	6	31694815	31698394	protein_coding
-1.47844	3.29299	-3.83668	0.000322073	0.00650933	-0.132632	CHRNA1	ENSG00000138435	2	175612320	175629200	protein_coding
0.816637	3.02909	3.80636	0.000354926	0.00705668	-0.133635	KLHL14	ENSG00000197705	18	30252634	30353025	protein_coding
-1.59017	4.20392	-3.84653	0.000312047	0.00635048	-0.137671	BGN	ENSG00000182492	X	152760397	152775012	protein_coding
0.619327	3.02364	3.7808	0.000385112	0.0075143	-0.142428	HSPA1L	ENSG00000204390	6	31777396	31783437	protein_coding
-0.462818	5.80754	-3.9402	0.000230532	0.00511738	-0.143938	BASP1	ENSG00000176788	5	17065707	17276943	protein_coding
0.502158	4.97308	3.89284	0.000268777	0.00569909	-0.150456	GREB1	ENSG00000196208	2	11674242	11782914	protein_coding
0.465533	4.81828	3.86552	0.000293552	0.00610098	-0.157037	FANCL	ENSG00000115392	2	58386378	58468507	protein_coding
-0.452652	5.32783	-3.90777	0.000256105	0.00550195	-0.159771	STON2	ENSG00000140022	14	81727000	81902809	protein_coding
-0.470428	5.09788	-3.89081	0.000270551	0.00572369	-0.166484	RASSF4	ENSG00000107551	10	45454855	45491339	protein_coding
-0.604597	5.2224	-3.88283	0.000277609	0.00584413	-0.167013	NEK6	ENSG00000119408	9	127019885	127115586	protein_coding
-0.678455	5.43305	-3.88803	0.000272988	0.00576338	-0.177863	IL6ST	ENSG00000134352	5	55230923	55290821	protein_coding
-0.704563	3.56599	-3.79368	0.00036961	0.00726981	-0.184735	KANK1	ENSG00000107104	9	470291	746105	protein_coding
-0.962048	4.53447	-3.84472	0.000313863	0.00637854	-0.20488	DHRS2	ENSG00000100867	14	24099324	24114848	protein_coding
-0.477879	6.36871	-3.95469	0.000219915	0.00491927	-0.205217	RSU1	ENSG00000148484	10	16632610	16859527	protein_coding
-0.299152	7.91755	-4.02048	0.000177366	0.00416399	-0.209483	NDUFS5	ENSG00000168653	1	39491990	39500308	protein_coding
-1.51658	-0.112203	-3.69691	0.000502426	0.00892506	-0.211336	C4orf26	ENSG00000174792	4	76481258	76491095	protein_coding
-1.69383	1.54572	-3.69054	0.000512613	0.00904035	-0.213384	GBP1	ENSG00000117228	1	89518002	89531043	protein_coding
0.499345	4.82453	3.85979	0.00029901	0.0061607	-0.215579	CCNF	ENSG00000162063	16	2479395	2508855	protein_coding
0.398364	7.20151	3.9904	0.000195729	0.00446646	-0.215773	TMEM35	ENSG00000126950	X	100333709	100351353	protein_coding
-0.329445	6.05271	-3.92309	0.000243697	0.00532901	-0.216279	EI24	ENSG00000149547	11	125439112	125454575	protein_coding
-1.3381	1.13569	-3.68668	0.000518879	0.00912442	-0.217861	BST1	ENSG00000109743	4	15704573	15739936	protein_coding
-1.04333	0.560219	-3.68609	0.000519843	0.00912442	-0.219227	VDR	ENSG00000111424	12	48235320	48336831	protein_coding
-0.751321	3.69659	-3.77568	0.000391444	0.00757971	-0.220011	FURIN	ENSG00000140564	15	91411822	91426688	protein_coding
0.583796	4.39514	3.83186	0.00032709	0.00659256	-0.220429	MIR600HG	ENSG00000236901	9	125871773	125877756	sense_intronic
-0.94648	2.05311	-3.72559	0.000458921	0.00831327	-0.221083	ARHGAP9	ENSG00000123329	12	57866038	57882597	protein_coding
0.572284	3.67123	3.76872	0.000400215	0.00764893	-0.223043	CCSER1	ENSG00000184305	4	91048686	92523064	protein_coding
-0.69225	5.5096	-3.87563	0.000284135	0.00595858	-0.229673	NPDC1	ENSG00000107281	9	139933922	139940655	protein_coding
0.368168	8.04556	4.01236	0.000182154	0.00422904	-0.232531	HNRNPM	ENSG00000099783	19	8509651	8553998	protein_coding
-0.895388	3.77213	-3.77911	0.000387188	0.00754476	-0.235079	B4GALT1	ENSG00000086062	9	33104080	33167354	protein_coding
-0.433529	5.12191	-3.86374	0.000295232	0.00610993	-0.251558	PXN	ENSG00000089159	12	120648250	120703574	protein_coding
-0.686754	5.42558	-3.89378	0.000267965	0.00569909	-0.257589	MAP1S	ENSG00000130479	19	17830051	17845325	protein_coding
-0.980625	1.90545	-3.67529	0.000537814	0.00930583	-0.262843	RCN1P2	ENSG00000214455	13	45964486	45965402	pseudogene
0.370985	6.35544	3.93727	0.000232732	0.00515843	-0.264365	BRINP1	ENSG00000078725	9	121915736	122131745	protein_coding
0.434722	6.33003	3.92529	0.000241968	0.00530702	-0.277276	SLC35F1	ENSG00000196376	6	118228689	118638839	protein_coding
-0.882183	6.73006	-3.94517	0.000226834	0.00505527	-0.278982	CSRP1	ENSG00000159176	1	201452658	201478584	protein_coding
0.323612	7.02277	3.96191	0.000214802	0.00482664	-0.281258	AP1S2	ENSG00000182287	X	15843929	15873054	protein_coding
-0.867317	3.70193	-3.76086	0.000410344	0.00773981	-0.281468	ANTXR2	ENSG00000163297	4	80822303	81046608	protein_coding
-1.15329	3.40615	-3.73342	0.000447676	0.0081663	-0.282647	NTRK1	ENSG00000198400	1	156785432	156851642	protein_coding
-0.597854	4.47346	-3.80814	0.000352916	0.00703578	-0.286786	HSF1	ENSG00000185122	8	145515280	145538385	protein_coding
-0.460062	6.04565	-3.92311	0.000243683	0.00532901	-0.289161	ANKRD52	ENSG00000139645	12	56631591	56652175	protein_coding
-1.18658	1.59459	-3.66145	0.000561695	0.00963947	-0.295205	EMP3	ENSG00000142227	19	48824766	48833810	protein_coding
-0.568761	3.68347	-3.75833	0.000413652	0.00777147	-0.297847	PGPEP1	ENSG00000130517	19	18451397	18480760	protein_coding
-0.75999	4.11506	-3.76872	0.000400207	0.00764893	-0.308477	UCP2	ENSG00000175567	11	73685712	73694352	protein_coding
-0.709931	3.86516	-3.7446	0.000432084	0.0079748	-0.312679	RNF149	ENSG00000163162	2	101887681	101925163	protein_coding
0.676326	3.83026	3.75559	0.000417281	0.00778196	-0.314692	GAS2L3	ENSG00000139354	12	100967461	101022064	protein_coding
-0.743546	2.97226	-3.70446	0.000490607	0.00876818	-0.315661	RHOG	ENSG00000177105	11	3848208	3862213	protein_coding
0.374279	6.06118	3.92135	0.000245078	0.00534329	-0.322617	RBM23	ENSG00000100461	14	23369854	23388393	protein_coding
0.65514	3.35859	3.71863	0.000469128	0.0084564	-0.324354	STRIP2	ENSG00000128578	7	129074274	129128240	protein_coding
-0.69273	4.48525	-3.78837	0.000375919	0.0073643	-0.329422	SERPINB6	ENSG00000124570	6	2948393	2972090	protein_coding
-1.1047	1.77535	-3.65174	0.000579058	0.00981122	-0.329761	RELL2	ENSG00000164620	5	141016517	141020644	protein_coding
0.521146	4.47963	3.78901	0.000375158	0.00735921	-0.331203	ZDHHC11B	ENSG00000206077	5	710475	767067	protein_coding
-0.303983	6.08156	-3.89333	0.000268351	0.00569909	-0.335436	HSD17B10	ENSG00000072506	X	53458206	53461320	protein_coding
0.425992	5.25561	3.84257	0.000316041	0.00640506	-0.337059	LINC00888	ENSG00000240024	3	183165396	183173801	pseudogene
0.425164	6.47583	3.9293	0.000238836	0.00525403	-0.338412	C10orf35	ENSG00000171224	10	71390007	71393352	protein_coding
-0.421331	6.45209	-3.90473	0.000258638	0.00553207	-0.347773	TMEM147	ENSG00000105677	19	36036497	36038428	protein_coding
0.618046	3.82319	3.74316	0.000434066	0.00798192	-0.353316	NEBL	ENSG00000078114	10	21068902	21463116	protein_coding
-0.79638	2.2269	-3.6575	0.000568699	0.00970293	-0.35523	DRP2	ENSG00000102385	X	100474758	100519486	protein_coding
-0.556461	4.46578	-3.76998	0.000398609	0.00764547	-0.356374	ZNF259	ENSG00000109917	11	116648436	116658766	protein_coding
-1.75747	1.76254	-3.64016	0.000600442	0.0100459	-0.366234	TSPO	ENSG00000100300	22	43547520	43559248	protein_coding
-1.32651	6.20676	-3.87505	0.00028467	0.00595858	-0.370513	ACTA2	ENSG00000107796	10	90694831	90751147	protein_coding
0.44192	4.91661	3.82368	0.000335783	0.00674924	-0.370736	ATP11A	ENSG00000068650	13	113344643	113541482	protein_coding
-0.738382	5.92633	-3.84416	0.000314428	0.00638119	-0.373441	SIX1	ENSG00000126778	14	61110133	61124977	protein_coding
-1.00217	1.13349	-3.63822	0.000604107	0.0100756	-0.376505	RHBDF2	ENSG00000129667	17	74466973	74497872	protein_coding
-0.329763	8.01826	-3.97108	0.000208476	0.00472063	-0.376667	CORO1C	ENSG00000110880	12	109038885	109125372	protein_coding
-0.588162	6.0378	-3.8689	0.000290368	0.00605195	-0.377315	PIN1	ENSG00000127445	19	9945933	9960358	protein_coding
0.772928	2.27758	3.65206	0.000578492	0.00981122	-0.381635	EBF4	ENSG00000088881	20	2673524	2740753	protein_coding
-0.4255	5.59718	-3.84837	0.000310204	0.00633049	-0.387371	DDX21	ENSG00000165732	10	70715884	70744829	protein_coding
0.46329	3.99927	3.76106	0.000410082	0.00773981	-0.391717	CCDC30	ENSG00000186409	1	42929001	43120335	protein_coding
-0.605528	4.48948	-3.76316	0.000407348	0.00773224	-0.395592	FXYD7	ENSG00000221946	19	35634154	35645204	protein_coding
-0.703246	3.32981	-3.69377	0.000507425	0.00898124	-0.396761	SDF4	ENSG00000078808	1	1152288	1167411	protein_coding
0.446884	4.8834	3.80147	0.000360526	0.00712335	-0.400996	ATP9B	ENSG00000166377	18	76829285	77138283	protein_coding
-0.800927	3.62052	-3.69255	0.000509381	0.00900499	-0.403086	CHST12	ENSG00000136213	7	2443223	2474242	protein_coding
-0.527793	4.40131	-3.76083	0.000410385	0.00773981	-0.40431	NTAN1	ENSG00000157045	16	15131710	15149921	protein_coding
0.514116	4.21485	3.7439	0.000433046	0.00798192	-0.404968	EFCAB2	ENSG00000203666	1	245133007	245290466	protein_coding
1.59893	1.74495	3.62644	0.000626742	0.0103794	-0.409882	COL6A3	ENSG00000163359	2	238232646	238323018	protein_coding
-0.86057	3.97632	-3.72072	0.000466045	0.00842153	-0.419846	NEFH	ENSG00000100285	22	29876219	29887379	protein_coding
-1.16849	4.34234	-3.7323	0.000449273	0.00817888	-0.424124	AXL	ENSG00000167601	19	41725108	41767671	protein_coding
-1.43755	2.31304	-3.63776	0.00060496	0.0100756	-0.424929	ALDH1A3	ENSG00000184254	15	101417919	101456831	protein_coding
-1.05429	2.35206	-3.66797	0.000550322	0.00948869	-0.439471	BHLHE40	ENSG00000134107	3	5020801	5027008	protein_coding
1.40397	0.53381	3.60363	0.000672927	0.0108983	-0.448512	IKZF1	ENSG00000185811	7	50343720	50472799	protein_coding
-0.371742	5.28015	-3.80104	0.000361022	0.00712335	-0.456863	UBE2D4	ENSG00000078967	7	43966037	43995735	protein_coding
-0.895633	2.54665	-3.63908	0.00060248	0.0100686	-0.457969	RP5-1057J7.6	ENSG00000261326	1	23607802	23613245	lincRNA
-0.587372	7.60762	-3.91608	0.000249303	0.00542732	-0.460424	ITM2B	ENSG00000136156	13	48807294	48837063	protein_coding
-0.302106	6.23399	-3.86088	0.000297966	0.00615782	-0.464274	ANXA7	ENSG00000138279	10	75134859	75173834	protein_coding
-0.508344	6.74474	-3.87447	0.0002852	0.00596116	-0.467396	SCCPDH	ENSG00000143653	1	246887349	246931439	protein_coding
0.561917	3.521	3.67647	0.000535823	0.00928234	-0.470776	ADCY3	ENSG00000138031	2	25042038	25142708	protein_coding
0.435876	4.27284	3.73735	0.000442139	0.00809466	-0.470863	EFCAB7	ENSG00000203965	1	63989043	64038364	protein_coding
-0.409899	4.82849	-3.77535	0.000391852	0.00757971	-0.474357	ACOX3	ENSG00000087008	4	8368009	8442450	protein_coding
1.01566	2.03123	3.61447	0.000650598	0.0106424	-0.475082	LMX1B	ENSG00000136944	9	129376722	129463311	protein_coding
0.887871	3.52725	3.66859	0.000549246	0.00948128	-0.48269	PRIM1	ENSG00000198056	12	57125380	57146157	protein_coding
0.396528	8.84545	3.96599	0.000211963	0.00477748	-0.48765	MIAT	ENSG00000225783	22	27042392	27072438	lincRNA
-0.636936	4.1277	-3.70315	0.000492639	0.0087831	-0.490844	TRAF4	ENSG00000076604	17	27071002	27077974	protein_coding
-0.631751	4.6205	-3.74744	0.000428211	0.00792326	-0.494967	TMEM109	ENSG00000110108	11	60681346	60690915	protein_coding
-0.965821	4.09994	-3.71972	0.000467516	0.00843772	-0.497852	GPX8	ENSG00000164294	5	54455946	54462899	protein_coding
0.450264	4.15714	3.73318	0.000448025	0.0081663	-0.498348	LGALSL	ENSG00000119862	2	64681103	64688515	protein_coding
0.552456	4.81889	3.7682	0.000400874	0.00764893	-0.510262	WNK2	ENSG00000165238	9	95947198	96082854	protein_coding
-0.957089	2.89414	-3.62185	0.000635795	0.0104821	-0.512533	CSF1	ENSG00000184371	1	110452864	110473614	protein_coding
-1.6807	0.843293	-3.57851	0.000727552	0.0115038	-0.515578	EVA1A	ENSG00000115363	2	75696428	75796848	protein_coding
1.82415	0.211844	3.58335	0.000716704	0.0114307	-0.518608	TKTL1	ENSG00000007350	X	153524024	153558700	protein_coding
-0.793144	3.72301	-3.68248	0.000525796	0.00918452	-0.523284	NOL3	ENSG00000140939	16	67204057	67209643	protein_coding
-1.59182	0.205387	-3.5814	0.000721075	0.0114721	-0.524317	FOSL1	ENSG00000175592	11	65659520	65668044	protein_coding
0.46967	4.08263	3.71428	0.000475626	0.00855253	-0.526502	KHDRBS3	ENSG00000131773	8	136469700	136668965	protein_coding
0.623052	2.98239	3.64933	0.000583452	0.00984023	-0.527338	CHRNA4	ENSG00000101204	20	61975420	62009753	protein_coding
0.960666	5.24157	3.75588	0.000416894	0.00778196	-0.531598	RSPO2	ENSG00000147655	8	108911544	109095913	protein_coding
-1.21719	1.2203	-3.60009	0.000680392	0.0109949	-0.532186	UNC45B	ENSG00000141161	17	33474836	33516364	protein_coding
0.686544	2.93514	3.64606	0.000589458	0.00989601	-0.537029	POU4F1	ENSG00000152192	13	79172497	79177673	protein_coding
1.05425	5.78094	3.79511	0.000367926	0.00724641	-0.544742	SPOCK3	ENSG00000196104	4	167654535	168155947	protein_coding
0.927949	1.81086	3.57888	0.000726734	0.0115038	-0.545579	USP44	ENSG00000136014	12	95910336	95945266	protein_coding
0.804093	2.44707	3.58052	0.000723046	0.0114721	-0.552633	C17orf53	ENSG00000125319	17	42219274	42239844	protein_coding
0.304172	6.33676	3.83835	0.000320356	0.00648356	-0.555586	MLLT3	ENSG00000171843	9	20341663	20622542	protein_coding
0.380159	5.9136	3.8184	0.000341513	0.00684566	-0.559458	WHSC1	ENSG00000109685	4	1873151	1983934	protein_coding
-0.623345	4.79954	-3.71158	0.000479707	0.00860481	-0.564892	PREB	ENSG00000138073	2	27353624	27357543	protein_coding
0.583434	3.48374	3.66885	0.000548813	0.00948128	-0.574385	KLHL32	ENSG00000186231	6	97372605	97588630	protein_coding
-0.70739	5.63123	-3.77632	0.000390648	0.00757971	-0.577534	MSN	ENSG00000147065	X	64808257	64961791	protein_coding
-1.08229	5.26444	-3.73874	0.000440193	0.00807369	-0.582206	PPP1R17	ENSG00000106341	7	31726329	31748069	protein_coding
-1.19865	-0.0148225	-3.57499	0.000735535	0.0115675	-0.584516	MYOD1	ENSG00000129152	11	17741115	17743678	protein_coding
-0.755022	2.87771	-3.61201	0.000655606	0.0107005	-0.58493	HTR1B	ENSG00000135312	6	78171948	78173490	protein_coding
-0.397573	8.40777	-3.91372	0.000251219	0.00544625	-0.589724	GSTP1	ENSG00000084207	11	67351066	67354131	protein_coding
0.510379	5.5538	3.78522	0.000379718	0.0074189	-0.594709	PLXNA2	ENSG00000076356	1	208195587	208417665	protein_coding
1.50123	2.3598	3.5671	0.000753745	0.0118159	-0.599898	CA14	ENSG00000118298	1	150229554	150237478	protein_coding
-1.37063	0.553286	-3.54303	0.000811963	0.0124917	-0.606362	TMEM71	ENSG00000165071	8	133697253	133772958	protein_coding
-0.522892	6.67764	-3.8232	0.000336305	0.00675048	-0.606708	CYC1	ENSG00000179091	8	145149930	145152428	protein_coding
-1.03336	1.25176	-3.54541	0.000806011	0.0124495	-0.606915	XKR8	ENSG00000158156	1	28285973	28294607	protein_coding
0.565745	4.2094	3.68098	0.000528268	0.00921674	-0.615209	FAM221A	ENSG00000188732	7	23719749	23742868	protein_coding
0.972125	1.49638	3.54437	0.000808603	0.0124628	-0.628788	SLC35D2	ENSG00000130958	9	99082988	99145992	protein_coding
0.360149	5.38318	3.7555	0.000417393	0.00778196	-0.629151	NCOA3	ENSG00000124151	20	46130601	46285621	protein_coding
-0.442727	5.2012	-3.73643	0.000443432	0.0081027	-0.629694	KDSR	ENSG00000119537	18	60994959	61034743	protein_coding
-1.23057	0.282995	-3.55786	0.000775613	0.0120766	-0.632324	TRIM55	ENSG00000147573	8	67039131	67087720	protein_coding
-0.839566	3.66211	-3.65005	0.000582142	0.00983848	-0.640098	MFGE8	ENSG00000140545	15	89441916	89456642	protein_coding
1.11527	2.18908	3.55977	0.000771034	0.0120355	-0.640498	SALL4	ENSG00000101115	20	50400581	50419059	protein_coding
0.474177	5.25518	3.75606	0.000416648	0.00778196	-0.650484	SLC1A2	ENSG00000110436	11	35272753	35441610	protein_coding
-0.459447	5.62146	-3.75199	0.00042207	0.00783929	-0.654396	SNHG5	ENSG00000203875	6	86370710	86388451	processed_transcript
-0.515432	5.94122	-3.77022	0.000398309	0.00764547	-0.657146	RPS27L	ENSG00000185088	15	63418071	63450220	protein_coding
-0.210719	9.7039	-3.93131	0.000237288	0.00522782	-0.658247	MAGED2	ENSG00000102316	X	54834032	54842445	protein_coding
-0.600889	6.39549	-3.80089	0.000361192	0.00712335	-0.665323	TMED9	ENSG00000184840	5	177019159	177023125	protein_coding
-0.894229	2.10684	-3.54111	0.000816768	0.0125491	-0.665783	SMAD7	ENSG00000101665	18	46446223	46477081	protein_coding
1.07485	1.29297	3.52443	0.000859837	0.013074	-0.675161	FAM179A	ENSG00000189350	2	29179477	29284239	protein_coding
-0.454662	6.65326	-3.80769	0.000353418	0.00703623	-0.678308	MPZL1	ENSG00000197965	1	167690429	167761156	protein_coding
-1.0339	2.42674	-3.5531	0.000787109	0.0122085	-0.692867	ROR2	ENSG00000169071	9	94325373	94712444	protein_coding
-0.968136	1.56723	-3.53939	0.000821114	0.0125896	-0.698914	NPFFR2	ENSG00000056291	4	72897521	73013784	protein_coding
-1.47503	1.38372	-3.53449	0.000833634	0.0127416	-0.699805	SRPX2	ENSG00000102359	X	99899215	99926296	protein_coding
-1.25833	1.23285	-3.51154	0.000894607	0.0134908	-0.70271	CD97	ENSG00000123146	19	14491313	14519537	protein_coding
-0.732527	3.472	-3.59469	0.000691913	0.0111565	-0.703231	SNX8	ENSG00000106266	7	2291405	2393953	protein_coding
0.420493	4.68233	3.68392	0.000523405	0.00916458	-0.710908	CIT	ENSG00000122966	12	120123595	120315095	protein_coding
0.373438	4.84191	3.70165	0.000494979	0.00880342	-0.710961	UNC80	ENSG00000144406	2	210636717	210864024	protein_coding
-0.560522	3.81369	-3.60908	0.000661623	0.0107627	-0.712056	GADD45A	ENSG00000116717	1	68150744	68154021	protein_coding
0.73146	2.81089	3.55764	0.000776136	0.0120766	-0.720556	CCDC85C	ENSG00000205476	14	99977603	100070363	protein_coding
0.410105	3.99296	3.62353	0.000632472	0.010439	-0.724395	PTPN4	ENSG00000088179	2	120517207	120741394	protein_coding
-1.49355	1.31334	-3.49632	0.00093737	0.0139493	-0.730085	ARHGDIB	ENSG00000111348	12	15094951	15114662	protein_coding
-0.747514	4.5026	-3.65993	0.000564393	0.00966317	-0.730603	ARL4D	ENSG00000175906	17	41476327	41478505	protein_coding
0.6477	4.82111	3.6795	0.000530734	0.00923779	-0.737836	DTX4	ENSG00000110042	11	58938903	58976060	protein_coding
-1.01822	2.34111	-3.50441	0.000914409	0.0136909	-0.743265	CDKN2A	ENSG00000147889	9	21967751	21995300	protein_coding
-1.43458	0.822505	-3.48998	0.000955736	0.0141751	-0.74942	FCRLA	ENSG00000132185	1	161676762	161684142	protein_coding
-0.718738	4.11907	-3.62431	0.000630931	0.0104253	-0.749851	KCNK3	ENSG00000171303	2	26915619	26956288	protein_coding
-0.657915	3.49951	-3.57455	0.000736543	0.011571	-0.749942	NQO1	ENSG00000181019	16	69740899	69760854	protein_coding
-0.425131	4.63357	-3.66345	0.000558194	0.00959061	-0.755162	PTGES2	ENSG00000148334	9	130882972	130890741	protein_coding
-0.379893	5.15242	-3.70249	0.000493665	0.00879072	-0.759724	DDA1	ENSG00000130311	19	17420327	17434110	protein_coding
0.420709	5.02271	3.68564	0.000520588	0.00912615	-0.768655	BEND5	ENSG00000162373	1	49193195	49242641	protein_coding
-0.619745	4.45031	-3.63785	0.000604796	0.0100756	-0.769085	NMRK1	ENSG00000106733	9	77675489	77703133	protein_coding
0.39021	6.06655	3.77182	0.000396282	0.00762078	-0.769919	SYNGR1	ENSG00000100321	22	39745930	39781593	protein_coding
-0.503235	4.21626	-3.6182	0.000643082	0.0105666	-0.773571	TMEM55B	ENSG00000165782	14	20925878	20929771	protein_coding
-1.20617	1.13855	-3.48514	0.000970015	0.0143045	-0.777645	CD274	ENSG00000120217	9	5450503	5470566	protein_coding
-0.212796	8.56296	-3.85935	0.000299442	0.0061607	-0.779138	TTC3	ENSG00000182670	21	38445526	38575413	protein_coding
0.315193	7.33496	3.801	0.000361064	0.00712335	-0.794955	TRA2B	ENSG00000136527	3	185633694	185655924	protein_coding
0.351908	5.06909	3.68907	0.000514993	0.00907142	-0.795011	TLE3	ENSG00000140332	15	70340129	70390515	protein_coding
0.530408	4.64695	3.64868	0.000584644	0.00984901	-0.795771	PEX5L	ENSG00000114757	3	179512746	179754841	protein_coding
-0.844938	2.21955	-3.49114	0.000952352	0.0141436	-0.796934	ADPRHL1	ENSG00000153531	13	114076260	114107839	protein_coding
-0.353935	6.5796	-3.76654	0.000403004	0.00766962	-0.798631	SREBF2	ENSG00000198911	22	42229109	42303312	protein_coding
0.47093	4.84329	3.66639	0.000553062	0.00952473	-0.800922	SMIM18	ENSG00000253457	8	30496117	30503581	protein_coding
-0.544446	3.96447	-3.6045	0.000671115	0.010881	-0.801932	SAMD4A	ENSG00000020577	14	55033815	55260033	protein_coding
0.394056	5.46026	3.70732	0.000486197	0.00871058	-0.80732	FLRT2	ENSG00000185070	14	85996488	86095034	protein_coding
0.565438	4.70431	3.65621	0.000571009	0.00972273	-0.814317	PRKCA	ENSG00000154229	17	64298754	64806861	protein_coding
-0.348589	6.31507	-3.73956	0.000439049	0.00806278	-0.821613	LZTS1	ENSG00000061337	8	20103676	20161474	protein_coding
0.239431	6.46722	3.7549	0.000418194	0.007787	-0.831827	PRPSAP2	ENSG00000141127	17	18743398	18834581	protein_coding
-0.478802	4.72394	-3.64423	0.000592846	0.00994152	-0.833684	GRINA	ENSG00000178719	8	145064226	145067583	protein_coding
1.47764	0.144539	3.45604	0.00106012	0.0152204	-0.835094	FOXB1	ENSG00000171956	15	60296421	60353929	protein_coding
0.942962	1.88236	3.47648	0.000996049	0.0146004	-0.8379	EMID1	ENSG00000186998	22	29601840	29655586	protein_coding
0.800322	2.04408	3.47663	0.000995577	0.0146004	-0.838715	TGFBR3	ENSG00000069702	1	92145902	92371892	protein_coding
-0.53804	7.04654	-3.77475	0.000392597	0.00757971	-0.839677	CRIP2	ENSG00000182809	14	105939299	105946499	protein_coding
-0.976218	2.60731	-3.52773	0.000851149	0.0129599	-0.8397	CPEB1	ENSG00000214575	15	83211951	83317612	protein_coding
-0.745539	4.67906	-3.62684	0.000625961	0.0103782	-0.839782	ANXA2P2	ENSG00000231991	9	33624223	33625532	pseudogene
-0.21078	7.64104	-3.80526	0.000356184	0.00707211	-0.841949	HADHA	ENSG00000084754	2	26413504	26467594	protein_coding
0.679224	3.70154	3.57851	0.000727565	0.0115038	-0.844875	ABHD3	ENSG00000158201	18	19230858	19284766	protein_coding
-0.613387	3.38837	-3.5454	0.000806038	0.0124495	-0.856053	AHDC1	ENSG00000126705	1	27860546	27930942	protein_coding
0.443305	5.27343	3.67998	0.000529939	0.00923491	-0.857358	GRIA1	ENSG00000155511	5	152869175	153193429	protein_coding
-0.48715	5.16937	-3.67842	0.000532538	0.00924725	-0.857809	C19orf70	ENSG00000174917	19	5678432	5680907	protein_coding
-0.480116	4.98353	-3.65352	0.000575843	0.00978412	-0.862391	CEBPG	ENSG00000153879	19	33864236	33873592	protein_coding
0.336501	6.8456	3.76003	0.000411427	0.00774951	-0.86342	PLXNB1	ENSG00000164050	3	48445261	48471594	protein_coding
-0.381325	5.50317	-3.68252	0.000525724	0.00918452	-0.870826	DESI1	ENSG00000100418	22	41994032	42017100	protein_coding
-0.337804	5.85503	-3.70366	0.000491851	0.00877973	-0.876961	MRPL55	ENSG00000162910	1	228294380	228297013	protein_coding
-0.228537	8.62624	-3.83187	0.000327087	0.00659256	-0.877639	PSMA7	ENSG00000101182	20	60711791	60718496	protein_coding
-0.981163	2.37804	-3.46888	0.00101942	0.0148688	-0.879625	JOSD2	ENSG00000161677	19	51009255	51014610	protein_coding
-0.57698	5.01007	-3.61667	0.000646146	0.010605	-0.880031	FNDC5	ENSG00000160097	1	33327869	33338083	protein_coding
0.451956	6.86294	3.76383	0.000406481	0.00772577	-0.882014	APBA1	ENSG00000107282	9	72042446	72287222	protein_coding
-0.96741	2.80843	-3.48944	0.000957338	0.0141751	-0.882996	SATB2	ENSG00000119042	2	200134223	200335989	protein_coding
-0.339089	6.80978	-3.74946	0.000425484	0.00788273	-0.886135	DBI	ENSG00000155368	2	120124497	120130126	protein_coding
-0.481394	5.20558	-3.64289	0.000595344	0.00997201	-0.888683	TNKS1BP1	ENSG00000149115	11	57067112	57092426	protein_coding
-1.1165	0.616031	-3.43476	0.00113097	0.0159867	-0.889945	LIF	ENSG00000128342	22	30636436	30642840	protein_coding
-0.800941	2.45047	-3.46937	0.00101791	0.0148615	-0.895959	DACT1	ENSG00000165617	14	59100685	59115039	protein_coding
-0.326976	6.79681	-3.75268	0.000421155	0.00783221	-0.896805	BNIP3L	ENSG00000104765	8	26240414	26363152	protein_coding
0.357165	6.94617	3.7667	0.000402787	0.00766962	-0.899773	GNAI1	ENSG00000127955	7	79763271	79848718	protein_coding
-0.27479	7.139	-3.76192	0.000408958	0.00773981	-0.904861	ADIPOR1	ENSG00000159346	1	202909951	202927700	protein_coding
-0.302601	7.19875	-3.75725	0.000415085	0.00778196	-0.90745	SURF4	ENSG00000148248	9	136228325	136242970	protein_coding
-0.880579	4.33265	-3.58452	0.000714121	0.0114143	-0.908374	SCRG1	ENSG00000164106	4	174305852	174327531	protein_coding
0.996961	1.3396	3.432	0.0011405	0.0160754	-0.910139	RP11-334C17.5	ENSG00000262580	17	78174472	78179748	antisense
0.335859	6.35568	3.72572	0.000458721	0.00831327	-0.916706	TMEM55A	ENSG00000155099	8	92006024	92053292	protein_coding
-0.382672	6.10886	-3.71444	0.000475388	0.00855253	-0.919169	KLF6	ENSG00000067082	10	3818188	3827473	protein_coding
0.755176	2.71571	3.47392	0.00100386	0.0147003	-0.91977	FGD3	ENSG00000127084	9	95709733	95798518	protein_coding
-0.362707	6.89004	-3.74989	0.000424895	0.00788177	-0.925014	GPX1	ENSG00000233276	3	49394609	49396033	protein_coding
-0.565717	5.20827	-3.62903	0.000621701	0.0103192	-0.927381	FPGS	ENSG00000136877	9	130556876	130576606	protein_coding
-1.3677	2.01127	-3.43772	0.00112087	0.0159057	-0.929047	MICA	ENSG00000204520	6	31371356	31383092	protein_coding
0.293622	7.28611	3.76225	0.000408534	0.00773981	-0.930076	BTBD10	ENSG00000148925	11	13409548	13484844	protein_coding
-0.49096	5.52644	-3.65778	0.000568208	0.00970293	-0.933832	ATP2B4	ENSG00000058668	1	203595689	203713209	protein_coding
0.396923	6.27547	3.71365	0.000476569	0.00855899	-0.935528	FAM110B	ENSG00000169122	8	58907068	59116838	protein_coding
-0.280189	6.24608	-3.70471	0.000490217	0.00876818	-0.937475	EIF2B3	ENSG00000070785	1	45316450	45452282	protein_coding
0.937275	1.11749	3.41906	0.00118612	0.0165122	-0.938277	SHANK3	ENSG00000251322	22	51112843	51171726	protein_coding
-0.66283	2.76116	-3.46398	0.00103477	0.0150168	-0.943006	TBC1D2	ENSG00000095383	9	100961311	101017915	protein_coding
0.873587	1.68387	3.44064	0.00111097	0.0158112	-0.949466	RP11-119F7.5	ENSG00000260400	10	70458257	70460551	sense_overlapping
-1.09093	3.48633	-3.54449	0.000808317	0.0124628	-0.953299	GBP2	ENSG00000162645	1	89571815	89616139	protein_coding
-0.556439	3.12673	-3.4876	0.000962729	0.0142172	-0.956785	ZNF547	ENSG00000152433	19	57874845	57890933	protein_coding
0.271593	7.44829	3.75671	0.000415797	0.00778196	-0.968371	RQCD1	ENSG00000144580	2	219433303	219461803	protein_coding
-1.01471	3.23294	-3.48845	0.000960223	0.014203	-0.970644	TGFB1I1	ENSG00000140682	16	31482906	31489281	protein_coding
-1.01096	5.3364	-3.63597	0.000608364	0.0101093	-0.974336	IFI6	ENSG00000126709	1	27992572	27998729	protein_coding
-1.49849	0.147784	-3.40192	0.00124924	0.0171691	-0.974883	KRT7	ENSG00000135480	12	52626304	52645970	protein_coding
-0.558811	5.17717	-3.61934	0.000640791	0.0105407	-0.996732	TEX2	ENSG00000136478	17	62224587	62340661	protein_coding
0.261547	6.06172	3.67754	0.000534019	0.00926201	-0.996806	PHC3	ENSG00000173889	3	169804520	169899537	protein_coding
-0.43371	7.44287	-3.74314	0.000434101	0.00798192	-1.0029	KLF7	ENSG00000118263	2	207938861	208031991	protein_coding
0.381972	5.58147	3.63658	0.000607199	0.0101014	-1.00597	RP5-874C20.3	ENSG00000197062	6	28234788	28245974	pseudogene
-0.458081	6.86133	-3.69453	0.000506204	0.00897045	-1.00771	PPP2CA	ENSG00000113575	5	133530025	133561833	protein_coding
-0.917868	6.38857	-3.66573	0.00055421	0.00953333	-1.00809	CNN2	ENSG00000064666	19	1026298	1039068	protein_coding
0.695391	2.61711	3.43981	0.00111377	0.0158203	-1.0181	NAALAD2	ENSG00000077616	11	89864683	89926062	protein_coding
0.281383	8.55228	3.77349	0.000394184	0.00760034	-1.02325	PPP1CB	ENSG00000213639	2	28974506	29025806	protein_coding
-1.07076	2.28619	-3.39753	0.00126592	0.017295	-1.02407	ADA	ENSG00000196839	20	43248163	43280874	protein_coding
-0.699095	5.85072	-3.64975	0.000582678	0.00983848	-1.0245	FSCN1	ENSG00000075618	7	5632439	5646286	protein_coding
0.339548	6.40076	3.69603	0.000503829	0.00893915	-1.02541	ISYNA1	ENSG00000105655	19	18545198	18549111	protein_coding
0.399179	5.50739	3.62487	0.000629835	0.0104189	-1.02561	DCLRE1C	ENSG00000152457	10	14939358	14996431	protein_coding
-0.968304	5.24975	-3.61631	0.000646881	0.0106052	-1.02669	P4HA1	ENSG00000122884	10	74766975	74856732	protein_coding
0.556668	5.93943	3.65611	0.000571185	0.00972273	-1.02705	KIF22	ENSG00000079616	16	29802040	29816706	protein_coding
1.05216	1.54101	3.39148	0.00128921	0.0175154	-1.02796	NUP62CL	ENSG00000198088	X	106366657	106449670	protein_coding
0.341506	6.31151	3.67891	0.000531733	0.00924422	-1.02948	LPHN2	ENSG00000117114	1	81771845	82458120	protein_coding
-0.794287	1.57154	-3.40609	0.0012336	0.0170279	-1.0343	FBXO32	ENSG00000156804	8	124510129	124553446	protein_coding
-0.343782	8.44367	-3.77705	0.000389733	0.00757971	-1.03516	LSS	ENSG00000160285	21	47608055	47648738	protein_coding
-0.612144	4.04739	-3.51568	0.0008833	0.0133615	-1.03536	SCARB1	ENSG00000073060	12	125261402	125367214	protein_coding
-0.213621	8.07998	-3.75941	0.000412245	0.00775495	-1.03603	TPM3	ENSG00000143549	1	154127784	154167124	protein_coding
-0.686509	4.31307	-3.55072	0.000792915	0.0122726	-1.04087	RGS10	ENSG00000148908	10	121259340	121302220	protein_coding
0.607559	3.36222	3.48208	0.000979138	0.0143957	-1.04362	LZTS3	ENSG00000088899	20	3143263	3154192	protein_coding
-0.964819	2.14625	-3.39526	0.00127462	0.0173654	-1.04986	DTX3L	ENSG00000163840	3	122283085	122294050	protein_coding
-1.09354	2.17025	-3.39916	0.00125969	0.017242	-1.0559	ADAMTS12	ENSG00000151388	5	33523640	33892297	protein_coding
0.820021	4.09006	3.51072	0.00089687	0.0134972	-1.05623	ADAM29	ENSG00000168594	4	175750819	175899331	protein_coding
0.482168	4.0409	3.51622	0.000881846	0.0133533	-1.05705	DOK6	ENSG00000206052	18	67068291	67516323	protein_coding
0.560622	3.61795	3.47965	0.000986437	0.0144885	-1.05836	TMEM108	ENSG00000144868	3	132757235	133116636	protein_coding
-1.23584	3.32991	-3.43712	0.00112291	0.0159192	-1.07739	LAYN	ENSG00000204381	11	111411005	111432264	protein_coding
0.363433	6.5794	3.6907	0.00051235	0.00904035	-1.07898	TRIB2	ENSG00000071575	2	12857015	12882860	protein_coding
-0.609609	5.24503	-3.5909	0.000700102	0.0112392	-1.08202	PLIN3	ENSG00000105355	19	4838353	4867780	protein_coding
-0.647431	4.03212	-3.51859	0.000875436	0.0132699	-1.08204	LRP10	ENSG00000197324	14	23340822	23350789	protein_coding
0.303851	6.07548	3.65336	0.000576125	0.00978412	-1.08398	NF1	ENSG00000196712	17	29421945	29709134	protein_coding
0.749785	2.98543	3.42319	0.00117137	0.0163536	-1.08458	RP11-219G17.4	ENSG00000204277	17	76257430	76274573	lincRNA
-0.35561	5.51484	-3.59724	0.000686451	0.0110806	-1.08525	ACADVL	ENSG00000072778	17	7120444	7128592	protein_coding
-0.380878	4.98446	-3.56412	0.000760732	0.0119	-1.08716	NCLN	ENSG00000125912	19	3185561	3209573	protein_coding
1.11531	2.01029	3.3679	0.00138404	0.0185631	-1.0887	HS3ST4	ENSG00000182601	16	25703347	26149009	protein_coding
-0.7988	4.08298	-3.50906	0.000901437	0.0135382	-1.09574	ARPC1B	ENSG00000130429	7	98971872	98992424	protein_coding
0.62737	3.1287	3.43446	0.00113203	0.0159867	-1.09816	RAI2	ENSG00000131831	X	17818169	17879457	protein_coding
-0.5383	4.18872	-3.50705	0.000907013	0.013608	-1.09839	NME4	ENSG00000103202	16	446725	460367	protein_coding
-0.985337	4.0563	-3.4633	0.00103691	0.0150194	-1.1018	DAPK3	ENSG00000167657	19	3958451	3971121	protein_coding
-0.541735	3.98863	-3.48747	0.000963124	0.0142172	-1.10584	PCYT2	ENSG00000185813	17	79858841	79869340	protein_coding
-0.381389	5.12065	-3.5679	0.000751872	0.0117992	-1.1101	DVL3	ENSG00000161202	3	183873176	183891398	protein_coding
0.618337	3.67644	3.45834	0.0010527	0.0151583	-1.11039	ITGB3BP	ENSG00000142856	1	63906441	64059392	protein_coding
0.276026	7.78731	3.72115	0.000465406	0.00842035	-1.11827	KMT2E	ENSG00000005483	7	104654626	104754808	protein_coding
0.643538	2.78014	3.41601	0.00119714	0.016587	-1.11852	PURG	ENSG00000172733	8	30853321	30891231	protein_coding
-0.902757	2.03733	-3.37579	0.0013516	0.018228	-1.11867	IL17RA	ENSG00000177663	22	17565844	17596583	protein_coding
0.253032	7.90513	3.72601	0.000458305	0.00831327	-1.11957	TSPYL1	ENSG00000189241	6	116597741	116601066	protein_coding
0.617825	3.04424	3.43038	0.00114613	0.0161163	-1.11974	TRIM71	ENSG00000206557	3	32859510	32939318	protein_coding
0.562947	4.87993	3.55334	0.000786508	0.0122085	-1.12017	UBE2QL1	ENSG00000215218	5	6448736	6495022	protein_coding
-0.618263	4.81301	-3.55545	0.000781405	0.0121457	-1.12232	LY6E	ENSG00000160932	8	144099399	144105249	protein_coding
0.461633	5.31337	3.58075	0.000722515	0.0114721	-1.12818	PCDH7	ENSG00000169851	4	30722037	31148422	protein_coding
-1.18609	0.695765	-3.34404	0.00148674	0.0195825	-1.1285	ALX1	ENSG00000180318	12	85673885	85695562	protein_coding
-1.18273	3.02996	-3.4437	0.0011007	0.0156801	-1.12983	ENO3	ENSG00000108515	17	4851387	4860426	protein_coding
-0.448452	5.02629	-3.55871	0.000773567	0.0120622	-1.13047	C12orf5	ENSG00000078237	12	4430371	4462338	protein_coding
0.36155	5.28533	3.57665	0.000731774	0.0115455	-1.13485	OARD1	ENSG00000124596	6	41001366	41065526	protein_coding
0.815523	2.18318	3.38278	0.00132349	0.0179148	-1.13631	GCK	ENSG00000106633	7	44183872	44237769	protein_coding
-0.656004	3.19211	-3.42197	0.00117571	0.0163984	-1.13991	MYLK	ENSG00000065534	3	123328896	123603178	protein_coding
-0.617407	6.56741	-3.64737	0.000587047	0.00986683	-1.14354	FLNA	ENSG00000196924	X	153576892	153603006	protein_coding
-0.40166	5.35789	-3.59359	0.000694272	0.0111823	-1.14487	PACSIN2	ENSG00000100266	22	43231418	43411151	protein_coding
-1.03011	1.381	-3.3554	0.001437	0.0190642	-1.1458	SPATA18	ENSG00000163071	4	52917497	52963458	protein_coding
0.922458	1.44602	3.36153	0.00141081	0.018836	-1.15084	PPAP2C	ENSG00000141934	19	281040	291393	protein_coding
0.439942	6.56515	3.64812	0.000585661	0.00985482	-1.15564	SRGAP3	ENSG00000196220	3	9022275	9404737	protein_coding
-1.20832	2.33789	-3.35675	0.00143116	0.0190212	-1.15625	ISG15	ENSG00000187608	1	948803	949920	protein_coding
-0.607068	4.64707	-3.59217	0.000697361	0.0112197	-1.15632	SLC7A8	ENSG00000092068	14	23594504	23652883	protein_coding
-1.35324	7.63844	-3.68608	0.000519867	0.00912442	-1.15829	COL1A2	ENSG00000164692	7	94023873	94060544	protein_coding
0.878641	2.49291	3.386	0.00131071	0.017791	-1.15969	RP5-1158E12.3	ENSG00000231566	X	45707328	45710920	lincRNA
-1.20544	1.38238	-3.34951	0.00146258	0.0193163	-1.16366	RBM24	ENSG00000112183	6	17281577	17294106	protein_coding
0.395724	5.35819	3.58892	0.000704425	0.0112716	-1.16432	BAI3	ENSG00000135298	6	69345259	70099403	protein_coding
-0.411637	5.45875	-3.57571	0.000733906	0.0115543	-1.16647	FASTK	ENSG00000164896	7	150773711	150777953	protein_coding
-0.639406	3.22367	-3.41679	0.00119431	0.0165635	-1.16981	SLC44A3	ENSG00000143036	1	95285898	95360802	protein_coding
0.837004	2.62638	3.39538	0.00127416	0.0173654	-1.17297	AC079154.1	ENSG00000228400	2	124774435	124782750	antisense
-0.82802	2.35922	-3.37141	0.00136953	0.0184021	-1.18009	ITPR2	ENSG00000123104	12	26490342	26986131	protein_coding
-0.471925	6.2057	-3.61156	0.000656519	0.0107035	-1.18341	MYD88	ENSG00000172936	3	38179969	38184513	protein_coding
-1.319	0.843755	-3.32068	0.00159418	0.0206273	-1.18372	SAMSN1	ENSG00000155307	21	15857549	15955723	protein_coding
-0.498611	5.7152	-3.5835	0.000716391	0.0114307	-1.19024	BIN1	ENSG00000136717	2	127805603	127864931	protein_coding
0.895213	1.10722	3.31898	0.00160229	0.0206767	-1.19073	RP11-531A24.5	ENSG00000253636	8	73964413	73975296	antisense
0.548967	3.76076	3.46237	0.00103986	0.0150381	-1.195	CHRM3	ENSG00000133019	1	239549865	240078750	protein_coding
-1.03399	2.05412	-3.36075	0.0014141	0.0188629	-1.20127	GPNMB	ENSG00000136235	7	23275586	23314727	protein_coding
-1.18182	1.42441	-3.32387	0.00157908	0.0205122	-1.20582	RAC3	ENSG00000169750	17	79989500	79992080	protein_coding
0.302902	6.36872	3.62011	0.000639258	0.0105273	-1.20647	TTC19	ENSG00000011295	17	15902694	15948329	protein_coding
-0.828982	4.15767	-3.48425	0.000972653	0.0143291	-1.21165	ICAM1	ENSG00000090339	19	10381511	10397291	protein_coding
0.477152	5.87005	3.60588	0.00066825	0.0108585	-1.21406	KIAA1244	ENSG00000112379	6	138483058	138665800	protein_coding
-0.266354	6.22258	-3.60529	0.000669471	0.0108663	-1.21462	CDK16	ENSG00000102225	X	47077259	47089396	protein_coding
-0.455361	4.50139	-3.49733	0.000934463	0.0139202	-1.21725	ZNFX1	ENSG00000124201	20	47854483	47894963	protein_coding
-0.733513	3.82824	-3.43022	0.00114669	0.0161163	-1.21732	PCDH15	ENSG00000150275	10	55562531	57387702	protein_coding
0.818225	5.52484	3.56442	0.00076003	0.0119	-1.22521	MEIS1	ENSG00000143995	2	66660584	66801001	protein_coding
-0.33842	6.41847	-3.61502	0.000649483	0.010636	-1.22546	SEC61G	ENSG00000132432	7	54819943	54827667	protein_coding
-1.27508	0.176409	-3.31265	0.00163278	0.0209055	-1.2307	RAPSN	ENSG00000165917	11	47459308	47470730	protein_coding
-1.54793	-0.269284	-3.30407	0.00167498	0.0212972	-1.23133	ASB5	ENSG00000164122	4	177134824	177198722	protein_coding
-0.337239	5.72736	-3.57745	0.000729946	0.0115291	-1.23599	NADSYN1	ENSG00000172890	11	71164155	71235153	protein_coding
-0.527843	3.63096	-3.41685	0.00119409	0.0165635	-1.23817	ILK	ENSG00000166333	11	6624961	6632102	protein_coding
-0.442171	6.18464	-3.60189	0.000676595	0.0109456	-1.24511	TRIM9	ENSG00000100505	14	51441980	51562779	protein_coding
-0.714272	3.9577	-3.44004	0.00111299	0.0158203	-1.24566	S100A13	ENSG00000189171	1	153591263	153606568	protein_coding
-0.559431	4.89677	-3.49983	0.000927347	0.0138564	-1.25119	TSKU	ENSG00000182704	11	76493295	76509198	protein_coding
-1.05931	1.33064	-3.3036	0.00167732	0.0213064	-1.25267	MLIP	ENSG00000146147	6	53794780	54131078	protein_coding
-1.15961	1.19459	-3.2996	0.00169738	0.0214862	-1.25394	CFH	ENSG00000000971	1	196621008	196716634	protein_coding
-0.712155	2.88355	-3.37379	0.00135976	0.0182876	-1.25727	RUNX1	ENSG00000159216	21	36160098	37376965	protein_coding
-1.18198	2.48301	-3.36305	0.00140439	0.0187674	-1.25744	MX1	ENSG00000157601	21	42792231	42831141	protein_coding
-1.0531	1.80472	-3.31625	0.00161537	0.0207552	-1.26012	ACTN2	ENSG00000077522	1	236849754	236927931	protein_coding
0.757122	1.83997	3.3187	0.00160363	0.0206767	-1.26148	IMPG2	ENSG00000081148	3	100941390	101039404	protein_coding
0.620804	3.46158	3.3998	0.00125728	0.0172251	-1.28185	BTBD11	ENSG00000151136	12	107712190	108053419	protein_coding
0.451561	5.608	3.56116	0.000767737	0.0119968	-1.28725	CDH4	ENSG00000179242	20	59827482	60515673	protein_coding
-0.370622	6.52936	-3.59128	0.000699291	0.0112384	-1.30915	TXNDC17	ENSG00000129235	17	6544078	6547861	protein_coding
0.255703	6.42257	3.58936	0.000703476	0.0112716	-1.3264	HKR1	ENSG00000181666	19	37803739	37860267	protein_coding
0.383696	5.46958	3.53853	0.000823315	0.0126101	-1.32753	TRIM67	ENSG00000119283	1	231297858	231357302	protein_coding
0.279669	7.98176	3.6606	0.000563208	0.00965415	-1.32945	PTPRS	ENSG00000105426	19	5158506	5340814	protein_coding
-0.712727	2.36857	-3.29936	0.00169863	0.0214862	-1.34035	TIPARP	ENSG00000163659	3	156391024	156424559	protein_coding
-0.468311	3.83682	-3.40075	0.00125365	0.0172075	-1.35503	YIPF2	ENSG00000130733	19	11033444	11039357	protein_coding
0.291343	5.58151	3.52776	0.000851094	0.0129599	-1.35597	FIP1L1	ENSG00000145216	4	54243810	55161439	protein_coding
-0.483229	3.92248	-3.40025	0.00125556	0.0172177	-1.35913	ADPRM	ENSG00000170222	17	10600911	10614550	protein_coding
0.325023	5.62842	3.52209	0.00086606	0.0131414	-1.36617	URGCP	ENSG00000106608	7	43915493	43966010	protein_coding
-0.458768	4.70545	-3.4532	0.00106934	0.0152928	-1.36663	HBP1	ENSG00000105856	7	106809406	106842974	protein_coding
-0.997777	4.52638	-3.41851	0.00118811	0.0165244	-1.36874	ID1	ENSG00000125968	20	30193086	30194318	protein_coding
-0.301157	6.59608	-3.58044	0.000723209	0.0114721	-1.36894	RPL36AL	ENSG00000165502	14	50085237	50087403	protein_coding
-0.783747	2.42612	-3.31111	0.00164029	0.0209651	-1.37775	ITPR1	ENSG00000150995	3	4535032	4889524	protein_coding
-0.32517	6.16415	-3.55259	0.000788331	0.0122145	-1.37856	CCSER2	ENSG00000107771	10	86088342	86278273	protein_coding
-0.26858	8.39425	-3.65906	0.000565928	0.00967816	-1.38248	SCD	ENSG00000099194	10	102106881	102124591	protein_coding
1.48382	1.20823	3.27214	0.00184138	0.0228777	-1.38459	NMU	ENSG00000109255	4	56461396	56502865	protein_coding
0.465094	8.16585	3.64998	0.000582274	0.00983848	-1.39139	SNCG	ENSG00000173267	10	88718375	88723017	protein_coding
-0.833115	2.21671	-3.27172	0.00184368	0.0228869	-1.3937	AGPAT2	ENSG00000169692	9	139567595	139581875	protein_coding
-0.692736	2.85368	-3.31419	0.00162533	0.0208465	-1.40017	PHLDB2	ENSG00000144824	3	111451344	111695364	protein_coding
0.564842	3.66128	3.38504	0.00131451	0.017826	-1.40268	BDNF	ENSG00000176697	11	27676440	27743605	protein_coding
-0.664626	3.56048	-3.35689	0.00143056	0.0190212	-1.40278	C1orf85	ENSG00000198715	1	156259880	156265463	protein_coding
-0.800456	2.21059	-3.28331	0.00178149	0.0223249	-1.40634	FOXO1	ENSG00000150907	13	41129804	41240734	protein_coding
0.823098	2.47698	3.28492	0.00177302	0.0222735	-1.40727	TBC1D31	ENSG00000156787	8	124054208	124164393	protein_coding
-0.605238	3.59995	-3.37511	0.00135439	0.0182488	-1.40808	POLH	ENSG00000170734	6	43543887	43586701	protein_coding
0.220989	7.50196	3.61045	0.000658807	0.0107288	-1.41031	RBM39	ENSG00000131051	20	34291531	34330234	protein_coding
-0.362127	5.99759	-3.52762	0.00085145	0.0129599	-1.41128	TP53INP2	ENSG00000078804	20	33292094	33301243	protein_coding
-0.281689	7.4092	-3.61394	0.000651677	0.0106482	-1.41227	TCEB2	ENSG00000103363	16	2821415	2827298	protein_coding
0.697771	2.68575	3.28327	0.00178167	0.0223249	-1.42827	RP11-480I12.5	ENSG00000214796	1	202820956	202830748	pseudogene
-0.763825	7.06953	-3.57596	0.000733336	0.0115543	-1.44158	S100A10	ENSG00000197747	1	151955391	151966866	protein_coding
-0.351915	5.36208	-3.46704	0.00102516	0.0149228	-1.44779	PPP6R2	ENSG00000100239	22	50781733	50883514	protein_coding
-0.45014	4.45494	-3.39433	0.0012782	0.017398	-1.45475	ARPC5L	ENSG00000136950	9	127624409	127640003	protein_coding
-0.548263	3.3911	-3.31674	0.00161299	0.0207427	-1.45501	SURF1	ENSG00000148290	9	136218610	136223552	protein_coding
-0.740444	3.22879	-3.33394	0.0015323	0.0200925	-1.45644	OSBPL3	ENSG00000070882	7	24836158	25021253	protein_coding
0.27343	6.08305	3.51383	0.000888347	0.0134107	-1.45787	ACADM	ENSG00000117054	1	76190036	76253260	protein_coding
0.489941	4.56636	3.42747	0.00115628	0.0161954	-1.46059	LHX4	ENSG00000121454	1	180199421	180249380	protein_coding
-0.626356	3.4312	-3.31683	0.00161256	0.0207427	-1.46209	TMSB4XP4	ENSG00000223551	9	131104432	131105049	pseudogene
-0.813138	1.88422	-3.23305	0.00206633	0.0249684	-1.4653	PPP1R14B	ENSG00000173457	11	64011956	64014413	protein_coding
-0.652971	2.49607	-3.25285	0.00194933	0.0239552	-1.4719	DUSP23	ENSG00000158716	1	159750722	159752333	protein_coding
-1.1373	6.70684	-3.53708	0.000826994	0.0126533	-1.47871	FSTL1	ENSG00000163430	3	120111140	120170100	protein_coding
0.305213	5.29759	3.46716	0.00102477	0.0149228	-1.48256	COX10	ENSG00000006695	17	13972813	14111994	protein_coding
-0.709065	3.52345	-3.31433	0.00162465	0.0208465	-1.4828	HIST1H2BK	ENSG00000197903	6	27106073	27114619	protein_coding
0.56573	3.78738	3.35702	0.00143002	0.0190212	-1.48408	PTPN3	ENSG00000070159	9	112137746	112260590	protein_coding
-0.479786	4.64166	-3.3919	0.00128761	0.0175098	-1.48998	SNAP29	ENSG00000099940	22	21213271	21245506	protein_coding
-1.23721	1.54691	-3.22434	0.00211986	0.0252557	-1.49054	PARP14	ENSG00000173193	3	122399465	122449687	protein_coding
-0.422454	4.20478	-3.37592	0.00135109	0.018228	-1.49274	ZFAND2B	ENSG00000158552	2	220059959	220074373	protein_coding
0.793799	1.08375	3.22615	0.0021086	0.0251745	-1.49403	ESAM	ENSG00000149564	11	124622026	124632186	protein_coding
-1.45908	0.448406	-3.1939	0.00231732	0.0268154	-1.49573	RP11-53B2.2	ENSG00000267702	18	13486461	13490675	sense_intronic
-0.518977	3.40638	-3.30335	0.0016786	0.0213064	-1.49855	PRICKLE1	ENSG00000139174	12	42852140	42984157	protein_coding
-0.219156	7.50363	-3.58099	0.000721989	0.0114721	-1.50246	KARS	ENSG00000065427	16	75661622	75682541	protein_coding
-0.948524	0.920495	-3.20417	0.00224884	0.0262717	-1.50304	DPP4	ENSG00000197635	2	162848751	162931052	protein_coding
-0.913541	1.66975	-3.22099	0.00214077	0.0253876	-1.50455	AC007362.1	ENSG00000180672	2	206642540	206644433	pseudogene
-0.345955	5.12649	-3.43242	0.00113906	0.0160706	-1.50605	ITPK1	ENSG00000100605	14	93403259	93582665	protein_coding
-0.793829	7.17952	-3.53962	0.000820529	0.0125896	-1.5066	PRPH	ENSG00000135406	12	49687035	49692465	protein_coding
-1.11824	1.49881	-3.19508	0.00230935	0.0267444	-1.51308	OLFML2A	ENSG00000185585	9	127539437	127577164	protein_coding
0.329572	5.59938	3.45779	0.00105447	0.0151689	-1.52214	FUT8	ENSG00000033170	14	65877310	66210839	protein_coding
0.578215	3.54773	3.31357	0.0016283	0.0208665	-1.52512	CD83	ENSG00000112149	6	14117872	14137149	protein_coding
0.441877	4.74122	3.4027	0.00124631	0.0171548	-1.52929	ARHGAP5	ENSG00000100852	14	32545320	32628934	protein_coding
0.345306	8.02817	3.58901	0.000704227	0.0112716	-1.53051	ONECUT2	ENSG00000119547	18	55102917	55158529	protein_coding
-0.504978	4.1362	-3.34784	0.00146988	0.0193778	-1.53085	C9orf89	ENSG00000165233	9	95858500	95875565	protein_coding
1.5382	2.20879	3.2276	0.00209964	0.0251361	-1.533	MBOAT1	ENSG00000172197	6	20100935	20212670	protein_coding
-0.853491	1.15575	-3.18931	0.0023486	0.0270148	-1.53905	LPCAT2	ENSG00000087253	16	55542910	55620582	protein_coding
1.18376	0.808586	3.17874	0.00242201	0.0276562	-1.54131	TUBBP5	ENSG00000159247	9	141044565	141071821	pseudogene
0.337157	5.30639	3.44678	0.00109044	0.015549	-1.54231	SH3PXD2A	ENSG00000107957	10	105348285	105615301	protein_coding
0.28706	6.91471	3.54294	0.000812175	0.0124917	-1.54956	RGMB	ENSG00000174136	5	98104354	98134347	protein_coding
0.79745	2.65839	3.2428	0.0020079	0.0244903	-1.55086	IL7	ENSG00000104432	8	79587978	79717758	protein_coding
-0.886936	4.69826	-3.39777	0.00126499	0.017295	-1.55092	TUBA4A	ENSG00000127824	2	220114433	220142892	protein_coding
0.401678	5.3369	3.43475	0.00113103	0.0159867	-1.559	NUDT15	ENSG00000136159	13	48611703	48621358	protein_coding
-0.452584	4.68136	-3.36591	0.00139235	0.0186575	-1.55988	NSUN2	ENSG00000037474	5	6599352	6633404	protein_coding
0.302351	5.73617	3.46624	0.00102766	0.0149443	-1.56073	PDS5B	ENSG00000083642	13	33160564	33352157	protein_coding
-0.660354	5.12716	-3.42734	0.00115673	0.0161954	-1.56219	MAPRE3	ENSG00000084764	2	27193480	27250064	protein_coding
-0.710362	2.97324	-3.2396	0.00202691	0.0246608	-1.56438	OXLD1	ENSG00000204237	17	79632066	79633665	protein_coding
0.353151	6.50621	3.51002	0.000898778	0.0135121	-1.5644	ASXL3	ENSG00000141431	18	31158579	31331156	protein_coding
0.556668	5.8501	3.49291	0.000947203	0.0140814	-1.56722	SLC16A14	ENSG00000163053	2	230899698	230933715	protein_coding
-0.834395	2.56846	-3.23798	0.0020366	0.0247346	-1.56797	TPD52L1	ENSG00000111907	6	125440195	125585553	protein_coding
-0.945989	2.85408	-3.23245	0.00206994	0.0249684	-1.56914	TP53I13	ENSG00000167543	17	27893070	27900175	protein_coding
0.335599	6.48476	3.51089	0.000896398	0.0134972	-1.57731	CELSR2	ENSG00000143126	1	109792641	109818372	protein_coding
0.42813	3.95873	3.33828	0.00151254	0.0198867	-1.57763	ZNF844	ENSG00000223547	19	12175514	12192380	protein_coding
-1.04699	1.87547	-3.20563	0.00223925	0.0262174	-1.58276	RELL1	ENSG00000181826	4	37592422	37687998	protein_coding
-0.49346	4.07523	-3.31815	0.00160623	0.020692	-1.58387	GNAI2	ENSG00000114353	3	50263724	50296787	protein_coding
1.00684	1.20363	3.16456	0.00252402	0.0285104	-1.58411	RP11-401P9.4	ENSG00000261685	16	50679720	50683160	lincRNA
-0.440463	3.94283	-3.32418	0.00157763	0.0205122	-1.58797	ARID5A	ENSG00000196843	2	97202480	97218375	protein_coding
-1.53235	3.61156	-3.30695	0.00166073	0.0211711	-1.59926	RP11-553A10.1	ENSG00000206532	3	110607231	110612323	protein_coding
-0.334688	5.93718	-3.46368	0.00103571	0.0150168	-1.60009	SCYL1	ENSG00000142186	11	65292548	65306175	protein_coding
0.541725	4.10397	3.32794	0.00156004	0.020347	-1.60423	CSMD1	ENSG00000183117	8	2792875	4852494	protein_coding
-1.41945	0.239895	-3.14931	0.00263815	0.0294369	-1.60485	TDRG1	ENSG00000204091	6	40302693	40347624	antisense
-0.298285	5.90267	-3.45392	0.00106698	0.0152889	-1.61847	CAMK2D	ENSG00000145349	4	114372188	114683083	protein_coding
0.454795	5.09374	3.41456	0.00120241	0.0166286	-1.62197	KCTD16	ENSG00000183775	5	143550396	143865249	protein_coding
0.723691	2.70183	3.22776	0.00209866	0.0251361	-1.62446	FPGT	ENSG00000254685	1	74663896	74699770	protein_coding
-0.869207	1.8735	-3.17076	0.00247893	0.0281128	-1.62752	FAM129B	ENSG00000136830	9	130267618	130341268	protein_coding
-0.807805	6.50554	-3.48943	0.000957371	0.0141751	-1.62879	ITGB1	ENSG00000150093	10	33189247	33294720	protein_coding
-0.513176	4.48173	-3.36557	0.00139377	0.0186595	-1.63301	NCR3LG1	ENSG00000188211	11	17373273	17398888	protein_coding
-1.23977	2.74122	-3.32363	0.00158021	0.0205122	-1.63362	CYTL1	ENSG00000170891	4	5016313	5021199	protein_coding
-0.44636	5.55668	-3.42765	0.00115564	0.0161954	-1.63426	LMNA	ENSG00000160789	1	156052364	156109880	protein_coding
0.329437	6.32204	3.48305	0.00097622	0.0143672	-1.63597	CSRNP3	ENSG00000178662	2	166326157	166545917	protein_coding
-1.16427	2.52474	-3.21644	0.00216948	0.0255685	-1.64444	FAS	ENSG00000026103	10	90750414	90775542	protein_coding
0.63163	7.15876	3.50513	0.000912395	0.0136747	-1.64841	HMGN2	ENSG00000198830	1	26798941	26802463	protein_coding
-0.303589	7.45822	-3.53344	0.000836319	0.0127693	-1.64988	BCAP31	ENSG00000185825	X	152965947	152990152	protein_coding
0.675184	4.40143	3.32855	0.00155716	0.0203276	-1.65332	GRIN2A	ENSG00000183454	16	9852376	10276611	protein_coding
0.291245	5.78045	3.42059	0.00118066	0.0164519	-1.66349	ELMSAN1	ENSG00000156030	14	74181825	74256988	protein_coding
-0.409518	6.26087	-3.45092	0.00107676	0.015369	-1.667	VCL	ENSG00000035403	10	75757872	75879918	protein_coding
-0.84877	6.25179	-3.46424	0.00103397	0.0150168	-1.66802	GSN	ENSG00000148180	9	123970072	124095121	protein_coding
0.355832	4.70652	3.35334	0.00144586	0.0191471	-1.66917	RHOBTB2	ENSG00000008853	8	22844930	22877712	protein_coding
-1.04824	3.17699	-3.2509	0.00196057	0.024053	-1.66972	DAB2	ENSG00000153071	5	39371780	39462402	protein_coding
-0.448683	4.6006	-3.35917	0.00142081	0.0189351	-1.67328	SLC17A5	ENSG00000119899	6	74303102	74363878	protein_coding
-0.476996	5.89145	-3.4018	0.00124969	0.0171691	-1.67703	DNAJB11	ENSG00000090520	3	186285192	186315061	protein_coding
-0.3447	5.67757	-3.41709	0.00119323	0.0165635	-1.67799	TTYH3	ENSG00000136295	7	2671585	2704436	protein_coding
-0.39768	4.68524	-3.33399	0.00153208	0.0200925	-1.67904	RAB11B	ENSG00000185236	19	8454865	8469318	protein_coding
-0.335117	4.26419	-3.32126	0.00159143	0.0206099	-1.68821	WDTC1	ENSG00000142784	1	27561007	27635110	protein_coding
-0.427121	5.57278	-3.40438	0.00123999	0.017084	-1.69327	CADM3	ENSG00000162706	1	159141399	159173103	protein_coding
0.667495	3.33827	3.21996	0.00214721	0.0253876	-1.6934	RECQL4	ENSG00000160957	8	145736667	145743229	protein_coding
-0.550309	3.15763	-3.20531	0.00224137	0.0262174	-1.70176	GMIP	ENSG00000089639	19	19740285	19754476	protein_coding
0.459903	4.01578	3.29997	0.00169553	0.021484	-1.7028	TNFRSF25	ENSG00000215788	1	6521211	6526255	protein_coding
-0.359952	4.36473	-3.30468	0.00167198	0.0212775	-1.70281	FAR1	ENSG00000197601	11	13690217	13753893	protein_coding
0.413369	4.72022	3.32378	0.00157949	0.0205122	-1.70766	THOC1	ENSG00000079134	18	214520	268050	protein_coding
-0.694651	3.73232	-3.26174	0.00189886	0.0234726	-1.71043	STAT6	ENSG00000166888	12	57489191	57525922	protein_coding
-1.15242	2.31142	-3.14288	0.00268769	0.0298119	-1.71345	APCDD1	ENSG00000154856	18	10454625	10489945	protein_coding
0.343495	5.9182	3.4311	0.00114363	0.0161041	-1.71371	STOX2	ENSG00000173320	4	184774584	184944679	protein_coding
0.49138	3.42401	3.22422	0.00212056	0.0252557	-1.72026	MROH8	ENSG00000101353	20	35729629	35807991	protein_coding
-0.765766	3.56376	-3.23774	0.00203804	0.0247346	-1.72322	KIAA1217	ENSG00000120549	10	23983675	24836772	protein_coding
-0.961365	5.38207	-3.35406	0.00144274	0.0191232	-1.72797	THBS1	ENSG00000137801	15	39873280	39891667	protein_coding
-0.968527	2.79189	-3.17976	0.00241488	0.0276187	-1.72961	PDGFRB	ENSG00000113721	5	149493400	149535435	protein_coding
-0.283759	7.89937	-3.52349	0.000862331	0.0130983	-1.73053	FAU	ENSG00000149806	11	64888100	64889945	protein_coding
0.315098	6.66397	3.45988	0.00104779	0.0151172	-1.73307	ARGLU1	ENSG00000134884	13	107194021	107220512	protein_coding
-0.453366	4.67418	-3.32344	0.00158109	0.0205122	-1.73739	EEF2K	ENSG00000103319	16	22217603	22298554	protein_coding
0.29487	5.95695	3.42582	0.00116209	0.0162549	-1.73793	ZC2HC1A	ENSG00000104427	8	79578282	79632000	protein_coding
1.07966	3.49552	3.23368	0.00206245	0.0249684	-1.74282	RFX4	ENSG00000111783	12	106976685	107156581	protein_coding
1.50635	0.67901	3.09209	0.00311097	0.0331498	-1.74606	NDNF	ENSG00000173376	4	121956768	121994176	protein_coding
1.74418	1.84838	3.15078	0.00262691	0.0293562	-1.74629	PAX3	ENSG00000135903	2	223064607	223163715	protein_coding
0.322569	7.73351	3.49916	0.000929248	0.0138707	-1.75029	RBMX	ENSG00000147274	X	135930163	135962923	protein_coding
-0.641115	3.15016	-3.17948	0.00241685	0.0276187	-1.7556	TAX1BP3	ENSG00000213977	17	3566196	3571976	protein_coding
-0.489565	4.68526	-3.29739	0.00170857	0.0215389	-1.75694	ROGDI	ENSG00000067836	16	4846969	4852951	protein_coding
-0.831302	4.86486	-3.33096	0.00154603	0.0202363	-1.7642	KIAA1199	ENSG00000103888	15	81071684	81244117	protein_coding
-0.291051	6.75683	-3.45269	0.00107099	0.0153015	-1.76822	SCARB2	ENSG00000138760	4	77079890	77135046	protein_coding
0.413868	8.15862	3.50146	0.00092271	0.0138011	-1.77519	HNRNPH1	ENSG00000169045	5	179041179	179061785	protein_coding
0.2926	6.20999	3.42415	0.00116797	0.0163215	-1.78131	PPM1K	ENSG00000163644	4	89178772	89205921	protein_coding
-0.617748	2.81289	-3.16233	0.00254042	0.0286735	-1.78145	EIF5A2	ENSG00000163577	3	170606204	170626482	protein_coding
1.37382	2.62286	3.14682	0.00265718	0.0295593	-1.78782	BMPR1B	ENSG00000138696	4	95679119	96079599	protein_coding
-0.648895	3.91464	-3.2183	0.00215774	0.0254916	-1.79313	PHLDA1	ENSG00000139289	12	76419227	76427712	protein_coding
0.817374	1.21931	3.08402	0.0031837	0.0337532	-1.80783	SLC26A8	ENSG00000112053	6	35911291	35992645	protein_coding
-0.406729	5.12036	-3.33293	0.00153692	0.020135	-1.81168	GPRIN3	ENSG00000185477	4	90157537	90229161	protein_coding
0.276369	7.23457	3.45701	0.001057	0.0151904	-1.81185	PTBP2	ENSG00000117569	1	97187221	97289294	protein_coding
0.540066	3.37504	3.21734	0.00216377	0.0255422	-1.81246	LY6G5C	ENSG00000204428	6	31644461	31651817	protein_coding
-0.602226	3.03881	-3.15856	0.0025683	0.0289214	-1.81723	YWHAZP2	ENSG00000213236	2	127315012	127315739	pseudogene
-1.10646	0.361579	-3.06512	0.0033604	0.0350615	-1.81753	ELTD1	ENSG00000162618	1	79355449	79472403	protein_coding
0.223882	7.58587	3.4716	0.00101098	0.0147898	-1.81934	SRSF5	ENSG00000100650	14	70193617	70238722	protein_coding
-1.04565	3.38714	-3.18253	0.00239547	0.0274385	-1.82179	AHNAK	ENSG00000124942	11	62201016	62323707	protein_coding
0.678839	3.16127	3.18894	0.00235111	0.0270148	-1.8263	KCNH8	ENSG00000183960	3	19189946	19577138	protein_coding
-1.06346	1.0374	-3.06108	0.00339936	0.0353004	-1.83037	AKAP2	ENSG00000241978	9	112542769	112934792	protein_coding
0.793257	1.49268	3.07403	0.003276	0.0343916	-1.83411	C8orf82	ENSG00000213563	8	145751117	145754516	protein_coding
-0.342731	5.44593	-3.32309	0.00158276	0.0205157	-1.84585	CCDC47	ENSG00000108588	17	61822610	61853711	protein_coding
0.258322	5.84172	3.36852	0.0013815	0.018546	-1.84923	YEATS2	ENSG00000163872	3	183415606	183530413	protein_coding
-0.484994	6.32137	-3.38179	0.00132742	0.0179408	-1.85387	ENC1	ENSG00000171617	5	73923234	73937249	protein_coding
0.248408	7.21881	3.45322	0.00106926	0.0152928	-1.85443	DPF2	ENSG00000133884	11	65101225	65120720	protein_coding
-0.951294	2.45451	-3.17269	0.00246505	0.028018	-1.86007	ITIH5	ENSG00000123243	10	7601232	7708961	protein_coding
-0.605858	4.18778	-3.24091	0.00201907	0.0245858	-1.86237	SLC9A9	ENSG00000181804	3	142984064	143567373	protein_coding
-1.00322	1.86085	-3.08536	0.00317153	0.0336485	-1.86359	LINC01057	ENSG00000224081	1	95104017	95285837	lincRNA
0.372402	5.76215	3.34795	0.0014694	0.0193778	-1.86625	HIST2H2BE	ENSG00000184678	1	149856010	149858232	protein_coding
-0.248227	5.93775	-3.45412	0.00106635	0.0152889	-1.86925	RPS4Y1	ENSG00000129824	Y	2709527	2800041	protein_coding
1.11254	4.39156	3.23268	0.00206856	0.0249684	-1.87043	ITGB8	ENSG00000105855	7	20370325	20455377	protein_coding
-0.612115	4.44993	-3.23017	0.00208384	0.0250357	-1.8709	KLF10	ENSG00000155090	8	103661007	103668130	protein_coding
-0.455459	4.63667	-3.26985	0.00185388	0.022994	-1.87331	GRIK2	ENSG00000164418	6	101846664	102517958	protein_coding
-0.541858	4.46764	-3.23721	0.0020412	0.0247525	-1.87691	MANF	ENSG00000145050	3	51422478	51426828	protein_coding
-0.528093	5.47854	-3.34146	0.00149826	0.0197166	-1.8773	ATP5D	ENSG00000099624	19	1241749	1244824	protein_coding
-0.255764	9.27081	-3.51381	0.000888381	0.0134107	-1.88164	RPL19	ENSG00000108298	17	37356536	37360980	protein_coding
-0.2296	7.98559	-3.47052	0.00101433	0.0148239	-1.88706	UBA52	ENSG00000221983	19	18682540	18688360	protein_coding
-0.676864	2.61958	-3.10526	0.0029956	0.0321775	-1.89168	POFUT2	ENSG00000186866	21	46683843	46707813	protein_coding
1.73186	1.13278	3.05286	0.00347983	0.0357936	-1.8919	FAM181A	ENSG00000140067	14	94385240	94395954	protein_coding
-0.760513	2.97051	-3.12414	0.00283715	0.0308824	-1.8928	CMTM7	ENSG00000153551	3	32433163	32524559	protein_coding
0.478409	3.6756	3.20079	0.00227118	0.0264484	-1.89423	ALDH5A1	ENSG00000112294	6	24495080	24537435	protein_coding
0.781813	1.53513	3.05321	0.00347637	0.0357936	-1.8947	AIM2	ENSG00000163568	1	159032274	159116886	protein_coding
-0.529123	4.64226	-3.2449	0.00199553	0.02438	-1.89806	H1F0	ENSG00000189060	22	38201114	38203442	protein_coding
0.469539	4.16054	3.23126	0.00207722	0.0250033	-1.90394	RP3-525N10.2	ENSG00000230910	6	69339854	69344919	antisense
-0.450321	4.83355	-3.26105	0.00190271	0.0234807	-1.90479	TBL2	ENSG00000106638	7	72983262	72993121	protein_coding
0.552067	3.92709	3.2263	0.00210766	0.0251745	-1.91256	TMEM229B	ENSG00000198133	14	67913801	68000456	protein_coding
-0.419582	4.91452	-3.27772	0.00181122	0.0226179	-1.91265	PALLD	ENSG00000129116	4	169418217	169849608	protein_coding
-0.339965	9.09418	-3.49846	0.000931226	0.0138861	-1.91619	ACAT2	ENSG00000120437	6	160181360	160200144	protein_coding
-0.636767	3.27189	-3.15899	0.0025651	0.0289076	-1.91629	DPP7	ENSG00000176978	9	140004994	140009629	protein_coding
0.869536	1.29125	3.05076	0.0035007	0.0358951	-1.91744	FAM83F	ENSG00000133477	22	40390953	40439533	protein_coding
-0.452276	4.31794	-3.22316	0.00212719	0.0252935	-1.92445	GLCE	ENSG00000138604	15	69452923	69564556	protein_coding
-0.431785	5.79946	-3.31915	0.00160148	0.0206767	-1.92548	POLDIP2	ENSG00000004142	17	26673659	26684545	protein_coding
0.189204	8.2841	3.46225	0.00104026	0.0150381	-1.92978	HNRNPH2	ENSG00000126945	X	100663283	100669121	protein_coding
-0.365408	4.80226	-3.25618	0.00193025	0.0237606	-1.93074	SSH1	ENSG00000084112	12	109176466	109251366	protein_coding
0.253406	7.05795	3.41558	0.00119868	0.0165927	-1.93288	IFRD1	ENSG00000006652	7	112063023	112121072	protein_coding
0.23905	6.57675	3.38431	0.00131738	0.0178485	-1.93436	LCOR	ENSG00000196233	10	98592017	98740800	protein_coding
0.387572	4.98774	3.26953	0.00185562	0.0229962	-1.9417	YEATS4	ENSG00000127337	12	69753483	69784576	protein_coding
1.56419	0.936738	3.04182	0.00359085	0.0365385	-1.94274	PAX7	ENSG00000009709	1	18957500	19075360	protein_coding
-0.528739	3.89568	-3.17551	0.00244494	0.0278746	-1.94564	CIB1	ENSG00000185043	15	90773207	90777279	protein_coding
0.35115	5.05712	3.27276	0.001838	0.022855	-1.94694	KCNB1	ENSG00000158445	20	47980414	48099184	protein_coding
0.421164	4.87194	3.25716	0.0019247	0.0237121	-1.9485	ANKS1B	ENSG00000185046	12	99120235	100378432	protein_coding
-1.13287	1.32938	-3.03661	0.00364432	0.0368019	-1.95472	LTBR	ENSG00000111321	12	6484211	6500733	protein_coding
1.04822	0.891698	3.01393	0.00388604	0.0383714	-1.95746	SLC38A3	ENSG00000188338	3	50242679	50258411	processed_transcript
-0.381486	7.33577	-3.42937	0.00114963	0.0161421	-1.95818	TM7SF2	ENSG00000149809	11	64879317	64883856	protein_coding
0.624978	4.36014	3.21095	0.00220467	0.0258793	-1.95834	POLD3	ENSG00000077514	11	74204896	74380162	protein_coding
0.713104	3.01531	3.10369	0.00300911	0.032299	-1.96068	RP11-297M9.2	ENSG00000260432	16	9847272	9851895	lincRNA
-2.12637	3.64184	-3.14751	0.00265188	0.0295228	-1.96214	POSTN	ENSG00000133110	13	38136720	38172981	protein_coding
0.597654	3.54504	3.15661	0.00258292	0.0290416	-1.96239	TMTC1	ENSG00000133687	12	29653773	29937692	protein_coding
-0.484577	4.49154	-3.21196	0.00219817	0.0258237	-1.96495	JTB	ENSG00000143543	1	153946745	153950164	protein_coding
-0.346918	6.45788	-3.36382	0.00140112	0.0187408	-1.96587	CTSA	ENSG00000064601	20	44518783	44527459	protein_coding
-0.833451	1.95218	-3.04288	0.00357999	0.0364533	-1.97452	HOPX	ENSG00000171476	4	57514155	57548065	protein_coding
0.519838	4.43382	3.2201	0.00214636	0.0253876	-1.97521	FRRS1L	ENSG00000260230	9	111892573	111929571	protein_coding
-1.46805	1.00625	-3.00839	0.00394728	0.0387414	-1.97574	DES	ENSG00000175084	2	220283099	220291461	protein_coding
-0.501545	4.73261	-3.22011	0.00214631	0.0253876	-1.97714	RP11-54O7.3	ENSG00000223764	1	852245	856396	lincRNA
-0.563679	3.36369	-3.13626	0.00273962	0.0302244	-1.97833	PCDHA11	ENSG00000249158	5	140248689	140391929	protein_coding
0.58931	4.53055	3.21217	0.00219683	0.0258237	-1.97931	RCC1	ENSG00000180198	1	28832455	28865812	protein_coding
0.438115	4.60334	3.22937	0.00208873	0.0250597	-1.98476	RND2	ENSG00000108830	17	41177258	41184057	protein_coding
0.471577	3.653	3.15328	0.00260792	0.0291957	-1.9855	LINC00617	ENSG00000250366	14	96342729	96391908	lincRNA
0.814191	1.28984	3.01344	0.00389134	0.0383749	-1.99092	GRM1	ENSG00000152822	6	146348782	146758734	protein_coding
0.259335	7.3182	3.40769	0.00122765	0.0169617	-1.99416	SDC3	ENSG00000162512	1	31342314	31381608	protein_coding
-0.760767	3.85001	-3.12647	0.00281812	0.0307945	-1.99455	RRP1	ENSG00000160214	21	45209394	45225174	protein_coding
1.2094	1.64532	3.01285	0.0038979	0.0383749	-1.99519	OIP5	ENSG00000104147	15	41601466	41624819	protein_coding
-1.29541	2.04166	-3.03419	0.00366938	0.0370294	-1.99786	PVRL3-AS1	ENSG00000242242	3	110612555	110790400	antisense
0.348942	5.81819	3.29737	0.00170867	0.0215389	-2.01035	GTF2F2	ENSG00000188342	13	45694650	45858237	protein_coding
-0.702033	1.61422	-3.02207	0.00379755	0.0377517	-2.01129	PLD6	ENSG00000179598	17	17104309	17109629	protein_coding
-1.17115	1.24338	-2.99255	0.00412743	0.0398171	-2.01339	CD248	ENSG00000174807	11	66081958	66084515	protein_coding
-1.20928	0.301585	-2.97152	0.00437858	0.0416107	-2.02193	HOXB7	ENSG00000260027	17	46684594	46710934	protein_coding
-0.579261	4.33462	-3.16555	0.00251672	0.0284498	-2.02482	NHLH2	ENSG00000177551	1	116378998	116386538	protein_coding
-0.855696	2.59843	-3.07546	0.00326268	0.0342932	-2.02734	EPHA2	ENSG00000142627	1	16450832	16482582	protein_coding
0.296689	5.42082	3.28426	0.00177645	0.0222976	-2.02797	CLGN	ENSG00000153132	4	141309609	141349122	protein_coding
-0.411815	4.08533	-3.15631	0.00258515	0.0290443	-2.03009	TM7SF3	ENSG00000064115	12	27126128	27167367	protein_coding
0.896338	2.37821	3.02494	0.00376683	0.037548	-2.03489	GPR64	ENSG00000173698	X	19007427	19140755	protein_coding
-0.493156	3.73008	-3.13384	0.0027588	0.0303675	-2.03573	TFE3	ENSG00000068323	X	48886242	48901012	protein_coding
-1.29444	0.212092	-2.9682	0.00441939	0.041809	-2.03691	CTD-2319I12.1	ENSG00000261040	17	58160927	58169246	processed_transcript
-0.211709	9.2031	-3.45844	0.00105239	0.0151583	-2.03967	PGK1	ENSG00000102144	X	77320685	77384793	protein_coding
0.558123	3.65332	3.11499	0.00291297	0.0314974	-2.03995	ZDHHC14	ENSG00000175048	6	157802165	158099178	protein_coding
-0.549524	5.64547	-3.30577	0.00166658	0.0212272	-2.04142	SLC6A15	ENSG00000072041	12	85253492	85307394	protein_coding
-1.19796	0.511586	-2.99934	0.00404931	0.03927	-2.05003	KLHL41	ENSG00000239474	2	170366212	170382772	protein_coding
-0.46571	4.77225	-3.20306	0.00225616	0.0263153	-2.05358	ADI1	ENSG00000182551	2	3501132	3523507	protein_coding
-0.679735	3.09301	-3.04713	0.00353707	0.0361417	-2.06071	NAB2	ENSG00000166886	12	57482677	57489259	protein_coding
0.408657	5.56729	3.27894	0.00180467	0.0225553	-2.06262	RFX3	ENSG00000080298	9	3218297	3526004	protein_coding
0.463765	4.93333	3.23264	0.00206881	0.0249684	-2.07143	PRKAR2B	ENSG00000005249	7	106685094	106802256	protein_coding
0.831834	4.35032	3.1667	0.00250834	0.0283988	-2.07187	HELLS	ENSG00000119969	10	96305547	96373662	protein_coding
-0.60676	9.71406	-3.46097	0.0010443	0.0150817	-2.07207	ANXA2	ENSG00000182718	15	60639333	60695082	protein_coding
0.296734	5.90158	3.29754	0.00170784	0.0215389	-2.07511	WNK3	ENSG00000196632	X	54219256	54385075	protein_coding
-0.941557	1.48364	-2.9812	0.00426127	0.0407333	-2.07656	ARHGAP15	ENSG00000075884	2	143848931	144525921	protein_coding
0.644886	2.26957	3.00448	0.00399102	0.0390007	-2.07757	ANGPT1	ENSG00000154188	8	108261721	108510283	protein_coding
-0.47779	3.84394	-3.12226	0.00285255	0.0310165	-2.08112	MAPKAPK5	ENSG00000089022	12	112279782	112334343	protein_coding
-0.576861	3.06151	-3.06829	0.00333014	0.0348277	-2.08534	SERPINB1	ENSG00000021355	6	2832566	2842240	protein_coding
-0.423576	5.02749	-3.22573	0.00211121	0.0251852	-2.08676	ETV5	ENSG00000244405	3	185764097	185828107	protein_coding
0.317205	7.63198	3.38168	0.00132786	0.0179408	-2.08728	MARCKS	ENSG00000155130	6	114178541	114184648	protein_coding
-0.529484	3.07954	-3.06028	0.00340711	0.0353004	-2.08772	TRIB1	ENSG00000173334	8	126442563	126450647	protein_coding
-0.29022	5.80791	-3.27895	0.00180462	0.0225553	-2.08773	YKT6	ENSG00000106636	7	44240567	44253893	protein_coding
-0.449262	3.8131	-3.12416	0.00283701	0.0308824	-2.09298	PER1	ENSG00000179094	17	8043790	8059824	protein_coding
0.387465	5.66162	3.27937	0.0018024	0.0225553	-2.09607	COCH	ENSG00000100473	14	31343720	31364271	protein_coding
-0.526495	5.39894	-3.22014	0.0021461	0.0253876	-2.0993	RALY	ENSG00000125970	20	32581452	32696114	protein_coding
-0.762193	2.64576	-3.03341	0.00367753	0.0370353	-2.09972	YPEL2	ENSG00000175155	17	57409050	57479090	protein_coding
-0.558192	3.30321	-3.06774	0.00333536	0.0348325	-2.10352	DDB2	ENSG00000134574	11	47236493	47260767	protein_coding
-0.398287	4.78154	-3.20529	0.0022415	0.0262174	-2.10505	PC	ENSG00000173599	11	66615704	66725847	protein_coding
0.217715	8.41085	3.405	0.00123769	0.0170682	-2.10525	EWSR1	ENSG00000182944	22	29663998	29696515	protein_coding
-0.347315	5.47395	-3.25717	0.00192463	0.0237121	-2.10532	NDUFAF3	ENSG00000178057	3	49057892	49060928	protein_coding
-0.509521	3.99316	-3.11131	0.00294396	0.0317156	-2.10682	PIM1	ENSG00000137193	6	37137979	37143202	protein_coding
-0.652632	2.4608	-3.00914	0.00393886	0.0387277	-2.10786	FAM173A	ENSG00000103254	16	770581	772601	protein_coding
-1.0317	0.446707	-2.94633	0.00469791	0.0436558	-2.10838	COX7A1	ENSG00000161281	19	36641824	36643771	protein_coding
-0.461013	4.98967	-3.19717	0.00229529	0.0266236	-2.10905	SURF6	ENSG00000148296	9	136197552	136203235	protein_coding
-0.402933	3.92686	-3.11628	0.0029021	0.0314262	-2.11022	LRRC58	ENSG00000163428	3	120043356	120068186	protein_coding
-0.93395	3.14148	-3.06343	0.00337664	0.0351636	-2.11657	CYYR1	ENSG00000166265	21	27838528	27945603	protein_coding
0.767253	4.71007	3.23042	0.00208236	0.0250357	-2.11813	NTS	ENSG00000133636	12	86268073	86276770	protein_coding
0.316866	4.60788	3.17953	0.00241651	0.0276187	-2.12351	FGD1	ENSG00000102302	X	54471887	54522599	protein_coding
-0.62068	2.76378	-3.03393	0.00367209	0.0370313	-2.12546	MARK2	ENSG00000072518	11	63606400	63678491	protein_coding
-0.45064	5.13648	-3.19254	0.00232659	0.0269015	-2.12803	SLC39A3	ENSG00000141873	19	2732202	2740150	protein_coding
0.705349	1.66412	2.9683	0.00441825	0.041809	-2.13073	ABCG1	ENSG00000160179	21	43619799	43717354	protein_coding
1.00084	2.16053	3.01967	0.00382341	0.037983	-2.13133	CRB2	ENSG00000148204	9	126118449	126142603	protein_coding
1.26391	0.133478	2.923	0.00501307	0.0454033	-2.13795	ACKR3	ENSG00000144476	2	237476430	237491001	protein_coding
0.284697	5.67991	3.24102	0.00201845	0.0245858	-2.14425	ARV1	ENSG00000173409	1	231114727	231136341	protein_coding
-0.334462	9.56189	-3.43455	0.0011317	0.0159867	-2.15241	ALDOA	ENSG00000149925	16	30064411	30081778	protein_coding
-0.464994	5.22151	-3.20515	0.00224241	0.0262174	-2.15299	DCBLD2	ENSG00000057019	3	98514785	98620533	protein_coding
-0.49119	5.38071	-3.20255	0.00225951	0.0263334	-2.15514	STRADB	ENSG00000082146	2	202252581	202345569	protein_coding
-0.590405	3.41355	-3.05438	0.00346486	0.0357022	-2.15997	TRIM4	ENSG00000146833	7	99474581	99517223	protein_coding
-0.29123	6.21892	-3.28578	0.00176849	0.0222547	-2.16196	CALCOCO1	ENSG00000012822	12	54104903	54121529	protein_coding
-0.48356	4.469	-3.13757	0.0027293	0.0301806	-2.16456	PPP4C	ENSG00000149923	16	30087299	30096698	protein_coding
0.335642	6.49704	3.31152	0.00163826	0.0209575	-2.1669	ASTN1	ENSG00000152092	1	176826438	177134109	protein_coding
-0.43819	4.68865	-3.14284	0.002688	0.0298119	-2.16977	USP48	ENSG00000090686	1	22004791	22110099	protein_coding
-1.26289	-0.405538	-2.92821	0.00494103	0.044975	-2.1718	LINC00948	ENSG00000227877	10	61496753	61513203	lincRNA
-1.2954	0.111153	-2.90743	0.00523406	0.0469147	-2.17339	SERPINA1	ENSG00000197249	14	94843084	94857030	protein_coding
-0.462454	4.74621	-3.15282	0.00261141	0.0292052	-2.17343	FNBP4	ENSG00000109920	11	47738072	47788995	protein_coding
1.06548	1.27758	2.92428	0.0049952	0.0453159	-2.17463	RP11-849I19.1	ENSG00000263146	18	76736555	76739074	lincRNA
-0.450025	6.39476	-3.30732	0.00165891	0.0211663	-2.17663	OPTN	ENSG00000123240	10	13141449	13180291	protein_coding
-0.450932	4.7028	-3.17268	0.00246516	0.028018	-2.18026	DGKA	ENSG00000065357	12	56321103	56347811	protein_coding
0.66793	3.43554	3.03957	0.00361381	0.0366344	-2.18064	MIS18A	ENSG00000159055	21	33640530	33651380	protein_coding
-0.262537	7.70596	-3.34979	0.00146132	0.0193163	-2.18228	POMP	ENSG00000132963	13	29233241	29253062	protein_coding
-0.463322	4.71222	-3.15565	0.00259008	0.0290552	-2.18279	WDPCP	ENSG00000143951	2	63348518	64054977	protein_coding
0.325647	5.16851	3.19829	0.0022878	0.0265577	-2.18327	C15orf41	ENSG00000186073	15	36871812	37102449	protein_coding
-1.3058	-0.338684	-2.90405	0.00528332	0.047212	-2.18479	IL17B	ENSG00000127743	5	148750887	148783765	protein_coding
0.684861	1.80621	2.9674	0.0044293	0.0418218	-2.18711	NR4A3	ENSG00000119508	9	102584137	102629173	protein_coding
0.504447	4.18565	3.12642	0.00281858	0.0307945	-2.18739	MOB3B	ENSG00000120162	9	27325207	27529779	protein_coding
-0.552452	3.22516	-3.02652	0.00375	0.0374821	-2.18959	MAPK7	ENSG00000166484	17	19281034	19286857	protein_coding
0.792444	1.89101	2.94156	0.00476085	0.0439899	-2.19009	RP4-593C16.3	ENSG00000260938	1	178449742	178450341	sense_overlapping
-0.324633	4.66351	-3.14505	0.00267082	0.0296886	-2.19135	FKBP7	ENSG00000079150	2	179328391	179343327	protein_coding
-0.800385	1.70718	-2.94828	0.00467249	0.0435022	-2.19434	DMRTA1	ENSG00000176399	9	22446840	22455739	protein_coding
-1.19379	0.248723	-2.89432	0.00542716	0.0480874	-2.19875	MAP1LC3C	ENSG00000197769	1	242158792	242162375	protein_coding
-0.511009	3.44252	-3.06018	0.00340805	0.0353004	-2.1989	ZNF2	ENSG00000163067	2	95831177	95850065	protein_coding
0.819638	1.43867	2.91307	0.00515299	0.0463492	-2.20082	CTD-2086O20.3	ENSG00000267381	19	37978901	37979554	lincRNA
-1.26325	0.421133	-2.8956	0.00540804	0.0480102	-2.2009	MIR503HG	ENSG00000223749	X	133677367	133680741	lincRNA
0.592152	3.45272	3.04347	0.00357397	0.0364172	-2.20295	THAP10	ENSG00000129028	15	71173681	71185124	protein_coding
-0.423427	8.95498	-3.39708	0.00126765	0.0173026	-2.20317	ACLY	ENSG00000131473	17	40023161	40086795	protein_coding
0.474407	3.54137	3.05089	0.00349937	0.0358951	-2.20412	PAIP2B	ENSG00000124374	2	71409869	71454213	protein_coding
-0.765207	2.95767	-3.00803	0.00395133	0.0387553	-2.21197	MARVELD1	ENSG00000155254	10	99472930	99477907	protein_coding
0.70447	2.02904	2.97767	0.00430362	0.0410846	-2.21203	LHX1	ENSG00000132130	17	35294084	35301917	protein_coding
0.876536	0.418071	2.90017	0.00534021	0.0475614	-2.21264	SLFN11	ENSG00000172716	17	33677324	33700720	protein_coding
-0.286228	5.65356	-3.22211	0.00213375	0.0253305	-2.21296	VIMP	ENSG00000131871	15	101811022	101817705	protein_coding
0.380328	4.25254	3.10812	0.00297105	0.0319371	-2.21434	FAM161A	ENSG00000170264	2	62051989	62081278	protein_coding
0.91295	3.48304	3.02895	0.00372427	0.0373522	-2.21653	FANCD2	ENSG00000144554	3	10068098	10143614	protein_coding
-0.653803	4.3078	-3.11707	0.0028955	0.0314011	-2.2173	LAMC1	ENSG00000135862	1	182992595	183114727	protein_coding
-0.619523	3.36338	-3.031	0.0037027	0.0372632	-2.21747	TNS3	ENSG00000136205	7	47314752	47622156	protein_coding
1.20247	1.32896	2.93129	0.00489888	0.0448085	-2.21798	OPRK1	ENSG00000082556	8	54138284	54164257	protein_coding
-1.30792	-0.402105	-2.88246	0.00560766	0.0492112	-2.21854	RHOD	ENSG00000173156	11	66824289	66839484	protein_coding
-0.550738	3.25442	-3.01563	0.00386735	0.0383157	-2.21962	GFPT2	ENSG00000131459	5	179727690	179780387	protein_coding
-0.306524	7.79058	-3.35561	0.00143606	0.0190642	-2.22115	SLC3A2	ENSG00000168003	11	62623518	62656352	protein_coding
0.468603	3.94031	3.08152	0.00320659	0.0339224	-2.2241	USP54	ENSG00000166348	10	75257296	75385711	protein_coding
0.893222	1.46595	2.91153	0.00517507	0.0464427	-2.22465	KRT8P15	ENSG00000233579	2	203705054	203706504	pseudogene
-0.543314	6.49259	-3.25009	0.00196522	0.024066	-2.2301	GNG5	ENSG00000174021	1	84964008	84972248	protein_coding
-0.969652	2.30219	-2.95055	0.00464297	0.0433926	-2.23055	SYNPO	ENSG00000171992	5	149980642	150038782	protein_coding
0.446003	3.64041	3.06363	0.00337475	0.0351636	-2.23217	PDE10A	ENSG00000112541	6	165740776	166400091	protein_coding
0.565573	2.95976	3.01508	0.00387342	0.0383285	-2.23408	GPRIN2	ENSG00000204175	10	46994087	47005643	protein_coding
0.84102	1.92349	2.93019	0.00491397	0.044841	-2.23533	ZNF781	ENSG00000196381	19	38158652	38183223	protein_coding
0.319749	5.50956	3.20307	0.0022561	0.0263153	-2.23815	RASAL2	ENSG00000075391	1	178062864	178448644	protein_coding
-1.02307	1.36042	-2.9069	0.00524183	0.0469557	-2.24186	SLC38A5	ENSG00000017483	X	48316920	48328644	protein_coding
-0.252698	7.24872	-3.31873	0.00160348	0.0206767	-2.24671	CARS	ENSG00000110619	11	3022152	3078843	protein_coding
-0.82864	2.4837	-2.96001	0.00452191	0.0425321	-2.24728	SIX4	ENSG00000100625	14	61176246	61191066	protein_coding
-0.457234	5.73408	-3.18724	0.0023628	0.0271066	-2.24889	AKIRIN1	ENSG00000174574	1	39456895	39471731	protein_coding
-0.425404	4.72725	-3.12576	0.00282392	0.0308284	-2.24915	RRP9	ENSG00000114767	3	51967446	51975957	protein_coding
-0.361378	4.69834	-3.11908	0.00287886	0.0312438	-2.24938	ZNF71	ENSG00000197951	19	57106632	57137849	protein_coding
0.300547	5.12346	3.17134	0.00247476	0.0281054	-2.24975	ZMYM4	ENSG00000146463	1	35734568	35887659	protein_coding
0.516613	4.54186	3.12526	0.00282798	0.0308284	-2.24994	RET	ENSG00000165731	10	43572475	43625799	protein_coding
0.737297	1.62919	2.92232	0.00502252	0.0454069	-2.25152	CACNA1G	ENSG00000006283	17	48638429	48704835	protein_coding
-0.377967	4.08077	-3.07596	0.00325798	0.0342684	-2.25275	ZNF394	ENSG00000160908	7	99084142	99097947	protein_coding
0.700946	2.0775	2.92862	0.00493539	0.0449515	-2.25449	SLC16A10	ENSG00000112394	6	111408781	111552397	protein_coding
0.749831	2.43239	2.98907	0.00416806	0.040051	-2.25546	IL10RA	ENSG00000110324	11	117857063	117872196	protein_coding
-0.465871	6.43065	-3.24535	0.00199286	0.0243677	-2.25712	SERP1	ENSG00000120742	3	150259781	150321015	protein_coding
0.361331	6.41444	3.27291	0.00183721	0.022855	-2.26413	CAMK2B	ENSG00000058404	7	44256749	44374176	protein_coding
-0.59391	3.21086	-3.00345	0.00400267	0.0390468	-2.26525	C19orf24	ENSG00000228300	19	1275026	1279248	protein_coding
0.48137	3.84896	3.06779	0.00333491	0.0348325	-2.26942	MT-TP	ENSG00000210196	MT	15956	16023	Mt_tRNA
-0.315525	5.0687	-3.14821	0.00264657	0.0294861	-2.27016	PDPK1	ENSG00000140992	16	2587965	2653189	protein_coding
0.329651	5.23599	3.17277	0.00246446	0.028018	-2.27328	DNALI1	ENSG00000163879	1	38022520	38032458	protein_coding
-0.46974	3.51258	-3.02941	0.00371944	0.0373292	-2.2747	DGKZ	ENSG00000149091	11	46354455	46402104	protein_coding
0.267762	6.54558	3.26126	0.00190155	0.0234807	-2.27572	TADA1	ENSG00000152382	1	166825747	166845564	protein_coding
-0.761054	2.7657	-2.96951	0.00440328	0.0417103	-2.27604	RP11-65J3.1	ENSG00000233901	9	132094579	132121817	lincRNA
-0.896375	4.76099	-3.11577	0.00290636	0.0314492	-2.2787	SLC1A5	ENSG00000105281	19	47278140	47291851	protein_coding
0.477595	4.7364	3.13627	0.00273957	0.0302244	-2.28098	GLRB	ENSG00000109738	4	157997209	158093242	protein_coding
0.305492	5.81514	3.2132	0.00219022	0.0257716	-2.2812	SREK1	ENSG00000153914	5	65435799	65479443	protein_coding
0.443098	4.12554	3.06307	0.00338015	0.0351751	-2.28265	PARP16	ENSG00000138617	15	65526798	65592956	protein_coding
-0.458592	3.56303	-3.02772	0.00373729	0.037435	-2.28414	NAGPA	ENSG00000103174	16	5074845	5084142	protein_coding
-0.53304	5.74566	-3.19153	0.00233341	0.0269591	-2.28469	ITGA7	ENSG00000135424	12	56078352	56109827	protein_coding
-0.415606	6.58203	-3.24987	0.00196654	0.024066	-2.2858	C7orf50	ENSG00000146540	7	1036622	1177896	protein_coding
0.849307	0.772295	2.86975	0.00580713	0.0501814	-2.28609	C6orf118	ENSG00000112539	6	165693153	165723096	protein_coding
-0.751043	3.93958	-3.07956	0.00322461	0.0340639	-2.29004	CCNA1	ENSG00000133101	13	37005967	37017019	protein_coding
-0.65597	1.69027	-2.88581	0.00555603	0.0489338	-2.29334	MSS51	ENSG00000166343	10	75183339	75193319	protein_coding
-0.348326	8.1085	-3.3273	0.00156298	0.0203673	-2.29737	C14orf132	ENSG00000227051	14	96505661	96560417	protein_coding
1.41493	0.128325	2.85943	0.00597384	0.0511346	-2.30276	SOX1	ENSG00000182968	13	112721913	112726020	protein_coding
0.275569	6.26702	3.22998	0.00208502	0.0250357	-2.30568	TTC28	ENSG00000100154	22	28374004	29075853	protein_coding
-0.429513	3.55687	-3.04557	0.00355271	0.0362762	-2.30582	MROH1	ENSG00000179832	8	145202919	145316843	protein_coding
-0.763349	2.46321	-2.93687	0.00482343	0.0442616	-2.30653	POLD4	ENSG00000175482	11	67118248	67124443	protein_coding
-0.444413	3.59646	-3.02595	0.00375608	0.037506	-2.30772	GPR180	ENSG00000152749	13	95254157	95286899	protein_coding
-1.51008	1.57525	-2.87966	0.00565091	0.0494374	-2.30859	ADM	ENSG00000148926	11	10326227	10328944	protein_coding
0.504287	4.23797	3.09565	0.00307938	0.0328848	-2.31028	HS6ST2	ENSG00000171004	X	131760044	132095423	protein_coding
-0.844595	2.29519	-2.93717	0.00481935	0.0442616	-2.31173	GNG12	ENSG00000172380	1	68167149	68299150	protein_coding
-0.323543	6.56928	-3.24995	0.00196602	0.024066	-2.31439	NOP10	ENSG00000182117	15	34633917	34635378	protein_coding
-0.23379	7.047	-3.27493	0.00182622	0.0227665	-2.31697	CYB5B	ENSG00000103018	16	69458428	69500169	protein_coding
0.27294	8.75663	3.35039	0.00145872	0.0193001	-2.31768	NSG1	ENSG00000168824	4	4349867	4420785	protein_coding
-0.990621	1.07148	-2.8495	0.00613843	0.0521447	-2.32091	IER5	ENSG00000162783	1	181057638	181059977	protein_coding
-0.826084	4.39065	-3.09477	0.00308721	0.0329445	-2.3212	SYTL2	ENSG00000137501	11	85405267	85522184	protein_coding
-0.7687	3.43826	-3.01456	0.00387908	0.0383285	-2.32246	PMAIP1	ENSG00000141682	18	57567180	57571538	protein_coding
-0.924461	2.3554	-2.93514	0.00484678	0.0444202	-2.32355	STEAP3	ENSG00000115107	2	119981384	120023228	protein_coding
0.451267	3.90646	3.03846	0.00362527	0.03666	-2.32449	MGME1	ENSG00000125871	20	17949556	17971765	protein_coding
-1.52423	3.44953	-3.00267	0.00401141	0.0390552	-2.32606	CCDC80	ENSG00000091986	3	112323407	112368377	protein_coding
0.229738	8.54061	3.33786	0.00151444	0.0198938	-2.3326	PGRMC1	ENSG00000101856	X	118370216	118378429	protein_coding
-0.562787	4.68949	-3.07623	0.00325551	0.034267	-2.33653	AP000459.4	ENSG00000228592	21	24733426	24757182	lincRNA
-0.528623	5.53348	-3.1532	0.00260857	0.0291957	-2.33837	SCAND1	ENSG00000171222	20	34541539	34547394	protein_coding
-0.236445	8.47993	-3.32937	0.00155337	0.0202962	-2.33859	IDI1	ENSG00000067064	10	1085848	1095110	protein_coding
-0.262791	7.00486	-3.26447	0.00188361	0.0233234	-2.33977	HGS	ENSG00000185359	17	79650356	79670168	protein_coding
-1.35523	-0.33233	-2.82763	0.00651595	0.0541998	-2.34074	MYOG	ENSG00000122180	1	203052260	203055164	protein_coding
0.355153	9.48325	3.37421	0.00135805	0.0182813	-2.34298	NDRG4	ENSG00000103034	16	58496750	58547532	protein_coding
-0.769904	1.8985	-2.87799	0.00567706	0.0495241	-2.34462	SPATC1L	ENSG00000160284	21	47581062	47604390	protein_coding
-0.972453	1.88886	-2.89102	0.00547692	0.0483531	-2.34893	HSD17B14	ENSG00000087076	19	49316274	49339935	protein_coding
-0.611849	4.20371	-3.09279	0.00310476	0.0331076	-2.34913	TP53I3	ENSG00000115129	2	24300303	24308731	protein_coding
0.374383	6.09082	3.21362	0.00218747	0.0257599	-2.35038	ARG2	ENSG00000081181	14	68086515	68118437	protein_coding
-0.526488	5.1817	-3.10926	0.00296131	0.0318558	-2.35343	TP53RK	ENSG00000172315	20	45313004	45318418	protein_coding
-0.646685	3.21744	-2.95926	0.00453143	0.04258	-2.35629	MMP11	ENSG00000099953	22	24110413	24126503	protein_coding
-1.16603	-0.0536868	-2.82584	0.00654784	0.0543111	-2.35645	SAMD9L	ENSG00000177409	7	92759368	92777682	protein_coding
0.467251	4.09568	3.03043	0.00370875	0.0372818	-2.35699	FAM53B	ENSG00000189319	10	126307861	126432838	protein_coding
0.30026	6.33699	3.23229	0.00207091	0.0249684	-2.36001	CPT1C	ENSG00000169169	19	50194155	50216988	protein_coding
-0.826765	3.44962	-2.97991	0.00427673	0.0408545	-2.36027	PDLIM2	ENSG00000120913	8	22435792	22455538	protein_coding
0.312946	7.23198	3.2739	0.00183183	0.022817	-2.36252	EPB41L1	ENSG00000088367	20	34679426	34820721	protein_coding
-1.09926	1.58065	-2.87898	0.00566161	0.0494481	-2.3631	MMP14	ENSG00000157227	14	23305766	23318236	protein_coding
0.464505	7.28597	3.26353	0.00188881	0.0233681	-2.36357	NASP	ENSG00000132780	1	46049518	46084566	protein_coding
0.337337	6.64138	3.23788	0.00203717	0.0247346	-2.36446	SRGAP1	ENSG00000196935	12	64238073	64541613	protein_coding
-1.00337	0.881085	-2.84472	0.00621928	0.0525893	-2.36827	GALNT5	ENSG00000136542	2	158114110	158170723	protein_coding
1.22193	2.04156	2.87672	0.0056968	0.0496372	-2.36831	PLCH1	ENSG00000114805	3	155093369	155462856	protein_coding
1.04692	0.439056	2.83376	0.00640804	0.0536687	-2.37007	GPR179	ENSG00000188888	17	36481413	36499730	protein_coding
0.527776	2.914	2.95892	0.00453571	0.04258	-2.37049	RP11-627G23.1	ENSG00000255545	11	134306367	134375555	processed_transcript
0.392002	5.06067	3.12822	0.00280395	0.0307262	-2.37264	BZRAP1	ENSG00000005379	17	56378592	56406152	protein_coding
-0.28555	7.00234	-3.25215	0.00195334	0.0239844	-2.37748	NDUFB10	ENSG00000140990	16	2009509	2011976	protein_coding
0.294112	5.46704	3.16076	0.00255196	0.0287816	-2.37795	HIP1	ENSG00000127946	7	75162621	75368280	protein_coding
-0.178757	8.35604	-3.31065	0.00164253	0.0209755	-2.38012	RHOA	ENSG00000067560	3	49396578	49450431	protein_coding
-0.657547	4.90157	-3.11282	0.0029312	0.0316381	-2.38039	GSTO1	ENSG00000148834	10	105995114	106027217	protein_coding
-0.763623	3.68616	-3.0127	0.00389948	0.0383749	-2.38108	PDE1C	ENSG00000154678	7	31790793	32338941	protein_coding
1.12485	2.16104	2.86483	0.00588593	0.0506833	-2.38227	ORC1	ENSG00000085840	1	52838501	52870131	protein_coding
-0.759789	4.0373	-3.00246	0.00401385	0.0390552	-2.38601	MRPL41	ENSG00000182154	9	140445651	140447007	protein_coding
-0.833574	2.15937	-2.88457	0.00557505	0.0490424	-2.38648	DNASE2	ENSG00000105612	19	12986025	12992282	protein_coding
0.20383	7.84864	3.28534	0.0017708	0.0222648	-2.39081	MRFAP1L1	ENSG00000178988	4	6709428	6711607	protein_coding
0.724558	2.06725	2.87058	0.00579381	0.0501253	-2.39154	HIST1H4I	ENSG00000198339	6	27107076	27108418	protein_coding
0.993352	0.491999	2.81737	0.00670032	0.0552015	-2.39156	RP11-360I20.2	ENSG00000230500	10	28033715	28056723	antisense
-0.311251	6.70298	-3.22697	0.00210356	0.0251553	-2.3919	C14orf119	ENSG00000179933	14	23563974	23569665	protein_coding
0.417499	6.64484	3.21706	0.00216555	0.0255427	-2.39232	FZD3	ENSG00000104290	8	28351729	28431775	protein_coding
0.379047	5.78444	3.18912	0.0023499	0.0270148	-2.39546	PRICKLE2	ENSG00000163637	3	64079543	64431152	protein_coding
-0.458083	4.11345	-3.01291	0.00389725	0.0383749	-2.4032	TMSB4XP1	ENSG00000236876	1	42965876	42966067	pseudogene
-0.89682	1.99519	-2.87501	0.00572378	0.0497247	-2.4062	NOX4	ENSG00000086991	11	89057524	89322779	protein_coding
0.708628	3.2645	2.93118	0.00490043	0.0448085	-2.40811	DSN1	ENSG00000149636	20	35380194	35402221	protein_coding
0.569255	2.91458	2.92209	0.00502569	0.0454076	-2.40888	TG	ENSG00000042832	8	133879203	134147147	protein_coding
-0.351487	5.31346	-3.135	0.00274958	0.0303114	-2.40945	DAG1	ENSG00000173402	3	49506146	49573048	protein_coding
-1.16106	1.02418	-2.82131	0.00662894	0.0548289	-2.40976	ACTRT3	ENSG00000184378	3	169484709	169487683	protein_coding
0.821891	1.09954	2.83396	0.00640459	0.0536687	-2.41106	RP11-539I5.1	ENSG00000225302	10	118592512	118609716	antisense
0.81377	1.31742	2.82608	0.00654357	0.0543111	-2.4114	FAM188B	ENSG00000106125	7	30811033	30932002	protein_coding
-0.300023	4.75281	-3.0856	0.00316937	0.0336485	-2.41545	TYK2	ENSG00000105397	19	10461209	10491352	protein_coding
-0.62867	2.63688	-2.91509	0.00512419	0.0461271	-2.41577	RRM2B	ENSG00000048392	8	103216730	103251346	protein_coding
0.463644	4.71384	3.05231	0.00348533	0.0358125	-2.42249	ARL4A	ENSG00000122644	7	12726481	12730559	protein_coding
0.340485	6.15317	3.19533	0.00230767	0.0267444	-2.42265	PCLO	ENSG00000186472	7	82383329	82792246	protein_coding
-0.317652	6.08679	-3.18952	0.00234714	0.0270148	-2.4251	PFDN2	ENSG00000143256	1	161070346	161087901	protein_coding
-0.394452	4.55496	-3.03748	0.00363536	0.0367367	-2.42847	ABHD12	ENSG00000100997	20	25275379	25371619	protein_coding
-1.0648	0.795905	-2.8005	0.00701409	0.0569866	-2.42907	FAM47E-STBD1	ENSG00000118804	4	77172886	77232752	protein_coding
0.736975	1.43822	2.82106	0.00663347	0.0548354	-2.42936	AC009501.4	ENSG00000231609	2	63271057	63275775	antisense
-0.553182	2.92406	-2.9117	0.00517253	0.0464427	-2.43516	IRF9	ENSG00000213928	14	24630262	24635774	protein_coding
0.210125	9.6554	3.33032	0.00154897	0.0202567	-2.43562	DCX	ENSG00000077279	X	110537007	110655603	protein_coding
-0.336551	5.39268	-3.12939	0.00279455	0.030669	-2.43649	MPV17L2	ENSG00000254858	19	18303992	18307758	protein_coding
-0.435773	5.62375	-3.12051	0.00286702	0.0311382	-2.43741	PTGFRN	ENSG00000134247	1	117452679	117532980	protein_coding
-0.349164	6.16545	-3.17515	0.00244745	0.0278815	-2.43782	NTMT1	ENSG00000148335	9	132371163	132398209	protein_coding
0.861347	1.26455	2.82533	0.00655697	0.0543561	-2.43847	RP11-85M11.2	ENSG00000244128	3	164924748	165373211	lincRNA
0.690843	2.36878	2.87571	0.00571275	0.0497029	-2.44267	MAL2	ENSG00000147676	8	120177273	120257913	protein_coding
-0.642088	1.68504	-2.82848	0.00650097	0.0541299	-2.44324	LRFN3	ENSG00000126243	19	36426260	36436669	protein_coding
-0.205952	8.02998	-3.27533	0.00182405	0.0227588	-2.44487	PSMB7	ENSG00000136930	9	127115745	127177723	protein_coding
-0.604053	2.40836	-2.88195	0.00561554	0.0492266	-2.44549	SLC18A2	ENSG00000165646	10	119000604	119038941	protein_coding
-0.403712	6.24415	-3.18971	0.00234588	0.0270148	-2.44643	HIVEP3	ENSG00000127124	1	41972036	42501596	protein_coding
-0.371535	6.67548	-3.22284	0.00212918	0.0252968	-2.4506	SHMT2	ENSG00000182199	12	57623110	57628718	protein_coding
-0.503142	3.70394	-2.96328	0.00448074	0.042226	-2.4542	RRAGC	ENSG00000116954	1	39303870	39325495	protein_coding
-1.09481	0.161155	-2.79689	0.00708298	0.0572294	-2.45449	MFAP5	ENSG00000197614	12	8789942	8815484	protein_coding
0.540432	3.31565	2.9523	0.00462033	0.0432636	-2.45699	TMEM74B	ENSG00000125895	20	1161205	1166059	protein_coding
-0.655659	2.37924	-2.87446	0.00573246	0.0497706	-2.45818	FRMPD1	ENSG00000070601	9	37650997	37746901	protein_coding
-0.558736	4.30767	-3.01475	0.00387703	0.0383285	-2.46053	LINC00963	ENSG00000204054	9	132245730	132275947	processed_transcript
-1.03722	1.01714	-2.80255	0.00697523	0.0567938	-2.46266	HNF1B	ENSG00000108753	17	36046435	36105237	protein_coding
0.377103	4.35945	3.02567	0.00375906	0.037506	-2.46271	TUBE1	ENSG00000074935	6	112391980	112408732	protein_coding
1.20149	2.00732	2.86012	0.00596254	0.0510732	-2.46654	TOX	ENSG00000198846	8	59717977	60031767	protein_coding
0.5574	3.91358	2.97542	0.00433087	0.041291	-2.46715	SKIDA1	ENSG00000180592	10	21802407	21814611	protein_coding
-0.49549	4.78534	-3.05174	0.00349097	0.0358453	-2.46718	LITAF	ENSG00000189067	16	11641853	11730237	protein_coding
0.442937	7.10631	3.2275	0.00210024	0.0251361	-2.46788	PRKACB	ENSG00000142875	1	84543745	84704181	protein_coding
0.224344	6.39136	3.17636	0.00243887	0.027827	-2.46962	NFYC	ENSG00000066136	1	41157320	41237275	protein_coding
0.21996	6.47398	3.18814	0.00235659	0.0270566	-2.47404	NXF1	ENSG00000162231	11	62559595	62573774	protein_coding
0.40243	4.38113	3.03881	0.00362167	0.0366488	-2.48168	SLC29A1	ENSG00000112759	6	44187242	44201888	protein_coding
0.268551	6.12281	3.16605	0.00251306	0.0284303	-2.48183	DFNA5	ENSG00000105928	7	24737972	24809244	protein_coding
-0.279325	9.21363	-3.30231	0.00168379	0.0213538	-2.48277	RPL37A	ENSG00000197756	2	217362912	217443903	protein_coding
-0.27182	8.73517	-3.28922	0.00175054	0.0220478	-2.48419	PRDX5	ENSG00000126432	11	64085560	64089283	protein_coding
-1.50158	0.960899	-2.80005	0.00702264	0.056996	-2.48478	H19	ENSG00000130600	11	2016406	2022700	processed_transcript
0.635251	2.7886	2.93839	0.00480312	0.0442147	-2.48556	PTPRH	ENSG00000080031	19	55692616	55720874	protein_coding
0.399474	5.04729	3.07877	0.00323192	0.034092	-2.49635	ICA1	ENSG00000003147	7	8152814	8302317	protein_coding
0.371261	5.48073	3.12534	0.00282731	0.0308284	-2.4969	CCP110	ENSG00000103540	16	19535133	19564730	protein_coding
-0.596078	3.49648	-2.93123	0.00489968	0.0448085	-2.49762	LIMS1	ENSG00000169756	2	109150857	109303702	protein_coding
-0.310973	6.15172	-3.14233	0.00269199	0.0298336	-2.49862	HDDC2	ENSG00000111906	6	125541108	125623282	protein_coding
-0.331714	7.27897	-3.22389	0.0021226	0.0252595	-2.49919	TXN	ENSG00000136810	9	113006091	113018920	protein_coding
0.33759	6.04682	3.15002	0.00263268	0.0293982	-2.50004	NCOA2	ENSG00000140396	8	71021997	71316040	protein_coding
-0.590208	3.37018	-2.92585	0.00497347	0.0452142	-2.50094	DRD2	ENSG00000149295	11	113280318	113346413	protein_coding
0.398882	4.00871	2.9973	0.00407261	0.039439	-2.50303	EPHX2	ENSG00000120915	8	27348296	27403081	protein_coding
0.399665	6.3196	3.18531	0.00237613	0.0272382	-2.50402	NLGN3	ENSG00000196338	X	70364681	70391051	protein_coding
-0.531844	3.53862	-2.945	0.00471545	0.0436859	-2.50574	SERINC2	ENSG00000168528	1	31882412	31907525	protein_coding
-0.366598	4.72186	-3.03929	0.00361669	0.0366344	-2.50694	CYB5A	ENSG00000166347	18	71920530	71959251	protein_coding
-0.470837	3.93348	-2.96284	0.00448627	0.042251	-2.50939	NLRC5	ENSG00000140853	16	57023397	57117443	protein_coding
0.291455	6.90679	3.19991	0.00227699	0.0264741	-2.51127	CD24P4	ENSG00000185275	Y	21154353	21154595	pseudogene
-0.462178	4.31931	-3.00437	0.0039923	0.0390007	-2.51677	CSK	ENSG00000103653	15	75074398	75095539	protein_coding
-0.34306	6.32692	-3.13754	0.00272948	0.0301806	-2.51679	CHN1	ENSG00000128656	2	175664091	175870097	protein_coding
-0.298786	8.18149	-3.25285	0.00194933	0.0239552	-2.51831	RPL27	ENSG00000131469	17	41150290	41154976	protein_coding
-0.771925	2.41158	-2.81609	0.00672368	0.0553317	-2.51856	C17orf59	ENSG00000196544	17	8091652	8093564	protein_coding
-0.940404	1.06063	-2.79776	0.00706621	0.0572014	-2.52006	SYTL1	ENSG00000142765	1	27668513	27680421	protein_coding
0.524711	4.53574	3.04067	0.00360258	0.0366325	-2.52043	ZNF521	ENSG00000198795	18	22641890	22932154	protein_coding
-0.945123	0.70615	-2.76127	0.00779648	0.0611426	-2.52141	EGF	ENSG00000138798	4	110834040	110933422	protein_coding
0.360306	5.11355	3.07395	0.00327673	0.0343916	-2.5217	NLGN4X	ENSG00000146938	X	5758678	6146904	protein_coding
0.494359	4.64425	3.04442	0.00356438	0.03637	-2.52175	TSPAN2	ENSG00000134198	1	115590632	115632121	protein_coding
-0.554109	3.35869	-2.91563	0.00511652	0.0461103	-2.52401	CLMN	ENSG00000165959	14	95648277	95786243	protein_coding
-0.68764	2.0659	-2.8157	0.00673083	0.0553595	-2.52699	SNX18	ENSG00000178996	5	53813589	53842415	protein_coding
0.647991	4.06999	2.98796	0.0041811	0.0401238	-2.52969	PTPRR	ENSG00000153233	12	71031853	71314623	protein_coding
-0.580834	3.26078	-2.90286	0.00530074	0.0473388	-2.52993	GNAT2	ENSG00000134183	1	110145889	110155679	protein_coding
-0.59854	2.3028	-2.84227	0.00626095	0.0527971	-2.53238	AIFM2	ENSG00000042286	10	71857979	71892690	protein_coding
-0.417504	5.13965	-3.0625	0.00338558	0.0352066	-2.53311	EHD3	ENSG00000013016	2	31456880	31492313	protein_coding
-0.419128	5.26999	-3.05522	0.00345653	0.0356665	-2.53461	CAPNS1	ENSG00000126247	19	36630477	36641255	protein_coding
0.276758	5.94885	3.12988	0.00279058	0.0306483	-2.53781	BCL9	ENSG00000116128	1	147013182	147098017	protein_coding
-0.8352	2.06106	-2.7956	0.00710762	0.0573653	-2.53943	LGI4	ENSG00000153902	19	35615417	35633355	protein_coding
1.25451	-0.25373	2.73987	0.00825655	0.0634285	-2.54172	OR51E2	ENSG00000167332	11	4701401	4719084	protein_coding
0.375755	6.20643	3.15787	0.00257347	0.0289575	-2.5425	CACNA1E	ENSG00000198216	1	181382238	181777219	protein_coding
0.386926	4.35232	2.99304	0.00412176	0.0398148	-2.54722	CCDC66	ENSG00000180376	3	56591189	56655846	protein_coding
0.274467	7.26683	3.20016	0.00227537	0.0264741	-2.55115	FUBP1	ENSG00000162613	1	78409740	78444794	protein_coding
0.414642	4.68963	3.00027	0.00403873	0.0392452	-2.55115	DNAJC9	ENSG00000213551	10	74943120	75008620	protein_coding
0.387521	6.60778	3.1538	0.00260406	0.0291898	-2.55454	SKA2	ENSG00000182628	17	57187312	57232630	protein_coding
0.544635	2.99023	2.86615	0.0058647	0.0505301	-2.56053	CEP72	ENSG00000112877	5	612387	667283	protein_coding
-0.330042	5.33945	-3.06495	0.00336207	0.0350615	-2.56076	GOLGA5	ENSG00000066455	14	93260576	93306308	protein_coding
-0.995428	0.191444	-2.73645	0.0083323	0.0637102	-2.56128	VAMP5	ENSG00000168899	2	85811531	85820535	protein_coding
-0.884454	1.53396	-2.78934	0.00722884	0.058088	-2.5635	PRLR	ENSG00000113494	5	35048861	35230794	protein_coding
-0.704531	5.98022	-3.1322	0.00277197	0.0304667	-2.5641	TIMP1	ENSG00000102265	X	47441712	47446188	protein_coding
-0.448987	3.79452	-2.94558	0.00470783	0.0436859	-2.56511	TCP11L1	ENSG00000176148	11	33060963	33127489	protein_coding
-1.02937	1.13433	-2.76983	0.00761928	0.0600417	-2.56529	KCNK6	ENSG00000099337	19	38810484	38819660	protein_coding
1.04104	3.25277	2.89394	0.00543291	0.0481093	-2.56634	LRP2	ENSG00000081479	2	169983619	170219195	protein_coding
0.688282	1.48927	2.76032	0.00781648	0.061234	-2.56698	ARHGAP5-AS1	ENSG00000258655	14	32544625	32545999	antisense
0.25831	7.30336	3.19031	0.00234171	0.027014	-2.56837	BRD8	ENSG00000112983	5	137475455	137514675	protein_coding
0.395173	8.02167	3.23611	0.00204779	0.0248119	-2.56931	CXADR	ENSG00000154639	21	18884700	18965897	protein_coding
0.320758	4.99906	3.04016	0.0036078	0.0366344	-2.56986	CTA-445C9.14	ENSG00000261188	22	26908503	26910534	antisense
-1.01974	0.606498	-2.74607	0.00812084	0.06285	-2.57626	RP11-37O16.3	ENSG00000255350	11	103275037	103276562	pseudogene
0.29853	6.05941	3.12759	0.00280908	0.0307594	-2.57729	TLK1	ENSG00000198586	2	171847333	172087824	protein_coding
-0.782465	2.15185	-2.81266	0.0067866	0.0557557	-2.58227	EPHX1	ENSG00000143819	1	225997794	226033260	protein_coding
-0.405108	5.06494	-3.03034	0.00370963	0.0372818	-2.58245	TMEM179B	ENSG00000185475	11	62554887	62557877	protein_coding
0.443948	4.93768	3.03346	0.00367706	0.0370353	-2.58405	R3HCC1L	ENSG00000166024	10	99894387	100004654	protein_coding
0.329241	4.21358	2.97056	0.00439027	0.0416678	-2.58921	RAB28	ENSG00000157869	4	13362978	13485989	protein_coding
0.435957	6.15373	3.13655	0.00273729	0.0302244	-2.58965	SCN2A	ENSG00000136531	2	166095912	166248818	protein_coding
-0.511832	5.50006	-3.03988	0.00361065	0.0366344	-2.59027	PITHD1	ENSG00000057757	1	24104895	24114722	protein_coding
0.555082	4.02614	2.92936	0.00492526	0.0448871	-2.59107	SUV39H2	ENSG00000152455	10	14920819	14946314	protein_coding
-0.242249	7.73721	-3.20843	0.002221	0.0260501	-2.59124	COPG1	ENSG00000181789	3	128968449	128996614	protein_coding
-0.70763	3.24447	-2.86334	0.00591008	0.0507563	-2.59137	BAG3	ENSG00000151929	10	121410882	121437331	protein_coding
0.586675	2.85879	2.89119	0.00547436	0.0483531	-2.59146	MUC16	ENSG00000181143	19	8959520	9092018	protein_coding
0.704127	3.19884	2.84548	0.00620621	0.0525772	-2.59205	MAFB	ENSG00000204103	20	39314488	39317880	protein_coding
-0.289037	4.98523	-3.03919	0.00361775	0.0366344	-2.5935	OXSR1	ENSG00000172939	3	38206580	38296979	protein_coding
1.01675	1.80619	2.77451	0.00752382	0.0595453	-2.59811	SLC7A3	ENSG00000165349	X	70145432	70150975	protein_coding
-0.5446	3.5491	-2.87697	0.00569295	0.0496332	-2.59824	JAG2	ENSG00000184916	14	105607318	105635161	protein_coding
-1.2064	1.03153	-2.73735	0.00831236	0.0637102	-2.59878	AMDHD1	ENSG00000139344	12	96337071	96362370	protein_coding
-0.642595	3.26507	-2.84985	0.00613252	0.0521335	-2.59986	SPPL2A	ENSG00000138600	15	50999506	51058005	protein_coding
-0.682818	2.39753	-2.81825	0.00668435	0.0551628	-2.60038	ATP10D	ENSG00000145246	4	47487305	47595503	protein_coding
0.544072	3.31638	2.88334	0.00559406	0.0491213	-2.60125	GPR137C	ENSG00000180998	14	53019866	53104431	protein_coding
-0.403385	4.67422	-2.99126	0.00414241	0.0398568	-2.61166	PLEKHM1P	ENSG00000214176	17	62775377	62833272	pseudogene
0.527615	3.3537	2.88553	0.00556033	0.0489423	-2.61266	GPR22	ENSG00000172209	7	107110463	107116098	protein_coding
-0.835166	1.9147	-2.79747	0.00707172	0.0572014	-2.61573	KCNIP3	ENSG00000115041	2	95963052	96051825	protein_coding
-1.18217	0.3756	-2.73446	0.00837683	0.063984	-2.6161	MUSK	ENSG00000030304	9	113431051	113563859	protein_coding
-0.625316	2.21336	-2.78651	0.00728431	0.0583103	-2.61697	RP11-93K7.1	ENSG00000218475	6	101878287	101879429	pseudogene
-0.96222	1.14722	-2.74377	0.00817087	0.0630776	-2.61721	MLPH	ENSG00000115648	2	238394071	238463961	protein_coding
0.359938	6.30836	3.13407	0.00275698	0.0303675	-2.61759	GRIA4	ENSG00000152578	11	105480721	105852819	protein_coding
0.549135	2.80611	2.8434	0.00624163	0.0526947	-2.61879	METTL4	ENSG00000101574	18	2537524	2571508	protein_coding
0.647734	1.81886	2.78772	0.00726061	0.0582158	-2.62097	ARHGAP20	ENSG00000137727	11	110447766	110583912	protein_coding
-0.801836	2.3784	-2.78776	0.00725987	0.0582158	-2.62447	SERPINB2	ENSG00000197632	18	61538926	61571124	protein_coding
-0.355395	5.47071	-3.05684	0.00344063	0.0355273	-2.62565	CDC42EP3	ENSG00000163171	2	37869032	37965611	protein_coding
-1.19622	-0.234127	-2.69678	0.00925935	0.0687199	-2.62598	LA16c-366D3.1	ENSG00000260439	16	971033	984495	antisense
-0.637308	1.24894	-2.80977	0.00683998	0.0559437	-2.62691	PRELP	ENSG00000188783	1	203444956	203460480	protein_coding
0.549613	3.35707	2.87063	0.00579309	0.0501253	-2.62697	CDC25A	ENSG00000164045	3	48198636	48229892	protein_coding
-0.530087	3.95033	-2.9377	0.00481226	0.0442616	-2.62962	SEC24D	ENSG00000150961	4	119643978	119759838	protein_coding
0.558712	2.9238	2.85684	0.00601638	0.0514143	-2.63104	PLXNC1	ENSG00000136040	12	94542499	94701451	protein_coding
-0.40103	5.21771	-3.01494	0.00387496	0.0383285	-2.6315	COMMD7	ENSG00000149600	20	31290493	31331803	protein_coding
-0.445756	4.6959	-2.99165	0.00413788	0.0398463	-2.63189	FAM3A	ENSG00000071889	X	153733350	153744566	protein_coding
-0.50587	5.49237	-3.04939	0.00351433	0.0359594	-2.63197	WDR18	ENSG00000065268	19	983174	994569	protein_coding
0.992624	1.25494	2.72174	0.00866556	0.0655901	-2.63262	RP11-1134I14.8	ENSG00000255366	8	48102395	48104885	lincRNA
-0.317111	6.16765	-3.08849	0.0031432	0.0334204	-2.64015	ARFIP2	ENSG00000132254	11	6496910	6502666	protein_coding
0.189	9.04989	3.24405	0.00200052	0.0244207	-2.64147	PRDX2	ENSG00000167815	19	12907634	12912694	protein_coding
0.731451	1.92514	2.7615	0.0077917	0.0611378	-2.642	RP1-102H19.8	ENSG00000226524	6	88032323	88109459	protein_coding
0.567279	2.75098	2.81769	0.00669459	0.0552015	-2.6438	ATG4C	ENSG00000125703	1	63249806	63331184	protein_coding
-0.828745	1.64955	-2.7391	0.00827355	0.0634926	-2.64534	LINC00984	ENSG00000259330	15	40617417	40618916	antisense
-0.362676	10.7716	-3.29742	0.00170843	0.0215389	-2.64662	NEFM	ENSG00000104722	8	24770525	24776607	protein_coding
-0.362791	4.70015	-2.98159	0.00425661	0.0407153	-2.65307	SCAMP2	ENSG00000140497	15	75136071	75165706	protein_coding
-0.50691	4.73176	-2.98299	0.00423988	0.0406082	-2.65317	PRKG1	ENSG00000185532	10	52750945	54058110	protein_coding
-0.806634	2.34149	-2.78974	0.00722115	0.058088	-2.65321	MSRB3	ENSG00000174099	12	65672423	65882024	protein_coding
-0.283562	5.93573	-3.07963	0.00322397	0.0340639	-2.65584	EIF2S2	ENSG00000125977	20	32676104	32700138	protein_coding
0.320683	5.56149	3.05704	0.00343866	0.0355273	-2.6568	EHMT2	ENSG00000204371	6	31847536	31865464	protein_coding
0.953899	0.915671	2.69501	0.0093027	0.0689039	-2.65921	HMGN2P5	ENSG00000234664	15	30022917	30023189	pseudogene
-0.41421	5.29475	-3.02745	0.00374019	0.037435	-2.66057	TUSC2	ENSG00000114383	3	50357458	50365682	protein_coding
-0.473204	3.41351	-2.86324	0.00591171	0.0507563	-2.66403	DGKH	ENSG00000102780	13	42614176	42830714	protein_coding
0.376876	4.5848	2.97352	0.00435406	0.0414852	-2.66861	DOCK5	ENSG00000147459	8	25042238	25275598	protein_coding
-0.239077	7.37661	-3.17072	0.00247925	0.0281128	-2.66868	GPX4	ENSG00000167468	19	1103936	1106787	protein_coding
-0.16117	7.22689	-3.15604	0.00258716	0.0290447	-2.66873	NKIRAS2	ENSG00000168256	17	40163400	40177659	protein_coding
0.857329	1.52325	2.7333	0.00840266	0.0641145	-2.6694	ATP8B3	ENSG00000130270	19	1782074	1812275	protein_coding
-0.396598	6.21454	-3.05857	0.00342372	0.0354275	-2.67081	SERPING1	ENSG00000149131	11	57364860	57382326	protein_coding
0.48357	5.22929	3.01928	0.00382769	0.0379998	-2.67104	GNAL	ENSG00000141404	18	11688955	11885684	protein_coding
-0.632742	2.9672	-2.79463	0.00712633	0.0574847	-2.67283	MFSD3	ENSG00000167700	8	145734457	145736596	protein_coding
-0.602401	2.5174	-2.78285	0.00735675	0.058691	-2.67303	BRI3	ENSG00000164713	7	97881691	97937162	protein_coding
-0.324312	7.76725	-3.16734	0.00250367	0.0283678	-2.67956	PDIA6	ENSG00000143870	2	10923517	10978103	protein_coding
0.485985	5.03956	2.99594	0.0040882	0.0395166	-2.68084	LIX1	ENSG00000145721	5	96427574	96478576	protein_coding
0.896499	0.361683	2.69896	0.00920613	0.0684997	-2.6813	CPB1	ENSG00000153002	3	148508889	148577974	protein_coding
-0.326721	6.09986	-3.08352	0.0031883	0.0337776	-2.68206	BICD1	ENSG00000151746	12	32259769	32536567	protein_coding
0.583869	4.24655	2.94523	0.00471238	0.0436859	-2.68429	KLHL5	ENSG00000109790	4	39046659	39128477	protein_coding
1.17016	2.44105	2.76771	0.00766277	0.0602873	-2.68534	ESPL1	ENSG00000135476	12	53662083	53687427	protein_coding
0.317682	5.30704	3.00875	0.00394324	0.0387277	-2.68678	ARID2	ENSG00000189079	12	46123448	46301823	protein_coding
-0.345815	6.69621	-3.11018	0.00295356	0.0317957	-2.68851	TMEM9B	ENSG00000175348	11	8968841	8986558	protein_coding
-0.531715	3.96459	-2.89534	0.0054119	0.0480102	-2.68953	TMEM120B	ENSG00000188735	12	122150658	122220907	protein_coding
0.865294	1.04892	2.69954	0.00919198	0.0684639	-2.6963	GPR128	ENSG00000144820	3	100328433	100414323	protein_coding
-0.627068	4.25504	-2.90493	0.00527046	0.0471488	-2.69746	GMDS	ENSG00000112699	6	1624041	2245926	protein_coding
0.30915	4.66067	2.9663	0.00444305	0.0419247	-2.69806	CHORDC1	ENSG00000110172	11	89934328	89956532	protein_coding
-0.667872	2.14305	-2.72724	0.00853969	0.0648901	-2.70261	TMC6	ENSG00000141524	17	76106539	76128488	protein_coding
-0.366551	6.52824	-3.06883	0.00332499	0.0347985	-2.70599	GGNBP2	ENSG00000005955	17	34900737	34946278	protein_coding
-0.366033	5.40112	-3.00452	0.00399064	0.0390007	-2.70603	MTMR14	ENSG00000163719	3	9691117	9744077	protein_coding
1.10695	0.479327	2.67108	0.00990947	0.0717894	-2.70645	WNT7A	ENSG00000154764	3	13857755	13921618	protein_coding
0.439253	4.28138	2.92264	0.0050181	0.0454033	-2.70668	GRM8	ENSG00000179603	7	126078652	126893348	protein_coding
-0.826443	3.00131	-2.79913	0.00704017	0.0571036	-2.70848	SYNDIG1	ENSG00000101463	20	24449835	24647252	protein_coding
-0.892237	1.15778	-2.72891	0.00850159	0.0646676	-2.71135	BDKRB2	ENSG00000168398	14	96671016	96710666	protein_coding
-0.985212	2.57437	-2.80236	0.00697875	0.0567938	-2.715	CXCL12	ENSG00000107562	10	44793038	44881941	protein_coding
-0.281031	6.88485	-3.11267	0.00293245	0.0316381	-2.71521	SEC61B	ENSG00000106803	9	101984346	101992897	protein_coding
-0.298633	6.04549	-3.06022	0.00340769	0.0353004	-2.71765	DCUN1D5	ENSG00000137692	11	102932805	102962944	protein_coding
0.42289	4.53216	2.93595	0.00483587	0.044348	-2.71878	RAPGEF2	ENSG00000109756	4	160025330	160281321	protein_coding
-0.925374	0.983747	-2.68745	0.00949054	0.0698019	-2.71902	RCN3	ENSG00000142552	19	50030875	50050219	protein_coding
0.245786	6.43142	3.09891	0.00305075	0.0326869	-2.71904	ARNT2	ENSG00000172379	15	80696692	80890278	protein_coding
0.387585	6.59626	3.11324	0.00292764	0.0316328	-2.71936	NAP1L5	ENSG00000177432	4	89617066	89619386	protein_coding
0.308657	6.06784	3.08885	0.00313998	0.03342	-2.72065	MPP2	ENSG00000108852	17	41952725	41987068	protein_coding
-0.252345	5.86925	-3.05791	0.00343017	0.0354693	-2.72134	ADPRHL2	ENSG00000116863	1	36554476	36559533	protein_coding
0.848237	1.29348	2.67957	0.00969004	0.0707373	-2.73033	LAT2	ENSG00000086730	7	73613982	73644161	protein_coding
-0.305092	9.67106	-3.23183	0.00207372	0.0249817	-2.73115	EEF2	ENSG00000167658	19	3976054	3985467	protein_coding
0.915099	2.81345	2.82488	0.00656498	0.0543918	-2.7319	CALB2	ENSG00000172137	16	71392616	71424341	protein_coding
-0.834417	2.85578	-2.74637	0.00811434	0.06285	-2.73323	HMG20B	ENSG00000064961	19	3572775	3579086	protein_coding
0.493226	5.18381	2.99711	0.0040748	0.039439	-2.73576	TNR	ENSG00000116147	1	175284330	175712906	protein_coding
0.358441	6.48237	3.09758	0.00306241	0.0327513	-2.73646	VSTM2A	ENSG00000170419	7	54610018	54638773	protein_coding
0.687899	1.67846	2.71263	0.00887807	0.0668727	-2.73652	FHAD1	ENSG00000142621	1	15573768	15726779	protein_coding
0.506151	3.96983	2.87807	0.00567577	0.0495241	-2.74132	AC084018.1	ENSG00000212694	12	122233173	122241812	lincRNA
-0.439125	3.46677	-2.83121	0.00645268	0.0538509	-2.74226	ZNF77	ENSG00000175691	19	2933216	2944969	protein_coding
-0.412077	3.47062	-2.84241	0.00625856	0.0527971	-2.74609	ERMARD	ENSG00000130023	6	170151718	170181680	protein_coding
-0.143777	8.64609	-3.1903	0.00234184	0.027014	-2.74775	ACTR1A	ENSG00000138107	10	104238986	104262482	protein_coding
0.983504	2.23704	2.73592	0.00834426	0.0637684	-2.74988	PRSS35	ENSG00000146250	6	84222194	84235423	protein_coding
0.599781	2.97288	2.78548	0.00730468	0.0584414	-2.75181	ELMOD1	ENSG00000110675	11	107461817	107537505	protein_coding
0.488583	3.27431	2.81069	0.00682296	0.0558668	-2.75225	LRTOMT	ENSG00000184154	11	71791382	71821828	protein_coding
-0.409601	5.96785	-3.05044	0.00350387	0.0359024	-2.75558	ORAI2	ENSG00000160991	7	102073553	102097268	protein_coding
1.23933	0.911735	2.6565	0.0102965	0.0735898	-2.75597	ISLR	ENSG00000129009	15	74466012	74469213	protein_coding
-0.859546	1.79053	-2.68955	0.00943818	0.0695911	-2.756	RP11-551L14.1	ENSG00000177359	12	31264586	31359088	pseudogene
-0.288707	7.67181	-3.1485	0.0026443	0.0294831	-2.7581	STAT3	ENSG00000168610	17	40465342	40540586	protein_coding
0.855476	3.0676	2.77922	0.00742898	0.0590485	-2.75828	CHAF1B	ENSG00000159259	21	37757676	37791313	protein_coding
-0.460653	5.16779	-2.94857	0.00466867	0.0434966	-2.75885	UROS	ENSG00000188690	10	127477146	127511817	protein_coding
-0.239927	9.15886	-3.19901	0.00228303	0.0265233	-2.75957	RPL31	ENSG00000071082	2	101618177	101640494	protein_coding
0.905026	0.403239	2.64805	0.010527	0.0748367	-2.76177	MYADML2	ENSG00000185105	17	79897521	79905109	protein_coding
-0.366835	5.04959	-2.98505	0.00421535	0.0404261	-2.76201	HPS1	ENSG00000107521	10	100175955	100206684	protein_coding
-0.557734	3.52483	-2.82987	0.00647636	0.053993	-2.76215	STX4	ENSG00000103496	16	31044210	31054296	protein_coding
0.312232	5.65797	3.02408	0.00377604	0.0376143	-2.76415	LINC00632	ENSG00000203930	X	139791932	139854844	protein_coding
-0.351044	6.67022	-3.07053	0.00330893	0.0346552	-2.76532	RAB2A	ENSG00000104388	8	61429416	61536186	protein_coding
-0.27165	7.20255	-3.12643	0.00281846	0.0307945	-2.77007	CYB5R3	ENSG00000100243	22	43013846	43045574	protein_coding
-0.811853	2.43608	-2.75533	0.00792177	0.0617292	-2.77173	LRIG3	ENSG00000139263	12	59265931	59314303	protein_coding
-0.793882	1.69583	-2.69649	0.00926655	0.0687199	-2.77504	KIAA1462	ENSG00000165757	10	30301729	30404423	protein_coding
0.310756	6.61503	3.08304	0.00319272	0.0338	-2.77525	PAK3	ENSG00000077264	X	110187513	110470589	protein_coding
0.228889	6.90321	3.09877	0.00305194	0.0326869	-2.77632	RBM4B	ENSG00000173914	11	66432469	66445392	protein_coding
0.593386	2.64208	2.76447	0.0077298	0.060717	-2.77792	KCNJ2	ENSG00000123700	17	68164814	68176189	protein_coding
0.559497	4.96803	2.94551	0.00470874	0.0436859	-2.77855	LIG1	ENSG00000105486	19	48618702	48673860	protein_coding
-0.665179	1.74895	-2.68324	0.00959669	0.0702305	-2.779	AC074138.3	ENSG00000225975	19	37176342	37178351	lincRNA
0.19549	7.38923	3.12822	0.00280394	0.0307262	-2.78189	PJA1	ENSG00000181191	X	68380694	68385636	protein_coding
-0.199474	7.68106	-3.13306	0.00276508	0.0304139	-2.78261	TARS	ENSG00000113407	5	33440802	33469644	protein_coding
0.411601	4.3298	2.92041	0.00504922	0.0455921	-2.7863	ZNF540	ENSG00000171817	19	38042308	38104998	protein_coding
-0.436716	4.31796	-2.89569	0.00540673	0.0480102	-2.7889	PRADC1	ENSG00000135617	2	73455134	73460366	protein_coding
-0.376497	5.6305	-2.99614	0.00408598	0.0395166	-2.79088	RAB4A	ENSG00000168118	1	229406822	229441641	protein_coding
0.510799	3.825	2.84505	0.00621366	0.0525796	-2.79295	CES4A	ENSG00000172824	16	67022492	67043661	protein_coding
-0.660897	1.83235	-2.68516	0.00954836	0.0700165	-2.79657	FAM117A	ENSG00000121104	17	47787694	47866542	protein_coding
-0.633233	2.6797	-2.74253	0.00819798	0.0630776	-2.79678	CCDC28A	ENSG00000024862	6	139094657	139114456	protein_coding
1.15768	0.0907925	2.62509	0.0111776	0.0780156	-2.80054	SULT1E1	ENSG00000109193	4	70676498	70725870	protein_coding
-0.2774	6.0283	-3.03963	0.00361322	0.0366344	-2.80169	RNF181	ENSG00000168894	2	85822848	85824736	protein_coding
0.519491	3.37698	2.79431	0.00713242	0.0575022	-2.80423	ZNF273	ENSG00000198039	7	64330550	64391344	protein_coding
-0.566793	3.17122	-2.76578	0.00770258	0.0605356	-2.80677	AAMDC	ENSG00000087884	11	77532155	77629478	protein_coding
-0.983188	0.155463	-2.62459	0.0111922	0.0780156	-2.81078	CD40	ENSG00000101017	20	44746911	44758502	protein_coding
0.714601	1.2954	2.64607	0.0105817	0.0751893	-2.81857	MRAP2	ENSG00000135324	6	84743475	84800600	protein_coding
0.595354	3.78565	2.85553	0.00603802	0.0515692	-2.82696	PCDHGC4	ENSG00000242419	5	140864741	140892546	protein_coding
-1.23961	2.60632	-2.69641	0.0092685	0.0687199	-2.82729	GJA1	ENSG00000152661	6	121756838	121770873	protein_coding
-0.568126	3.01659	-2.77303	0.00755395	0.0596872	-2.82804	LAMP1	ENSG00000185896	13	113951556	113977987	protein_coding
-0.566091	3.38129	-2.77497	0.00751452	0.0595359	-2.82834	ZNF79	ENSG00000196152	9	130186661	130207651	protein_coding
0.9714	2.32839	2.72166	0.00866757	0.0655901	-2.82866	GLI2	ENSG00000074047	2	121493199	121750229	protein_coding
-0.357203	4.54256	-2.89456	0.0054237	0.0480857	-2.8298	POLR1E	ENSG00000137054	9	37485932	37503694	protein_coding
-0.248632	6.51492	-3.06008	0.00340903	0.0353004	-2.83019	NAGK	ENSG00000124357	2	71291474	71306935	protein_coding
0.405523	4.72422	2.92989	0.00491805	0.0448493	-2.83068	FGF14	ENSG00000102466	13	102372134	103054124	protein_coding
-0.323529	5.64146	-3.00877	0.00394306	0.0387277	-2.83148	SLC7A1	ENSG00000139514	13	30083547	30169825	protein_coding
0.535292	4.50387	2.89573	0.00540615	0.0480102	-2.8344	RFC5	ENSG00000111445	12	118451393	118470935	protein_coding
1.05745	1.45553	2.67063	0.00992119	0.0718173	-2.83475	RP11-32K4.1	ENSG00000253554	8	64599737	65281115	antisense
0.478605	4.10372	2.86112	0.00594623	0.0510228	-2.83667	TMEM178A	ENSG00000152154	2	39892122	39945103	protein_coding
-0.277934	5.66126	-2.99987	0.00404321	0.0392627	-2.83808	GNPTG	ENSG00000090581	16	1401924	1413352	protein_coding
-0.248473	6.87244	-3.07802	0.00323888	0.0341408	-2.83808	NAPA	ENSG00000105402	19	47990894	48018497	protein_coding
0.56427	3.98482	2.82722	0.00652321	0.0542295	-2.84223	TOX3	ENSG00000103460	16	52471917	52581714	protein_coding
1.07582	0.625274	2.60975	0.0116325	0.0800676	-2.84351	FGFR3	ENSG00000068078	4	1795034	1810599	protein_coding
-0.229377	7.41388	-3.09822	0.00305677	0.0327148	-2.84537	RPL14	ENSG00000188846	3	40498783	40503861	protein_coding
-1.15621	2.72437	-2.75879	0.00784868	0.0614206	-2.84746	LGALS1	ENSG00000100097	22	38071615	38075813	protein_coding
0.567943	2.50128	2.7277	0.0085292	0.064844	-2.84769	CSPG5	ENSG00000114646	3	47603729	47622282	protein_coding
-0.519273	3.59701	-2.796	0.00710004	0.0573357	-2.84884	PHLDA3	ENSG00000174307	1	201434620	201438365	protein_coding
-0.453353	4.61468	-2.85395	0.0060641	0.0517317	-2.85105	IFNGR2	ENSG00000159128	21	34775202	34851655	protein_coding
-0.814951	2.17191	-2.70361	0.00909332	0.0679224	-2.85435	ADAMTS5	ENSG00000154736	21	28290231	28338832	protein_coding
-0.60634	2.32152	-2.70572	0.00904265	0.0677693	-2.85442	OSMR	ENSG00000145623	5	38845960	38945698	protein_coding
-0.901796	0.367937	-2.62058	0.0113097	0.078499	-2.85446	PRDM1	ENSG00000057657	6	106534195	106557814	protein_coding
0.326104	7.66868	3.11208	0.00293745	0.0316687	-2.85557	UNC5C	ENSG00000182168	4	96083655	96470357	protein_coding
-0.438529	5.87913	-3.00301	0.00400766	0.0390468	-2.85566	REXO2	ENSG00000076043	11	114310108	114321001	protein_coding
-0.849018	0.473184	-2.6789	0.00970722	0.0707923	-2.85873	SMYD1	ENSG00000115593	2	88367299	88412906	protein_coding
-0.672334	2.00845	-2.68339	0.00959288	0.0702305	-2.85879	TMBIM1	ENSG00000135926	2	219138915	219157309	protein_coding
-0.890151	0.342592	-2.62282	0.011244	0.0782283	-2.85927	SDIM1	ENSG00000256391	6	166307330	166309725	protein_coding
-0.942632	1.50947	-2.6669	0.0100189	0.0722393	-2.86045	HRC	ENSG00000130528	19	49654455	49658681	protein_coding
0.194547	6.89813	3.07279	0.00328762	0.0344566	-2.86045	ENOPH1	ENSG00000145293	4	83351715	83382244	protein_coding
0.223014	6.50437	3.04899	0.00351841	0.0359761	-2.86062	RBM10	ENSG00000182872	X	47004268	47046212	protein_coding
-0.385146	5.06236	-2.93946	0.00478873	0.0441363	-2.86202	SIL1	ENSG00000120725	5	138282409	138629246	protein_coding
-1.1616	2.23973	-2.66315	0.0101181	0.0727212	-2.86361	RHOJ	ENSG00000126785	14	63670832	63759937	protein_coding
-0.176987	8.22407	-3.14158	0.00269783	0.0298756	-2.86385	BSG	ENSG00000172270	19	571297	583493	protein_coding
-0.572481	5.63029	-2.9726	0.00436525	0.0415122	-2.86453	RPRM	ENSG00000177519	2	154333852	154335322	protein_coding
0.447631	4.47224	2.86859	0.00582555	0.0503109	-2.86563	C15orf61	ENSG00000189227	15	67813406	67819628	protein_coding
-0.488081	4.49591	-2.86019	0.00596142	0.0510732	-2.86772	PAPPA	ENSG00000182752	9	118916083	119164601	protein_coding
0.267411	7.05377	3.06023	0.00340759	0.0353004	-2.86775	PPP3CA	ENSG00000138814	4	101944566	102269435	protein_coding
-0.56407	4.61236	-2.88366	0.00558907	0.0491068	-2.86853	C4orf48	ENSG00000243449	4	2043689	2045697	protein_coding
-0.432474	5.70162	-2.96473	0.00446263	0.0420824	-2.87155	PSPC1	ENSG00000121390	13	20248896	20357142	protein_coding
0.555716	6.16328	3.00348	0.00400227	0.0390468	-2.87166	HIST1H4C	ENSG00000197061	6	26104104	26104518	protein_coding
-0.326295	6.67395	-3.05469	0.00346182	0.0356959	-2.87169	HIF1A	ENSG00000100644	14	62162231	62214976	protein_coding
-0.625754	1.32697	-2.63943	0.0107671	0.0762367	-2.87678	C11orf63	ENSG00000109944	11	122753391	122830506	protein_coding
-0.478238	4.66095	-2.89067	0.00548217	0.0483703	-2.8771	OSTF1	ENSG00000134996	9	77703459	77762181	protein_coding
1.03662	0.190499	2.58352	0.0124499	0.0837586	-2.87713	EDN3	ENSG00000124205	20	57875482	57901047	protein_coding
-0.503456	6.93722	-3.07321	0.0032837	0.0344401	-2.87979	ACHE	ENSG00000087085	7	100487615	100494594	protein_coding
-0.667743	3.86127	-2.84083	0.00628569	0.0529752	-2.87994	PTPN14	ENSG00000152104	1	214522039	214725792	protein_coding
-0.668654	2.11191	-2.69225	0.00937089	0.0693389	-2.88031	CPS1	ENSG00000021826	2	211342406	211543831	protein_coding
-0.244926	6.18475	-3.00302	0.00400754	0.0390468	-2.88102	TRPC4AP	ENSG00000100991	20	33590207	33680674	protein_coding
1.053	1.62309	2.65272	0.0103991	0.0740709	-2.88407	FGFR2	ENSG00000066468	10	123237848	123357972	protein_coding
0.950913	-0.0633159	2.58051	0.0125467	0.0841397	-2.88602	COMP	ENSG00000105664	19	18893583	18902123	protein_coding
-0.516741	4.04844	-2.82948	0.00648324	0.0540196	-2.88617	KLC2	ENSG00000174996	11	66024765	66035331	protein_coding
0.401404	3.6424	2.80282	0.00697009	0.0567863	-2.88799	KLHL2	ENSG00000109466	4	166128770	166244308	protein_coding
-0.351724	5.84416	-2.98176	0.00425458	0.0407153	-2.88811	QDPR	ENSG00000151552	4	17461884	17513857	protein_coding
0.930417	2.02592	2.64085	0.0107273	0.0760396	-2.88835	SGOL1	ENSG00000129810	3	20202085	20227784	protein_coding
0.176278	8.89793	3.14427	0.0026769	0.0297337	-2.88898	MORF4L1	ENSG00000185787	15	79102829	79190475	protein_coding
-0.458667	4.335	-2.82602	0.00654462	0.0543111	-2.88954	SLBP	ENSG00000163950	4	1694527	1714282	protein_coding
-0.829049	1.01245	-2.61321	0.0115285	0.0795223	-2.89253	FUOM	ENSG00000148803	10	135168658	135171529	protein_coding
0.244578	6.04229	3.00728	0.00395964	0.0388108	-2.89332	TRIM24	ENSG00000122779	7	138145079	138274738	protein_coding
-0.564483	3.56775	-2.80535	0.00692248	0.0565538	-2.89807	SLC39A14	ENSG00000104635	8	22224762	22291642	protein_coding
-0.272066	7.03165	-3.07749	0.00324378	0.034168	-2.89841	PPP1R15A	ENSG00000087074	19	49375649	49379314	protein_coding
-0.538953	2.34269	-2.70685	0.00901554	0.0676649	-2.90046	MYO5B	ENSG00000167306	18	47349183	47721463	protein_coding
-1.00086	0.511748	-2.58328	0.0124575	0.0837715	-2.9055	SLCO4C1	ENSG00000173930	5	101569690	101632253	protein_coding
0.221775	6.4415	3.01302	0.00389601	0.0383749	-2.90699	NUDT11	ENSG00000196368	X	51232863	51239448	protein_coding
-0.317763	4.44726	-2.85266	0.00608554	0.0518543	-2.90836	CRTC3	ENSG00000140577	15	91073157	91188577	protein_coding
0.399453	4.81431	2.93018	0.00491408	0.044841	-2.90873	VANGL2	ENSG00000162738	1	160370376	160398468	protein_coding
-0.27456	5.53116	-2.95162	0.00462913	0.0432907	-2.90932	SYAP1	ENSG00000169895	X	16737755	16783459	protein_coding
0.279809	5.70043	2.97259	0.00436539	0.0415122	-2.91052	UNG	ENSG00000076248	12	109535379	109548797	protein_coding
0.345029	4.73928	2.87124	0.00578328	0.0500933	-2.91104	NUP35	ENSG00000163002	2	183982241	184026408	protein_coding
0.258975	5.89418	2.97321	0.00435787	0.0414945	-2.915	SCMH1	ENSG00000010803	1	41492872	41707826	protein_coding
-0.947755	0.590689	-2.58972	0.0122521	0.0829987	-2.92322	RP11-766F14.2	ENSG00000248713	4	100557686	100575805	protein_coding
0.518685	3.04141	2.71917	0.00872522	0.0659244	-2.9263	LMO1	ENSG00000166407	11	8245851	8290263	protein_coding
-0.46889	4.58	-2.87158	0.00577793	0.0500765	-2.92869	SCPEP1	ENSG00000121064	17	55055466	55084129	protein_coding
0.308273	4.85572	2.90006	0.00534186	0.0475614	-2.92931	BRPF3	ENSG00000096070	6	36164521	36200567	protein_coding
0.275668	6.028	2.98829	0.00417718	0.0401124	-2.93055	CEP57	ENSG00000166037	11	95523129	95565857	protein_coding
-0.345786	5.61563	-2.95904	0.00453422	0.04258	-2.93227	PELO	ENSG00000152684	5	52083774	52099880	protein_coding
-1.16844	3.68142	-2.76888	0.00763885	0.0601636	-2.93236	ACTG2	ENSG00000163017	2	74119441	74146992	protein_coding
0.300967	6.91202	3.04979	0.0035104	0.0359442	-2.93373	CTNNA2	ENSG00000066032	2	79412357	80875905	protein_coding
0.267787	5.60092	2.96965	0.00440152	0.0417103	-2.9339	SLC26A11	ENSG00000181045	17	78193498	78227299	protein_coding
-0.267844	5.58166	-2.95463	0.00459034	0.0430103	-2.93451	NSMCE1	ENSG00000169189	16	27236312	27280115	protein_coding
-0.992074	0.743784	-2.57575	0.0127017	0.0849076	-2.93456	GCNT1	ENSG00000187210	9	79034752	79122332	protein_coding
-0.341605	4.53025	-2.84508	0.006213	0.0525796	-2.93605	C9orf3	ENSG00000148120	9	97488983	97849441	protein_coding
-0.611705	2.35726	-2.65749	0.0102698	0.0735365	-2.93623	ZNF805	ENSG00000204524	19	57751973	57766503	protein_coding
0.293675	5.60742	2.94446	0.00472256	0.0437187	-2.93786	KAT6B	ENSG00000156650	10	76585340	76792380	protein_coding
0.452681	5.58065	2.94863	0.0046679	0.0434966	-2.93917	NKAIN2	ENSG00000188580	6	124125286	125146803	protein_coding
0.475879	3.7813	2.78982	0.00721951	0.058088	-2.94012	CRYL1	ENSG00000165475	13	20977806	21099996	protein_coding
0.804618	3.01566	2.6972	0.00924901	0.0686795	-2.94107	BRCA1	ENSG00000012048	17	41196312	41277500	protein_coding
-0.304846	5.25643	-2.9102	0.00519408	0.0465848	-2.9455	RPL17	ENSG00000265681	18	47014851	47018906	protein_coding
0.481899	3.06339	2.72949	0.00848856	0.064602	-2.94568	DUSP8	ENSG00000184545	11	1575274	1593150	protein_coding
-0.293201	8.30873	-3.09706	0.00306696	0.032776	-2.95318	NRP1	ENSG00000099250	10	33466420	33625190	protein_coding
-0.524308	3.42159	-2.75849	0.00785491	0.0614366	-2.95359	TRAF5	ENSG00000082512	1	211499957	211548288	protein_coding
-0.323668	5.56176	-2.92471	0.00498928	0.0453018	-2.955	RAP1B	ENSG00000127314	12	69004619	69054372	protein_coding
-0.303782	5.94051	-2.94924	0.00466005	0.0434966	-2.95889	RAB30	ENSG00000137502	11	82684175	82782965	protein_coding
-0.662701	2.38085	-2.6681	0.00998747	0.0720837	-2.96073	DNASE1L1	ENSG00000013563	X	153629579	153640449	protein_coding
-0.248724	8.21339	-3.08753	0.00315194	0.0334891	-2.9639	RPL23	ENSG00000125691	17	37004118	37010096	protein_coding
0.888194	1.04067	2.57909	0.0125929	0.0843132	-2.9655	LPAR4	ENSG00000147145	X	78003206	78012591	protein_coding
0.251184	5.45026	2.94348	0.00473541	0.04381	-2.96708	SH3BGRL2	ENSG00000198478	6	80341000	80413372	protein_coding
0.434167	4.1153	2.82831	0.00650385	0.0541299	-2.96842	KCNK10	ENSG00000100433	14	88649113	88793251	protein_coding
-0.576514	2.74461	-2.67778	0.00973601	0.0709317	-2.97182	AP001468.1	ENSG00000235878	21	47612391	47613673	protein_coding
-0.856762	1.72621	-2.6043	0.0117981	0.0808944	-2.97321	SLC25A35	ENSG00000125434	17	8191081	8198661	protein_coding
-0.265006	6.95954	-3.02689	0.00374615	0.0374692	-2.97335	SLC25A39	ENSG00000013306	17	42396993	42402238	protein_coding
-0.553906	4.42362	-2.81743	0.0066992	0.0552015	-2.97392	AK4	ENSG00000162433	1	65613232	65697828	protein_coding
0.37257	4.71346	2.85429	0.00605859	0.0517148	-2.97543	LRRC7	ENSG00000033122	1	70034081	70617628	protein_coding
-0.381969	5.08026	-2.89307	0.00544598	0.0481669	-2.97799	GAMT	ENSG00000130005	19	1397091	1401569	protein_coding
0.968127	5.53228	2.91292	0.00515517	0.0463492	-2.97975	HMGB2	ENSG00000164104	4	174252846	174256276	protein_coding
-0.333663	5.69074	-2.94086	0.00477012	0.0440478	-2.98045	GSTK1	ENSG00000197448	7	142941186	142967947	protein_coding
-0.239348	8.72129	-3.10243	0.00302003	0.0323924	-2.98309	RPL10	ENSG00000147403	X	153618315	153637504	protein_coding
-0.737899	2.70035	-2.63612	0.0108607	0.0766148	-2.98403	NOL7	ENSG00000225921	6	13615559	13632971	protein_coding
-0.57312	3.31881	-2.7033	0.00910075	0.0679224	-2.98458	MATN2	ENSG00000132561	8	98881068	99048944	protein_coding
0.449101	3.29158	2.71719	0.00877112	0.066203	-2.98486	CNTLN	ENSG00000044459	9	17134980	17503921	protein_coding
0.497442	6.37559	2.99159	0.00413861	0.0398463	-2.98504	CA10	ENSG00000154975	17	49707674	50237377	protein_coding
-0.274189	9.29282	-3.11673	0.00289836	0.0314089	-2.98508	RPS18	ENSG00000231500	6	33239787	33244287	protein_coding
0.532317	3.27125	2.74618	0.00811842	0.06285	-2.98564	ISLR2	ENSG00000167178	15	74392652	74430881	protein_coding
-0.244022	5.67994	-2.93085	0.00490489	0.0448129	-2.98567	RAB1B	ENSG00000174903	11	66036004	66044963	protein_coding
-0.736784	2.2705	-2.62477	0.0111869	0.0780156	-2.98681	BTN3A2	ENSG00000186470	6	26365387	26378546	protein_coding
-0.70268	2.06234	-2.60674	0.0117237	0.0805062	-2.9887	CXorf38	ENSG00000185753	X	40488285	40506819	protein_coding
-0.404138	4.3381	-2.82302	0.00659827	0.0546368	-2.98948	2022-03-01	ENSG00000145416	4	164445450	165305202	protein_coding
-0.834711	1.43057	-2.5845	0.0124184	0.0836998	-2.99327	GGT5	ENSG00000099998	22	24615622	24641110	protein_coding
-0.864465	0.653997	-2.57344	0.0127774	0.0852197	-2.99346	PROCR	ENSG00000101000	20	33759876	33765165	protein_coding
-0.257355	8.40426	-3.08875	0.00314089	0.03342	-2.99388	HINT1	ENSG00000169567	5	130494720	130507428	protein_coding
0.519458	3.28338	2.69262	0.0093619	0.0693073	-2.99437	TTC32	ENSG00000183891	2	20096404	20101747	protein_coding
-0.984705	1.31728	-2.57124	0.0128501	0.0855877	-2.99543	INSM2	ENSG00000168348	14	36003248	36006260	protein_coding
0.713905	2.16819	2.65162	0.0104292	0.0742129	-2.99573	ILDR2	ENSG00000143195	1	166882443	166944719	protein_coding
0.377306	5.11225	2.86363	0.00590535	0.0507563	-2.99743	DCUN1D4	ENSG00000109184	4	52709166	52783003	protein_coding
-0.314728	4.93232	-2.85126	0.00610891	0.051997	-2.99914	CFLAR	ENSG00000003402	2	201980827	202041410	protein_coding
0.766274	1.54817	2.58495	0.0124038	0.0836399	-2.99967	FLT4	ENSG00000037280	5	180028506	180076624	protein_coding
0.451995	4.8142	2.86071	0.00595295	0.0510506	-3.00222	RP4-665J23.1	ENSG00000233593	1	91248543	91317207	lincRNA
0.381929	4.55153	2.83304	0.00642065	0.0537117	-3.00486	PARP8	ENSG00000151883	5	49961733	50142356	protein_coding
0.663324	3.09085	2.69161	0.00938697	0.0693879	-3.00532	LRRCC1	ENSG00000133739	8	86019382	86058311	protein_coding
-0.949461	2.70607	-2.69736	0.00924503	0.0686795	-3.00673	COL12A1	ENSG00000111799	6	75794042	75915767	protein_coding
-0.217623	7.2587	-3.02951	0.00371839	0.0373292	-3.00813	AKR1A1	ENSG00000117448	1	46016215	46035721	protein_coding
0.29446	6.13967	2.94642	0.00469676	0.0436558	-3.00875	RP11-566E18.3	ENSG00000260804	2	217081768	217084915	lincRNA
0.392973	7.23655	3.02248	0.00379321	0.0377517	-3.00882	SSBP2	ENSG00000145687	5	80708840	81047616	protein_coding
0.33038	4.1966	2.79882	0.00704604	0.0571197	-3.00932	ZNF720	ENSG00000197302	16	31724550	31806190	protein_coding
-0.694485	1.60683	-2.61052	0.0116094	0.0800113	-3.0102	GEM	ENSG00000164949	8	95261481	95274578	protein_coding
0.48147	4.6026	2.81094	0.00681836	0.0558603	-3.01305	AP1G2	ENSG00000213983	14	24028774	24037279	protein_coding
0.178839	9.55589	3.12212	0.00285369	0.0310165	-3.01324	EIF4A2	ENSG00000156976	3	186500994	186507689	protein_coding
0.682199	1.5925	2.61833	0.0113762	0.0787371	-3.01665	C10orf82	ENSG00000165863	10	118423207	118429775	protein_coding
-0.90549	1.16864	-2.55224	0.0134924	0.0887377	-3.01729	RNF135	ENSG00000181481	17	29295803	29326929	protein_coding
0.677548	1.35579	2.57009	0.0128882	0.0856752	-3.01751	KLB	ENSG00000134962	4	39408473	39453156	protein_coding
-0.267503	7.10969	-3.01699	0.00385252	0.0382204	-3.01854	EPRS	ENSG00000136628	1	220141943	220220000	protein_coding
-0.587477	2.23024	-2.59274	0.0121567	0.0826962	-3.02284	TRAPPC5	ENSG00000181029	19	7745729	7747744	protein_coding
-0.649399	3.97531	-2.73147	0.00844376	0.0642944	-3.02426	TOR3A	ENSG00000186283	1	179050512	179067158	protein_coding
-0.483554	4.4306	-2.80454	0.00693774	0.0566171	-3.02444	SUMF1	ENSG00000144455	3	3742498	4508965	protein_coding
-0.516611	4.93514	-2.88401	0.00558374	0.0490894	-3.02528	UPP1	ENSG00000183696	7	48128225	48148330	protein_coding
-0.797561	0.877823	-2.54	0.0139212	0.0904474	-3.02603	RP11-252I14.2	ENSG00000253908	5	179684680	179685366	pseudogene
-1.4178	0.234576	-2.55104	0.0135338	0.0888782	-3.02626	TNNC2	ENSG00000101470	20	44451853	44462384	protein_coding
-0.636882	2.58495	-2.61857	0.0113692	0.0787371	-3.02669	RP11-553L6.5	ENSG00000259976	3	114033348	114035026	lincRNA
0.22371	6.58586	2.99261	0.00412678	0.0398171	-3.0274	MTSS1	ENSG00000170873	8	125563031	125740730	protein_coding
-0.695172	2.58753	-2.65711	0.01028	0.0735437	-3.02856	PPFIBP2	ENSG00000166387	11	7534529	7678358	protein_coding
-0.386273	3.74775	-2.74265	0.00819549	0.0630776	-3.02987	LINC00998	ENSG00000214194	7	112756773	112758668	protein_coding
-0.39545	5.91791	-2.93747	0.00481537	0.0442616	-3.03085	C19orf60	ENSG00000006015	19	18699495	18703146	protein_coding
0.485882	3.25149	2.71428	0.00883938	0.0666833	-3.03164	KNDC1	ENSG00000171798	10	134973951	135039916	protein_coding
-0.464242	3.45297	-2.74912	0.00805474	0.0624999	-3.03218	ENPP5	ENSG00000112796	6	46126924	46138708	protein_coding
-0.334627	5.85864	-2.91197	0.00516879	0.0464427	-3.03314	POLR3H	ENSG00000100413	22	41921808	41940610	protein_coding
-0.893828	1.43752	-2.57419	0.0127527	0.0851706	-3.03354	SLC24A4	ENSG00000140090	14	92788925	92962596	protein_coding
-0.854525	1.44129	-2.55738	0.0133157	0.0878513	-3.03411	ST8SIA5	ENSG00000101638	18	44259081	44339220	protein_coding
0.6109	2.08968	2.59983	0.0119357	0.0816471	-3.03487	MAP4K2	ENSG00000168067	11	64556290	64570713	protein_coding
0.293147	5.80879	2.92554	0.00497774	0.045225	-3.03625	ZNF738	ENSG00000172687	19	21541732	21562104	protein_coding
-0.481962	4.83732	-2.8318	0.00644237	0.053832	-3.03995	DEDD2	ENSG00000160570	19	42702750	42724292	protein_coding
-0.374199	5.71536	-2.92257	0.00501902	0.0454033	-3.04044	NUDT14	ENSG00000183828	14	105639275	105647660	protein_coding
-1.09331	2.63244	-2.62634	0.0111413	0.07792	-3.04217	EDNRA	ENSG00000151617	4	148402069	148466106	protein_coding
0.175498	6.86961	2.99894	0.00405384	0.039288	-3.04443	SRPK2	ENSG00000135250	7	104751151	105039755	protein_coding
0.599961	3.04708	2.68992	0.00942881	0.069557	-3.04757	SHC3	ENSG00000148082	9	91628060	91793682	protein_coding
0.397669	5.80546	2.92415	0.00499701	0.0453159	-3.04814	SUSD4	ENSG00000143502	1	223394161	223537544	protein_coding
1.40606	1.66414	2.59106	0.0122098	0.0828268	-3.04958	MKRN3	ENSG00000179455	15	23810454	23873064	protein_coding
0.414573	4.17739	2.78455	0.00732304	0.0584926	-3.05071	EFNB3	ENSG00000108947	17	7608520	7614696	protein_coding
-0.617	2.52063	-2.63912	0.0107759	0.0762367	-3.05072	ARHGAP10	ENSG00000071205	4	148653214	148993931	protein_coding
-0.348911	4.86513	-2.83354	0.00641186	0.0536687	-3.05087	GLA	ENSG00000102393	X	100652791	100662913	protein_coding
0.269697	6.02807	2.94022	0.00477868	0.044076	-3.05383	TENM4	ENSG00000149256	11	78363876	79151992	protein_coding
-0.337887	6.37795	-2.95839	0.00454245	0.042616	-3.05444	SLC37A3	ENSG00000157800	7	139993493	140104233	protein_coding
0.725802	2.21612	2.5853	0.0123927	0.0836036	-3.0562	ITPKB	ENSG00000143772	1	226819391	226927024	protein_coding
-0.902049	0.475734	-2.50493	0.0152202	0.0958437	-3.05644	CD72	ENSG00000137101	9	35609530	35646807	protein_coding
0.156034	7.47077	3.02558	0.00376005	0.037506	-3.05772	TXLNA	ENSG00000084652	1	32645287	32663886	protein_coding
-0.769922	2.95529	-2.6648	0.0100745	0.0725337	-3.06268	FOSL2	ENSG00000075426	2	28615315	28640179	protein_coding
-0.372891	6.08668	-2.93111	0.00490136	0.0448085	-3.06326	RAI14	ENSG00000039560	5	34656342	34832732	protein_coding
0.350772	4.66174	2.83277	0.00642538	0.0537206	-3.06401	GLS2	ENSG00000135423	12	56864736	56882198	protein_coding
1.10801	0.863796	2.52423	0.0144925	0.0927117	-3.06479	RP11-579E24.1	ENSG00000253734	8	64681988	64698058	lincRNA
0.691897	4.27486	2.74718	0.00809662	0.0627916	-3.06735	RACGAP1	ENSG00000161800	12	50370706	50426919	protein_coding
-0.48464	3.13566	-2.66868	0.00997221	0.0720089	-3.06838	AMDHD2	ENSG00000162066	16	2570358	2581423	protein_coding
-0.238195	8.24354	-3.05274	0.00348105	0.0357936	-3.07034	RPL12	ENSG00000197958	9	130209953	130213684	protein_coding
0.628395	1.79996	2.55612	0.0133589	0.0880964	-3.07084	AKR1C3	ENSG00000196139	10	5077546	5149878	protein_coding
-1.12989	4.62468	-2.82222	0.00661254	0.0547241	-3.07091	COL5A1	ENSG00000130635	9	137533620	137736686	protein_coding
-0.302391	5.77303	-2.90163	0.00531868	0.0474608	-3.07172	DECR1	ENSG00000104325	8	91013633	91064320	protein_coding
-0.298659	5.99687	-2.91545	0.00511918	0.0461103	-3.07244	CDKN2D	ENSG00000129355	19	10677138	10679735	protein_coding
-0.364172	3.83385	-2.72212	0.0086568	0.0655762	-3.07282	FASTKD3	ENSG00000124279	5	7859272	7869150	protein_coding
-0.319808	4.85436	-2.83914	0.00631477	0.0531593	-3.07473	FLCN	ENSG00000154803	17	17115526	17140502	protein_coding
0.739834	0.549686	2.51357	0.0148905	0.0941353	-3.0754	PARVG	ENSG00000138964	22	44568836	44615413	protein_coding
0.287755	5.57126	2.90149	0.00532086	0.0474608	-3.07643	LRRC49	ENSG00000137821	15	71145578	71342414	protein_coding
-0.362058	5.07819	-2.84636	0.00619136	0.0525121	-3.07657	SLC35F5	ENSG00000115084	2	114462588	114514400	protein_coding
0.408799	3.32453	2.69066	0.00941037	0.0694909	-3.07697	GNB1L	ENSG00000185838	22	19770747	19842462	protein_coding
0.542196	2.48643	2.63793	0.0108093	0.0763995	-3.07841	ZNF730	ENSG00000183850	19	23258012	23330021	protein_coding
-0.474947	3.24758	-2.69036	0.00941791	0.0695116	-3.07864	EYS	ENSG00000188107	6	64429876	66417118	protein_coding
0.351853	5.63836	2.89351	0.00543932	0.048137	-3.07939	APC2	ENSG00000115266	19	1446300	1473243	protein_coding
-0.317175	5.08753	-2.84456	0.00622197	0.0525893	-3.08017	WDR45	ENSG00000196998	X	48929385	48958108	protein_coding
0.306375	5.21594	2.85746	0.0060061	0.0513564	-3.08068	MIS12	ENSG00000167842	17	5389605	5394134	protein_coding
0.268158	4.83873	2.83564	0.00637518	0.053545	-3.08191	ZDBF2	ENSG00000204186	2	207139387	207179148	protein_coding
-0.291006	6.92574	-2.9759	0.00432515	0.0412633	-3.08256	CFL2	ENSG00000165410	14	35179593	35184029	protein_coding
-0.681703	3.08152	-2.65733	0.010274	0.0735365	-3.08276	FHL3	ENSG00000183386	1	38462442	38471278	protein_coding
0.3206	5.78285	2.90007	0.00534177	0.0475614	-3.08529	PAN3	ENSG00000152520	13	28712643	28869475	protein_coding
0.416441	3.73863	2.70351	0.0090958	0.0679224	-3.08633	PER2	ENSG00000132326	2	239152679	239198743	protein_coding
-1.06554	-0.049084	-2.47436	0.0164407	0.100797	-3.08838	AC007970.1	ENSG00000234281	2	211189483	211333970	antisense
0.293547	4.83205	2.83526	0.00638181	0.05357	-3.09137	PEX13	ENSG00000162928	2	61244360	61279125	protein_coding
1.06489	2.55067	2.57463	0.0127384	0.0851138	-3.09183	DEPDC1B	ENSG00000035499	5	59892739	59996017	protein_coding
0.74295	2.1121	2.5677	0.0129674	0.0860951	-3.09466	RGS6	ENSG00000182732	14	72399156	73030654	protein_coding
-0.465602	4.25808	-2.75366	0.00795747	0.0619088	-3.09508	FEM1C	ENSG00000145780	5	114856608	114880591	protein_coding
0.450785	3.21621	2.65328	0.0103838	0.0740451	-3.09672	RP11-421L21.3	ENSG00000233184	1	101491434	101552821	antisense
0.508485	2.61256	2.59553	0.0120692	0.0822919	-3.09704	RP11-111M22.3	ENSG00000255135	11	76152382	76155700	lincRNA
0.27551	9.39094	3.07928	0.00322719	0.0340665	-3.09751	SET	ENSG00000119335	9	131445703	131458679	protein_coding
-1.09149	1.75251	-2.51899	0.0146869	0.0932901	-3.10046	HOMER3	ENSG00000051128	19	19040010	19052070	protein_coding
0.493745	3.0368	2.63413	0.0109173	0.0769773	-3.10131	HMHA1	ENSG00000180448	19	1065922	1086627	protein_coding
0.269573	6.80548	2.97108	0.0043839	0.0416343	-3.10147	SYNE1	ENSG00000131018	6	152442819	152958936	protein_coding
-1.04962	0.537177	-2.53033	0.0142691	0.09195	-3.10455	TRIM54	ENSG00000138100	2	27505260	27530307	protein_coding
-0.283398	5.12982	-2.83773	0.00633907	0.0533332	-3.10514	PRRC1	ENSG00000164244	5	126853301	126890781	protein_coding
0.705298	2.28885	2.74399	0.00816614	0.0630776	-3.10558	OTX2	ENSG00000165588	14	57267425	57277197	protein_coding
-0.309873	4.61956	-2.8113	0.00681168	0.0558603	-3.1058	IGF2R	ENSG00000197081	6	160390131	160534539	protein_coding
-0.239659	7.71647	-3.01633	0.00385968	0.0382656	-3.10893	SERF2	ENSG00000140264	15	44069285	44094787	protein_coding
0.467544	3.71552	2.72011	0.00870333	0.0657929	-3.1097	SLC7A14	ENSG00000013293	3	170177372	170303863	protein_coding
-0.996407	0.26866	-2.47388	0.0164605	0.100803	-3.1102	RP11-436D23.1	ENSG00000271860	6	98264585	98847748	lincRNA
-0.472991	3.27451	-2.66886	0.00996754	0.0720089	-3.11097	KLHL11	ENSG00000178502	17	40009797	40021684	protein_coding
-0.653031	2.52305	-2.59367	0.0121276	0.0825361	-3.11097	STK17B	ENSG00000081320	2	196998290	197041227	protein_coding
-0.731955	3.32736	-2.66964	0.00994698	0.071933	-3.11133	GNG11	ENSG00000127920	7	93551011	93557922	protein_coding
0.262269	7.60671	3.00673	0.00396575	0.0388448	-3.11575	CD47	ENSG00000196776	3	107762145	107809872	protein_coding
0.211869	5.78671	2.89551	0.00540942	0.0480102	-3.1169	UBR2	ENSG00000024048	6	42531800	42661242	protein_coding
-0.802001	1.83359	-2.58117	0.0125254	0.0840734	-3.11971	LGALS3	ENSG00000131981	14	55590828	55612126	protein_coding
-0.775821	1.33696	-2.55143	0.0135204	0.0888423	-3.12085	ITK	ENSG00000113263	5	156569944	156682201	protein_coding
0.242215	6.37869	2.93699	0.00482176	0.0442616	-3.12257	SGSM2	ENSG00000141258	17	2240792	2284352	protein_coding
-0.361065	5.4133	-2.8756	0.0057145	0.0497029	-3.12293	BAALC	ENSG00000164929	8	104152938	104242533	protein_coding
-0.62335	2.983	-2.64151	0.0107089	0.0759455	-3.12741	NFATC4	ENSG00000100968	14	24834879	24848810	protein_coding
0.468288	2.90667	2.63258	0.0109615	0.0772033	-3.12781	DPY19L2	ENSG00000177990	12	63952693	64062719	protein_coding
0.158303	7.6823	3.00621	0.0039716	0.0388761	-3.12982	NCOR1	ENSG00000141027	17	15932471	16121499	protein_coding
-0.589028	4.13428	-2.71757	0.00876223	0.06617	-3.13053	GPC6	ENSG00000183098	13	93879095	95059655	protein_coding
-0.95005	0.762589	-2.47693	0.0163347	0.100452	-3.1418	PRLHR	ENSG00000119973	10	120352916	120355160	protein_coding
-0.285721	5.00602	-2.81694	0.00670826	0.0552358	-3.14192	DYRK2	ENSG00000127334	12	68042118	68059186	protein_coding
-0.743135	2.08113	-2.54509	0.0137413	0.0897106	-3.1444	IL17RC	ENSG00000163702	3	9958758	9975314	protein_coding
-0.83781	1.68712	-2.52604	0.0144257	0.0924316	-3.14463	PPAPDC1A	ENSG00000203805	10	122216466	122349367	protein_coding
0.684971	0.72983	2.52918	0.0143109	0.0920577	-3.14788	RP11-130F10.1	ENSG00000250131	4	178366133	178598280	antisense
-0.358966	5.79693	-2.86989	0.00580488	0.0501814	-3.15111	TMEM115	ENSG00000126062	3	50392180	50397041	protein_coding
-0.230137	6.6389	-2.94779	0.00467888	0.043534	-3.15574	FAM96B	ENSG00000166595	16	66965959	66968326	protein_coding
-0.325617	4.87061	-2.78885	0.00723853	0.0581341	-3.15598	PQLC2	ENSG00000040487	1	19638820	19655794	protein_coding
-0.79762	1.51588	-2.53218	0.0142018	0.0916776	-3.1584	CYBRD1	ENSG00000071967	2	172378757	172414643	protein_coding
0.364597	5.19863	2.82664	0.00653349	0.0542842	-3.1597	NOVA1	ENSG00000139910	14	26912299	27066960	protein_coding
0.537972	3.18689	2.67096	0.00991244	0.0717894	-3.16138	FAM167A	ENSG00000154319	8	11278972	11332224	protein_coding
0.35264	4.57346	2.78465	0.00732113	0.0584926	-3.16187	ZCCHC8	ENSG00000033030	12	122957417	122985518	protein_coding
0.229469	7.07733	2.96769	0.00442576	0.0418153	-3.16224	ABI2	ENSG00000138443	2	204192942	204312446	protein_coding
-0.73225	1.035	-2.49656	0.0155459	0.0972731	-3.16608	C10orf54	ENSG00000107738	10	73507316	73533255	protein_coding
-0.631485	4.61413	-2.77904	0.00743265	0.0590485	-3.16619	APOL2	ENSG00000128335	22	36622256	36636000	protein_coding
0.233894	6.6839	2.93838	0.00480326	0.0442147	-3.16625	OGT	ENSG00000147162	X	70752933	70795747	protein_coding
-0.519218	3.33034	-2.62209	0.0112655	0.0783159	-3.16666	TBC1D17	ENSG00000104946	19	50380682	50392005	protein_coding
0.708631	1.89011	2.52397	0.0145022	0.0927117	-3.16933	RP11-196G18.22	ENSG00000261716	1	149816065	149820591	sense_overlapping
0.351054	5.74067	2.87942	0.00565465	0.0494374	-3.16977	NCAN	ENSG00000130287	19	19322782	19363042	protein_coding
0.587263	2.93603	2.65276	0.010398	0.0740709	-3.17028	BRINP2	ENSG00000198797	1	177140633	177251558	protein_coding
-0.341625	4.43863	-2.75811	0.00786293	0.0614666	-3.17173	TCEAL3	ENSG00000196507	X	102862379	102884618	protein_coding
0.197479	7.59602	2.98464	0.00422029	0.040447	-3.17185	SUGT1	ENSG00000165416	13	53226844	53275044	protein_coding
-0.792087	0.134305	-2.44948	0.0174983	0.105117	-3.17254	TNNC1	ENSG00000114854	3	52485118	52488086	protein_coding
-0.745404	1.73661	-2.48655	0.0159438	0.0990866	-3.17264	FAM89B	ENSG00000176973	11	65339820	65341669	protein_coding
0.453849	7.7207	2.99167	0.00413771	0.0398463	-3.1777	SCG5	ENSG00000166922	15	32933877	32989299	protein_coding
0.522456	2.83233	2.60971	0.0116339	0.0800676	-3.17897	MBP	ENSG00000197971	18	74690783	74845639	protein_coding
-0.506733	2.93721	-2.59242	0.0121668	0.0827132	-3.18056	CHODL	ENSG00000154645	21	19273580	19639690	protein_coding
-0.246142	6.46876	-2.9193	0.0050647	0.0457038	-3.18067	ZNHIT1	ENSG00000106400	7	100860949	100867471	protein_coding
-0.271777	8.67857	-3.02225	0.00379568	0.0377517	-3.18408	RPL34	ENSG00000109475	4	109541722	109551568	protein_coding
0.476529	4.73981	2.75511	0.00792647	0.0617331	-3.18417	HAUS1	ENSG00000152240	18	43684298	43708299	protein_coding
0.523982	3.42633	2.62472	0.0111885	0.0780156	-3.18632	QRICH2	ENSG00000129646	17	74270130	74303761	protein_coding
-0.340101	4.88476	-2.78698	0.00727507	0.0582999	-3.18705	MTHFR	ENSG00000177000	1	11845780	11866977	protein_coding
0.412741	4.41838	2.74451	0.00815484	0.0630431	-3.18875	TET1	ENSG00000138336	10	70320413	70454239	protein_coding
-0.400245	4.52411	-2.76314	0.00775749	0.0609019	-3.18937	TWF2	ENSG00000247596	3	52262626	52273276	protein_coding
-0.676669	2.19433	-2.52631	0.014416	0.0924099	-3.19147	TLX1	ENSG00000107807	10	102889257	102897545	protein_coding
-0.67446	3.06313	-2.58386	0.0124389	0.0837586	-3.19263	MCAT	ENSG00000100294	22	43528212	43539400	protein_coding
-0.302973	4.73484	-2.78144	0.0073847	0.0587931	-3.19291	CTIF	ENSG00000134030	18	46065417	46389588	protein_coding
0.612238	2.25492	2.54509	0.0137414	0.0897106	-3.19512	ZNF718	ENSG00000250312	4	124386	157779	lincRNA
0.500734	5.93562	2.86377	0.00590318	0.0507563	-3.19656	DEK	ENSG00000124795	6	18224099	18265054	protein_coding
0.501077	3.47091	2.68556	0.00953808	0.0699762	-3.19732	AJAP1	ENSG00000196581	1	4714792	4852594	protein_coding
-0.282418	4.92867	-2.79085	0.00719943	0.0579788	-3.19756	TEX261	ENSG00000144043	2	71213068	71222075	protein_coding
0.55852	5.56198	2.85124	0.00610937	0.051997	-3.19793	OLFM3	ENSG00000118733	1	102268130	102462586	protein_coding
0.850055	0.855327	2.45758	0.0171475	0.103597	-3.1995	PROKR2	ENSG00000101292	20	5282317	5297378	protein_coding
0.627163	1.47801	2.50329	0.0152837	0.0960416	-3.19955	MUC5B	ENSG00000117983	11	1244296	1283406	protein_coding
-0.235401	6.59548	-2.92698	0.00495792	0.0451008	-3.20099	NEU1	ENSG00000204386	6	31825436	31830683	protein_coding
-0.200623	9.20662	-3.04385	0.0035702	0.0364041	-3.20226	PKM	ENSG00000067225	15	72491370	72524164	protein_coding
-0.687153	3.07613	-2.60636	0.0117356	0.0805406	-3.20302	KLHL4	ENSG00000102271	X	86772752	86925050	protein_coding
0.54801	1.9876	2.52665	0.0144036	0.0923707	-3.20654	CTD-2287O16.5	ENSG00000271918	5	115419504	115421113	antisense
-0.415581	4.41087	-2.73648	0.00833172	0.0637102	-3.20679	SORCS2	ENSG00000184985	4	7194265	7744554	protein_coding
-0.468201	3.39848	-2.61386	0.0115091	0.0794325	-3.2082	PEX10	ENSG00000157911	1	2336236	2345236	protein_coding
0.337512	4.59449	2.75371	0.0079564	0.0619088	-3.20887	TAF3	ENSG00000165632	10	7860467	8058590	protein_coding
-0.77218	6.42546	-2.88853	0.00551458	0.0486271	-3.20894	MMP2	ENSG00000087245	16	55423612	55540603	protein_coding
-0.798786	1.14332	-2.4408	0.0178814	0.106396	-3.20941	UBTD1	ENSG00000165886	10	99258625	99330966	protein_coding
-0.943166	1.55611	-2.47563	0.0163882	0.100739	-3.21255	C12orf39	ENSG00000134548	12	21679241	21690311	protein_coding
0.556392	2.65302	2.56439	0.0130784	0.0865969	-3.21296	AC141928.1	ENSG00000250986	4	3760475	3765117	lincRNA
-0.511081	2.60668	-2.56223	0.0131511	0.0869607	-3.21395	C3orf65	ENSG00000163915	3	185430316	185447575	protein_coding
-0.963333	0.172588	-2.4171	0.0189666	0.110523	-3.21477	AQP1	ENSG00000240583	7	30893010	30965131	protein_coding
-0.196024	7.24923	-2.94855	0.00466893	0.0434966	-3.21765	EIF4G1	ENSG00000114867	3	184032283	184053146	protein_coding
-0.672546	2.96303	-2.5558	0.0133699	0.0881297	-3.21846	ZDHHC24	ENSG00000174165	11	66288108	66313709	protein_coding
0.342545	4.82303	2.78811	0.00725307	0.0582158	-3.21987	HSPA4L	ENSG00000164070	4	128702976	128761888	protein_coding
0.34761	4.67033	2.74528	0.00813791	0.0629455	-3.2209	EIF3J-AS1	ENSG00000179523	15	44819455	44829121	lincRNA
0.308969	5.69049	2.8483	0.00615862	0.0522645	-3.22169	ZNF346	ENSG00000113761	5	176449697	176508190	protein_coding
-0.416017	5.8661	-2.84551	0.00620583	0.0525772	-3.22412	DNAJC12	ENSG00000108176	10	69556427	69597924	protein_coding
-0.511102	3.60452	-2.61843	0.0113731	0.0787371	-3.22452	SLC18A3	ENSG00000187714	10	50818347	50820765	protein_coding
-0.668083	2.10695	-2.53719	0.0140217	0.0909549	-3.22488	GRID2	ENSG00000152208	4	93225550	94695707	protein_coding
0.433025	4.63638	2.80003	0.00702302	0.056996	-3.22512	FAM46A	ENSG00000112773	6	82201156	82462491	protein_coding
-0.737619	4.12151	-2.70914	0.0089608	0.067323	-3.22885	FOXP2	ENSG00000128573	7	113726382	114333827	protein_coding
-0.853378	0.243222	-2.42862	0.0184318	0.108397	-3.22893	AC096669.3	ENSG00000224568	2	108145943	108172782	lincRNA
-0.552923	3.33443	-2.59501	0.0120855	0.0823493	-3.2298	FAM210B	ENSG00000124098	20	54933971	54943719	protein_coding
-1.09105	-0.245032	-2.40326	0.0196274	0.11316	-3.23122	PPP1R27	ENSG00000182676	17	79791368	79792926	protein_coding
0.811178	3.54701	2.61872	0.0113646	0.0787371	-3.23247	PRTG	ENSG00000166450	15	55903744	56035288	protein_coding
0.936648	-0.202296	2.42807	0.0184573	0.10846	-3.2325	PLSCR5	ENSG00000231213	3	146294342	146324003	protein_coding
-0.447784	3.27456	-2.63994	0.0107527	0.0761826	-3.23257	MVB12A	ENSG00000141971	19	17516531	17544533	protein_coding
-0.7979	1.74633	-2.50371	0.0152671	0.0960092	-3.23428	KCNJ5	ENSG00000120457	11	128761251	128790930	protein_coding
-0.269105	5.31087	-2.81182	0.00680212	0.0558208	-3.23572	MTPN	ENSG00000105887	7	135611509	135662101	protein_coding
-0.413144	3.90459	-2.66255	0.0101342	0.0727844	-3.23722	EFCAB14	ENSG00000159658	1	47124366	47184824	protein_coding
0.20384	7.73193	2.96127	0.00450605	0.04241	-3.23874	GDE1	ENSG00000006007	16	19513015	19533467	protein_coding
-0.897136	3.68402	-2.72253	0.00864755	0.06554	-3.23932	OLFML3	ENSG00000116774	1	114522063	114524876	protein_coding
-0.232108	7.3968	-2.95166	0.00462862	0.0432907	-3.2404	SSR4	ENSG00000180879	X	153058971	153063960	protein_coding
0.26337	5.07293	2.78941	0.00722749	0.058088	-3.24381	GPR153	ENSG00000158292	1	6307406	6321035	protein_coding
0.79137	1.08885	2.44618	0.0176432	0.105665	-3.2445	AC012442.5	ENSG00000243389	2	113346617	113372008	3prime_overlapping_ncRNA
0.546989	2.9475	2.57399	0.0127594	0.0851767	-3.24606	ZDHHC11	ENSG00000188818	5	710471	851101	protein_coding
-0.509361	2.34676	-2.52951	0.0142989	0.0920208	-3.24673	USP53	ENSG00000145390	4	120133742	120216672	protein_coding
-0.603387	3.20087	-2.61751	0.0114005	0.0788684	-3.25276	ADAMTS9	ENSG00000163638	3	64501333	64673676	protein_coding
-0.907833	1.33286	-2.43151	0.0183	0.107981	-3.25288	DOHH	ENSG00000129932	19	3490819	3500938	protein_coding
0.315971	5.35196	2.81105	0.00681623	0.0558603	-3.25412	XPC	ENSG00000154767	3	14186647	14220283	protein_coding
-0.830203	1.00558	-2.43265	0.0182482	0.107749	-3.25588	NENF	ENSG00000117691	1	212606229	212619714	protein_coding
-0.315968	5.78136	-2.84033	0.00629425	0.053017	-3.26123	NANS	ENSG00000095380	9	100819021	100845357	protein_coding
-0.419114	3.231	-2.58412	0.0124306	0.083744	-3.26261	GIPC1	ENSG00000123159	19	14588572	14606944	protein_coding
-0.420738	3.89315	-2.65934	0.0102199	0.0732565	-3.26341	DLG1	ENSG00000075711	3	196769431	197026171	protein_coding
-0.557076	4.84271	-2.74074	0.00823741	0.0633146	-3.26351	EIF4EBP1	ENSG00000187840	8	37887859	37917883	protein_coding
0.199652	8.39993	2.98979	0.00415967	0.0399966	-3.26458	CDS2	ENSG00000101290	20	5107432	5178533	protein_coding
-0.24473	7.82782	-2.94931	0.00465903	0.0434966	-3.2648	RBM3	ENSG00000102317	X	48432837	48437454	protein_coding
-0.725546	1.29149	-2.45775	0.0171402	0.103597	-3.26643	SLC7A4	ENSG00000099960	22	21383007	21387129	protein_coding
-0.172832	8.73931	-2.99964	0.00404591	0.039263	-3.26894	SARS	ENSG00000031698	1	109756540	109780791	protein_coding
-0.456054	3.33769	-2.59212	0.0121761	0.0827132	-3.27012	SERTAD1	ENSG00000197019	19	40927499	40931932	protein_coding
0.359124	4.87766	2.75282	0.00797534	0.0619493	-3.27166	LIN7C	ENSG00000148943	11	27516123	27528320	protein_coding
-0.375096	6.65815	-2.88062	0.00563604	0.0493717	-3.2718	PTDSS1	ENSG00000156471	8	97273943	97349223	protein_coding
-0.241808	7.42234	-2.94018	0.00477918	0.044076	-3.27664	RABAC1	ENSG00000105404	19	42460833	42463542	protein_coding
-0.415982	3.90437	-2.65513	0.0103334	0.0738178	-3.27681	MYO9B	ENSG00000099331	19	17186591	17325346	protein_coding
-0.286362	5.4093	-2.79796	0.00706238	0.0572014	-3.27803	NUDT16	ENSG00000198585	3	131100515	131107674	protein_coding
0.722346	0.962615	2.42821	0.0184505	0.10846	-3.27888	PLCG2	ENSG00000197943	16	81772702	81991899	protein_coding
0.641259	4.1981	2.6768	0.00976109	0.0710439	-3.28253	NCAPD2	ENSG00000010292	12	6602522	6641121	protein_coding
[truncated: 12,675 more rows]
