# Supplementary material for: Astrocytic cell adhesion genes linked to schizophrenia correlate with synaptic programs in neurons
Source: Cell Rep. Author manuscript; Available in PMC 2023 Dec 14. (PMC10721115; doi:10.1016/j.celrep.2022.111988)
Supplement: Supp file 9 [file NIHMS1946831-supplement-Supp_file_9.xlsx]

## Sheet: Sheet1
Table S9. GO term enrichment results for genes induced in glial cells in coculture with neurons. Related to Figure 5.
ID	Description	GeneRatio	BgRatio	pvalue	p.adjust	qvalue	geneID	Count
GO:0016126	sterol biosynthetic process	18/652	38/10670	1.18915e-12	4.93259e-09	3.97551e-09	Apoe/Hmgcs1/Sqle/Insig1/Fdft1/Cyp51/Dhcr7/Fdps/Erg28/Nsdhl/Mvd/Srebf1/Vps51/Scap/Hmgcr/Sod1/Msmo1/Pmvk	18
GO:0006629	lipid metabolic process	92/652	730/10670	9.11066e-12	1.88955e-08	1.52292e-08	Pla2g7/Apoe/Scd2/Hacd3/Hmgcs1/Sorbs1/C3/Pltp/Mgst1/Slc16a1/Sqle/Gdpd2/Idh1/Pqlc3/Thra/Plce1/Ephx2/Insig1/Fads1/Fads2/Fdft1/Mif/Abhd4/Fabp5/Plpp3/Hacl1/Acsl6/Cyp51/Pitpnc1/Qk/Dhcr7/Fdps/Pla2g16/Pdpn/Erg28/Rdh10/Slc22a4/Prdx6/Dkk3/Sirt2/Gm2a/Abcd3/Naga/Mid1ip1/Acot2/Cyp46a1/Dbi/Plp1/Schip1/Plcd4/Tnfrsf1a/Srebf2/Nsdhl/St8sia2/Echs1/Cyb5a/Cln3/Acss2/Mvd/Aldh5a1/Srebf1/Vps51/Acat2/Cpt1c/Psap/Bdh2/Scap…	92
GO:1902653	secondary alcohol biosynthetic process	16/652	34/10670	2.47351e-11	3.42005e-08	2.75645e-08	Apoe/Hmgcs1/Insig1/Fdft1/Cyp51/Dhcr7/Fdps/Erg28/Nsdhl/Mvd/Srebf1/Vps51/Scap/Hmgcr/Sod1/Pmvk	16
GO:0006954	inflammatory response	47/652	274/10670	7.89596e-11	7.79897e-08	6.28572e-08	Pla2g7/Apoe/S1pr3/Ier3/Serpina3n/Gja1/Socs3/Chil1/C3/Nfe2l2/Ephx2/Mif/Serping1/Stat3/Susd4/Afap1l2/Gprc5b/Cxcl5/Icam1/Lxn/Nfkbiz/Plp1/Cd14/Tnfrsf1a/Ltbr/Tnfrsf21/Cxcl1/Ptpn2/Notch2/Ednra/Rhbdd3/Relb/Rarres2/Sbno2/Cela1/Tnfrsf10b/Adora1/Ccl2/Il18/Slc7a2/Fndc4/Ednrb/Jak3/Tril/Gpx1/Gstp1/Tyro3	47
GO:0032787	monocarboxylic acid metabolic process	52/652	325/10670	1.08388e-10	7.79897e-08	6.28572e-08	Ier3/Scd2/Asrgl1/Hacd3/C3/Mgst1/Idh1/Idua/Ephx2/Insig1/Ldhb/Ugt1a6a/Fads1/Fads2/Mif/Slc1a3/Abat/Hacl1/Acsl6/Qk/Stat3/Pdpn/Rdh10/Abcd3/Mid1ip1/Acot2/Dbi/Plp1/Pgd/Tnfrsf1a/Btd/Echs1/Cyb5a/Acss2/Pnkd/Aldh5a1/Srebf1/Acat2/Cpt1c/Bdh2/Scap/Abcd2/Eci2/Acot1/Cyp2j6/Ptgr2/Gpam/Aacs/Acaa2/Cyp4f14/Akr1c13/Irs2	52
GO:0006695	cholesterol biosynthetic process	15/652	32/10670	1.12811e-10	7.79897e-08	6.28572e-08	Apoe/Hmgcs1/Insig1/Fdft1/Cyp51/Dhcr7/Fdps/Nsdhl/Mvd/Srebf1/Vps51/Scap/Hmgcr/Sod1/Pmvk	15
GO:0006082	organic acid metabolic process	76/652	604/10670	7.88463e-10	4.6722e-07	3.76565e-07	Ddah2/Ier3/Scd2/Asrgl1/Hacd3/Chst11/C3/Mgst1/Idh1/Idua/Ephx2/Insig1/Ldhb/Ugt1a6a/Azin2/Fads1/Fads2/Mif/Slc1a3/Oat/Abat/Hacl1/Acsl6/Aldh4a1/Qk/Stat3/Pdpn/Rdh10/Pcyox1l/Glul/Abcd3/Mid1ip1/Acot2/Cyp2j9/Aldh1l1/Gclm/Dbi/Plp1/Pgd/Tnfrsf1a/Btd/Echs1/Cyb5a/Lars2/Cln3/Acss2/Pnkd/Itih3/Npl/Aldh5a1/Srebf1/Acat2/Cpt1c/Bdh2/Gatb/Gcat/Scap/Abcd2/Ddo/Adi1/Itih5/Mamdc2/Eci2/Acot1/Cyp2j6/Ptgr2/Gpam/Bckdha/Gnpda1…	76
GO:0043436	oxoacid metabolic process	75/652	597/10670	1.10961e-09	5.45845e-07	4.39934e-07	Ddah2/Ier3/Scd2/Asrgl1/Hacd3/Chst11/C3/Mgst1/Idh1/Idua/Ephx2/Insig1/Ldhb/Ugt1a6a/Azin2/Fads1/Fads2/Mif/Slc1a3/Oat/Abat/Hacl1/Acsl6/Aldh4a1/Qk/Stat3/Pdpn/Rdh10/Pcyox1l/Glul/Abcd3/Mid1ip1/Acot2/Aldh1l1/Gclm/Dbi/Plp1/Pgd/Tnfrsf1a/Btd/Echs1/Cyb5a/Lars2/Cln3/Acss2/Pnkd/Itih3/Npl/Aldh5a1/Srebf1/Acat2/Cpt1c/Bdh2/Gatb/Gcat/Scap/Abcd2/Ddo/Adi1/Itih5/Mamdc2/Eci2/Acot1/Cyp2j6/Ptgr2/Gpam/Bckdha/Gnpda1/Pipox/…	75
GO:0019752	carboxylic acid metabolic process	73/652	575/10670	1.18433e-09	5.45845e-07	4.39934e-07	Ddah2/Ier3/Scd2/Asrgl1/Hacd3/C3/Mgst1/Idh1/Idua/Ephx2/Insig1/Ldhb/Ugt1a6a/Azin2/Fads1/Fads2/Mif/Slc1a3/Oat/Abat/Hacl1/Acsl6/Aldh4a1/Qk/Stat3/Pdpn/Rdh10/Pcyox1l/Glul/Abcd3/Mid1ip1/Acot2/Aldh1l1/Gclm/Dbi/Plp1/Pgd/Tnfrsf1a/Btd/Echs1/Cyb5a/Lars2/Cln3/Acss2/Pnkd/Itih3/Npl/Aldh5a1/Srebf1/Acat2/Cpt1c/Bdh2/Gatb/Gcat/Scap/Abcd2/Ddo/Adi1/Itih5/Eci2/Acot1/Cyp2j6/Ptgr2/Gpam/Bckdha/Gnpda1/Pipox/Aacs/Acaa2/Cyp…	73
GO:0006631	fatty acid metabolic process	39/652	223/10670	1.906e-09	7.90607e-07	6.37205e-07	Scd2/Hacd3/C3/Mgst1/Ephx2/Insig1/Fads1/Fads2/Mif/Hacl1/Acsl6/Qk/Pdpn/Abcd3/Mid1ip1/Acot2/Dbi/Plp1/Tnfrsf1a/Echs1/Cyb5a/Acss2/Aldh5a1/Srebf1/Acat2/Cpt1c/Bdh2/Scap/Abcd2/Eci2/Acot1/Cyp2j6/Ptgr2/Gpam/Aacs/Acaa2/Cyp4f14/Akr1c13/Irs2	39
GO:0055114	oxidation-reduction process	77/652	636/10670	3.57539e-09	1.34825e-06	1.08665e-06	Pla2g7/Scd2/Ugp2/Srxn1/Sorbs1/Mgst1/Sqle/Idh1/Sord/Ldhb/Fads1/Fads2/Fdft1/Sh3pxd2b/Slc1a3/Hacl1/Prdx1/Blvrb/Cyp51/Aldh4a1/Dhcr7/Ppp1r3c/Aldh9a1/Rdh10/Prdx6/Pcyox1l/Dhrs7/Cryz/Abcd3/Cyp2j9/Cyp46a1/Aldh1l1/Qdpr/Steap4/Dbi/P4ha3/Gsr/Pgd/Nsdhl/Fam213a/Echs1/Cyb5a/P4htm/Maoa/Ndufb9/Aldh5a1/Dcxr/Vps51/Pink1/Acat2/Bdh2/Cybrd1/Abcd2/Ddo/Hmgcr/Adi1/Pir/Sod1/Maob/Uqcr11/Ppp1r1a/Eci2/Cyp2j6/Ptgr2/ND2/Msmo1/…	77
GO:0007268	chemical synaptic transmission	48/652	322/10670	6.45829e-09	2.06069e-06	1.66085e-06	Apoe/Gfap/Nrxn1/Syt11/Ntrk2/Serpine2/Tmem108/Gabrb1/Cspg5/Slc1a3/Myo6/Abat/Mapt/Sybu/Kcnj10/Sqstm1/Glul/Syt5/Pdlim4/Lrp8/Apba2/Dbi/Wnt7a/Syt17/Grik4/Nat8l/Pnkd/Pcdhb22/Cadps/Pink1/Flot1/Pcdhb7/Pcdhb17/Shisa9/Syt6/Nlgn3/Adora1/Ccl2/Dlgap1/Jph3/Ephb2/Slc6a1/Apba1/Gsk3b/Pcdhb14/Gpr19/Glrb/Lrrtm1	48
GO:0098916	anterograde trans-synaptic signaling	48/652	322/10670	6.45829e-09	2.06069e-06	1.66085e-06	Apoe/Gfap/Nrxn1/Syt11/Ntrk2/Serpine2/Tmem108/Gabrb1/Cspg5/Slc1a3/Myo6/Abat/Mapt/Sybu/Kcnj10/Sqstm1/Glul/Syt5/Pdlim4/Lrp8/Apba2/Dbi/Wnt7a/Syt17/Grik4/Nat8l/Pnkd/Pcdhb22/Cadps/Pink1/Flot1/Pcdhb7/Pcdhb17/Shisa9/Syt6/Nlgn3/Adora1/Ccl2/Dlgap1/Jph3/Ephb2/Slc6a1/Apba1/Gsk3b/Pcdhb14/Gpr19/Glrb/Lrrtm1	48
GO:0099537	trans-synaptic signaling	48/652	324/10670	7.92598e-09	2.34836e-06	1.8927e-06	Apoe/Gfap/Nrxn1/Syt11/Ntrk2/Serpine2/Tmem108/Gabrb1/Cspg5/Slc1a3/Myo6/Abat/Mapt/Sybu/Kcnj10/Sqstm1/Glul/Syt5/Pdlim4/Lrp8/Apba2/Dbi/Wnt7a/Syt17/Grik4/Nat8l/Pnkd/Pcdhb22/Cadps/Pink1/Flot1/Pcdhb7/Pcdhb17/Shisa9/Syt6/Nlgn3/Adora1/Ccl2/Dlgap1/Jph3/Ephb2/Slc6a1/Apba1/Gsk3b/Pcdhb14/Gpr19/Glrb/Lrrtm1	48
GO:0099536	synaptic signaling	48/652	325/10670	8.77344e-09	2.42615e-06	1.9554e-06	Apoe/Gfap/Nrxn1/Syt11/Ntrk2/Serpine2/Tmem108/Gabrb1/Cspg5/Slc1a3/Myo6/Abat/Mapt/Sybu/Kcnj10/Sqstm1/Glul/Syt5/Pdlim4/Lrp8/Apba2/Dbi/Wnt7a/Syt17/Grik4/Nat8l/Pnkd/Pcdhb22/Cadps/Pink1/Flot1/Pcdhb7/Pcdhb17/Shisa9/Syt6/Nlgn3/Adora1/Ccl2/Dlgap1/Jph3/Ephb2/Slc6a1/Apba1/Gsk3b/Pcdhb14/Gpr19/Glrb/Lrrtm1	48
GO:0006811	ion transport	83/652	722/10670	9.67342e-09	2.48385e-06	2.00191e-06	Apoe/Ank2/Gja1/Aqp4/Nrxn1/Sfxn5/Ntrk2/Fxyd1/Serpine2/Pltp/Slc16a1/Ttyh2/Nol3/Gabrb1/Azin2/Slc39a12/Slc39a1/Mlc1/Mif/Slc1a3/Myo6/Abat/Slc7a11/Abcc4/Slc13a3/Stom/Acsl6/Pitpnc1/Kcnj10/Ttyh1/Slc41a1/Gpm6b/Slc22a4/Icam1/Tmem38a/Slc12a9/Cd63/Abcd3/Slc22a17/Kcna6/Kcnip3/Steap4/Dbi/Atp1b2/Slc38a3/Kcnk2/Cxcl1/Kcnn3/Grik4/Cln3/Pde4d/Nat8l/Nkain4/Scn8a/Pink1/Fkbp4/Ednra/Hspa2/Psap/Pde4b/Slc4a3/Kcne1l/Shisa9…	83
GO:0044255	cellular lipid metabolic process	70/652	569/10670	1.01797e-08	2.48385e-06	2.00191e-06	Pla2g7/Apoe/Scd2/Hacd3/Hmgcs1/C3/Mgst1/Idh1/Pqlc3/Ephx2/Insig1/Fads1/Fads2/Fdft1/Mif/Fabp5/Plpp3/Hacl1/Acsl6/Pitpnc1/Qk/Fdps/Pla2g16/Pdpn/Erg28/Rdh10/Slc22a4/Prdx6/Sirt2/Gm2a/Abcd3/Naga/Mid1ip1/Acot2/Dbi/Plp1/Plcd4/Tnfrsf1a/St8sia2/Echs1/Cyb5a/Cln3/Acss2/Mvd/Aldh5a1/Srebf1/Acat2/Cpt1c/Psap/Bdh2/Scap/Abcd2/Crem/Hmgcr/Rarres2/Ip6k3/Gdpd1/Fgfr3/Eci2/Acot1/Cyp2j6/Ptgr2/Gpam/Pmvk/Gpx1/Aacs/Acaa2/Cyp4f…	70
GO:0016125	sterol metabolic process	21/652	82/10670	1.25303e-08	2.88754e-06	2.32727e-06	Apoe/Hmgcs1/Sqle/Ephx2/Insig1/Fdft1/Cyp51/Dhcr7/Fdps/Erg28/Cyp46a1/Srebf2/Nsdhl/Mvd/Srebf1/Vps51/Scap/Hmgcr/Sod1/Msmo1/Pmvk	21
GO:1901700	response to oxygen-containing compound	88/652	795/10670	2.03796e-08	4.44919e-06	3.58591e-06	Igfbp5/Serpina3n/Scd2/Vcam1/Socs3/Aqp4/Nrxn1/Ntrk2/Sorbs1/Mgst1/Clu/Nfe2l2/Grb14/Nol3/Insig1/Junb/Mlc1/Mif/Slc1a3/Abat/Plscr2/Prdx1/Sybu/Stat3/Sort1/Serpina3i/Sox9/Cxcl5/Prdx6/Icam1/Glul/Ptprf/Rragd/Sirt2/Jun/Irf1/Rorb/Zfp36l1/Tead2/Cd14/Tnfrsf1a/Phpt1/Ltbr/Arid5a/Ptpra/Tnfrsf21/Cxcl1/Ptpn2/Cmpk2/Pde4d/Nup93/Srebf1/Pink1/Ednra/Psap/Tshr/Pde4b/Scap/Gpr37l1/Erbin/Crem/Hmgcr/Rarres2/Sbno2/Cdk4/Tnfrs…	88
GO:0007267	cell-cell signaling	84/652	749/10670	2.46188e-08	5.10593e-06	4.11522e-06	Apoe/Ank2/Gfap/Gja1/Sulf2/Nrxn1/Syt11/Ntrk2/Celsr2/Ndrg2/Serpine2/Tle1/Tmem108/Slc16a1/Thra/Gabrb1/Cspg5/Slc1a3/Myo6/Abat/Mapt/Plpp3/Ccdc88c/Sybu/Rfx3/Kcnj10/Sqstm1/Gprc5b/Sox9/Glul/Dkk3/Syt5/Pdlim4/Lrp8/Apba2/Lgr4/Ndp/Dbi/Phpt1/Wnt7a/Vangl2/Syt17/Grik4/Nat8l/Pnkd/Pcdhb22/Cadps/Srebf1/Pink1/Flot1/Pcdhb7/Daam2/Ankrd6/Kcne1l/Hmgcr/Pcdhb17/Shisa9/Cela1/Mgat3/Syt6/Nlgn3/Adora1/Ccl2/Dlgap1/Nnat/Spin1/…	84
GO:1902652	secondary alcohol metabolic process	20/652	78/10670	2.72593e-08	5.38437e-06	4.33963e-06	Apoe/Hmgcs1/Sqle/Ephx2/Insig1/Fdft1/Cyp51/Dhcr7/Fdps/Erg28/Cyp46a1/Srebf2/Nsdhl/Mvd/Srebf1/Vps51/Scap/Hmgcr/Sod1/Pmvk	20
GO:0008203	cholesterol metabolic process	19/652	75/10670	7.497e-08	1.41352e-05	1.13926e-05	Apoe/Hmgcs1/Sqle/Ephx2/Insig1/Fdft1/Cyp51/Dhcr7/Fdps/Cyp46a1/Srebf2/Nsdhl/Mvd/Srebf1/Vps51/Scap/Hmgcr/Sod1/Pmvk	19
GO:0002237	response to molecule of bacterial origin	28/652	152/10670	1.22053e-07	2.2012e-05	1.7741e-05	Mgst1/Junb/Mif/Plscr2/Cxcl5/Sirt2/Jun/Cd14/Tnfrsf1a/Ltbr/Arid5a/Tnfrsf21/Cxcl1/Cmpk2/Pde4d/Ednra/Pde4b/Erbin/Sbno2/Cdk4/Tnfrsf10b/Ccl2/Il18/Ednrb/Ssc5d/Plscr4/Gstp1/Mapkapk3	28
GO:0015849	organic acid transport	26/652	135/10670	1.37391e-07	2.37458e-05	1.91384e-05	Apoe/Sfxn5/Ntrk2/Fxyd1/Slc16a1/Mif/Slc1a3/Myo6/Abat/Slc7a11/Abcc4/Slc13a3/Acsl6/Kcnj10/Abcd3/Slc38a3/Cln3/Psap/Adora1/Slc38a1/Repin1/Slc7a2/Slc6a1/Apba1/Slc26a6/Irs2	26
GO:1901617	organic hydroxy compound biosynthetic process	23/652	111/10670	1.82326e-07	2.91152e-05	2.34659e-05	Apoe/Hmgcs1/Pltp/Sqle/Insig1/Ldhb/Fdft1/Cyp51/Dhcr7/Fdps/Erg28/Dkk3/Qdpr/Nsdhl/Mvd/Srebf1/Vps51/Scap/Hmgcr/Sod1/Ip6k3/Msmo1/Pmvk	23
GO:0006694	steroid biosynthetic process	19/652	79/10670	1.83305e-07	2.91152e-05	2.34659e-05	Apoe/Hmgcs1/Sqle/Insig1/Fdft1/Cyp51/Dhcr7/Fdps/Erg28/Dkk3/Nsdhl/Mvd/Srebf1/Vps51/Scap/Hmgcr/Sod1/Msmo1/Pmvk	19
GO:0006952	defense response	72/652	636/10670	1.89515e-07	2.91152e-05	2.34659e-05	Pla2g7/Apoe/S1pr3/Ier3/Serpina3n/Gja1/Socs3/Aqp4/Syt11/Chil1/C3/Nfe2l2/Ephx2/Ptprs/Mif/Prdx1/Serping1/Stat3/Susd4/Afap1l2/Gprc5b/Cxcl5/Icam1/Sirt2/Lxn/Irf1/Lgr4/Vim/Ifit3b/Nfkbiz/Dbi/Plp1/Cd14/Tnfrsf1a/Ltbr/Arid5a/Tnfrsf21/Tspan6/Mdk/Cxcl1/Ptpn2/Notch2/Flot1/Ednra/Gng7/Tapbp/Rhbdd3/Relb/Erbin/Rarres2/Sbno2/Cela1/Nras/Tnfrsf10b/Adora1/Ccl2/Il18/Xrcc5/Slc7a2/Fndc4/Irgm1/Ednrb/Jak3/Gpam/Ssc5d/Tril/G…	72
GO:0046165	alcohol biosynthetic process	18/652	72/10670	2.05425e-07	3.04322e-05	2.45274e-05	Apoe/Hmgcs1/Insig1/Fdft1/Cyp51/Dhcr7/Fdps/Erg28/Qdpr/Nsdhl/Mvd/Srebf1/Vps51/Scap/Hmgcr/Sod1/Ip6k3/Pmvk	18
GO:0015711	organic anion transport	32/652	194/10670	2.24878e-07	3.21654e-05	2.59243e-05	Apoe/Gja1/Sfxn5/Ntrk2/Pltp/Slc16a1/Mif/Slc1a3/Myo6/Abat/Slc7a11/Abcc4/Slc13a3/Acsl6/Pitpnc1/Kcnj10/Slc22a4/Abcd3/Slc22a17/Slc38a3/Cln3/Psap/Slc4a3/Adora1/Slc38a1/Repin1/Slc7a2/Slc2a1/Slc6a1/Apba1/Slc26a6/Irs2	32
GO:0006820	anion transport	38/652	257/10670	3.14207e-07	4.34443e-05	3.50148e-05	Apoe/Gja1/Sfxn5/Ntrk2/Fxyd1/Pltp/Slc16a1/Ttyh2/Gabrb1/Mif/Slc1a3/Myo6/Abat/Slc7a11/Abcc4/Slc13a3/Acsl6/Pitpnc1/Kcnj10/Ttyh1/Slc22a4/Slc12a9/Abcd3/Slc22a17/Slc38a3/Cln3/Psap/Slc4a3/Adora1/Slc38a1/Repin1/Slc7a2/Slc2a1/Slc6a1/Apba1/Glrb/Slc26a6/Irs2	38
GO:0016054	organic acid catabolic process	26/652	142/10670	3.89753e-07	4.96958e-05	4.00533e-05	Ddah2/Asrgl1/Idua/Oat/Abat/Hacl1/Aldh4a1/Pcyox1l/Abcd3/Acot2/Aldh1l1/Dbi/Echs1/Npl/Aldh5a1/Acat2/Bdh2/Gcat/Abcd2/Ddo/Eci2/Bckdha/Gnpda1/Pipox/Acaa2/Irs2	26
GO:0046395	carboxylic acid catabolic process	26/652	142/10670	3.89753e-07	4.96958e-05	4.00533e-05	Ddah2/Asrgl1/Idua/Oat/Abat/Hacl1/Aldh4a1/Pcyox1l/Abcd3/Acot2/Aldh1l1/Dbi/Echs1/Npl/Aldh5a1/Acat2/Bdh2/Gcat/Abcd2/Ddo/Eci2/Bckdha/Gnpda1/Pipox/Acaa2/Irs2	26
GO:0042063	gliogenesis	31/652	189/10670	3.95362e-07	4.96958e-05	4.00533e-05	Gfap/Ntrk2/Serpine2/Clu/Gap43/Adgrg1/Plpp3/Kcnj10/Qk/Stat3/Sox9/Sirt2/Lrp8/Vim/Dbi/Plp1/Ptprz1/Wasf3/Ptpra/Tnfrsf21/Cdkn2b/Daam2/Gpr37l1/Syne2/Nlgn3/Ptn/Sod1/Ccl2/Fgfr3/Olig1/Sox4	31
GO:0050877	nervous system process	52/652	413/10670	4.3749e-07	5.19094e-05	4.18373e-05	Apoe/Aqp4/Nrxn1/Ntrk2/Serpine2/Csmd1/Thra/Ephx2/Gabrb1/Fabp7/Mif/Slc1a3/Myo6/Lrig1/Mapt/Kcnj10/Sema5b/Rdh10/Icam1/Gm2a/Lxn/Jun/Kcnip3/Rorb/Dbi/Ptprz1/Wasf3/Tnfrsf21/Mdk/Bfsp2/Cln3/Pnkd/Ei24/Scn8a/Ednra/Chst10/Map1a/Hmgcr/Nlgn3/Adora1/Ptn/Sod1/Casp3/Il18/Jph3/Ephb2/Slc6a1/Ednrb/Tmem100/Glrb/Gpx1/Bhlhb9	52
GO:0032496	response to lipopolysaccharide	26/652	143/10670	4.49443e-07	5.19094e-05	4.18373e-05	Mgst1/Junb/Mif/Plscr2/Cxcl5/Jun/Cd14/Tnfrsf1a/Ltbr/Arid5a/Tnfrsf21/Cxcl1/Cmpk2/Pde4d/Ednra/Pde4b/Erbin/Sbno2/Cdk4/Tnfrsf10b/Ccl2/Il18/Ednrb/Plscr4/Gstp1/Mapkapk3	26
GO:0046942	carboxylic acid transport	25/652	134/10670	4.50515e-07	5.19094e-05	4.18373e-05	Apoe/Sfxn5/Ntrk2/Slc16a1/Mif/Slc1a3/Myo6/Abat/Slc7a11/Abcc4/Slc13a3/Acsl6/Kcnj10/Abcd3/Slc38a3/Cln3/Psap/Adora1/Slc38a1/Repin1/Slc7a2/Slc6a1/Apba1/Slc26a6/Irs2	25
GO:0009617	response to bacterium	34/652	220/10670	4.64428e-07	5.20662e-05	4.19637e-05	Syt11/Mgst1/Junb/Mif/Plscr2/Cxcl5/Sirt2/Jun/Cd14/Tnfrsf1a/Ltbr/Arid5a/Tnfrsf21/Cxcl1/Fuca2/Cmpk2/Pde4d/Notch2/Ednra/Rnf5/Pde4b/Erbin/Rarres2/Sbno2/Cdk4/Tnfrsf10b/Ccl2/Il18/Ednrb/Ssc5d/Plscr4/Gpx1/Gstp1/Mapkapk3	34
GO:1901615	organic hydroxy compound metabolic process	36/652	242/10670	5.54976e-07	6.058e-05	4.88256e-05	Apoe/Hmgcs1/Pltp/Sqle/Ephx2/Sord/Insig1/Ldhb/Fdft1/Abhd4/Abat/Cyp51/Dhcr7/Fdps/Erg28/Rdh10/Vhl/Dkk3/Cyp46a1/Qdpr/Nudt3/Srebf2/Nsdhl/Mvd/Pnkd/Maoa/Srebf1/Vps51/Scap/Hmgcr/Sod1/Maob/Ip6k3/Gdpd1/Msmo1/Pmvk	36
GO:0030182	neuron differentiation	92/652	910/10670	6.65061e-07	7.07352e-05	5.70103e-05	Apoe/Gfap/Gja1/Mapk10/Tubb2b/Nrxn1/Ntrk2/Celsr2/Notch3/Mmd2/Dpysl3/Serpine2/Tmem108/Fez1/Clu/Nfe2l2/Ptprs/Tubb3/Gdf11/Slc39a12/Gap43/Mif/Dclk1/Slc1a3/Myo6/Sema6a/Mapt/Acsl6/Dst/Nrep/Lrrn2/Trak1/Qk/Stat3/Sema5b/Gfra1/Gprc5b/Sox9/Gpm6b/Cxcl5/Vhl/Ptprf/Jun/Chrdl1/Stmn1/Lrp8/Rorb/Vim/Plp1/Zfp521/Ptprz1/Stmn3/Itm2c/Dbndd2/Wnt7a/Gpm6a/Dpysl4/Vangl2/Syt17/Cdk5rap2/Gas1/Plxna3/Efhd1/Plxnb1/Flot1/Dock7/Sp…	92
GO:0043269	regulation of ion transport	42/652	308/10670	7.14144e-07	7.40568e-05	5.96874e-05	Apoe/Ank2/Gja1/Nrxn1/Fxyd1/Serpine2/Nol3/Mif/Abat/Stom/Acsl6/Kcnj10/Gpm6b/Icam1/Cd63/Kcna6/Kcnip3/Dbi/Atp1b2/Slc38a3/Cxcl1/Pde4d/Nat8l/Nkain4/Scn8a/Pink1/Ednra/Hspa2/Pde4b/Kcne1l/Shisa9/Nlgn3/Adora1/Repin1/Maob/Jph3/Kcnip4/Ephb2/Slc6a1/Jak3/S100a1/Irs2	42
GO:0051240	positive regulation of multicellular organismal process	95/652	958/10670	1.01995e-06	0.000103189	8.31674e-05	Apoe/Gfap/Gja1/Tubb2b/Sulf2/Nrxn1/Chil1/Ntrk2/Mmd2/Dpysl3/Serpine2/C3/Fez1/Gdpd2/Clu/Nfe2l2/Mif/Add3/Sh3pxd2b/Sema6a/Abat/Mapt/Plpp3/Acsl6/Rfx3/Trak1/Qk/Stat3/Fdps/Pdpn/Afap1l2/Gprc5b/Sox9/Gpm6b/Cxcl5/Thbs2/Icam1/Ptprf/Sirt2/Adk/Lrtm2/Zbtb20/Jun/Irf1/Lrp8/Lgr4/Vim/Zfp36l1/Ptprz1/Cd14/Tnfrsf1a/Wasf3/Arid5a/Wnt7a/Ptpra/Gab2/Tspan6/Cxcl1/Syt17/Notch2/Plxna3/Plxnb1/Flot1/Ednra/Acat2/Spag9/Tshr/Pde4b/…	95
GO:0007610	behavior	46/652	357/10670	1.08112e-06	0.000106773	8.60557e-05	Apoe/Gja1/Mapk10/Nrxn1/Ntrk2/Serpine2/Slc16a1/Astn1/Thra/Mif/Slc1a3/Myo6/Abat/Mapt/Kcnj10/Stat3/Per3/Gprc5b/Gm2a/Jun/Kcnip3/Apba2/Dbi/Ptprz1/Mdk/Cln3/Scn8a/Chst10/Gng7/Tshr/Ddo/Hmgcr/Mafg/Nlgn3/Adora1/Ptn/Sod1/Casp3/Jph3/Ephb2/Slc6a1/Apba1/Gpr19/Glrb/Bhlhb9/Lrrtm1	46
GO:0003008	system process	76/652	718/10670	1.24796e-06	0.000120385	9.70263e-05	Igfbp5/Apoe/Ank2/Ier3/Gja1/Aqp4/Sulf2/Nrxn1/Ntrk2/Fxyd1/Serpine2/Csmd1/Thra/Ephx2/Nol3/Gabrb1/Fabp7/Mif/Add3/Slc1a3/Myo6/Lrig1/Abat/Mapt/Kcnj10/Sema5b/Fdps/Sox9/Rdh10/Icam1/Adk/Gm2a/Lxn/Jun/Kcnip3/Rorb/Gclm/Synm/Dbi/Ptprz1/Wasf3/Tnfrsf21/Mdk/Bfsp2/Cln3/Pde4d/Pnkd/Gtf2i/Ei24/Scn8a/Srebf1/Ednra/Chst10/Acat2/Pde4b/Map1a/Kcne1l/Hmgcr/Nlgn3/Adora1/Ptn/Sod1/Casp3/Il18/Jph3/Ephb2/Inhbb/Slc6a1/Ednrb/Gsk3…	76
GO:0050806	positive regulation of synaptic transmission	20/652	98/10670	1.48038e-06	0.000139559	0.00011248	Apoe/Gfap/Nrxn1/Ntrk2/Serpine2/Slc1a3/Abat/Sqstm1/Glul/Dbi/Wnt7a/Nat8l/Pink1/Flot1/Nlgn3/Adora1/Ccl2/Ephb2/Gsk3b/Lrrtm1	20
GO:0016042	lipid catabolic process	28/652	172/10670	1.68235e-06	0.000152396	0.000122826	Pla2g7/Apoe/Idh1/Thra/Plce1/Abhd4/Hacl1/Pla2g16/Prdx6/Sirt2/Gm2a/Abcd3/Naga/Acot2/Cyp46a1/Dbi/Plcd4/Echs1/Acat2/Bdh2/Abcd2/Rarres2/Cdk4/Adora1/Crtc3/Eci2/Acaa2/Irs2	28
GO:0048709	oligodendrocyte differentiation	15/652	59/10670	1.69002e-06	0.000152396	0.000122826	Ntrk2/Clu/Kcnj10/Qk/Sox9/Sirt2/Plp1/Ptprz1/Wasf3/Ptpra/Tnfrsf21/Daam2/Nlgn3/Fgfr3/Olig1	15
GO:0055085	transmembrane transport	70/652	651/10670	1.94131e-06	0.000171331	0.000138087	Slc16a2/Ank2/Gja1/Tst/Aqp4/Nrxn1/Sfxn5/Svop/Sorbs1/Fxyd1/C3/Slc16a1/Nfe2l2/Nol3/Gabrb1/Azin2/Slc39a12/Slc39a1/Mif/Slc1a3/Slc7a11/Fabp5/Abcc4/Slc13a3/Stom/Acsl6/Kcnj10/Sort1/Slc41a1/Slc22a4/Tmem38a/Slc12a9/Slc25a18/Cd63/Abcd3/Slc22a17/Kcna6/Kcnip3/Steap4/Dbi/Atp1b2/Slc38a3/Kcnk2/Kcnn3/Pde4d/Scn8a/Pink1/Ednra/Hspa2/Pde4b/Abcd2/Kcne1l/Rarres2/Shisa9/Nlgn3/Slc38a1/Repin1/Jph3/Slc7a2/Slc2a1/Kcnip4/Slc…	70
GO:0010647	positive regulation of cell communication	92/652	936/10670	2.27221e-06	0.000196357	0.000158257	Igfbp5/Apoe/Gfap/Gja1/Sulf2/Nrxn1/Chil1/Ntrk2/Mmd2/Serpine2/C3/Nacc2/Tmem108/Clu/Thra/Plce1/Gdf11/Mif/Slc1a3/Abat/Adgrg1/Phlpp1/Sybu/Stat3/Sqstm1/Afap1l2/Gprc5b/Sox9/Cxcl5/Peli2/Icam1/Glul/Rragd/Cd63/Jun/Lgr4/Dbi/Cd14/Tnfrsf1a/Cdh13/Itm2c/Phpt1/Ltbr/Wnt7a/Vangl2/Ptpn2/Nat8l/Nup93/Notch2/Gas1/Ei24/Plxnb1/Pink1/Flot1/Ednra/Spag9/Psap/Cdkn2b/Tmem101/Daam2/Efna1/Gab1/Gpr37l1/Ankrd6/Hmgcr/Glipr2/Acvr1…	92
GO:1901701	cellular response to oxygen-containing compound	64/652	581/10670	2.45954e-06	0.000208207	0.000167809	Igfbp5/Vcam1/Socs3/Aqp4/Nrxn1/Ntrk2/Sorbs1/Mgst1/Clu/Nfe2l2/Grb14/Nol3/Insig1/Mlc1/Mif/Plscr2/Prdx1/Sybu/Stat3/Sox9/Cxcl5/Icam1/Ptprf/Rragd/Sirt2/Jun/Irf1/Rorb/Zfp36l1/Tead2/Cd14/Phpt1/Arid5a/Ptpra/Ptpn2/Cmpk2/Pde4d/Nup93/Srebf1/Pink1/Psap/Tshr/Pde4b/Gpr37l1/Hmgcr/Rarres2/Sbno2/Cdk4/Repin1/Sod1/Ccl2/Il18/Inhbb/Gpam/Gsk3b/Plscr4/Sox4/Rab13/Fos/Gpx1/Aacs/Gstp1/Slc26a6/Irs2	64
GO:0050804	modulation of chemical synaptic transmission	32/652	216/10670	2.59427e-06	0.000211	0.00017006	Apoe/Gfap/Nrxn1/Ntrk2/Serpine2/Tmem108/Cspg5/Slc1a3/Myo6/Abat/Mapt/Sybu/Kcnj10/Sqstm1/Glul/Lrp8/Dbi/Wnt7a/Grik4/Nat8l/Pnkd/Pink1/Flot1/Shisa9/Nlgn3/Adora1/Ccl2/Jph3/Ephb2/Slc6a1/Gsk3b/Lrrtm1	32
GO:0099177	regulation of trans-synaptic signaling	32/652	216/10670	2.59427e-06	0.000211	0.00017006	Apoe/Gfap/Nrxn1/Ntrk2/Serpine2/Tmem108/Cspg5/Slc1a3/Myo6/Abat/Mapt/Sybu/Kcnj10/Sqstm1/Glul/Lrp8/Dbi/Wnt7a/Grik4/Nat8l/Pnkd/Pink1/Flot1/Shisa9/Nlgn3/Adora1/Ccl2/Jph3/Ephb2/Slc6a1/Gsk3b/Lrrtm1	32
GO:0044282	small molecule catabolic process	31/652	206/10670	2.65915e-06	0.000212119	0.000170961	Apoe/Ddah2/Asrgl1/Idua/Sord/Oat/Abat/Hacl1/Aldh4a1/Pcyox1l/Abcd3/Acot2/Cyp46a1/Aldh1l1/Dbi/Nudt3/Echs1/Pnkd/Npl/Aldh5a1/Acat2/Bdh2/Gcat/Abcd2/Ddo/Eci2/Bckdha/Gnpda1/Pipox/Acaa2/Irs2	31
GO:0051241	negative regulation of multicellular organismal process	71/652	670/10670	2.77021e-06	0.000216808	0.00017474	Igfbp5/Apoe/Gfap/Gja1/Aqp4/Syt11/Notch3/Ndrg2/Dpysl3/Serpine2/Nfe2l2/Ptprs/Grb14/Nol3/Gdf11/Sema6a/Abat/Adgrg1/Serping1/Stat3/Sox9/Thbs2/Sirt2/Cd63/Irf1/Rorb/Lgr4/Vim/Zfp36l1/Ptprz1/Tnfrsf1a/Itm2c/Kcnk2/Wnt7a/Tnfrsf21/Ptpn2/Pde4d/Cdk5rap2/Gtf2i/Plxna3/Trib2/Cdkn2b/Ntm/Pde4b/Daam2/Efna1/Fat3/Gpr37l1/Relb/Erbin/Nras/Rfx4/Nlgn3/Adora1/Ptn/Sod1/Ccl2/Fgfr3/Ttc3/Ephb2/Inhbb/Fzd3/Lrp4/Ednrb/Jak3/Ssc5d/G…	71
GO:0023056	positive regulation of signaling	92/652	942/10670	2.98191e-06	0.000229055	0.000184611	Igfbp5/Apoe/Gfap/Gja1/Sulf2/Nrxn1/Chil1/Ntrk2/Mmd2/Serpine2/C3/Nacc2/Tmem108/Clu/Thra/Plce1/Gdf11/Mif/Slc1a3/Abat/Adgrg1/Phlpp1/Sybu/Stat3/Sqstm1/Afap1l2/Gprc5b/Sox9/Cxcl5/Peli2/Icam1/Glul/Rragd/Cd63/Jun/Lgr4/Dbi/Cd14/Tnfrsf1a/Cdh13/Itm2c/Phpt1/Ltbr/Wnt7a/Vangl2/Ptpn2/Nat8l/Nup93/Notch2/Gas1/Ei24/Plxnb1/Pink1/Flot1/Ednra/Spag9/Psap/Cdkn2b/Tmem101/Daam2/Efna1/Gab1/Gpr37l1/Ankrd6/Hmgcr/Glipr2/Acvr1…	92
GO:0010001	glial cell differentiation	24/652	139/10670	3.22293e-06	0.000243068	0.000195905	Gfap/Ntrk2/Serpine2/Clu/Gap43/Plpp3/Kcnj10/Qk/Stat3/Sox9/Sirt2/Vim/Plp1/Ptprz1/Wasf3/Ptpra/Tnfrsf21/Daam2/Gpr37l1/Nlgn3/Sod1/Fgfr3/Olig1/Sox4	24
GO:0051094	positive regulation of developmental process	83/652	828/10670	3.53359e-06	0.000261738	0.000210953	Apoe/Gfap/Gja1/Tubb2b/Socs3/Nrxn1/Chil1/Ntrk2/Mmd2/Dpysl3/Serpine2/C3/Fez1/Gdpd2/Clu/Thra/Nfe2l2/Junb/Mif/Sh3pxd2b/Sema6a/Mapt/Acsl6/Rfx3/Trak1/Qk/Stat3/Fdps/Pdpn/Gprc5b/Sox9/Gpm6b/Cxcl5/Thbs2/Aamdc/Ptprf/Sirt2/Lrtm2/Jun/Irf1/Lrp8/Lgr4/Ssbp3/Vim/Zfp36l1/Ptprz1/Tnfrsf1a/Wasf3/Wnt7a/Ptpra/Cxcl1/Syt17/Notch2/Plxna3/Plxnb1/Pink1/Flot1/Ednra/Spag9/Tshr/Gab1/Gpr37l1/Hmgcr/Rarres2/Glipr2/Acvr1b/Cela1/Nr…	83
GO:0009611	response to wounding	34/652	241/10670	3.87479e-06	0.000281976	0.000227264	Apoe/Gfap/Gja1/Sulf2/Syt11/Dpysl3/Serpine2/C3/Nfe2l2/Ptprs/Nol3/Mif/Slc1a3/Abat/Slc7a11/Nrep/Serping1/Pdpn/Ptprf/Jun/Igsf10/Zfp36l1/Wnt7a/Vangl2/Mdk/Notch2/Arhgef19/Hmgcr/Sod1/Ccl2/Casp3/Fgfr3/Gpx1/Tyro3	34
GO:0006066	alcohol metabolic process	27/652	170/10670	4.17294e-06	0.000298437	0.000240531	Apoe/Hmgcs1/Sqle/Ephx2/Sord/Insig1/Fdft1/Abhd4/Cyp51/Dhcr7/Fdps/Erg28/Rdh10/Cyp46a1/Qdpr/Nudt3/Srebf2/Nsdhl/Mvd/Srebf1/Vps51/Scap/Hmgcr/Sod1/Ip6k3/Gdpd1/Pmvk	27
GO:0007186	G-protein coupled receptor signaling pathway	35/652	253/10670	4.38551e-06	0.000308324	0.000248499	Apoe/S1pr3/Rgs20/Celsr2/C3/Plce1/Gabrb1/Adgrg1/Sort1/Gprc5b/S1pr1/Cxcl5/Stmn1/Lgr4/Gna14/Kcnk2/Cxcl1/Gpr83/Arhgef12/Ednra/Psap/Gng7/Tshr/Gpr37l1/Adora1/Ccl2/Vipr2/Fzd3/Ntsr2/Ednrb/Gpr19/Gpr153/Glrb/Tyro3/Slc26a6	35
GO:0002526	acute inflammatory response	12/652	42/10670	4.95879e-06	0.000342818	0.0002763	Serpina3n/C3/Mif/Serping1/Stat3/Susd4/Icam1/Cxcl1/Rhbdd3/Adora1/Ednrb/Gstp1	12
GO:0051186	cofactor metabolic process	43/652	345/10670	5.81833e-06	0.000395646	0.000318879	Ier3/Hmgcs1/Mgst1/Idh1/Nfe2l2/Taldo1/Ldhb/Tkt/Mif/Prdx1/Blvrb/Stat3/Prdx6/Acot2/Aldh1l1/Qdpr/Gclm/Gdap1l1/Gsr/Pgd/Oplah/Btd/Mocos/Acss2/Mvd/Aldh5a1/Dcxr/Pink1/Bdh2/Naprt/Hmgcr/Gstm5/Sod1/Acot1/Hebp1/Gpam/Pmvk/Pipox/Gpx1/Acaa2/Gstp1/Akr1c13/Mocs2	43
GO:0007155	cell adhesion	68/652	648/10670	6.39707e-06	0.000427984	0.000344942	Spon1/Vcam1/Sdc3/Nrxn1/Sorbs1/Celsr2/Myo10/Serpine2/Astn1/Ptprs/Ccdc80/Sema6a/Abat/Slc7a11/Adgrg1/Plpp3/Dst/Cnn3/Ttyh1/Pdpn/Fgfrl1/Sox9/Sirpa/Gpm6b/S1pr1/Thbs2/Icam1/Ptprf/Adk/Cd63/Irf1/Zfp36l1/Atp1b2/Ptprz1/Cdh13/Hepacam/Cadm2/Tnfrsf21/Igsf11/Antxr1/Ptpn2/Pcdhb22/Smoc1/Plxna3/Plxnb1/Flot1/Glycam1/Pcdhb7/Ntm/Efna1/Fat3/Pcdhb17/Nlgn3/Ptn/Ccl2/Cadm4/Casp3/Il18/Pcdh10/Jak3/Gpam/Gsk3b/Pcdhb14/Frmd5/G…	68
GO:0006813	potassium ion transport	18/652	90/10670	6.66009e-06	0.000438509	0.000353424	Ank2/Fxyd1/Mif/Slc1a3/Kcnj10/Tmem38a/Slc12a9/Cd63/Kcna6/Kcnip3/Atp1b2/Kcnk2/Cxcl1/Kcnn3/Kcne1l/Adora1/Kcnip4/Kcnk10	18
GO:0048666	neuron development	77/652	765/10670	7.11635e-06	0.000461228	0.000371736	Apoe/Gfap/Gja1/Mapk10/Tubb2b/Nrxn1/Ntrk2/Celsr2/Dpysl3/Serpine2/Tmem108/Fez1/Clu/Nfe2l2/Ptprs/Tubb3/Slc39a12/Gap43/Mif/Dclk1/Slc1a3/Myo6/Sema6a/Mapt/Acsl6/Dst/Nrep/Lrrn2/Trak1/Qk/Sema5b/Gfra1/Gprc5b/Gpm6b/Cxcl5/Ptprf/Jun/Stmn1/Lrp8/Rorb/Vim/Plp1/Ptprz1/Stmn3/Itm2c/Dbndd2/Wnt7a/Gpm6a/Dpysl4/Vangl2/Syt17/Gas1/Plxna3/Efhd1/Plxnb1/Flot1/Dock7/Ntm/Tshr/Dpysl5/Efna1/Fat3/Map1a/Ntng2/Gas7/Nlgn3/Ptn/Sod1…	77
GO:0034762	regulation of transmembrane transport	36/652	271/10670	8.17679e-06	0.000521772	0.000420532	Ank2/Gja1/Nrxn1/Sorbs1/Fxyd1/C3/Nfe2l2/Nol3/Azin2/Mif/Fabp5/Stom/Acsl6/Kcnj10/Cd63/Kcna6/Kcnip3/Dbi/Atp1b2/Pde4d/Scn8a/Pink1/Ednra/Hspa2/Pde4b/Kcne1l/Rarres2/Shisa9/Nlgn3/Repin1/Jph3/Kcnip4/Ephb2/S100a1/Slc26a6/Irs2	36
GO:0022610	biological adhesion	68/652	653/10670	8.30207e-06	0.000521772	0.000420532	Spon1/Vcam1/Sdc3/Nrxn1/Sorbs1/Celsr2/Myo10/Serpine2/Astn1/Ptprs/Ccdc80/Sema6a/Abat/Slc7a11/Adgrg1/Plpp3/Dst/Cnn3/Ttyh1/Pdpn/Fgfrl1/Sox9/Sirpa/Gpm6b/S1pr1/Thbs2/Icam1/Ptprf/Adk/Cd63/Irf1/Zfp36l1/Atp1b2/Ptprz1/Cdh13/Hepacam/Cadm2/Tnfrsf21/Igsf11/Antxr1/Ptpn2/Pcdhb22/Smoc1/Plxna3/Plxnb1/Flot1/Glycam1/Pcdhb7/Ntm/Efna1/Fat3/Pcdhb17/Nlgn3/Ptn/Ccl2/Cadm4/Casp3/Il18/Pcdh10/Jak3/Gpam/Gsk3b/Pcdhb14/Frmd5/G…	68
GO:0034764	positive regulation of transmembrane transport	20/652	110/10670	9.50584e-06	0.000588511	0.000474321	Ank2/Sorbs1/Fxyd1/C3/Nfe2l2/Azin2/Mif/Acsl6/Dbi/Atp1b2/Pink1/Ednra/Hspa2/Kcne1l/Rarres2/Nlgn3/Ephb2/S100a1/Slc26a6/Irs2	20
GO:0008202	steroid metabolic process	24/652	148/10670	9.87263e-06	0.000599924	0.00048352	Apoe/Hmgcs1/Sqle/Ephx2/Insig1/Fdft1/Cyp51/Dhcr7/Fdps/Erg28/Dkk3/Cyp46a1/Schip1/Srebf2/Nsdhl/Mvd/Srebf1/Vps51/Scap/Hmgcr/Sod1/Msmo1/Pmvk/Akr1c13	24
GO:0006812	cation transport	56/652	507/10670	9.97945e-06	0.000599924	0.00048352	Ank2/Gja1/Nrxn1/Fxyd1/Serpine2/Nol3/Azin2/Slc39a12/Slc39a1/Mif/Slc1a3/Abat/Slc13a3/Stom/Kcnj10/Slc41a1/Gpm6b/Slc22a4/Icam1/Tmem38a/Slc12a9/Cd63/Kcna6/Kcnip3/Steap4/Dbi/Atp1b2/Slc38a3/Kcnk2/Cxcl1/Kcnn3/Cln3/Pde4d/Nat8l/Nkain4/Scn8a/Pink1/Fkbp4/Ednra/Hspa2/Pde4b/Kcne1l/Shisa9/Nlgn3/Adora1/Slc38a1/Maob/Jph3/Slc7a2/Kcnip4/Ephb2/Jak3/Atp6v1a/Kcnk10/P2rx6/S100a1	56
GO:0031175	neuron projection development	72/652	709/10670	1.06781e-05	0.000620529	0.000500127	Apoe/Gfap/Gja1/Tubb2b/Nrxn1/Ntrk2/Celsr2/Dpysl3/Serpine2/Tmem108/Fez1/Clu/Nfe2l2/Ptprs/Tubb3/Slc39a12/Gap43/Mif/Dclk1/Myo6/Sema6a/Mapt/Acsl6/Dst/Nrep/Lrrn2/Trak1/Qk/Sema5b/Gfra1/Gprc5b/Gpm6b/Cxcl5/Ptprf/Jun/Stmn1/Lrp8/Vim/Plp1/Ptprz1/Stmn3/Itm2c/Dbndd2/Wnt7a/Gpm6a/Dpysl4/Vangl2/Syt17/Gas1/Plxna3/Efhd1/Plxnb1/Flot1/Dock7/Ntm/Tshr/Dpysl5/Efna1/Fat3/Map1a/Ntng2/Gas7/Nlgn3/Ptn/Sod1/Fgfr3/Ephb2/Fzd3/L…	72
GO:0002684	positive regulation of immune system process	48/652	412/10670	1.08121e-05	0.000620529	0.000500127	Pla2g7/Vcam1/C3/Ptprs/Mif/Serping1/Stat3/Susd4/C4b/Gprc5b/Sirpa/Cxcl5/Icam1/Adk/Jun/Irf1/Lgr4/Zfp36l1/Rftn2/Cd14/Phpt1/Arid5a/Tnfrsf21/Gab2/Tspan6/Cxcl1/Ptpn2/Notch2/Flot1/Ednra/Pde4b/Erbin/Rarres2/Acvr1b/Nras/Ccl2/Il18/Xrcc5/Irgm1/Jak3/Gpam/Tril/Fos/Mapkapk3/Tyro3/Irs2/Dapk2/Foxj1	48
GO:0006749	glutathione metabolic process	12/652	45/10670	1.08871e-05	0.000620529	0.000500127	Mgst1/Idh1/Nfe2l2/Gclm/Gdap1l1/Gsr/Oplah/Aldh5a1/Gstm5/Sod1/Gpx1/Gstp1	12
GO:0006790	sulfur compound metabolic process	28/652	189/10670	1.09206e-05	0.000620529	0.000500127	Sulf2/Hmgcs1/Chst11/Mgst1/Idh1/Idua/Nfe2l2/Pcyox1l/Acot2/Gclm/Gdap1l1/Gsr/Oplah/Btd/Acss2/Mvd/Aldh5a1/Gstm5/Adi1/Sod1/Mamdc2/Acot1/Gpam/Pmvk/Pipox/Gpx1/Acaa2/Gstp1	28
GO:0032101	regulation of response to external stimulus	43/652	354/10670	1.11958e-05	0.000627571	0.000505803	Pla2g7/Apoe/Ier3/Gja1/Tubb2b/Socs3/Nrxn1/Syt11/Serpine2/C3/Nfe2l2/Ptprs/Fabp7/Mif/Abat/Serping1/Susd4/Pdpn/Gprc5b/S1pr1/Cxcl5/Ptprf/Sirt2/Tnfrsf1a/Cdh13/Tspan6/Cxcl1/Ptpn2/Plxna3/Ednra/Rhbdd3/Hmgcr/Rarres2/Sbno2/Adora1/Ccl2/Slc7a2/Fndc4/Ednrb/Gpx1/Gstp1/Tyro3/Dapk2	43
GO:0034220	ion transmembrane transport	49/652	427/10670	1.32046e-05	0.000730301	0.0005886	Ank2/Gja1/Aqp4/Nrxn1/Fxyd1/Slc16a1/Nol3/Gabrb1/Slc39a12/Slc39a1/Slc1a3/Slc7a11/Slc13a3/Stom/Acsl6/Kcnj10/Slc41a1/Tmem38a/Slc12a9/Cd63/Kcna6/Kcnip3/Steap4/Dbi/Atp1b2/Slc38a3/Kcnk2/Kcnn3/Pde4d/Scn8a/Pink1/Ednra/Hspa2/Pde4b/Kcne1l/Shisa9/Nlgn3/Slc38a1/Jph3/Slc7a2/Kcnip4/Ephb2/Atp6v1a/Kcnk10/Glrb/P2rx6/S100a1/Slc26a6/Irs2	49
GO:0044283	small molecule biosynthetic process	48/652	417/10670	1.49306e-05	0.000814896	0.000656781	Apoe/Ier3/Scd2/Hacd3/Hmgcs1/Pltp/Mgst1/Sord/Insig1/Ldhb/Fads1/Fads2/Fdft1/Mif/Slc1a3/Abat/Cyp51/Qk/Dhcr7/Stat3/Fdps/Erg28/Rdh10/Glul/Nln/Dkk3/Adk/Abcd3/Mid1ip1/Qdpr/Nudt3/Plp1/Pgd/Nsdhl/Ptpn2/Acss2/Mvd/Pde4d/Srebf1/Vps51/Pde4b/Scap/Hmgcr/Adi1/Sod1/Ip6k3/Pmvk/Gnpda1	48
GO:0001932	regulation of protein phosphorylation	81/652	838/10670	1.83582e-05	0.000964553	0.000777399	Apoe/Socs3/Nek6/Nrxn1/Chil1/Ntrk2/Mmd2/Ndrg2/C3/Clu/Plce1/Gdf11/Mif/Plpp3/Phlpp1/Ccdc88c/Prdx1/Sqstm1/Gfra1/Gprc5b/Sox9/Synpo2/Peli2/Icam1/Sirt2/Lrtm2/Jun/Zfyve28/Irf1/Lrp8/Ptprz1/Tnfrsf1a/Dbndd2/Ltbr/Wnt7a/Vangl2/Ptpn2/Cln3/Pde4d/Notch2/Pink1/Flot1/Prmt2/Ednra/Trib2/Hspa2/Dock7/Spag9/Psap/Cdkn2b/Efna1/Gab1/Gpr37l1/Ankrd6/Hmgcr/Rarres2/Glipr2/Acvr1b/Nras/Tnfrsf10b/Adora1/Sod1/Ccl2/Casp3/Il18/Xrcc…	81
GO:0033559	unsaturated fatty acid metabolic process	11/652	40/10670	1.84396e-05	0.000964553	0.000777399	Scd2/Mgst1/Ephx2/Fads1/Mif/Pdpn/Tnfrsf1a/Cyp2j6/Ptgr2/Cyp4f14/Akr1c13	11
GO:0002673	regulation of acute inflammatory response	8/652	21/10670	1.85913e-05	0.000964553	0.000777399	C3/Mif/Serping1/Susd4/Rhbdd3/Adora1/Ednrb/Gstp1	8
GO:0051961	negative regulation of nervous system development	32/652	237/10670	1.86028e-05	0.000964553	0.000777399	Apoe/Gfap/Notch3/Dpysl3/Ptprs/Gdf11/Adgrg1/Stat3/Sox9/Sirt2/Vim/Ptprz1/Itm2c/Wnt7a/Tnfrsf21/Cdk5rap2/Plxna3/Cdkn2b/Ntm/Daam2/Efna1/Fat3/Gpr37l1/Rfx4/Nlgn3/Ptn/Fgfr3/Ttc3/Ephb2/Lrp4/Ednrb/Gsk3b	32
GO:0031347	regulation of defense response	36/652	284/10670	2.32523e-05	0.00119075	0.000959704	Apoe/Ier3/Gja1/Socs3/Syt11/C3/Ptprs/Mif/Serping1/Susd4/Gprc5b/Cxcl5/Sirt2/Irf1/Lgr4/Cd14/Tnfrsf1a/Tspan6/Cxcl1/Ptpn2/Flot1/Ednra/Rhbdd3/Erbin/Sbno2/Adora1/Xrcc5/Slc7a2/Fndc4/Irgm1/Ednrb/Tril/Gpx1/Gstp1/Mapkapk3/Tyro3	36
GO:0072358	cardiovascular system development	51/652	461/10670	2.40972e-05	0.00121897	0.000982449	Apoe/Gja1/Socs3/Nrxn1/Tspan12/Chil1/Ntrk2/Notch3/C3/Nfe2l2/Junb/Sema6a/Adgrg1/Plpp3/Qk/Dhcr7/Stat3/Pdpn/S1pr1/Vhl/Thbs2/Jun/Speg/Ndp/Zfp36l1/Tead2/Tnfrsf1a/Cdh13/Nsdhl/Wnt7a/Vangl2/Antxr1/Notch2/Gtf2i/Ednra/B9d1/Efna1/Gab1/Cela1/Nras/Ptn/Ccl2/Il18/Bmper/Ephb2/Tmem100/Sox4/Gpx1/Ago1/S100a1/Flcn	51
GO:0008610	lipid biosynthetic process	41/652	342/10670	2.45162e-05	0.00122522	0.000987488	Apoe/Scd2/Hacd3/Hmgcs1/Sorbs1/C3/Mgst1/Sqle/Idh1/Insig1/Fads1/Fads2/Fdft1/Mif/Fabp5/Acsl6/Cyp51/Qk/Dhcr7/Fdps/Pla2g16/Erg28/Rdh10/Dkk3/Abcd3/Mid1ip1/Dbi/Plp1/Nsdhl/St8sia2/Acss2/Mvd/Srebf1/Vps51/Scap/Hmgcr/Cdk4/Sod1/Gpam/Msmo1/Pmvk	41
GO:0001944	vasculature development	50/652	450/10670	2.58285e-05	0.00127544	0.00102796	Apoe/Gja1/Socs3/Nrxn1/Tspan12/Chil1/Ntrk2/Notch3/C3/Nfe2l2/Junb/Sema6a/Adgrg1/Plpp3/Qk/Dhcr7/Stat3/Pdpn/S1pr1/Vhl/Thbs2/Jun/Ndp/Zfp36l1/Tead2/Tnfrsf1a/Cdh13/Nsdhl/Wnt7a/Vangl2/Antxr1/Notch2/Gtf2i/Ednra/B9d1/Efna1/Gab1/Cela1/Nras/Ptn/Ccl2/Il18/Bmper/Ephb2/Tmem100/Sox4/Gpx1/Ago1/S100a1/Flcn	50
GO:0007416	synapse assembly	17/652	90/10670	2.62882e-05	0.00128287	0.00103395	Nrxn1/Ntrk2/Myo6/Mapt/Thbs2/Lrtm2/Wnt7a/Gpm6a/Pcdhb22/Pcdhb7/Pcdhb17/Nlgn3/Ephb2/Lrp4/Pcdhb14/Bhlhb9/Lrrtm1	17
GO:0050768	negative regulation of neurogenesis	30/652	220/10670	2.79082e-05	0.00134608	0.0010849	Apoe/Gfap/Notch3/Dpysl3/Ptprs/Gdf11/Adgrg1/Stat3/Sox9/Sirt2/Vim/Ptprz1/Itm2c/Wnt7a/Cdk5rap2/Plxna3/Cdkn2b/Ntm/Daam2/Efna1/Fat3/Gpr37l1/Nlgn3/Ptn/Fgfr3/Ttc3/Ephb2/Lrp4/Ednrb/Gsk3b	30
GO:0023014	signal transduction by protein phosphorylation	52/652	476/10670	2.82842e-05	0.00134614	0.00108495	Apoe/Mapk10/Nek6/Nrxn1/Hacd3/Chil1/Ntrk2/Ndrg2/C3/Plce1/Gdf11/Mif/Phlpp1/Prdx1/Sox9/Peli2/Icam1/Ppm1l/Jun/Zfp36l1/Tnfrsf1a/Ltbr/Wnt7a/Vangl2/Ptpn2/Notch2/Ednra/Trib2/Spag9/Psap/Efna1/Gab1/Rhbdd3/Gpr37l1/Ankrd6/Hmgcr/Glipr2/Tnfrsf10b/Adora1/Sod1/Ccl2/Il18/Bmper/Fgfr3/Ephb2/Inhbb/Ntsr2/Gsk3b/Gstp1/Mapkapk3/Tyro3/Flcn	52
GO:0061564	axon development	39/652	321/10670	2.85585e-05	0.00134614	0.00108495	Apoe/Tubb2b/Ntrk2/Fez1/Ptprs/Tubb3/Gap43/Mif/Dclk1/Sema6a/Mapt/Dst/Nrep/Lrrn2/Trak1/Sema5b/Ptprf/Jun/Stmn1/Vim/Plp1/Ptprz1/Wnt7a/Vangl2/Gas1/Plxna3/Plxnb1/Flot1/Dock7/Dpysl5/Efna1/Map1a/Ntng2/Nlgn3/Fgfr3/Ephb2/Fzd3/Lrp4/Gsk3b	39
GO:0051960	regulation of nervous system development	65/652	640/10670	2.94112e-05	0.00137076	0.00110479	Apoe/Gfap/Tubb2b/Nrxn1/Ntrk2/Notch3/Mmd2/Dpysl3/Serpine2/Fez1/Nfe2l2/Ptprs/Gdf11/Slc39a12/Mif/Sema6a/Adgrg1/Mapt/Acsl6/Nrep/Trak1/Qk/Stat3/Gprc5b/Sox9/Cxcl5/Thbs2/Ptprf/Sirt2/Lrtm2/Igsf10/Lrp8/Vim/Ptprz1/Wasf3/Itm2c/Wnt7a/Ptpra/Tnfrsf21/Vangl2/Syt17/Cdk5rap2/Plxna3/Plxnb1/Dock7/Spag9/Cdkn2b/Ntm/Daam2/Efna1/Fat3/Gpr37l1/Rfx4/Nlgn3/Ptn/Xrcc5/Fgfr3/Ttc3/Ephb2/Fzd3/Lrp4/Ednrb/Gsk3b/Bhlhb9/Lrrtm1	65
GO:0000165	MAPK cascade	51/652	465/10670	3.04134e-05	0.00140172	0.00112974	Apoe/Mapk10/Nrxn1/Hacd3/Chil1/Ntrk2/Ndrg2/C3/Plce1/Gdf11/Mif/Phlpp1/Prdx1/Sox9/Peli2/Icam1/Ppm1l/Jun/Zfp36l1/Tnfrsf1a/Ltbr/Wnt7a/Vangl2/Ptpn2/Notch2/Ednra/Trib2/Spag9/Psap/Efna1/Gab1/Rhbdd3/Gpr37l1/Ankrd6/Hmgcr/Glipr2/Tnfrsf10b/Adora1/Sod1/Ccl2/Il18/Bmper/Fgfr3/Ephb2/Inhbb/Ntsr2/Gsk3b/Gstp1/Mapkapk3/Tyro3/Flcn	51
GO:0015800	acidic amino acid transport	10/652	35/10670	3.07806e-05	0.00140306	0.00113082	Ntrk2/Slc1a3/Myo6/Abat/Slc7a11/Slc13a3/Kcnj10/Adora1/Slc6a1/Apba1	10
GO:0045540	regulation of cholesterol biosynthetic process	6/652	12/10670	3.42141e-05	0.00154261	0.0012433	Apoe/Dhcr7/Fdps/Srebf1/Scap/Sod1	6
GO:0048514	blood vessel morphogenesis	42/652	360/10670	3.73968e-05	0.00166798	0.00134434	Apoe/Gja1/Nrxn1/Tspan12/Chil1/Ntrk2/Notch3/C3/Nfe2l2/Junb/Sema6a/Adgrg1/Qk/Stat3/S1pr1/Vhl/Thbs2/Jun/Zfp36l1/Tead2/Tnfrsf1a/Cdh13/Wnt7a/Vangl2/Notch2/Gtf2i/Ednra/Efna1/Gab1/Cela1/Nras/Ptn/Ccl2/Il18/Bmper/Ephb2/Tmem100/Sox4/Gpx1/Ago1/S100a1/Flcn	42
GO:0033993	response to lipid	46/652	408/10670	3.80146e-05	0.00167749	0.00135201	Scd2/Ntrk2/Mgst1/Idh1/Clu/Thra/Insig1/Junb/Mlc1/Mif/Plscr2/Stat3/Sox9/Cxcl5/Jun/Rorb/Zfp36l1/Tead2/Cd14/Tnfrsf1a/Ltbr/Arid5a/Paqr7/Tnfrsf21/Cxcl1/Cmpk2/Gpr83/Pde4d/Prmt2/Fkbp4/Ednra/Pde4b/Erbin/Sbno2/Cdk4/Paqr8/Tnfrsf10b/Ccl2/Il18/Inhbb/Ednrb/Paqr6/Plscr4/Aacs/Gstp1/Mapkapk3	46
GO:0010721	negative regulation of cell development	32/652	246/10670	3.9482e-05	0.00172391	0.00138942	Apoe/S1pr3/Gfap/Notch3/Dpysl3/Ptprs/Grb14/Gdf11/Adgrg1/Stat3/Sox9/Sirt2/Vim/Ptprz1/Itm2c/Wnt7a/Cdk5rap2/Plxna3/Cdkn2b/Ntm/Daam2/Efna1/Fat3/Gpr37l1/Nlgn3/Ptn/Fgfr3/Ttc3/Ephb2/Lrp4/Ednrb/Gsk3b	32
GO:0048878	chemical homeostasis	60/652	583/10670	4.11474e-05	0.00177791	0.00143294	Igfbp5/Apoe/Ank2/Gja1/Vcam1/Aqp4/Nrxn1/Sfxn5/Hacd3/Fxyd1/Csmd1/Slc16a1/Idua/Ephx2/Nol3/Insig1/Slc39a12/Abhd4/Fabp5/Pvalb/Sybu/Kcnj10/Stat3/Gprc5b/Slc41a1/S1pr1/Icam1/Slc12a9/Slc22a17/Stmn1/Steap4/Gclm/Dbi/Atp1b2/Srebf2/Phpt1/Cxcl1/Ptpn2/Cln3/Pde4d/Gtf2i/Ednra/Bdh2/Slc4a3/Hmgcr/Mafg/Car12/Adora1/Sod1/Ccl2/Il18/Jph3/Ednrb/Jak3/Gpam/Sox4/Atp6v1a/Gpx1/Aacs/Slc26a6	60
GO:0051093	negative regulation of developmental process	61/652	597/10670	4.38297e-05	0.00186463	0.00150284	Igfbp5/Apoe/S1pr3/Gfap/Gja1/Notch3/Dpysl3/Nfe2l2/Ptprs/Grb14/Insig1/Gdf11/Mif/Sema6a/Adgrg1/Mapt/Stat3/Sort1/Sox9/Vhl/Thbs2/Sirt2/Irf1/Rorb/Vim/Zfp36l1/Ptprz1/Itm2c/Kcnk2/Wnt7a/Tnfrsf21/Bhlhe41/Ptpn2/Cdk5rap2/Gtf2i/Plxna3/Pink1/Trib2/Cdkn2b/Ntm/Daam2/Efna1/Fat3/Gpr37l1/Nras/Rfx4/Nlgn3/Ptn/Ccl2/Il18/Fgfr3/Ttc3/Ephb2/Fzd3/Lrp4/Ednrb/Jak3/Gsk3b/Ago1/Foxj1/Flcn	61
GO:0001934	positive regulation of protein phosphorylation	58/652	559/10670	4.40536e-05	0.00186463	0.00150284	Nek6/Nrxn1/Chil1/Ntrk2/Mmd2/C3/Clu/Plce1/Gdf11/Mif/Plpp3/Sqstm1/Gfra1/Gprc5b/Sox9/Peli2/Icam1/Jun/Lrp8/Ptprz1/Tnfrsf1a/Ltbr/Wnt7a/Vangl2/Cln3/Notch2/Pink1/Flot1/Ednra/Hspa2/Dock7/Spag9/Psap/Efna1/Gab1/Gpr37l1/Ankrd6/Hmgcr/Rarres2/Glipr2/Acvr1b/Tnfrsf10b/Adora1/Sod1/Ccl2/Il18/Xrcc5/Bmper/Fgfr3/Ephb2/Inhbb/Ntsr2/Lrp4/Ednrb/Gsk3b/Arl2bp/Tyro3/Flcn	58
GO:0007417	central nervous system development	55/652	522/10670	4.58313e-05	0.00192028	0.00154769	Gfap/Nrxn1/Ntrk2/Celsr2/Atat1/Notch3/Ndrg2/Serpine2/Tmem108/Clu/Thra/Ptprs/Gdf11/Fabp7/Dclk1/Adgrg1/Plpp3/Kcnj10/Qk/Stat3/Sox9/S1pr1/Sirt2/Lrp8/Ssbp3/Vim/Dbi/Plp1/Ptprz1/Wasf3/Btd/Wnt7a/Ptpra/Tnfrsf21/Mdk/Cdk5rap2/Gas1/Plxna3/Aldh5a1/Dock7/Daam2/Gpr37l1/Syne2/Rfx4/Nlgn3/Nnat/Fgfr3/Ephb2/Fzd3/Olig1/Gsk3b/Sox4/Tyro3/Irs2/Foxj1	55
GO:0042325	regulation of phosphorylation	85/652	916/10670	5.07055e-05	0.00210327	0.00169517	Apoe/Ier3/Socs3/Nek6/Nrxn1/Chil1/Ntrk2/Mmd2/Ndrg2/C3/Clu/Plce1/Gdf11/Mif/Mapt/Plpp3/Phlpp1/Ccdc88c/Prdx1/Stat3/Sqstm1/Gfra1/Gprc5b/Sox9/Synpo2/Peli2/Icam1/Sirt2/Lrtm2/Jun/Zfyve28/Irf1/Lrp8/Ptprz1/Tnfrsf1a/Dbndd2/Ltbr/Wnt7a/Vangl2/Ptpn2/Cln3/Pde4d/Notch2/Pink1/Flot1/Prmt2/Ednra/Trib2/Hspa2/Dock7/Spag9/Psap/Cdkn2b/Efna1/Gab1/Gpr37l1/Ankrd6/Hmgcr/Rarres2/Glipr2/Acvr1b/Nras/Tnfrsf10b/Adora1/Sod1/Ccl2…	85
GO:0001568	blood vessel development	47/652	427/10670	5.72281e-05	0.00235032	0.00189428	Apoe/Gja1/Socs3/Nrxn1/Tspan12/Chil1/Ntrk2/Notch3/C3/Nfe2l2/Junb/Sema6a/Adgrg1/Plpp3/Qk/Dhcr7/Stat3/S1pr1/Vhl/Thbs2/Jun/Zfp36l1/Tead2/Tnfrsf1a/Cdh13/Nsdhl/Wnt7a/Vangl2/Antxr1/Notch2/Gtf2i/Ednra/Efna1/Gab1/Cela1/Nras/Ptn/Ccl2/Il18/Bmper/Ephb2/Tmem100/Sox4/Gpx1/Ago1/S100a1/Flcn	47
GO:0043270	positive regulation of ion transport	21/652	134/10670	5.89778e-05	0.00239843	0.00193306	Apoe/Ank2/Fxyd1/Mif/Abat/Acsl6/Dbi/Atp1b2/Slc38a3/Cxcl1/Nat8l/Pink1/Ednra/Hspa2/Kcne1l/Nlgn3/Adora1/Ephb2/Slc6a1/Jak3/S100a1	21
GO:0001817	regulation of cytokine production	37/652	309/10670	6.24345e-05	0.00250093	0.00201567	S1pr3/Aqp4/Sulf2/Syt11/Ndrg2/C3/Clu/Ptprs/Mif/Afap1l2/Gprc5b/Cxcl5/Zbtb20/Irf1/Lgr4/Cd14/Tnfrsf1a/Arid5a/Tnfrsf21/Tspan6/Flot1/Trib2/Pde4b/Relb/Erbin/Nras/Sod1/Ccl2/Il18/Inhbb/Cyp2j6/Jak3/Gpam/Ssc5d/Tril/Gstp1/Foxj1	37
GO:0060284	regulation of cell development	65/652	656/10670	6.27042e-05	0.00250093	0.00201567	Apoe/S1pr3/Gfap/Tubb2b/Ntrk2/Notch3/Mmd2/Dpysl3/Serpine2/Fez1/Nfe2l2/Ptprs/Grb14/Gdf11/Slc39a12/Mif/Sema6a/Adgrg1/Mapt/Acsl6/Rfx3/Nrep/Trak1/Qk/Stat3/Fdps/Pdpn/Gprc5b/Sox9/Cxcl5/Ptprf/Sirt2/Igsf10/Lrp8/Vim/Ptprz1/Tnfrsf1a/Itm2c/Wnt7a/Ptpra/Tnfrsf21/Syt17/Cdk5rap2/Notch2/Plxna3/Plxnb1/Dock7/Spag9/Cdkn2b/Ntm/Daam2/Efna1/Fat3/Gpr37l1/Nlgn3/Ptn/Xrcc5/Fgfr3/Ttc3/Ephb2/Fzd3/Lrp4/Ednrb/Gsk3b/Bhlhb9	65
GO:0007167	enzyme linked receptor protein signaling pathway	55/652	529/10670	6.59863e-05	0.00260677	0.00210098	Igfbp5/Socs3/Sulf2/Nrxn1/Ntrk2/Sorbs1/Chst11/Tmem108/Grb14/Gdf11/Nrep/Stat3/Sort1/Afap1l2/Gfra1/Fgfrl1/Sox9/Ptprf/Sirt2/Cd63/Ppm1l/Jun/Chrdl1/Zfyve28/Stmn1/Vim/Schip1/Cdh13/Zcchc18/Ptpra/Ptpn2/Nup93/Notch2/Srebf1/Gng7/Cdkn2b/Efna1/Gab1/Erbin/Acvr1b/Cdk4/Adora1/Ccl2/Casp3/Bmper/Fgfr3/Ephb2/Inhbb/Lrp4/Jak3/Gsk3b/Tmem100/Fos/Irs2/Flcn	55
GO:0015718	monocarboxylic acid transport	13/652	62/10670	7.55082e-05	0.00295479	0.00238147	Apoe/Slc16a1/Mif/Abat/Abcc4/Acsl6/Abcd3/Slc38a3/Repin1/Slc6a1/Apba1/Slc26a6/Irs2	13
GO:0070229	negative regulation of lymphocyte apoptotic process	7/652	19/10670	8.12194e-05	0.00314858	0.00253766	Mif/Vhl/Tsc22d4/Efna1/Jak3/Gpam/Irs2	7
GO:0006836	neurotransmitter transport	20/652	127/10670	8.19897e-05	0.00314901	0.00253801	Gfap/Nrxn1/Syt11/Ntrk2/Slc1a3/Abat/Slc7a11/Kcnj10/Gpm6b/Syt5/Wnt7a/Syt17/Nat8l/Pnkd/Cadps/Ednra/Syt6/Maob/Slc6a1/Apba1	20
GO:0007259	JAK-STAT cascade	15/652	80/10670	8.48119e-05	0.00322752	0.00260128	Socs3/Stat3/Cxcl5/Vhl/Lrtm2/Irf1/Tnfrsf1a/Ptpn2/Prmt2/Il18/Fgfr3/Jak3/Lrrc4/Arl2bp/Lrrtm1	15
GO:0032890	regulation of organic acid transport	9/652	32/10670	8.82924e-05	0.00329943	0.00265924	Fxyd1/Mif/Abat/Acsl6/Slc38a3/Adora1/Repin1/Slc6a1/Irs2	9
GO:0050994	regulation of lipid catabolic process	9/652	32/10670	8.82924e-05	0.00329943	0.00265924	Idh1/Thra/Dbi/Abcd2/Rarres2/Cdk4/Adora1/Crtc3/Irs2	9
GO:0032102	negative regulation of response to external stimulus	22/652	148/10670	8.95974e-05	0.0033183	0.00267445	Apoe/Ier3/Gja1/Socs3/Nrxn1/Serpine2/Ptprs/Fabp7/Mif/Abat/Serping1/Sirt2/Tnfrsf1a/Tspan6/Ptpn2/Plxna3/Hmgcr/Adora1/Fndc4/Gpx1/Gstp1/Tyro3	22
GO:0001505	regulation of neurotransmitter levels	24/652	169/10670	9.14287e-05	0.00335616	0.00270496	Ddah2/Gfap/Nrxn1/Syt11/Ntrk2/Clu/Slc1a3/Abat/Kcnj10/Aldh9a1/Gpm6b/Icam1/Syt5/Wnt7a/Syt17/Cln3/Nat8l/Pnkd/Maoa/Cadps/Aldh5a1/Syt6/Maob/Slc7a2	24
GO:0001816	cytokine production	40/652	351/10670	9.62679e-05	0.0034027	0.00274247	S1pr3/Aqp4/Sulf2/Syt11/Chil1/Ndrg2/C3/Clu/Ptprs/Mif/Adgrg1/Afap1l2/Gprc5b/Cxcl5/Zbtb20/Irf1/Lgr4/Cd14/Tnfrsf1a/Arid5a/Tnfrsf21/Tspan6/Notch2/Flot1/Trib2/Pde4b/Relb/Erbin/Nras/Sod1/Ccl2/Il18/Inhbb/Cyp2j6/Jak3/Gpam/Ssc5d/Tril/Gstp1/Foxj1	40
GO:0071804	cellular potassium ion transport	14/652	72/10670	9.63695e-05	0.0034027	0.00274247	Ank2/Slc1a3/Kcnj10/Tmem38a/Slc12a9/Cd63/Kcna6/Kcnip3/Atp1b2/Kcnk2/Kcnn3/Kcne1l/Kcnip4/Kcnk10	14
GO:0071805	potassium ion transmembrane transport	14/652	72/10670	9.63695e-05	0.0034027	0.00274247	Ank2/Slc1a3/Kcnj10/Tmem38a/Slc12a9/Cd63/Kcna6/Kcnip3/Atp1b2/Kcnk2/Kcnn3/Kcne1l/Kcnip4/Kcnk10	14
GO:0015893	drug transport	15/652	81/10670	9.83308e-05	0.0034027	0.00274247	Gja1/Aqp4/Sfxn5/Slc1a3/Abat/Slc7a11/Abcc4/Slc13a3/Kcnj10/Slc15a2/Nat8l/Pink1/Car12/Slc7a2/Slc26a6	15
GO:0072329	monocarboxylic acid catabolic process	15/652	81/10670	9.83308e-05	0.0034027	0.00274247	Asrgl1/Idua/Abat/Hacl1/Abcd3/Acot2/Dbi/Echs1/Aldh5a1/Acat2/Bdh2/Abcd2/Eci2/Acaa2/Irs2	15
GO:0097696	STAT cascade	15/652	81/10670	9.83308e-05	0.0034027	0.00274247	Socs3/Stat3/Cxcl5/Vhl/Lrtm2/Irf1/Tnfrsf1a/Ptpn2/Prmt2/Il18/Fgfr3/Jak3/Lrrc4/Arl2bp/Lrrtm1	15
GO:0009743	response to carbohydrate	18/652	109/10670	9.84388e-05	0.0034027	0.00274247	Vcam1/Aqp4/Nrxn1/Sybu/Icam1/Glul/Zfp36l1/Phpt1/Srebf1/Hmgcr/Casp3/Nnat/Gpam/Sox4/Gpx1/Aacs/Slc26a6/Irs2	18
GO:0002682	regulation of immune system process	61/652	615/10670	0.000103351	0.00353082	0.00284573	Pla2g7/Vcam1/C3/Nfe2l2/Ptprs/Mif/Phlpp1/Serping1/Stat3/Susd4/C4b/Gprc5b/Sox9/Sirpa/Cxcl5/Icam1/Adk/Jun/Irf1/Lgr4/Zfp36l1/Rftn2/Cd14/Tsc22d4/Phpt1/Arid5a/Tnfrsf21/Fam213a/Gab2/Tspan6/Cxcl1/P4htm/Ptpn2/Notch2/Flot1/Ednra/Pde4b/Rhbdd3/Erbin/Rarres2/Acvr1b/Nras/Adora1/Ccl2/Casp3/Il18/Xrcc5/Fgfr3/Slc7a2/Irgm1/Jak3/Gpam/Tril/Fos/Gpx1/Mapkapk3/Tyro3/Irs2/Dapk2/Foxj1/Flcn	61
GO:0010243	response to organonitrogen compound	52/652	500/10670	0.000103848	0.00353082	0.00284573	Igfbp5/Apoe/Serpina3n/Socs3/Hmgcs1/Ntrk2/Sorbs1/Mgst1/Grb14/Gabrb1/Junb/Slc1a3/Abat/Stat3/Sort1/Serpina3i/Sox9/Ptprf/Rragd/Sirt2/Jun/Irf1/Zfp36l1/Cdh13/Ptpra/Ptpn2/Pde4d/Svip/Srebf1/Ednra/Rnf5/Tshr/Pde4b/Scap/Erbin/Crem/Rarres2/Cdk4/Repin1/Casp3/Il18/Inhbb/Slc6a1/Ednrb/Gpam/Gsk3b/Rab13/Glrb/Aacs/P2rx6/Slc26a6/Irs2	52
GO:0009746	response to hexose	17/652	100/10670	0.000105533	0.00355894	0.00286839	Vcam1/Aqp4/Nrxn1/Sybu/Icam1/Glul/Phpt1/Srebf1/Hmgcr/Casp3/Nnat/Gpam/Sox4/Gpx1/Aacs/Slc26a6/Irs2	17
GO:0001654	eye development	28/652	214/10670	0.000107124	0.00358346	0.00288815	Gja1/Tspan12/Ntrk2/Gdf11/Sh3pxd2b/Stat3/Sall2/Sox9/Rdh10/Vhl/Jun/Chrdl1/Rorb/Vim/Ndp/Gpm6a/Bfsp2/Notch2/Gas1/Smoc1/B9d1/Fat3/Ptn/Fgfr3/Ephb2/Inhbb/Crygs/Pfdn5	28
GO:0007423	sensory organ development	36/652	306/10670	0.000112563	0.00370903	0.00298936	Gja1/Tspan12/Ntrk2/Insig1/Gdf11/Sh3pxd2b/Myo6/Lrig1/Stat3/Sall2/Sox9/Rdh10/Vhl/Jun/Chrdl1/Rorb/Vim/Ndp/Gpm6a/Vangl2/Bfsp2/Notch2/Gas1/Smoc1/B9d1/Tshr/Fat3/Ptn/Sod1/Bmper/Fgfr3/Ephb2/Inhbb/Fzd3/Crygs/Pfdn5	36
GO:0006865	amino acid transport	14/652	73/10670	0.000112666	0.00370903	0.00298936	Ntrk2/Slc1a3/Myo6/Abat/Slc7a11/Slc13a3/Kcnj10/Slc38a3/Cln3/Adora1/Slc38a1/Slc7a2/Slc6a1/Apba1	14
GO:0034284	response to monosaccharide	17/652	101/10670	0.000119838	0.00391408	0.00315462	Vcam1/Aqp4/Nrxn1/Sybu/Icam1/Glul/Phpt1/Srebf1/Hmgcr/Casp3/Nnat/Gpam/Sox4/Gpx1/Aacs/Slc26a6/Irs2	17
GO:0051260	protein homooligomerization	28/652	216/10670	0.000125998	0.00408312	0.00329087	Apoe/Aqp4/Syt11/Dpysl3/Nacc2/Mgst1/Clu/Mif/Mapt/Stom/Ccdc88c/Kcnj10/Fgfrl1/Marcks/Glul/Cryz/Kcna6/Lamp2/Aldh5a1/Dcxr/Flot1/Spag9/Cuta/Crtc3/Slc6a1/Ak3/Acot13/P2rx6	28
GO:0098655	cation transmembrane transport	37/652	320/10670	0.000129993	0.00417993	0.00336889	Ank2/Nrxn1/Fxyd1/Nol3/Slc39a12/Slc39a1/Slc1a3/Stom/Kcnj10/Slc41a1/Tmem38a/Slc12a9/Cd63/Kcna6/Kcnip3/Steap4/Dbi/Atp1b2/Kcnk2/Kcnn3/Pde4d/Scn8a/Pink1/Ednra/Hspa2/Pde4b/Kcne1l/Shisa9/Nlgn3/Jph3/Slc7a2/Kcnip4/Ephb2/Atp6v1a/Kcnk10/P2rx6/S100a1	37
GO:0043207	response to external biotic stimulus	41/652	369/10670	0.00013828	0.00434083	0.00349857	Ier3/Syt11/Mgst1/Junb/Mif/Plscr2/Cxcl5/Sirt2/Jun/Irf1/Ifit3b/Cd14/Tnfrsf1a/Ltbr/Arid5a/Tnfrsf21/Tspan6/Cxcl1/Fuca2/Cmpk2/Pde4d/Notch2/Ednra/Rnf5/Pde4b/Erbin/Rarres2/Sbno2/Cdk4/Nras/Tnfrsf10b/Ccl2/Il18/Ednrb/Gpam/Ssc5d/Plscr4/Gpx1/Gstp1/Mapkapk3/Polr3h	41
GO:0051707	response to other organism	41/652	369/10670	0.00013828	0.00434083	0.00349857	Ier3/Syt11/Mgst1/Junb/Mif/Plscr2/Cxcl5/Sirt2/Jun/Irf1/Ifit3b/Cd14/Tnfrsf1a/Ltbr/Arid5a/Tnfrsf21/Tspan6/Cxcl1/Fuca2/Cmpk2/Pde4d/Notch2/Ednra/Rnf5/Pde4b/Erbin/Rarres2/Sbno2/Cdk4/Nras/Tnfrsf10b/Ccl2/Il18/Ednrb/Gpam/Ssc5d/Plscr4/Gpx1/Gstp1/Mapkapk3/Polr3h	41
GO:0009967	positive regulation of signal transduction	77/652	834/10670	0.000139245	0.00434083	0.00349857	Igfbp5/Sulf2/Nrxn1/Chil1/Ntrk2/Mmd2/C3/Nacc2/Tmem108/Clu/Thra/Plce1/Gdf11/Mif/Abat/Adgrg1/Phlpp1/Stat3/Afap1l2/Gprc5b/Sox9/Cxcl5/Peli2/Icam1/Rragd/Cd63/Jun/Lgr4/Cd14/Tnfrsf1a/Cdh13/Itm2c/Ltbr/Wnt7a/Vangl2/Ptpn2/Nup93/Notch2/Gas1/Ei24/Plxnb1/Pink1/Flot1/Ednra/Spag9/Psap/Cdkn2b/Tmem101/Daam2/Efna1/Gab1/Gpr37l1/Ankrd6/Hmgcr/Glipr2/Acvr1b/Nlgn3/Tnfrsf10b/Adora1/Sod1/Ccl2/Spin1/Il18/Bmper/Fgfr3/Ephb2/…	77
GO:0098609	cell-cell adhesion	38/652	333/10670	0.000139359	0.00434083	0.00349857	Vcam1/Nrxn1/Celsr2/Myo10/Serpine2/Astn1/Abat/Slc7a11/Plpp3/Cnn3/Ttyh1/Pdpn/Fgfrl1/Sox9/Sirpa/Icam1/Ptprf/Adk/Irf1/Zfp36l1/Cdh13/Cadm2/Tnfrsf21/Ptpn2/Flot1/Fat3/Nlgn3/Ccl2/Cadm4/Casp3/Il18/Pcdh10/Jak3/Gpam/Pcdhb14/Gstp1/Tyro3/Foxj1	38
GO:0048870	cell motility	80/652	875/10670	0.000141276	0.00434083	0.00349857	Pla2g7/Igfbp5/Apoe/Gja1/Tubb2b/Vcam1/Sdc3/Ntrk2/Celsr2/Myo10/Dpysl3/Pltp/Astn1/Nfe2l2/Sord/Mif/Dclk1/Sema6a/Adgrg1/Mapt/Rfx3/Stat3/Pdpn/Gfra1/Sox9/Sirpa/Synpo2/S1pr1/Cxcl5/Vhl/Icam1/Ptprf/Cd63/Jun/Igsf10/Lrp8/Vim/Ptprz1/Schip1/Cdh13/Phpt1/Wnt7a/Gpm6a/Vangl2/Gab2/Mdk/Cxcl1/Cln3/Pde4d/Nup93/Plxna3/Plxnb1/Ednra/Dock7/Spag9/Pde4b/Efna1/Fat3/Gab1/Syne2/Rarres2/Glipr2/Acvr1b/Adora1/Ptn/Ccl2/Il18/Bmper/…	80
GO:0051674	localization of cell	80/652	875/10670	0.000141276	0.00434083	0.00349857	Pla2g7/Igfbp5/Apoe/Gja1/Tubb2b/Vcam1/Sdc3/Ntrk2/Celsr2/Myo10/Dpysl3/Pltp/Astn1/Nfe2l2/Sord/Mif/Dclk1/Sema6a/Adgrg1/Mapt/Rfx3/Stat3/Pdpn/Gfra1/Sox9/Sirpa/Synpo2/S1pr1/Cxcl5/Vhl/Icam1/Ptprf/Cd63/Jun/Igsf10/Lrp8/Vim/Ptprz1/Schip1/Cdh13/Phpt1/Wnt7a/Gpm6a/Vangl2/Gab2/Mdk/Cxcl1/Cln3/Pde4d/Nup93/Plxna3/Plxnb1/Ednra/Dock7/Spag9/Pde4b/Efna1/Fat3/Gab1/Syne2/Rarres2/Glipr2/Acvr1b/Adora1/Ptn/Ccl2/Il18/Bmper/…	80
GO:0007600	sensory perception	25/652	185/10670	0.000148044	0.00451533	0.00363921	Aqp4/Serpine2/Ephx2/Slc1a3/Myo6/Lrig1/Kcnj10/Sema5b/Rdh10/Icam1/Lxn/Kcnip3/Rorb/Bfsp2/Scn8a/Ednra/Map1a/Adora1/Sod1/Casp3/Il18/Ednrb/Tmem100/Glrb/Gpx1	25
GO:0048858	cell projection morphogenesis	47/652	445/10670	0.000155567	0.00471016	0.00379624	Apoe/Gja1/Tubb2b/Ntrk2/Celsr2/Tmem108/Fez1/Clu/Ptprs/Tubb3/Gap43/Dclk1/Sema6a/Mapt/Nes/Dst/Lrrn2/Trak1/Sema5b/Pdpn/Ptprf/Stmn1/Lrp8/Vim/Ptprz1/Wnt7a/Gpm6a/Dpysl4/Vangl2/Syt17/Gas1/Plxna3/Plxnb1/Flot1/Dock7/Dpysl5/Efna1/Map1a/Ntng2/Gas7/Nlgn3/Fgfr3/Ephb2/Fzd3/Lrp4/Gsk3b/Bhlhb9	47
GO:0015672	monovalent inorganic cation transport	27/652	208/10670	0.00016176	0.00486217	0.00391875	Ank2/Fxyd1/Serpine2/Mif/Slc1a3/Slc13a3/Stom/Kcnj10/Slc22a4/Tmem38a/Slc12a9/Cd63/Kcna6/Kcnip3/Atp1b2/Slc38a3/Kcnk2/Cxcl1/Kcnn3/Nkain4/Scn8a/Kcne1l/Adora1/Slc38a1/Kcnip4/Atp6v1a/Kcnk10	27
GO:1902533	positive regulation of intracellular signal transduction	54/652	535/10670	0.000166916	0.0049167	0.00396271	Igfbp5/Nrxn1/Chil1/Ntrk2/Mmd2/C3/Nacc2/Clu/Plce1/Mif/Adgrg1/Phlpp1/Gprc5b/Sox9/Cxcl5/Peli2/Icam1/Rragd/Jun/Cd14/Tnfrsf1a/Cdh13/Ltbr/Wnt7a/Vangl2/Ptpn2/Notch2/Ei24/Plxnb1/Pink1/Ednra/Spag9/Psap/Tmem101/Efna1/Gab1/Gpr37l1/Ankrd6/Hmgcr/Glipr2/Tnfrsf10b/Adora1/Sod1/Ccl2/Il18/Bmper/Fgfr3/Ephb2/Ntsr2/Arl2bp/Gpx1/Ago1/Tyro3/Flcn	54
GO:0006835	dicarboxylic acid transport	10/652	42/10670	0.000167216	0.0049167	0.00396271	Ntrk2/Slc1a3/Myo6/Abat/Slc7a11/Slc13a3/Kcnj10/Adora1/Apba1/Slc26a6	10
GO:0008299	isoprenoid biosynthetic process	7/652	21/10670	0.000168315	0.0049167	0.00396271	Hmgcs1/Fdft1/Fdps/Rdh10/Mvd/Hmgcr/Pmvk	7
GO:0090181	regulation of cholesterol metabolic process	7/652	21/10670	0.000168315	0.0049167	0.00396271	Apoe/Ephx2/Dhcr7/Fdps/Srebf1/Scap/Sod1	7
GO:0050767	regulation of neurogenesis	58/652	587/10670	0.000170187	0.00493661	0.00397875	Apoe/Gfap/Tubb2b/Ntrk2/Notch3/Mmd2/Dpysl3/Serpine2/Fez1/Nfe2l2/Ptprs/Gdf11/Slc39a12/Mif/Sema6a/Adgrg1/Mapt/Acsl6/Nrep/Trak1/Qk/Stat3/Gprc5b/Sox9/Cxcl5/Ptprf/Sirt2/Igsf10/Lrp8/Vim/Ptprz1/Itm2c/Wnt7a/Ptpra/Tnfrsf21/Syt17/Cdk5rap2/Plxna3/Plxnb1/Dock7/Spag9/Cdkn2b/Ntm/Daam2/Efna1/Fat3/Gpr37l1/Nlgn3/Ptn/Xrcc5/Fgfr3/Ttc3/Ephb2/Fzd3/Lrp4/Ednrb/Gsk3b/Bhlhb9	58
GO:0034765	regulation of ion transmembrane transport	27/652	209/10670	0.000175294	0.005018	0.00404435	Ank2/Gja1/Nrxn1/Fxyd1/Nol3/Stom/Acsl6/Kcnj10/Cd63/Kcna6/Kcnip3/Dbi/Atp1b2/Pde4d/Scn8a/Pink1/Ednra/Hspa2/Pde4b/Kcne1l/Shisa9/Nlgn3/Jph3/Kcnip4/Ephb2/S100a1/Irs2	27
GO:0016477	cell migration	75/652	813/10670	0.000175412	0.005018	0.00404435	Pla2g7/Igfbp5/Apoe/Gja1/Tubb2b/Vcam1/Sdc3/Ntrk2/Celsr2/Dpysl3/Astn1/Nfe2l2/Mif/Dclk1/Sema6a/Adgrg1/Mapt/Stat3/Pdpn/Gfra1/Sox9/Sirpa/Synpo2/S1pr1/Cxcl5/Vhl/Icam1/Ptprf/Cd63/Jun/Igsf10/Lrp8/Vim/Ptprz1/Schip1/Cdh13/Wnt7a/Gpm6a/Vangl2/Gab2/Mdk/Cxcl1/Cln3/Pde4d/Nup93/Plxna3/Plxnb1/Ednra/Dock7/Spag9/Pde4b/Efna1/Fat3/Gab1/Syne2/Rarres2/Glipr2/Acvr1b/Adora1/Ptn/Ccl2/Il18/Bmper/Fzd3/Ednrb/Jak3/Gsk3b/Rab13…	75
GO:0006935	chemotaxis	33/652	278/10670	0.000181948	0.00516932	0.00416631	Pla2g7/Tubb2b/Vcam1/Fez1/Tubb3/Gap43/Mif/Sema6a/Sema5b/S1pr1/Cxcl5/Cdh13/Dpysl4/Vangl2/Cxcl1/Ptpn2/Pde4d/Gas1/Plxna3/Plxnb1/Flot1/Ednra/Pde4b/Dpysl5/Efna1/Gab1/Rarres2/Ccl2/Ephb2/Fzd3/Ednrb/Rab13/Dapk2	33
GO:0051259	protein complex oligomerization	40/652	362/10670	0.000187317	0.00527469	0.00425123	Apoe/Gja1/Aqp4/Nrxn1/Syt11/Dpysl3/Nacc2/Mgst1/Clu/Nol3/Mlc1/Mif/Oat/Mapt/Stom/Hacl1/Ccdc88c/Kcnj10/Sqstm1/Fgfrl1/Marcks/Vhl/Glul/Cryz/Kcna6/Tnfrsf1a/Lamp2/Aldh5a1/Dcxr/Flot1/Spag9/Hmgcr/Cuta/Crtc3/Slc6a1/Lrp4/Ak3/Acot13/Glrb/P2rx6	40
GO:0007260	tyrosine phosphorylation of STAT protein	9/652	35/10670	0.000188429	0.00527469	0.00425123	Socs3/Irf1/Tnfrsf1a/Ptpn2/Prmt2/Il18/Fgfr3/Jak3/Arl2bp	9
GO:0070371	ERK1 and ERK2 cascade	24/652	177/10670	0.000189472	0.00527469	0.00425123	Nrxn1/Chil1/Ntrk2/Ndrg2/C3/Mif/Phlpp1/Sox9/Icam1/Jun/Zfp36l1/Ptpn2/Notch2/Ednra/Hmgcr/Glipr2/Ccl2/Bmper/Fgfr3/Ephb2/Ntsr2/Gstp1/Tyro3/Flcn	24
GO:0042327	positive regulation of phosphorylation	58/652	590/10670	0.000194942	0.00539079	0.00434481	Nek6/Nrxn1/Chil1/Ntrk2/Mmd2/C3/Clu/Plce1/Gdf11/Mif/Plpp3/Sqstm1/Gfra1/Gprc5b/Sox9/Peli2/Icam1/Jun/Lrp8/Ptprz1/Tnfrsf1a/Ltbr/Wnt7a/Vangl2/Cln3/Notch2/Pink1/Flot1/Ednra/Hspa2/Dock7/Spag9/Psap/Efna1/Gab1/Gpr37l1/Ankrd6/Hmgcr/Rarres2/Glipr2/Acvr1b/Tnfrsf10b/Adora1/Sod1/Ccl2/Il18/Xrcc5/Bmper/Fgfr3/Ephb2/Inhbb/Ntsr2/Lrp4/Ednrb/Gsk3b/Arl2bp/Tyro3/Flcn	58
GO:0042737	drug catabolic process	11/652	51/10670	0.000205296	0.00563953	0.00454528	Chil1/Idua/Prdx1/Prdx6/Cyp2j9/Maoa/Npl/Cyp2j6/Gnpda1/Pipox/Gpx1	11
GO:0042330	taxis	33/652	280/10670	0.000208229	0.00568246	0.00457988	Pla2g7/Tubb2b/Vcam1/Fez1/Tubb3/Gap43/Mif/Sema6a/Sema5b/S1pr1/Cxcl5/Cdh13/Dpysl4/Vangl2/Cxcl1/Ptpn2/Pde4d/Gas1/Plxna3/Plxnb1/Flot1/Ednra/Pde4b/Dpysl5/Efna1/Gab1/Rarres2/Ccl2/Ephb2/Fzd3/Ednrb/Rab13/Dapk2	33
GO:0046890	regulation of lipid biosynthetic process	16/652	96/10670	0.000212114	0.00575065	0.00463485	Apoe/Sorbs1/C3/Idh1/Insig1/Acsl6/Dhcr7/Fdps/Dkk3/Mid1ip1/Dbi/Srebf1/Scap/Cdk4/Sod1/Gpam	16
GO:0080134	regulation of response to stress	68/652	726/10670	0.000231224	0.00618823	0.00498752	Apoe/Ier3/Gja1/Socs3/Syt11/Serpine2/C3/Nacc2/Clu/Nfe2l2/Ptprs/Nol3/Insig1/Mlc1/Mif/Abat/Mapt/Plpp3/Phlpp1/Prdx1/Serping1/Susd4/Pdpn/Gprc5b/Cxcl5/Vhl/Ptprf/Sirt2/Irf1/Lgr4/Cd14/Tnfrsf1a/Ltbr/Kcnk2/Wnt7a/Vangl2/Tspan6/Cxcl1/Ptpn2/Nup93/Svip/Pink1/Flot1/Ednra/Spag9/Psap/Gab1/Rhbdd3/Gpr37l1/Ankrd6/Erbin/Hmgcr/Sbno2/Adora1/Sod1/Ccl2/Xrcc5/Slc7a2/Fndc4/Irgm1/Nudt16l1/Ednrb/Tril/Gpx1/Gstp1/Mapkapk3/Tyro…	68
GO:0045597	positive regulation of cell differentiation	60/652	620/10670	0.000231238	0.00618823	0.00498752	Apoe/Gfap/Gja1/Tubb2b/Socs3/Ntrk2/Mmd2/Dpysl3/Serpine2/Fez1/Gdpd2/Clu/Thra/Nfe2l2/Junb/Mif/Sh3pxd2b/Sema6a/Mapt/Acsl6/Rfx3/Trak1/Qk/Stat3/Fdps/Pdpn/Gprc5b/Sox9/Cxcl5/Aamdc/Ptprf/Sirt2/Jun/Irf1/Lrp8/Vim/Zfp36l1/Ptprz1/Ptpra/Syt17/Notch2/Plxna3/Plxnb1/Flot1/Spag9/Rarres2/Glipr2/Acvr1b/Nlgn3/Ptn/Il18/Xrcc5/Fgfr3/Ephb2/Fzd3/Gsk3b/Tmem100/Fos/Bhlhb9/Foxj1	60
GO:0050808	synapse organization	27/652	213/10670	0.000240075	0.00638353	0.00514492	Apoe/Nrxn1/Ntrk2/Tmem108/Pcdhgc4/Myo6/Mapt/Sybu/Nfia/Thbs2/Lrtm2/Lrp8/Wnt7a/Gpm6a/Pcdhb22/Pcdhb7/Efna1/Pcdhb17/Nlgn3/Ptn/Ephb2/Lrp4/Lrrc4/Pcdhb14/Glrb/Bhlhb9/Lrrtm1	27
GO:0043434	response to peptide hormone	26/652	202/10670	0.000243825	0.00644196	0.00519202	Serpina3n/Socs3/Sorbs1/Grb14/Stat3/Sort1/Serpina3i/Ptprf/Irf1/Zfp36l1/Ptpra/Ptpn2/Srebf1/Tshr/Scap/Rarres2/Cdk4/Repin1/Il18/Inhbb/Ednrb/Gpam/Gsk3b/Rab13/Slc26a6/Irs2	26
GO:0048812	neuron projection morphogenesis	45/652	429/10670	0.00025022	0.00656906	0.00529446	Apoe/Gja1/Tubb2b/Ntrk2/Celsr2/Tmem108/Fez1/Clu/Ptprs/Tubb3/Gap43/Dclk1/Sema6a/Mapt/Dst/Lrrn2/Trak1/Sema5b/Ptprf/Stmn1/Lrp8/Vim/Ptprz1/Wnt7a/Gpm6a/Dpysl4/Vangl2/Syt17/Gas1/Plxna3/Plxnb1/Flot1/Dock7/Dpysl5/Efna1/Map1a/Ntng2/Gas7/Nlgn3/Fgfr3/Ephb2/Fzd3/Lrp4/Gsk3b/Bhlhb9	45
GO:2000107	negative regulation of leukocyte apoptotic process	8/652	29/10670	0.000253467	0.00659647	0.00531655	Mif/Vhl/Tsc22d4/Efna1/Il18/Jak3/Gpam/Irs2	8
GO:0030001	metal ion transport	42/652	392/10670	0.000255142	0.00659647	0.00531655	Ank2/Gja1/Fxyd1/Serpine2/Nol3/Slc39a12/Slc39a1/Mif/Slc1a3/Slc13a3/Stom/Kcnj10/Slc41a1/Slc22a4/Icam1/Tmem38a/Slc12a9/Cd63/Kcna6/Kcnip3/Steap4/Dbi/Atp1b2/Slc38a3/Kcnk2/Cxcl1/Kcnn3/Pde4d/Nkain4/Scn8a/Fkbp4/Ednra/Hspa2/Pde4b/Kcne1l/Adora1/Slc38a1/Jph3/Kcnip4/Jak3/Kcnk10/S100a1	42
GO:0120039	plasma membrane bounded cell projection morphogenesis	46/652	442/10670	0.000256035	0.00659647	0.00531655	Apoe/Gja1/Tubb2b/Ntrk2/Celsr2/Tmem108/Fez1/Clu/Ptprs/Tubb3/Gap43/Dclk1/Sema6a/Mapt/Dst/Lrrn2/Trak1/Sema5b/Pdpn/Ptprf/Stmn1/Lrp8/Vim/Ptprz1/Wnt7a/Gpm6a/Dpysl4/Vangl2/Syt17/Gas1/Plxna3/Plxnb1/Flot1/Dock7/Dpysl5/Efna1/Map1a/Ntng2/Gas7/Nlgn3/Fgfr3/Ephb2/Fzd3/Lrp4/Gsk3b/Bhlhb9	46
GO:0042391	regulation of membrane potential	27/652	214/10670	0.000259271	0.00663862	0.00535052	Ank2/Gja1/Nrxn1/Fxyd1/Tmem108/Gabrb1/Abat/Mapt/Kcnj10/Jun/Gclm/Atp1b2/Kcnk2/Wnt7a/Cln3/Scn8a/Pink1/Kcne1l/Nlgn3/Adora1/Ptn/Sod1/Ntsr2/Gsk3b/Kcnk10/Glrb/Slc26a6	27
GO:0010562	positive regulation of phosphorus metabolic process	61/652	638/10670	0.000284196	0.00711017	0.00573058	Apoe/Nek6/Nrxn1/Chil1/Ntrk2/Mmd2/C3/Clu/Plce1/Gdf11/Mif/Plpp3/Stat3/Sqstm1/Gfra1/Gprc5b/Sox9/Peli2/Icam1/Jun/Lrp8/Ptprz1/Tnfrsf1a/Ltbr/Wnt7a/Vangl2/Cln3/Notch2/Pink1/Flot1/Ednra/Hspa2/Dock7/Spag9/Psap/Tshr/Efna1/Gab1/Gpr37l1/Ankrd6/Hmgcr/Rarres2/Glipr2/Acvr1b/Tnfrsf10b/Adora1/Sod1/Ccl2/Il18/Xrcc5/Bmper/Fgfr3/Ephb2/Inhbb/Ntsr2/Lrp4/Ednrb/Gsk3b/Arl2bp/Tyro3/Flcn	61
GO:0045937	positive regulation of phosphate metabolic process	61/652	638/10670	0.000284196	0.00711017	0.00573058	Apoe/Nek6/Nrxn1/Chil1/Ntrk2/Mmd2/C3/Clu/Plce1/Gdf11/Mif/Plpp3/Stat3/Sqstm1/Gfra1/Gprc5b/Sox9/Peli2/Icam1/Jun/Lrp8/Ptprz1/Tnfrsf1a/Ltbr/Wnt7a/Vangl2/Cln3/Notch2/Pink1/Flot1/Ednra/Hspa2/Dock7/Spag9/Psap/Tshr/Efna1/Gab1/Gpr37l1/Ankrd6/Hmgcr/Rarres2/Glipr2/Acvr1b/Tnfrsf10b/Adora1/Sod1/Ccl2/Il18/Xrcc5/Bmper/Fgfr3/Ephb2/Inhbb/Ntsr2/Lrp4/Ednrb/Gsk3b/Arl2bp/Tyro3/Flcn	61
GO:0032928	regulation of superoxide anion generation	5/652	11/10670	0.000284522	0.00711017	0.00573058	Mapt/Cxcl1/Sod1/Il18/Gstp1	5
GO:0009607	response to biotic stimulus	42/652	394/10670	0.000284544	0.00711017	0.00573058	Ier3/Syt11/Mgst1/Junb/Mif/Plscr2/Cxcl5/Sirt2/Jun/Irf1/Ifit3b/Cd14/Tnfrsf1a/Ltbr/Arid5a/Tnfrsf21/Tspan6/Cxcl1/Fuca2/Cmpk2/Pde4d/Notch2/Ednra/Rnf5/Pde4b/Erbin/Rarres2/Sbno2/Cdk4/Nras/Tnfrsf10b/Ccl2/Il18/Ednrb/Gpam/Ssc5d/Gsk3b/Plscr4/Gpx1/Gstp1/Mapkapk3/Polr3h	42
GO:0007409	axonogenesis	34/652	297/10670	0.000291596	0.00724276	0.00583744	Apoe/Tubb2b/Ntrk2/Fez1/Ptprs/Tubb3/Gap43/Dclk1/Sema6a/Mapt/Dst/Lrrn2/Trak1/Sema5b/Stmn1/Vim/Ptprz1/Wnt7a/Vangl2/Gas1/Plxna3/Plxnb1/Flot1/Dock7/Dpysl5/Efna1/Map1a/Ntng2/Nlgn3/Fgfr3/Ephb2/Fzd3/Lrp4/Gsk3b	34
GO:0009063	cellular amino acid catabolic process	11/652	53/10670	0.00029389	0.00725629	0.00584835	Ddah2/Asrgl1/Oat/Abat/Aldh4a1/Pcyox1l/Aldh5a1/Gcat/Ddo/Bckdha/Pipox	11
GO:0009749	response to glucose	16/652	99/10670	0.00030524	0.00744835	0.00600314	Vcam1/Aqp4/Nrxn1/Sybu/Icam1/Glul/Phpt1/Srebf1/Hmgcr/Casp3/Nnat/Gpam/Sox4/Gpx1/Aacs/Irs2	16
GO:1901698	response to nitrogen compound	56/652	574/10670	0.00030526	0.00744835	0.00600314	Igfbp5/Apoe/Serpina3n/Socs3/Hmgcs1/Ntrk2/Sorbs1/Mgst1/Grb14/Gabrb1/Junb/Slc1a3/Abat/Stat3/Sort1/Serpina3i/Sox9/Ptprf/Rragd/Sirt2/Jun/Irf1/Zfp36l1/Rftn2/Cdh13/Ptpra/Ptpn2/Pde4d/Svip/Srebf1/Flot1/Ednra/Rnf5/Tshr/Pde4b/Scap/Erbin/Crem/Rarres2/Cdk4/Gstm5/Repin1/Casp3/Il18/Inhbb/Slc6a1/Ednrb/Gpam/Gsk3b/Rab13/Glrb/Aacs/Ago1/P2rx6/Slc26a6/Irs2	56
GO:0046425	regulation of JAK-STAT cascade	13/652	71/10670	0.000317848	0.00767233	0.00618366	Socs3/Cxcl5/Vhl/Lrtm2/Irf1/Tnfrsf1a/Ptpn2/Prmt2/Il18/Fgfr3/Lrrc4/Arl2bp/Lrrtm1	13
GO:0050727	regulation of inflammatory response	20/652	140/10670	0.000318139	0.00767233	0.00618366	Apoe/Ier3/Socs3/C3/Mif/Serping1/Susd4/Gprc5b/Tnfrsf1a/Ptpn2/Ednra/Rhbdd3/Sbno2/Adora1/Slc7a2/Fndc4/Ednrb/Gpx1/Gstp1/Tyro3	20
GO:0051050	positive regulation of transport	58/652	602/10670	0.000330103	0.00788079	0.00635167	Apoe/Ank2/Gja1/Sorbs1/Fxyd1/C3/Pltp/Fez1/Clu/Nfe2l2/Azin2/Mlc1/Mif/Abat/Stom/Acsl6/Sybu/Sirpa/Glul/Cd63/Rab3d/Dbi/Atp1b2/Cd14/Slc38a3/Tnfrsf1a/Srebf2/Phpt1/Arid5a/Gab2/Cxcl1/Kcnn3/Nat8l/Cadps/Pink1/Flot1/Ednra/Acat2/Hspa2/Kcne1l/Rarres2/Nlgn3/Adora1/Ccl2/Nnat/Ephb2/Inhbb/Slc6a1/Cyp2j6/Ednrb/Jak3/Gsk3b/Sox4/Syngr3/Aacs/S100a1/Slc26a6/Irs2	58
GO:0001525	angiogenesis	34/652	299/10670	0.000330583	0.00788079	0.00635167	Nrxn1/Tspan12/Chil1/Notch3/C3/Nfe2l2/Sema6a/Adgrg1/Stat3/S1pr1/Vhl/Thbs2/Jun/Tnfrsf1a/Cdh13/Wnt7a/Vangl2/Notch2/Gtf2i/Ednra/Efna1/Gab1/Cela1/Nras/Ptn/Ccl2/Il18/Bmper/Ephb2/Tmem100/Gpx1/Ago1/S100a1/Flcn	34
GO:0045596	negative regulation of cell differentiation	46/652	448/10670	0.00034688	0.00806076	0.00649672	Igfbp5/Apoe/S1pr3/Gfap/Notch3/Dpysl3/Nfe2l2/Ptprs/Grb14/Insig1/Gdf11/Adgrg1/Stat3/Sort1/Sox9/Vhl/Sirt2/Irf1/Rorb/Vim/Zfp36l1/Ptprz1/Itm2c/Wnt7a/Bhlhe41/Ptpn2/Cdk5rap2/Plxna3/Trib2/Cdkn2b/Ntm/Daam2/Efna1/Fat3/Gpr37l1/Nlgn3/Ptn/Il18/Fgfr3/Ttc3/Ephb2/Lrp4/Ednrb/Jak3/Gsk3b/Foxj1	46
GO:0030855	epithelial cell differentiation	33/652	288/10670	0.000350623	0.00806076	0.00649672	S1pr3/Gja1/Tst/Thra/Ptprs/Myo6/Rfx3/Pdpn/Sox9/Tagln2/Vhl/Icam1/Cd63/Jun/Vim/Zfp36l1/Tnfrsf1a/Wnt7a/Bfsp2/Nup93/Notch2/B9d1/Psap/Bdh2/Mafg/Sod1/Casp3/Fgfr3/Tmem100/Sox4/Rab13/Gpx1/Foxj1	33
GO:0090322	regulation of superoxide metabolic process	6/652	17/10670	0.000351868	0.00806076	0.00649672	Nfe2l2/Mapt/Cxcl1/Sod1/Il18/Gstp1	6
GO:1901032	negative regulation of response to reactive oxygen species	6/652	17/10670	0.000351868	0.00806076	0.00649672	Nfe2l2/Nol3/Nup93/Pink1/Psap/Gpr37l1	6
GO:1903206	negative regulation of hydrogen peroxide-induced cell death	6/652	17/10670	0.000351868	0.00806076	0.00649672	Nfe2l2/Nol3/Nup93/Pink1/Psap/Gpr37l1	6
GO:2001039	negative regulation of cellular response to drug	6/652	17/10670	0.000351868	0.00806076	0.00649672	Nfe2l2/Nol3/Nup93/Pink1/Psap/Gpr37l1	6
GO:0006633	fatty acid biosynthetic process	14/652	81/10670	0.000353273	0.00806076	0.00649672	Scd2/Hacd3/Mgst1/Insig1/Fads1/Fads2/Mif/Qk/Abcd3/Mid1ip1/Plp1/Acss2/Srebf1/Scap	14
GO:0042127	regulation of cell proliferation	82/652	928/10670	0.000353679	0.00806076	0.00649672	Osmr/Rida/Igfbp5/Apoe/Gfap/Gja1/Vcam1/Wdr6/Sulf2/Ntrk2/Chst11/Notch3/Ndrg2/Serpine2/Nacc2/Clu/Gdf11/Junb/Mif/Adgrg1/Abcc4/Dhcr7/Stat3/Pdpn/Fgfrl1/Sox9/S1pr1/Cxcl5/Vhl/Glul/Ptprf/Sirt2/Adk/Jun/Irf1/Ssbp3/Vim/Zfp36l1/Ptprz1/Tnfrsf1a/Cdh13/Marcksl1/Ltbr/Kcnk2/Wnt7a/Tnfrsf21/Gab2/Cxcl1/Ptpn2/Mvd/Notch2/Gas1/Plxnb1/Ednra/Cdkn2b/Tshr/Gpr37l1/Hmgcr/Cdk4/Cela1/Nras/Mafg/Tnfrsf10b/Adora1/Ptn/Ccl2/Casp3/Il…	82
GO:1904892	regulation of STAT cascade	13/652	72/10670	0.000366648	0.00826957	0.00666501	Socs3/Cxcl5/Vhl/Lrtm2/Irf1/Tnfrsf1a/Ptpn2/Prmt2/Il18/Fgfr3/Lrrc4/Arl2bp/Lrrtm1	13
GO:0019216	regulation of lipid metabolic process	25/652	196/10670	0.000366828	0.00826957	0.00666501	Apoe/Sorbs1/C3/Idh1/Thra/Ephx2/Insig1/Acsl6/Dhcr7/Fdps/Dkk3/Mid1ip1/Dbi/Srebf1/Psap/Scap/Abcd2/Rarres2/Cdk4/Adora1/Sod1/Fgfr3/Crtc3/Gpam/Irs2	25
GO:0001676	long-chain fatty acid metabolic process	9/652	38/10670	0.000368933	0.00827208	0.00666703	Ephx2/Fads1/Acsl6/Qk/Acot2/Plp1/Acot1/Cyp2j6/Cyp4f14	9
GO:0030155	regulation of cell adhesion	38/652	351/10670	0.000405581	0.00904489	0.0072899	Vcam1/Celsr2/Myo10/Serpine2/Ccdc80/Sema6a/Abat/Adgrg1/Plpp3/Pdpn/Sox9/Sirpa/Gpm6b/S1pr1/Icam1/Adk/Cd63/Irf1/Ptprz1/Cdh13/Tnfrsf21/Ptpn2/Smoc1/Plxna3/Plxnb1/Flot1/Efna1/Ptn/Ccl2/Casp3/Il18/Jak3/Gpam/Gsk3b/Frmd5/Gstp1/Foxj1/Flcn	38
GO:0042592	homeostatic process	86/652	988/10670	0.000411003	0.00911679	0.00734785	Igfbp5/Apoe/Ank2/Gja1/Vcam1/Aqp4/Nrxn1/Sfxn5/Hacd3/Fxyd1/Csmd1/Slc16a1/Idua/Thra/Nfe2l2/Ephx2/Nol3/Insig1/Slc39a12/Mif/Abhd4/Abat/Fabp5/Pvalb/Prdx1/Sybu/Kcnj10/Stat3/Gprc5b/Sox9/Slc41a1/S1pr1/Cxcl5/Vhl/Prdx6/Icam1/Slc12a9/Slc22a17/Rab3d/Stmn1/Lgr4/Zfp36l1/Steap4/Gclm/Dbi/Atp1b2/Gsr/Tsc22d4/Srebf2/Phpt1/Lamp2/Cxcl1/P4htm/Ptpn2/Cln3/Pde4d/Gtf2i/Ampd3/Ednra/Bdh2/Pde4b/Slc4a3/Map1a/Hmgcr/Acvr1b/Mafg/…	86
GO:0051270	regulation of cellular component movement	56/652	581/10670	0.000413908	0.0091324	0.00736043	Pla2g7/Igfbp5/Apoe/Ank2/Tubb2b/Sdc3/Dpysl3/Fxyd1/Fez1/Nfe2l2/Mif/Sema6a/Adgrg1/Mapt/Plpp3/Stat3/Pdpn/Sox9/Synpo2/S1pr1/Cxcl5/Icam1/Cd63/Jun/Igsf10/Stmn1/Vim/Ptprz1/Cdh13/Phpt1/Wnt7a/Gab2/Cxcl1/Pde4d/Plxna3/Plxnb1/Ednra/Dock7/Spag9/Pde4b/Efna1/Gab1/Syne2/Rarres2/Glipr2/Acvr1b/Adora1/Ptn/Ccl2/Il18/Bmper/Gsk3b/Frmd5/Irs2/Dapk2/Flcn	56
GO:0006801	superoxide metabolic process	8/652	31/10670	0.000417889	0.00917144	0.00739189	Nfe2l2/Sh3pxd2b/Mapt/Prdx1/Cxcl1/Sod1/Il18/Gstp1	8
GO:2001024	negative regulation of response to drug	7/652	24/10670	0.000426503	0.00928369	0.00748236	Nfe2l2/Nol3/Abat/Nup93/Pink1/Psap/Gpr37l1	7
GO:0032990	cell part morphogenesis	47/652	465/10670	0.00042748	0.00928369	0.00748236	Apoe/Gja1/Tubb2b/Ntrk2/Celsr2/Tmem108/Fez1/Clu/Ptprs/Tubb3/Gap43/Dclk1/Sema6a/Mapt/Nes/Dst/Lrrn2/Trak1/Sema5b/Pdpn/Ptprf/Stmn1/Lrp8/Vim/Ptprz1/Wnt7a/Gpm6a/Dpysl4/Vangl2/Syt17/Gas1/Plxna3/Plxnb1/Flot1/Dock7/Dpysl5/Efna1/Map1a/Ntng2/Gas7/Nlgn3/Fgfr3/Ephb2/Fzd3/Lrp4/Gsk3b/Bhlhb9	47
GO:0070372	regulation of ERK1 and ERK2 cascade	22/652	165/10670	0.000439123	0.00948689	0.00764613	Nrxn1/Chil1/Ntrk2/Ndrg2/C3/Mif/Phlpp1/Icam1/Jun/Ptpn2/Notch2/Ednra/Hmgcr/Glipr2/Ccl2/Bmper/Fgfr3/Ephb2/Ntsr2/Gstp1/Tyro3/Flcn	22
GO:0070233	negative regulation of T cell apoptotic process	5/652	12/10670	0.000463313	0.00995764	0.00802554	Vhl/Tsc22d4/Efna1/Jak3/Gpam	5
