# Supplementary material for: Astrocytic cell adhesion genes linked to schizophrenia correlate with synaptic programs in neurons
Source: Cell Rep. Author manuscript; Available in PMC 2023 Dec 14. (PMC10721115; doi:10.1016/j.celrep.2022.111988)
Supplement: Supp file 16 [file NIHMS1946831-supplement-Supp_file_16.xlsx]

## Sheet: Sheet1
Table S15. GO term enrichment analysis for genes with higher expression in neurons in coculture than in sandwich culture. Related to Figure 7.
ID	Description	GeneRatio	BgRatio	pvalue	p.adjust	qvalue	geneID	Count
GO:0007268	chemical synaptic transmission	61/534	509/11941	1.19164e-12	1.68978e-09	1.58692e-09	CDH8/PDYN/GRIN2B/CNTNAP4/SERPINE2/CACNG3/NPY1R/CNTN4/SORCS3/CAMK2A/GUCY1B1/CPEB3/GAD1/SYT1/GRM3/EPHA4/PTPRN2/RASGRF1/PENK/GABRG2/SHANK2/AKAP9/AMPH/SLC8A3/PPP1R9A/FGF12/NRXN1/CHRNA4/SLC1A2/SYNGR1/GRIA1/APBA1/GNAI1/SHANK3/TMEM108/NF1/CHRM3/NMU/SNCG/BDNF/GRIN2A/KCNB1/GRM1/OPRK1/CACNA1G/CAMK2B/GLRB/NSG1/TSPOAP1/PCLO/SLC29A1/NLGN3/NLGN4X/CACNA1E/GRIA4/GRM8/RAPGEF2/MPP2/TNR/FGF14/PPP3CA	61
GO:0098916	anterograde trans-synaptic signaling	61/534	509/11941	1.19164e-12	1.68978e-09	1.58692e-09	CDH8/PDYN/GRIN2B/CNTNAP4/SERPINE2/CACNG3/NPY1R/CNTN4/SORCS3/CAMK2A/GUCY1B1/CPEB3/GAD1/SYT1/GRM3/EPHA4/PTPRN2/RASGRF1/PENK/GABRG2/SHANK2/AKAP9/AMPH/SLC8A3/PPP1R9A/FGF12/NRXN1/CHRNA4/SLC1A2/SYNGR1/GRIA1/APBA1/GNAI1/SHANK3/TMEM108/NF1/CHRM3/NMU/SNCG/BDNF/GRIN2A/KCNB1/GRM1/OPRK1/CACNA1G/CAMK2B/GLRB/NSG1/TSPOAP1/PCLO/SLC29A1/NLGN3/NLGN4X/CACNA1E/GRIA4/GRM8/RAPGEF2/MPP2/TNR/FGF14/PPP3CA	61
GO:0099537	trans-synaptic signaling	61/534	512/11941	1.54189e-12	1.68978e-09	1.58692e-09	CDH8/PDYN/GRIN2B/CNTNAP4/SERPINE2/CACNG3/NPY1R/CNTN4/SORCS3/CAMK2A/GUCY1B1/CPEB3/GAD1/SYT1/GRM3/EPHA4/PTPRN2/RASGRF1/PENK/GABRG2/SHANK2/AKAP9/AMPH/SLC8A3/PPP1R9A/FGF12/NRXN1/CHRNA4/SLC1A2/SYNGR1/GRIA1/APBA1/GNAI1/SHANK3/TMEM108/NF1/CHRM3/NMU/SNCG/BDNF/GRIN2A/KCNB1/GRM1/OPRK1/CACNA1G/CAMK2B/GLRB/NSG1/TSPOAP1/PCLO/SLC29A1/NLGN3/NLGN4X/CACNA1E/GRIA4/GRM8/RAPGEF2/MPP2/TNR/FGF14/PPP3CA	61
GO:0099536	synaptic signaling	61/534	513/11941	1.67928e-12	1.68978e-09	1.58692e-09	CDH8/PDYN/GRIN2B/CNTNAP4/SERPINE2/CACNG3/NPY1R/CNTN4/SORCS3/CAMK2A/GUCY1B1/CPEB3/GAD1/SYT1/GRM3/EPHA4/PTPRN2/RASGRF1/PENK/GABRG2/SHANK2/AKAP9/AMPH/SLC8A3/PPP1R9A/FGF12/NRXN1/CHRNA4/SLC1A2/SYNGR1/GRIA1/APBA1/GNAI1/SHANK3/TMEM108/NF1/CHRM3/NMU/SNCG/BDNF/GRIN2A/KCNB1/GRM1/OPRK1/CACNA1G/CAMK2B/GLRB/NSG1/TSPOAP1/PCLO/SLC29A1/NLGN3/NLGN4X/CACNA1E/GRIA4/GRM8/RAPGEF2/MPP2/TNR/FGF14/PPP3CA	61
GO:0050804	modulation of chemical synaptic transmission	40/534	283/11941	8.12767e-11	5.45231e-08	5.12043e-08	GRIN2B/CNTNAP4/SERPINE2/CACNG3/CNTN4/SORCS3/CAMK2A/GUCY1B1/CPEB3/SYT1/GRM3/EPHA4/RASGRF1/SHANK2/SLC8A3/PPP1R9A/NRXN1/SYNGR1/GRIA1/GNAI1/SHANK3/TMEM108/NF1/NMU/SNCG/BDNF/GRIN2A/KCNB1/GRM1/CAMK2B/NSG1/NLGN3/NLGN4X/GRIA4/GRM8/RAPGEF2/MPP2/TNR/FGF14/PPP3CA	40
GO:0099177	regulation of trans-synaptic signaling	40/534	283/11941	8.12767e-11	5.45231e-08	5.12043e-08	GRIN2B/CNTNAP4/SERPINE2/CACNG3/CNTN4/SORCS3/CAMK2A/GUCY1B1/CPEB3/SYT1/GRM3/EPHA4/RASGRF1/SHANK2/SLC8A3/PPP1R9A/NRXN1/SYNGR1/GRIA1/GNAI1/SHANK3/TMEM108/NF1/NMU/SNCG/BDNF/GRIN2A/KCNB1/GRM1/CAMK2B/NSG1/NLGN3/NLGN4X/GRIA4/GRM8/RAPGEF2/MPP2/TNR/FGF14/PPP3CA	40
GO:0007610	behavior	50/534	433/11941	5.59098e-10	3.21481e-07	3.01913e-07	FOS/CNTNAP2/KLHL1/LSAMP/GRIN2B/CNTNAP4/SERPINE2/NPY1R/PDE1B/SORCS3/CPEB3/GAD1/ARRDC3/EPHA4/RASGRF1/PENK/GABRG2/SHANK2/SLC8A3/TBR1/FGF12/NRXN1/BRINP1/ADCY3/CHRNA4/POU4F1/SLC1A2/FOXB1/GRIA1/APBA1/SHANK3/NF1/ADGRB3/MEIS1/NMU/SNCG/BDNF/GRIN2A/GRM1/PRKAR2B/ASTN1/NR4A3/OPRK1/GLRB/NDRG4/NCOA2/NLGN3/NLGN4X/DNAJC9/TNR	50
GO:0051960	regulation of nervous system development	66/534	683/11941	1.84101e-09	9.26258e-07	8.69877e-07	SLIT2/PBX1/ZSWIM5/EPHA3/SERPINI1/LIN28A/DUSP10/TRPC5/LRRC4C/SERPINE2/BRINP3/CNTN4/CRABP2/VWC2L/CPEB3/SYT1/SOX2/EPHA4/PLXNA1/SEMA3C/CSMD3/SHANK2/ECT2/DTX1/SOX3/PROX1/PPP1R9A/TBR1/LRRN3/AMIGO1/NECTIN1/NRXN1/BRINP1/POU4F1/PLXNA2/FLRT2/PLXNB1/SHANK3/LZTS3/NF1/ADGRB3/MEIS1/CDH4/TRIM67/PTPRS/BDNF/RFX4/NDNF/IFRD1/RND2/RET/CAMK2B/NDRG4/FZD3/TG/PRKACB/NLGN3/LRP2/RAPGEF2/TNR/PAK3/PPP3CA/VANGL2/HMGB2/TENM4/…	66
GO:0050877	nervous system process	57/534	578/11941	1.26813e-08	5.67134e-06	5.32613e-06	FOS/CNTNAP2/PDYN/IGDCC3/GRIN2B/CNGB1/SERPINE2/CACNG3/NPY1R/PDE1B/SORCS3/TUB/TRPM3/PGAP1/CPEB3/RASGRF1/PENK/GABRG2/SHANK2/SLC8A3/TBR1/COL2A1/FGF12/NRXN1/BRINP1/ADCY3/CHRNA4/POU4F1/FOXB1/GRIA1/SHANK3/NF1/ADGRB3/IMPG2/NMU/BDNF/GRIN2A/PAX3/GRM1/PRKAR2B/COCH/NR4A3/FAM161A/OPRK1/CACNA1G/GLRB/NDRG4/GSDME/NLGN3/NLGN4X/LRP2/SCN2A/GNAL/GRM8/TNR/CTNNA2/TENM4	57
GO:0050767	regulation of neurogenesis	59/534	612/11941	1.58656e-08	5.96375e-06	5.60074e-06	SLIT2/PBX1/ZSWIM5/EPHA3/SERPINI1/LIN28A/DUSP10/TRPC5/LRRC4C/SERPINE2/BRINP3/CNTN4/CRABP2/VWC2L/CPEB3/SYT1/SOX2/EPHA4/PLXNA1/SEMA3C/CSMD3/SHANK2/ECT2/DTX1/SOX3/PROX1/PPP1R9A/TBR1/AMIGO1/BRINP1/POU4F1/PLXNA2/FLRT2/PLXNB1/SHANK3/LZTS3/NF1/ADGRB3/MEIS1/CDH4/TRIM67/PTPRS/BDNF/NDNF/IFRD1/RND2/RET/CAMK2B/NDRG4/FZD3/NLGN3/LRP2/RAPGEF2/TNR/PAK3/PPP3CA/HMGB2/TENM4/C16orf45	59
GO:0060078	regulation of postsynaptic membrane potential	20/534	101/11941	1.62985e-08	5.96375e-06	5.60074e-06	GRIN2B/SLC8A1/GABRG2/SHANK2/SLC8A3/PPP1R9A/NRXN1/CHRNA4/GRIA1/SHANK3/TMEM108/GRIN2A/GLRB/SLC29A1/NLGN3/NLGN4X/GRIA4/MPP2/FGF14/PPP3CA	20
GO:0048167	regulation of synaptic plasticity	24/534	146/11941	2.84485e-08	9.54209e-06	8.96127e-06	GRIN2B/SERPINE2/CNTN4/SORCS3/CAMK2A/CPEB3/EPHA4/RASGRF1/SHANK2/SLC8A3/PPP1R9A/SYNGR1/GRIA1/SHANK3/NF1/GRIN2A/KCNB1/CAMK2B/NSG1/NLGN3/RAPGEF2/MPP2/TNR/FGF14	24
GO:0048812	neuron projection morphogenesis	53/534	542/11941	5.66713e-08	1.75463e-05	1.64783e-05	SLIT2/CNTNAP2/ZSWIM5/TRPC5/LRRC4C/CNTN4/CRABP2/CAMK2A/SYT1/EPHA4/PRKCQ/CTNND2/PLXNA1/SEMA3C/SHANK2/PPP1R9A/TBR1/AMIGO1/NECTIN1/NRXN1/POU4F1/PLXNA2/FLRT2/PRKCA/FOXB1/PLXNB1/SHANK3/LZTS3/DOK6/TMEM108/ADGRB3/CDH4/PTPRS/BDNF/LHX4/CELSR2/BMPR1B/IFRD1/RND2/NR4A3/RET/CAMK2B/FZD3/NLGN3/LRP2/RAPGEF2/TNR/PAK3/UNC5C/PPP3CA/VANGL2/CTNNA2/GPM6A	53
GO:0007612	learning	20/534	109/11941	6.27526e-08	1.80414e-05	1.69432e-05	FOS/CNTNAP2/PDE1B/SORCS3/SHANK2/SLC8A3/TBR1/NRXN1/ADCY3/FOXB1/SHANK3/NF1/ADGRB3/GRIN2A/PRKAR2B/OPRK1/NDRG4/NLGN3/NLGN4X/TNR	20
GO:0120039	plasma membrane bounded cell projection morphogenesis	53/534	555/11941	1.23244e-07	3.30705e-05	3.10575e-05	SLIT2/CNTNAP2/ZSWIM5/TRPC5/LRRC4C/CNTN4/CRABP2/CAMK2A/SYT1/EPHA4/PRKCQ/CTNND2/PLXNA1/SEMA3C/SHANK2/PPP1R9A/TBR1/AMIGO1/NECTIN1/NRXN1/POU4F1/PLXNA2/FLRT2/PRKCA/FOXB1/PLXNB1/SHANK3/LZTS3/DOK6/TMEM108/ADGRB3/CDH4/PTPRS/BDNF/LHX4/CELSR2/BMPR1B/IFRD1/RND2/NR4A3/RET/CAMK2B/FZD3/NLGN3/LRP2/RAPGEF2/TNR/PAK3/UNC5C/PPP3CA/VANGL2/CTNNA2/GPM6A	53
GO:0048858	cell projection morphogenesis	53/534	557/11941	1.38487e-07	3.4838e-05	3.27175e-05	SLIT2/CNTNAP2/ZSWIM5/TRPC5/LRRC4C/CNTN4/CRABP2/CAMK2A/SYT1/EPHA4/PRKCQ/CTNND2/PLXNA1/SEMA3C/SHANK2/PPP1R9A/TBR1/AMIGO1/NECTIN1/NRXN1/POU4F1/PLXNA2/FLRT2/PRKCA/FOXB1/PLXNB1/SHANK3/LZTS3/DOK6/TMEM108/ADGRB3/CDH4/PTPRS/BDNF/LHX4/CELSR2/BMPR1B/IFRD1/RND2/NR4A3/RET/CAMK2B/FZD3/NLGN3/LRP2/RAPGEF2/TNR/PAK3/UNC5C/PPP3CA/VANGL2/CTNNA2/GPM6A	53
GO:0060284	regulation of cell development	61/534	688/11941	1.87801e-07	4.29445e-05	4.03305e-05	SLIT2/PBX1/ZSWIM5/EPHA3/SERPINI1/LIN28A/DUSP10/TRPC5/LRRC4C/SERPINE2/BRINP3/CNTN4/CRABP2/VWC2L/CPEB3/SYT1/SOX2/EPHA4/PLXNA1/SEMA3C/CSMD3/SHANK2/ECT2/DTX1/SOX3/PROX1/PPP1R9A/TBR1/AMIGO1/BRINP1/POU4F1/PLXNA2/FLRT2/PLXNB1/SHANK3/LZTS3/NF1/ADGRB3/MEIS1/CDH4/TRIM67/PTPRS/BDNF/NDNF/IFRD1/RND2/RFX3/RET/CAMK2B/NDRG4/FZD3/NLGN3/LRP2/DOCK5/RAPGEF2/TNR/PAK3/PPP3CA/HMGB2/TENM4/C16orf45	61
GO:0000902	cell morphogenesis	70/534	835/11941	1.9205e-07	4.29445e-05	4.03305e-05	WIPF3/SLIT2/CDH8/CNTNAP2/ZSWIM5/PHIP/TRPC5/LRRC4C/CNTN4/CRABP2/PRDM14/CAMK2A/SYT1/EPHA4/PRKCQ/CTNND2/PLXNA1/SEMA3C/SHANK2/ECT2/CDH13/PROX1/PPP1R9A/TBR1/CDH7/AMIGO1/NECTIN1/NRXN1/CDH10/STRIP2/POU4F1/PLXNA2/FLRT2/PRKCA/FOXB1/PLXNB1/FGD3/SHANK3/LZTS3/DOK6/TMEM108/ADGRB3/CDH4/PTPRS/BDNF/LHX4/CELSR2/RHOBTB2/BMPR1B/IFRD1/RND2/COCH/FGD1/NR4A3/ZMYM4/RET/CAMK2B/FZD3/NLGN3/LRP2/DOCK5/RAPGEF2/TNR/PAK3/UNC5C…	70
GO:0048667	cell morphogenesis involved in neuron differentiation	48/534	493/11941	2.83755e-07	6.01112e-05	5.64523e-05	SLIT2/ZSWIM5/TRPC5/LRRC4C/CNTN4/CRABP2/CAMK2A/EPHA4/PRKCQ/CTNND2/PLXNA1/SEMA3C/SHANK2/PPP1R9A/TBR1/AMIGO1/NECTIN1/NRXN1/POU4F1/PLXNA2/FLRT2/PRKCA/FOXB1/PLXNB1/SHANK3/LZTS3/DOK6/ADGRB3/CDH4/PTPRS/BDNF/LHX4/CELSR2/BMPR1B/IFRD1/RND2/NR4A3/RET/CAMK2B/FZD3/NLGN3/RAPGEF2/TNR/PAK3/UNC5C/PPP3CA/VANGL2/CTNNA2	48
GO:0032990	cell part morphogenesis	53/534	576/11941	4.03971e-07	8.01855e-05	7.53047e-05	SLIT2/CNTNAP2/ZSWIM5/TRPC5/LRRC4C/CNTN4/CRABP2/CAMK2A/SYT1/EPHA4/PRKCQ/CTNND2/PLXNA1/SEMA3C/SHANK2/PPP1R9A/TBR1/AMIGO1/NECTIN1/NRXN1/POU4F1/PLXNA2/FLRT2/PRKCA/FOXB1/PLXNB1/SHANK3/LZTS3/DOK6/TMEM108/ADGRB3/CDH4/PTPRS/BDNF/LHX4/CELSR2/BMPR1B/IFRD1/RND2/NR4A3/RET/CAMK2B/FZD3/NLGN3/LRP2/RAPGEF2/TNR/PAK3/UNC5C/PPP3CA/VANGL2/CTNNA2/GPM6A	53
GO:0007611	learning or memory	26/534	192/11941	4.18359e-07	8.01855e-05	7.53047e-05	FOS/CNTNAP2/GRIN2B/PDE1B/SORCS3/CPEB3/RASGRF1/SHANK2/SLC8A3/TBR1/NRXN1/BRINP1/ADCY3/FOXB1/GRIA1/SHANK3/NF1/ADGRB3/BDNF/GRIN2A/PRKAR2B/OPRK1/NDRG4/NLGN3/NLGN4X/TNR	26
GO:0045664	regulation of neuron differentiation	49/534	516/11941	4.49525e-07	8.22427e-05	7.72366e-05	SLIT2/PBX1/ZSWIM5/EPHA3/SERPINI1/LIN28A/TRPC5/LRRC4C/BRINP3/CNTN4/CRABP2/VWC2L/CPEB3/SYT1/SOX2/EPHA4/PLXNA1/SEMA3C/CSMD3/SHANK2/ECT2/DTX1/SOX3/PROX1/PPP1R9A/TBR1/AMIGO1/BRINP1/PLXNA2/PLXNB1/SHANK3/LZTS3/ADGRB3/MEIS1/CDH4/TRIM67/PTPRS/BDNF/NDNF/IFRD1/RND2/RET/CAMK2B/NDRG4/NLGN3/RAPGEF2/TNR/PAK3/PPP3CA	49
GO:0007158	neuron cell-cell adhesion	7/534	14/11941	8.97593e-07	0.000157079	0.000147517	CNTN4/NRXN1/ASTN1/RET/NLGN3/NLGN4X/TNR	7
GO:0099565	chemical synaptic transmission, postsynaptic	17/534	97/11941	1.20354e-06	0.000201844	0.000189558	GRIN2B/GABRG2/SHANK2/PPP1R9A/NRXN1/CHRNA4/GRIA1/SHANK3/TMEM108/GRIN2A/GLRB/SLC29A1/NLGN3/NLGN4X/GRIA4/MPP2/PPP3CA	17
GO:0050890	cognition	27/534	217/11941	1.37556e-06	0.000221465	0.000207985	FOS/CNTNAP2/GRIN2B/PDE1B/SORCS3/CPEB3/RASGRF1/SHANK2/SLC8A3/TBR1/NRXN1/BRINP1/ADCY3/CHRNA4/FOXB1/GRIA1/SHANK3/NF1/ADGRB3/BDNF/GRIN2A/PRKAR2B/OPRK1/NDRG4/NLGN3/NLGN4X/TNR	27
GO:0060079	excitatory postsynaptic potential	16/534	88/11941	1.4906e-06	0.000230756	0.00021671	GRIN2B/SHANK2/PPP1R9A/NRXN1/CHRNA4/GRIA1/SHANK3/TMEM108/GRIN2A/GLRB/SLC29A1/NLGN3/NLGN4X/GRIA4/MPP2/PPP3CA	16
GO:0035249	synaptic transmission, glutamatergic	15/534	79/11941	1.79085e-06	0.000266969	0.000250719	CDH8/SERPINE2/CACNG3/SYT1/GRM3/SHANK2/NRXN1/GRIA1/SHANK3/NF1/GRM1/NLGN3/GRIA4/GRM8/TNR	15
GO:0032989	cellular component morphogenesis	71/534	910/11941	2.29728e-06	0.000330234	0.000310133	WIPF3/SLIT2/CDH8/CNTNAP2/ZSWIM5/PHIP/TRPC5/LRRC4C/CNTN4/CRABP2/PRDM14/CAMK2A/SYT1/EPHA4/PRKCQ/CTNND2/PLXNA1/SEMA3C/SHANK2/ECT2/CDH13/PROX1/PPP1R9A/TBR1/CDH7/AMIGO1/NECTIN1/NRXN1/CDH10/STRIP2/NEBL/POU4F1/PLXNA2/FLRT2/PRKCA/FOXB1/PLXNB1/FGD3/SHANK3/LZTS3/DOK6/TMEM108/ADGRB3/CDH4/PTPRS/BDNF/LHX4/CELSR2/RHOBTB2/BMPR1B/IFRD1/RND2/COCH/FGD1/NR4A3/ZMYM4/RET/CAMK2B/FZD3/NLGN3/LRP2/DOCK5/RAPGEF2/TNR/PAK3/…	71
GO:0010769	regulation of cell morphogenesis involved in differentiation	29/534	250/11941	2.38412e-06	0.0003309	0.000310758	SLIT2/ZSWIM5/TRPC5/LRRC4C/CRABP2/EPHA4/PLXNA1/SEMA3C/PPP1R9A/TBR1/AMIGO1/PLXNA2/PLXNB1/SHANK3/LZTS3/ADGRB3/CDH4/PTPRS/BDNF/IFRD1/RND2/RET/CAMK2B/NLGN3/DOCK5/RAPGEF2/TNR/PAK3/PPP3CA	29
GO:0051962	positive regulation of nervous system development	40/534	409/11941	2.59348e-06	0.000345631	0.000324592	SLIT2/EPHA3/SERPINI1/LIN28A/TRPC5/SERPINE2/BRINP3/CRABP2/VWC2L/CPEB3/SYT1/EPHA4/PLXNA1/SHANK2/ECT2/PROX1/PPP1R9A/LRRN3/AMIGO1/NRXN1/BRINP1/PLXNA2/FLRT2/PLXNB1/SHANK3/ADGRB3/CDH4/TRIM67/BDNF/NDNF/RND2/RET/CAMK2B/NDRG4/FZD3/NLGN3/LRP2/RAPGEF2/PAK3/TENM4	40
GO:0007155	cell adhesion	72/534	931/11941	2.662e-06	0.000345631	0.000324592	CDH8/CNTNAP2/PTPRT/EPHA3/SERPINI1/LSAMP/DUSP10/CNTNAP4/SERPINE2/PCDH20/CNTN4/SORBS1/CD200/PCDH11Y/MAP2K5/PCDH18/SOX2/EPHA4/ZBTB16/PRKCQ/CTNND2/PLXNA1/PCDH11X/CDH13/DTX1/CDH7/CNTNAP5/AMIGO1/NECTIN1/BCAM/NRXN1/CDH10/COL6A3/PLXNA2/FLRT2/PRKCA/PLXNB1/APBA1/PPP1CB/NF1/ITGB3BP/PCDH7/CDH4/PTPRS/ESAM/CD83/ARHGAP5/ONECUT2/RGMB/IL7/CELSR2/NDNF/ITGB8/ANGPT1/CRB2/ACKR3/ASTN1/NR4A3/RET/ARG2/NLGN3/NLGN4X/CXADR…	72
GO:0071625	vocalization behavior	7/534	16/11941	2.76619e-06	0.000347935	0.000326756	CNTNAP2/SHANK2/NRXN1/BRINP1/SHANK3/NLGN3/NLGN4X	7
GO:0022610	biological adhesion	72/534	934/11941	2.98969e-06	0.000364651	0.000342455	CDH8/CNTNAP2/PTPRT/EPHA3/SERPINI1/LSAMP/DUSP10/CNTNAP4/SERPINE2/PCDH20/CNTN4/SORBS1/CD200/PCDH11Y/MAP2K5/PCDH18/SOX2/EPHA4/ZBTB16/PRKCQ/CTNND2/PLXNA1/PCDH11X/CDH13/DTX1/CDH7/CNTNAP5/AMIGO1/NECTIN1/BCAM/NRXN1/CDH10/COL6A3/PLXNA2/FLRT2/PRKCA/PLXNB1/APBA1/PPP1CB/NF1/ITGB3BP/PCDH7/CDH4/PTPRS/ESAM/CD83/ARHGAP5/ONECUT2/RGMB/IL7/CELSR2/NDNF/ITGB8/ANGPT1/CRB2/ACKR3/ASTN1/NR4A3/RET/ARG2/NLGN3/NLGN4X/CXADR…	72
GO:0007411	axon guidance	26/534	214/11941	3.37652e-06	0.00039972	0.000375389	SLIT2/ZSWIM5/CNTN4/EPHA4/PRKCQ/PLXNA1/SEMA3C/TBR1/NECTIN1/NRXN1/PLXNA2/FLRT2/PRKCA/PLXNB1/SHANK3/DOK6/CDH4/BDNF/LHX4/BMPR1B/NR4A3/RET/FZD3/TNR/UNC5C/VANGL2	26
GO:0060291	long-term synaptic potentiation	13/534	64/11941	3.98617e-06	0.000445793	0.000418657	GRIN2B/SERPINE2/EPHA4/SHANK2/SLC8A3/PPP1R9A/SHANK3/NF1/GRIN2A/NSG1/NLGN3/MPP2/TNR	13
GO:0097485	neuron projection guidance	26/534	216/11941	4.01551e-06	0.000445793	0.000418657	SLIT2/ZSWIM5/CNTN4/EPHA4/PRKCQ/PLXNA1/SEMA3C/TBR1/NECTIN1/NRXN1/PLXNA2/FLRT2/PRKCA/PLXNB1/SHANK3/DOK6/CDH4/BDNF/LHX4/BMPR1B/NR4A3/RET/FZD3/TNR/UNC5C/VANGL2	26
GO:0045597	positive regulation of cell differentiation	56/534	671/11941	4.13594e-06	0.000445793	0.000418657	FOS/SLIT2/EPHA3/SERPINI1/LIN28A/DUSP10/TRPC5/SERPINE2/ACVR2B/BRINP3/NELL1/CRABP2/VWC2L/RARRES2/SOCS3/CPEB3/SYT1/SOX2/EPHA4/ZBTB16/PLXNA1/SEMA3C/SHANK2/ECT2/PROX1/PPP1R9A/AMIGO1/BRINP1/POU4F1/PLXNA2/NCOA3/PRKCA/PLXNB1/SHANK3/CDH4/TRIM67/BDNF/CD83/IL7/NDNF/BMPR1B/RND2/RFX3/CRB2/RET/CAMK2B/NDRG4/FZD3/LRP2/DOCK5/RAPGEF2/VSTM2A/PAK3/CTNNA2/HMGB2/TENM4	56
GO:0098742	cell-cell adhesion via plasma-membrane adhesion molecules	22/534	165/11941	4.20872e-06	0.000445793	0.000418657	CDH8/PTPRT/PCDH20/CD200/PCDH11Y/MAP2K5/PCDH18/PCDH11X/CDH13/CDH7/AMIGO1/NECTIN1/NRXN1/CDH10/PCDH7/CDH4/ESAM/CELSR2/CRB2/RET/CXADR/TENM4	22
GO:0007409	axonogenesis	38/534	391/11941	5.38403e-06	0.000537143	0.000504448	SLIT2/ZSWIM5/TRPC5/LRRC4C/CNTN4/CRABP2/EPHA4/PRKCQ/PLXNA1/SEMA3C/TBR1/AMIGO1/NECTIN1/NRXN1/POU4F1/PLXNA2/FLRT2/PRKCA/FOXB1/PLXNB1/SHANK3/DOK6/CDH4/PTPRS/BDNF/LHX4/BMPR1B/IFRD1/RND2/NR4A3/RET/FZD3/NLGN3/TNR/PAK3/UNC5C/VANGL2/CTNNA2	38
GO:0042391	regulation of membrane potential	34/534	332/11941	5.5057e-06	0.000537143	0.000504448	GRIN2B/TRPC5/SLC8A1/CNGB1/GABRG2/SHANK2/AKAP9/SLC8A3/PPP1R9A/FGF12/NRXN1/KCNMA1/CHRNA4/GRIA1/SHANK3/TMEM108/PTPN3/GRIN2A/SLC26A8/KCNH8/KCNB1/CACNA1G/GLRB/SLC29A1/NLGN3/NLGN4X/CACNA1E/CXADR/SCN2A/GRIA4/MPP2/FGF14/PPP3CA/SLC26A11	34
GO:0061564	axon development	40/534	422/11941	5.59228e-06	0.000537143	0.000504448	SLIT2/ZSWIM5/EPHA3/TRPC5/LRRC4C/CNTN4/CRABP2/EPHA4/PRKCQ/PLXNA1/SEMA3C/TBR1/AMIGO1/NECTIN1/NRXN1/POU4F1/PLXNA2/FLRT2/PRKCA/FOXB1/PLXNB1/SHANK3/DOK6/CDH4/PTPRS/BDNF/LHX4/BMPR1B/IFRD1/RND2/NR4A3/RET/FZD3/NLGN3/TSPAN2/TNR/PAK3/UNC5C/VANGL2/CTNNA2	40
GO:0007417	central nervous system development	60/534	745/11941	5.69119e-06	0.000537143	0.000504448	SLIT2/CNTNAP2/KLHL1/SERPINI1/GRIN2B/DUSP10/SLC8A1/SERPINE2/CNTN4/SALL3/PGAP1/ALDH3A2/PCDH18/SYT1/SOX2/EPHA4/ZBTB16/SHANK2/TAGLN3/SOX3/PROX1/SLC8A3/TBR1/COL2A1/AMIGO1/POU4F1/PLXNA2/SLC1A2/CCDC85C/TRA2B/FOXB1/SHANK3/TMEM108/NF1/PTPRS/LHX4/GRIN2A/RFX4/PTBP2/ALDH5A1/PAX7/SLC38A3/NR4A3/FANCD2/NDRG4/FZD3/DCX/NLGN3/NLGN4X/TSPAN2/LRP2/RAPGEF2/ARNT2/TNR/UNC5C/CTNNA2/CA10/TENM4/NCAN/C16orf45	60
GO:0007215	glutamate receptor signaling pathway	14/534	76/11941	5.73842e-06	0.000537143	0.000504448	GRIN2B/CACNG3/GRM3/RASGRF1/SHANK2/GRIA1/SHANK3/GRIN2A/KCNB1/FRRS1L/GRM1/NLGN3/GRIA4/GRM8	14
GO:0031175	neuron projection development	63/534	799/11941	6.48322e-06	0.000593067	0.000556967	SLIT2/CNTNAP2/ZSWIM5/KLHL1/EPHA3/SERPINI1/TRPC5/LRRC4C/CNTN4/CRABP2/CAMK2A/CPEB3/SYT1/EPHA4/RASGRF1/PRKCQ/CTNND2/PLXNA1/SEMA3C/CSMD3/SHANK2/PPP1R9A/TBR1/AMIGO1/NECTIN1/NRXN1/POU4F1/PLXNA2/FLRT2/PRKCA/FOXB1/PLXNB1/SHANK3/LZTS3/DOK6/TMEM108/ADGRB3/CDH4/TRIM67/PTPRS/BDNF/LHX4/CELSR2/NDNF/BMPR1B/IFRD1/RND2/NR4A3/RET/CAMK2B/NDRG4/FZD3/NLGN3/TSPAN2/LRP2/RAPGEF2/TNR/PAK3/UNC5C/PPP3CA/VANGL2/CTNNA2/GPM6A	63
GO:0007186	G-protein coupled receptor signaling pathway	44/534	489/11941	7.30566e-06	0.000653451	0.000613676	PDYN/SORCS1/RGS4/GNG4/CNGB1/NPY1R/PDE1B/SORCS3/CAMK2A/ARRDC3/GRM3/DGKB/ADCYAP1R1/PENK/GABRG2/ECT2/GRK3/ADCY3/PRKCA/PLXNB1/GNAI1/FGD3/ADGRL2/ADGRB3/CHRM3/NMU/CELSR2/KCTD16/GRM1/ADGRG2/NTS/FGD1/ACKR3/OPRK1/PDE10A/GLRB/NSG1/FZD3/PRKACB/GPR22/GNAL/GRM8/RAPGEF2/SCG5	44
GO:0051094	positive regulation of developmental process	70/534	927/11941	8.51656e-06	0.000745199	0.000699839	FOS/EGR1/SLIT2/EPHA3/SERPINI1/LIN28A/DUSP10/TRPC5/SLC8A1/SERPINE2/ACVR2B/BRINP3/NELL1/CRABP2/VWC2L/PRKCB/RARRES2/PRDM14/SOCS3/CPEB3/SYT1/SOX2/EPHA4/ZBTB16/PLXNA1/SEMA3C/SHANK2/ECT2/PROX1/PPP1R9A/LRRN3/AMIGO1/NRXN1/BRINP1/POU4F1/NSD2/PLXNA2/NCOA3/FLRT2/PRKCA/TGFBR3/PLXNB1/SHANK3/ADGRB3/CDH4/TRIM67/BDNF/CD83/IL7/NDNF/BMPR1B/ITGB8/RND2/RFX3/CRB2/RET/CAMK2B/NDRG4/ARG2/FZD3/NLGN3/LRP2/DOCK5/RAPGEF2/VS…	70
GO:0007218	neuropeptide signaling pathway	10/534	41/11941	9.40497e-06	0.000805426	0.0007564	PDYN/SORCS1/NPY1R/SORCS3/PENK/NMU/OPRK1/GLRB/RAPGEF2/SCG5	10
GO:0045666	positive regulation of neuron differentiation	31/534	297/11941	9.76099e-06	0.000808893	0.000759656	SLIT2/EPHA3/SERPINI1/LIN28A/TRPC5/BRINP3/CRABP2/VWC2L/CPEB3/SYT1/EPHA4/PLXNA1/SHANK2/ECT2/PROX1/PPP1R9A/AMIGO1/BRINP1/PLXNA2/PLXNB1/SHANK3/CDH4/TRIM67/BDNF/NDNF/RND2/RET/CAMK2B/NDRG4/RAPGEF2/PAK3	31
GO:0051705	multi-organism behavior	11/534	50/11941	9.84739e-06	0.000808893	0.000759656	CNTNAP2/GAD1/PENK/SHANK2/NRXN1/BRINP1/POU4F1/SHANK3/NLGN3/NLGN4X/DNAJC9	11
GO:0050769	positive regulation of neurogenesis	35/534	359/11941	1.18757e-05	0.00094154	0.000884229	SLIT2/EPHA3/SERPINI1/LIN28A/TRPC5/SERPINE2/BRINP3/CRABP2/VWC2L/CPEB3/SYT1/EPHA4/PLXNA1/SHANK2/ECT2/PROX1/PPP1R9A/AMIGO1/BRINP1/PLXNA2/PLXNB1/SHANK3/CDH4/TRIM67/BDNF/NDNF/RND2/RET/CAMK2B/NDRG4/FZD3/LRP2/RAPGEF2/PAK3/TENM4	35
GO:0000904	cell morphogenesis involved in differentiation	50/534	596/11941	1.2141e-05	0.00094154	0.000884229	SLIT2/ZSWIM5/TRPC5/LRRC4C/CNTN4/CRABP2/CAMK2A/EPHA4/PRKCQ/CTNND2/PLXNA1/SEMA3C/SHANK2/PROX1/PPP1R9A/TBR1/AMIGO1/NECTIN1/NRXN1/POU4F1/PLXNA2/FLRT2/PRKCA/FOXB1/PLXNB1/SHANK3/LZTS3/DOK6/ADGRB3/CDH4/PTPRS/BDNF/LHX4/CELSR2/BMPR1B/IFRD1/RND2/NR4A3/RET/CAMK2B/FZD3/NLGN3/DOCK5/RAPGEF2/TNR/PAK3/UNC5C/PPP3CA/VANGL2/CTNNA2	50
GO:0010720	positive regulation of cell development	38/534	405/11941	1.2164e-05	0.00094154	0.000884229	SLIT2/EPHA3/SERPINI1/LIN28A/TRPC5/SERPINE2/BRINP3/CRABP2/VWC2L/CPEB3/SYT1/EPHA4/PLXNA1/SEMA3C/SHANK2/ECT2/PROX1/PPP1R9A/AMIGO1/BRINP1/PLXNA2/PLXNB1/SHANK3/CDH4/TRIM67/BDNF/NDNF/RND2/RFX3/RET/CAMK2B/NDRG4/FZD3/LRP2/DOCK5/RAPGEF2/PAK3/TENM4	38
GO:0048666	neuron development	67/534	889/11941	1.44636e-05	0.00109842	0.00103156	SLIT2/CNTNAP2/ZSWIM5/KLHL1/EPHA3/SERPINI1/TRPC5/LRRC4C/CNGB1/CNTN4/CRABP2/CAMK2A/SALL3/CPEB3/SYT1/EPHA4/RASGRF1/PRKCQ/CTNND2/PLXNA1/SEMA3C/CSMD3/SHANK2/PPP1R9A/TBR1/AMIGO1/NECTIN1/NRXN1/POU4F1/PLXNA2/FLRT2/PRKCA/FOXB1/PLXNB1/SHANK3/LZTS3/DOK6/TMEM108/ADGRB3/CDH4/TRIM67/PTPRS/BDNF/LHX4/ONECUT2/CELSR2/NDNF/BMPR1B/IFRD1/RND2/NR4A3/RET/CAMK2B/NDRG4/FZD3/NLGN3/TSPAN2/LRP2/RAPGEF2/TNR/PAK3/UNC5C/PPP3CA…	67
GO:0030534	adult behavior	16/534	105/11941	1.59476e-05	0.00118869	0.00111633	CNTNAP2/KLHL1/EPHA4/GABRG2/SHANK2/FGF12/NRXN1/CHRNA4/SLC1A2/SHANK3/SNCG/NR4A3/OPRK1/GLRB/NLGN3/NLGN4X	16
GO:0050770	regulation of axonogenesis	20/534	154/11941	1.70133e-05	0.00124506	0.00116928	SLIT2/ZSWIM5/TRPC5/LRRC4C/CRABP2/EPHA4/PLXNA1/SEMA3C/TBR1/AMIGO1/PLXNA2/PLXNB1/CDH4/PTPRS/BDNF/IFRD1/RND2/RET/TNR/PAK3	20
GO:0010975	regulation of neuron projection development	37/534	397/11941	1.84054e-05	0.00132289	0.00124236	SLIT2/ZSWIM5/EPHA3/SERPINI1/TRPC5/LRRC4C/CRABP2/CPEB3/SYT1/EPHA4/PLXNA1/SEMA3C/CSMD3/SHANK2/PPP1R9A/TBR1/AMIGO1/PLXNA2/PLXNB1/SHANK3/LZTS3/ADGRB3/CDH4/TRIM67/PTPRS/BDNF/NDNF/IFRD1/RND2/RET/CAMK2B/NDRG4/NLGN3/RAPGEF2/TNR/PAK3/PPP3CA	37
GO:0022604	regulation of cell morphogenesis	38/534	413/11941	1.89444e-05	0.00133774	0.00125631	WIPF3/SLIT2/ZSWIM5/PHIP/TRPC5/LRRC4C/CRABP2/SYT1/EPHA4/PLXNA1/SEMA3C/PPP1R9A/TBR1/AMIGO1/STRIP2/PLXNA2/PLXNB1/FGD3/SHANK3/LZTS3/ADGRB3/CDH4/PTPRS/BDNF/RHOBTB2/IFRD1/RND2/COCH/FGD1/ZMYM4/RET/CAMK2B/NLGN3/DOCK5/RAPGEF2/TNR/PAK3/PPP3CA	38
GO:0048589	developmental growth	41/534	461/11941	1.989e-05	0.0013803	0.00129628	SLIT2/DUSP10/TRPC5/ACVR2B/NPY1R/CRABP2/DUSP6/SYT1/SOX2/EPHA4/PLXNA1/SEMA3C/SHANK2/PROX1/RSPO2/PLXNA2/SALL4/SLC1A2/TGFBR3/PLXNB1/APBA1/SHANK3/TMEM108/MEIS1/CDH4/PTPRS/BDNF/IL7/BMPR1B/IFRD1/PAX7/RND2/NDRG4/NLGN3/NLGN4X/BCL9/ARID2/TNR/VANGL2/TENM4/TBL1XR1	41
GO:0035176	social behavior	9/534	36/11941	2.13144e-05	0.00142984	0.00134281	CNTNAP2/GAD1/SHANK2/NRXN1/BRINP1/SHANK3/NLGN3/NLGN4X/DNAJC9	9
GO:0051703	intraspecies interaction between organisms	9/534	36/11941	2.13144e-05	0.00142984	0.00134281	CNTNAP2/GAD1/SHANK2/NRXN1/BRINP1/SHANK3/NLGN3/NLGN4X/DNAJC9	9
GO:0006333	chromatin assembly or disassembly	17/534	120/11941	2.32974e-05	0.00153725	0.00144367	NAP1L3/RBBP7/ITGB3BP/TSPYL1/HIST2H2BE/OIP5/HELLS/MIS18A/NASP/TLK1/SUV39H2/ARID2/NAP1L5/HIST1H4C/KAT6B/HMGB2/SET	17
GO:0008306	associative learning	11/534	55/11941	2.57509e-05	0.00163552	0.00153597	FOS/PDE1B/TBR1/ADCY3/FOXB1/NF1/GRIN2A/OPRK1/NDRG4/NLGN3/TNR	11
GO:0051966	regulation of synaptic transmission, glutamatergic	11/534	55/11941	2.57509e-05	0.00163552	0.00153597	SERPINE2/CACNG3/SYT1/GRM3/SHANK2/NRXN1/SHANK3/GRM1/NLGN3/GRM8/TNR	11
GO:0007156	homophilic cell adhesion via plasma membrane adhesion molecules	17/534	121/11941	2.60059e-05	0.00163552	0.00153597	CDH8/PTPRT/PCDH20/CD200/PCDH11Y/PCDH18/PCDH11X/CDH13/CDH7/AMIGO1/NECTIN1/CDH10/PCDH7/CDH4/ESAM/CELSR2/RET	17
GO:0007626	locomotory behavior	19/534	147/11941	2.94558e-05	0.00182399	0.00171297	KLHL1/LSAMP/NPY1R/PDE1B/GAD1/ARRDC3/EPHA4/PENK/FGF12/CHRNA4/APBA1/MEIS1/SNCG/GRM1/ASTN1/OPRK1/GLRB/NCOA2/TNR	19
GO:0003002	regionalization	23/534	200/11941	3.02298e-05	0.00184356	0.00173134	PBX1/ACVR2B/GPC3/DUSP6/PGAP1/ZBTB16/SEMA3C/MTF2/TBR1/LMX1B/MLLT3/PLXNA2/TRA2B/FOXB1/CELSR2/RFX4/BMPR1B/PAX7/CRB2/PRKACB/LRP2/VANGL2/SCMH1	23
GO:0050805	negative regulation of synaptic transmission	11/534	56/11941	3.07723e-05	0.00184863	0.00173611	SORCS3/SHANK2/PPP1R9A/GRIA1/GNAI1/SHANK3/NF1/KCNB1/NLGN3/NLGN4X/TNR	11
GO:0050806	positive regulation of synaptic transmission	17/534	124/11941	3.58864e-05	0.00212416	0.00199486	GRIN2B/SERPINE2/CACNG3/SYT1/EPHA4/SHANK2/SLC8A3/PPP1R9A/NRXN1/SHANK3/NF1/NMU/GRIN2A/NSG1/NLGN3/MPP2/TNR	17
GO:0050808	synapse organization	27/534	261/11941	4.27005e-05	0.00249086	0.00233925	GRIN2B/EPHA4/CTNND2/SHANK2/PPP1R9A/LRRN3/AMIGO1/NECTIN1/NRXN1/POU4F1/FLRT2/SHANK3/LZTS3/TMEM108/ADGRB3/SNCG/BDNF/IL10RA/CAMK2B/GLRB/PCLO/NLGN3/NLGN4X/TNR/PAK3/CTNNA2/GPM6A	27
GO:0010976	positive regulation of neuron projection development	25/534	236/11941	5.53156e-05	0.00318065	0.00298704	SLIT2/EPHA3/SERPINI1/TRPC5/CRABP2/CPEB3/SYT1/EPHA4/PLXNA1/SHANK2/PPP1R9A/AMIGO1/PLXNA2/PLXNB1/SHANK3/CDH4/TRIM67/BDNF/NDNF/RND2/RET/CAMK2B/NDRG4/RAPGEF2/PAK3	25
GO:0006334	nucleosome assembly	13/534	81/11941	5.6768e-05	0.00321818	0.00302229	NAP1L3/RBBP7/ITGB3BP/TSPYL1/HIST2H2BE/OIP5/MIS18A/NASP/NAP1L5/HIST1H4C/KAT6B/HMGB2/SET	13
GO:0099173	postsynapse organization	14/534	94/11941	6.94469e-05	0.00388228	0.00364596	GRIN2B/EPHA4/CTNND2/SHANK2/PPP1R9A/NRXN1/SHANK3/LZTS3/TMEM108/CAMK2B/GLRB/NLGN3/NLGN4X/PAK3	14
GO:0098609	cell-cell adhesion	42/534	506/11941	7.86998e-05	0.00430227	0.0040404	CDH8/PTPRT/DUSP10/SERPINE2/PCDH20/CNTN4/CD200/PCDH11Y/MAP2K5/PCDH18/SOX2/ZBTB16/PRKCQ/CTNND2/PCDH11X/CDH13/DTX1/CDH7/AMIGO1/NECTIN1/NRXN1/CDH10/PRKCA/PCDH7/CDH4/ESAM/CD83/IL7/CELSR2/CRB2/ASTN1/NR4A3/RET/ARG2/NLGN3/NLGN4X/CXADR/TNR/PAK3/CTNNA2/TENM4/CD47	42
GO:0040007	growth	54/534	709/11941	7.90977e-05	0.00430227	0.0040404	SLIT2/GNG4/DUSP10/TRPC5/SERPINE2/ACVR2B/PAPPA2/NPY1R/CRABP2/GPC3/DUSP6/SOCS3/MT1F/TAF9B/MAP2K5/SYT1/SOX2/EPHA4/PRKCQ/PLXNA1/SEMA3C/SHANK2/PROX1/RBBP7/RSPO2/PLXNA2/SALL4/SLC1A2/TGFBR3/PLXNB1/APBA1/SHANK3/TMEM108/MEIS1/CDH4/PTPRS/BDNF/IL7/BMPR1B/IFRD1/YEATS4/PAX7/RND2/NDRG4/NLGN3/NLGN4X/BCL9/BRD8/ARID2/TNR/MORF4L1/VANGL2/TENM4/TBL1XR1	54
GO:0007420	brain development	46/534	574/11941	8.38268e-05	0.0044987	0.00422487	SLIT2/CNTNAP2/KLHL1/GRIN2B/SLC8A1/SERPINE2/CNTN4/SALL3/PGAP1/PCDH18/SYT1/SOX2/SHANK2/SOX3/PROX1/SLC8A3/TBR1/AMIGO1/POU4F1/PLXNA2/SLC1A2/CCDC85C/TRA2B/FOXB1/SHANK3/TMEM108/NF1/PTPRS/GRIN2A/RFX4/PTBP2/SLC38A3/NR4A3/FANCD2/NDRG4/FZD3/NLGN4X/TSPAN2/LRP2/RAPGEF2/ARNT2/TNR/UNC5C/CTNNA2/CA10/C16orf45	46
GO:0006029	proteoglycan metabolic process	12/534	74/11941	9.82863e-05	0.00515099	0.00483745	CHST9/B3GAT2/CHST15/SULF2/COL2A1/SPOCK3/HS3ST4/NDNF/BMPR1B/HS6ST2/VANGL2/NCAN	12
GO:0031497	chromatin assembly	14/534	97/11941	9.85407e-05	0.00515099	0.00483745	NAP1L3/RBBP7/ITGB3BP/TSPYL1/HIST2H2BE/OIP5/HELLS/MIS18A/NASP/NAP1L5/HIST1H4C/KAT6B/HMGB2/SET	14
GO:0007389	pattern specification process	26/534	265/11941	0.000141771	0.00731574	0.00687043	PBX1/ACVR2B/GPC3/DUSP6/PGAP1/ZBTB16/SEMA3C/MTF2/TBR1/LMX1B/MLLT3/PLXNA2/TRA2B/FOXB1/CELSR2/RFX4/BMPR1B/PAX7/RFX3/CRB2/NDRG4/PRKACB/LRP2/VANGL2/SCMH1/APC2	26
GO:0060322	head development	47/534	606/11941	0.000153071	0.00779887	0.00732416	SLIT2/CNTNAP2/KLHL1/GRIN2B/SLC8A1/SERPINE2/CNTN4/SALL3/PGAP1/PCDH18/SYT1/SOX2/SHANK2/SOX3/PROX1/SLC8A3/TBR1/COL2A1/AMIGO1/POU4F1/PLXNA2/SLC1A2/CCDC85C/TRA2B/FOXB1/SHANK3/TMEM108/NF1/PTPRS/GRIN2A/RFX4/PTBP2/SLC38A3/NR4A3/FANCD2/NDRG4/FZD3/NLGN4X/TSPAN2/LRP2/RAPGEF2/ARNT2/TNR/UNC5C/CTNNA2/CA10/C16orf45	47
GO:0048813	dendrite morphogenesis	16/534	127/11941	0.000167783	0.00844161	0.00792777	TRPC5/CAMK2A/EPHA4/CTNND2/SHANK2/PPP1R9A/SHANK3/LZTS3/ADGRB3/CELSR2/CAMK2B/NLGN3/RAPGEF2/PAK3/PPP3CA/CTNNA2	16
GO:1900271	regulation of long-term synaptic potentiation	7/534	28/11941	0.000179174	0.00890338	0.00836143	EPHA4/PPP1R9A/SHANK3/NF1/GRIN2A/NSG1/NLGN3	7
GO:0050807	regulation of synapse organization	17/534	141/11941	0.000182364	0.00895139	0.00840653	GRIN2B/EPHA4/PPP1R9A/LRRN3/AMIGO1/NECTIN1/NRXN1/FLRT2/SHANK3/LZTS3/ADGRB3/BDNF/IL10RA/CAMK2B/NLGN3/PAK3/CTNNA2	17
