# Supplementary material for: Astrocytic cell adhesion genes linked to schizophrenia correlate with synaptic programs in neurons
Source: Cell Rep. Author manuscript; Available in PMC 2023 Dec 14. (PMC10721115; doi:10.1016/j.celrep.2022.111988)
Supplement: Supp file 8 [file NIHMS1946831-supplement-Supp_file_8.xlsx]

## Sheet: Sheet1
Table S16. Results for SynGO term enrichment analysis for genes with higher expression in neurons in coculture than neurons in sandwich culture. Related to Figure 7.
GO term ID	user interface reference code	GO domain	GO term name	GO term name - hierarchical structure	GO parent term ID	GSEA p-value	GSEA 'gene cluster' FDR corrected p-value	GSEA count foreground/input	GSEA count background	genes - hgnc_id	genes - hgnc_symbol	genes - your genelist input
GO:0045202		CC	synapse	synapse		9.29395e-14	2.41643e-12	97	986	HGNC:4004;HGNC:2465;HGNC:9314;HGNC:1753;HGNC:1749;HGNC:5046;HGNC:17930;HGNC:8127;HGNC:1767;HGNC:3387;HGNC:14946;HGNC:11003;HGNC:19665;HGNC:471;HGNC:4913;HGNC:290;HGNC:4092;HGNC:9677;HGNC:4460;HGNC:9393;HGNC:9395;HGNC:24600;HGNC:6759;HGNC:1460;HGNC:13406;HGNC:16831;HGNC:2510;HGNC:4687;HGNC:578;HGNC:4571;HGNC:4574;HGNC:4586;HGNC:6284;HGNC:4600;HGNC:9706;HGNC:8008;HGNC:8820;HGNC:8831;HGNC:30269;HGNC…	FUBP1;NCAN;PPP3CA;CDH13;CDH10;HNRNPM;PURG;OGT;CDH8;EPHA3;PPP1R9A;SLC29A1;STXBP5;AMPH;HIP1;GRK3;GAD1;PTPRN2;GPM6A;PRKCA;PRKCB;ANKS1B;MARCKS;CAMK2A;PCLO;TSPOAP1;CTNNA2;GUCY1B1;APBA1;GRIA1;GRIA4;GRIN2B;KCNMA1;GRM8;NECTIN1;NRXN1;PDYN;PENK;RAB3C;MAL2;TMEM163;OPRK1;SYNGR1;SYT1;NPY1R;BDNF;EPHA4;ADCY8;CACNA1E;CNTNAP4;SCN2A;FXYD6;PTPRS;GRIN2A;CHRNA4;SLC1A2;GRM3;CHRM3;CNTNAP2;TNR;CPEB3;PRKAR2B;APC2;FZD9;HN…	FUBP1;NCAN;PPP3CA;CDH13;CDH10;HNRNPM;PURG;OGT;CDH8;EPHA3;PPP1R9A;SLC29A1;STXBP5;AMPH;HIP1;ADRBK2;GAD1;PTPRN2;GPM6A;PRKCA;PRKCB;ANKS1B;MARCKS;CAMK2A;PCLO;BZRAP1;CTNNA2;GUCY1B3;APBA1;GRIA1;GRIA4;GRIN2B;KCNMA1;GRM8;PVRL1;NRXN1;PDYN;PENK;RAB3C;MAL2;TMEM163;OPRK1;SYNGR1;SYT1;NPY1R;BDNF;EPHA4;ADCY3;CACNA1E;CNTNAP4;SCN2A;FXYD6;PTPRS;GRIN2A;CHRNA4;SLC1A2;GRM3;CHRM3;CNTNAP2;TNR;CPEB3;PRKAR2B;APC2;FZD3;HNR…
GO:0097060	A1	CC	synaptic membrane	├─ synaptic membrane	GO:0045202			1	14	HGNC:1767	CDH8	CDH8
GO:0099243	A2	CC	extrinsic component of synaptic membrane	│ ├─ extrinsic component of synaptic membrane	GO:0097060			0	2
GO:0099699	A3	CC	integral component of synaptic membrane	│ └─ integral component of synaptic membrane	GO:0097060			0	7
GO:0098793	B1	CC	presynapse	├─ presynapse	GO:0045202	5.80456e-09	3.77296e-08	52	484	HGNC:3387;HGNC:14946;HGNC:11003;HGNC:19665;HGNC:471;HGNC:4913;HGNC:290;HGNC:4092;HGNC:9677;HGNC:4460;HGNC:9393;HGNC:9395;HGNC:24600;HGNC:6759;HGNC:1460;HGNC:8127;HGNC:13406;HGNC:16831;HGNC:2510;HGNC:4687;HGNC:578;HGNC:4571;HGNC:4574;HGNC:4586;HGNC:6284;HGNC:4600;HGNC:9706;HGNC:1749;HGNC:8008;HGNC:8820;HGNC:8831;HGNC:30269;HGNC:13634;HGNC:25380;HGNC:8154;HGNC:11498;HGNC:11509;HGNC:7956;HGNC:1033;H…	EPHA3;PPP1R9A;SLC29A1;STXBP5;AMPH;HIP1;GRK3;GAD1;PTPRN2;GPM6A;PRKCA;PRKCB;ANKS1B;MARCKS;CAMK2A;OGT;PCLO;TSPOAP1;CTNNA2;GUCY1B1;APBA1;GRIA1;GRIA4;GRIN2B;KCNMA1;GRM8;NECTIN1;CDH10;NRXN1;PDYN;PENK;RAB3C;MAL2;TMEM163;OPRK1;SYNGR1;SYT1;NPY1R;BDNF;EPHA4;ADCY8;CACNA1E;CNTNAP4;SCN2A;FXYD6;PTPRS;GRIN2A;CHRNA4;SLC1A2;GRM3;CHRM3;CNTNAP2	EPHA3;PPP1R9A;SLC29A1;STXBP5;AMPH;HIP1;ADRBK2;GAD1;PTPRN2;GPM6A;PRKCA;PRKCB;ANKS1B;MARCKS;CAMK2A;OGT;PCLO;BZRAP1;CTNNA2;GUCY1B3;APBA1;GRIA1;GRIA4;GRIN2B;KCNMA1;GRM8;PVRL1;CDH10;NRXN1;PDYN;PENK;RAB3C;MAL2;TMEM163;OPRK1;SYNGR1;SYT1;NPY1R;BDNF;EPHA4;ADCY3;CACNA1E;CNTNAP4;SCN2A;FXYD6;PTPRS;GRIN2A;CHRNA4;SLC1A2;GRM3;CHRM3;CNTNAP2
GO:0099523	B2	CC	presynaptic cytosol	│ ├─ presynaptic cytosol	GO:0098793	0.00121961	0.00226498	7	34	HGNC:9393;HGNC:9395;HGNC:24600;HGNC:6759;HGNC:1460;HGNC:19665;HGNC:8127	PRKCA;PRKCB;ANKS1B;MARCKS;CAMK2A;STXBP5;OGT	PRKCA;PRKCB;ANKS1B;MARCKS;CAMK2A;STXBP5;OGT
GO:0099569	B3	CC	presynaptic cytoskeleton	│ ├─ presynaptic cytoskeleton	GO:0098793			0	4
GO:0099182	B12	CC	presynaptic intermediate filament cytoskeleton	│ │ ├─ presynaptic intermediate filament cytoskeleton	GO:0099569			0	2
GO:0099143	B13	CC	presynaptic actin cytoskeleton	│ │ └─ presynaptic actin cytoskeleton	GO:0099569			0	1
GO:0048786	B4	CC	presynaptic active zone	│ ├─ presynaptic active zone	GO:0098793	2.03352e-05	5.87461e-05	14	78	HGNC:13406;HGNC:16831;HGNC:2510;HGNC:4687;HGNC:578;HGNC:4460;HGNC:4571;HGNC:4574;HGNC:4586;HGNC:6284;HGNC:4600;HGNC:9706;HGNC:1749;HGNC:8008	PCLO;TSPOAP1;CTNNA2;GUCY1B1;APBA1;GPM6A;GRIA1;GRIA4;GRIN2B;KCNMA1;GRM8;NECTIN1;CDH10;NRXN1	PCLO;BZRAP1;CTNNA2;GUCY1B3;APBA1;GPM6A;GRIA1;GRIA4;GRIN2B;KCNMA1;GRM8;PVRL1;CDH10;NRXN1
GO:0098831	B14	CC	presynaptic active zone cytoplasmic component	│ │ ├─ presynaptic active zone cytoplasmic component	GO:0048786	0.00943625	0.0129128	4	17	HGNC:13406;HGNC:16831;HGNC:2510;HGNC:4687	PCLO;TSPOAP1;CTNNA2;GUCY1B1	PCLO;BZRAP1;CTNNA2;GUCY1B3
GO:0048787	B15	CC	presynaptic active zone membrane	│ │ └─ presynaptic active zone membrane	GO:0048786	0.000141646	0.000334799	10	50	HGNC:578;HGNC:4460;HGNC:4571;HGNC:4574;HGNC:4586;HGNC:6284;HGNC:4600;HGNC:9706;HGNC:1749;HGNC:8008	APBA1;GPM6A;GRIA1;GRIA4;GRIN2B;KCNMA1;GRM8;NECTIN1;CDH10;NRXN1	APBA1;GPM6A;GRIA1;GRIA4;GRIN2B;KCNMA1;GRM8;PVRL1;CDH10;NRXN1
GO:0099029	B27	CC	anchored component of presynaptic active zone membrane	│ │ ├─ anchored component of presynaptic active zone membrane	GO:0048787			0	4
GO:0098891	B28	CC	extrinsic component of presynaptic active zone membrane	│ │ ├─ extrinsic component of presynaptic active zone membrane	GO:0048787			0	3
GO:0099059	B29	CC	integral component of presynaptic active zone membrane	│ │ └─ integral component of presynaptic active zone membrane	GO:0048787	0.000118976	0.000309337	9	39	HGNC:4460;HGNC:4571;HGNC:4574;HGNC:4586;HGNC:6284;HGNC:4600;HGNC:9706;HGNC:1749;HGNC:8008	GPM6A;GRIA1;GRIA4;GRIN2B;KCNMA1;GRM8;NECTIN1;CDH10;NRXN1	GPM6A;GRIA1;GRIA4;GRIN2B;KCNMA1;GRM8;PVRL1;CDH10;NRXN1
GO:0098833	B5	CC	presynaptic endocytic zone	│ ├─ presynaptic endocytic zone	GO:0098793			1	20	HGNC:471	AMPH	AMPH
GO:0098835	B16	CC	presynaptic endocytic zone membrane	│ │ └─ presynaptic endocytic zone membrane	GO:0098833			1	17	HGNC:471	AMPH	AMPH
GO:0098894	B30	CC	extrinsic component of presynaptic endocytic zone membrane	│ │ └─ extrinsic component of presynaptic endocytic zone membrane	GO:0098835			1	11	HGNC:471	AMPH	AMPH
GO:0098830	B6	CC	presynaptic endosome	│ ├─ presynaptic endosome	GO:0098793			0	6
GO:0098954	B17	CC	presynaptic endosome membrane	│ │ └─ presynaptic endosome membrane	GO:0098830			0	1
GO:0099067	B31	CC	integral component of presynaptic endosome membrane	│ │ └─ integral component of presynaptic endosome membrane	GO:0098954			0	1
GO:0008021	B7	CC	synaptic vesicle	│ ├─ synaptic vesicle	GO:0098793	0.0111775	0.0145308	11	111	HGNC:8820;HGNC:19665;HGNC:8831;HGNC:30269;HGNC:471;HGNC:13634;HGNC:25380;HGNC:8154;HGNC:11498;HGNC:9677;HGNC:11509	PDYN;STXBP5;PENK;RAB3C;AMPH;MAL2;TMEM163;OPRK1;SYNGR1;PTPRN2;SYT1	PDYN;STXBP5;PENK;RAB3C;AMPH;MAL2;TMEM163;OPRK1;SYNGR1;PTPRN2;SYT1
GO:0034592	B18	CC	synaptic vesicle lumen	│ │ ├─ synaptic vesicle lumen	GO:0008021			1	1	HGNC:8831	PENK	PENK
GO:0030672	B19	CC	synaptic vesicle membrane	│ │ └─ synaptic vesicle membrane	GO:0008021	0.0541379	0.0586493	8	93	HGNC:30269;HGNC:471;HGNC:13634;HGNC:25380;HGNC:8154;HGNC:11498;HGNC:9677;HGNC:11509	RAB3C;AMPH;MAL2;TMEM163;OPRK1;SYNGR1;PTPRN2;SYT1	RAB3C;AMPH;MAL2;TMEM163;OPRK1;SYNGR1;PTPRN2;SYT1
GO:0098993	B32	CC	anchored component of synaptic vesicle membrane	│ │ ├─ anchored component of synaptic vesicle membrane	GO:0030672			1	17	HGNC:30269	RAB3C	RAB3C
GO:0098850	B33	CC	extrinsic component of synaptic vesicle membrane	│ │ ├─ extrinsic component of synaptic vesicle membrane	GO:0030672			1	21	HGNC:471	AMPH	AMPH
GO:0030285	B34	CC	integral component of synaptic vesicle membrane	│ │ └─ integral component of synaptic vesicle membrane	GO:0030672	0.0186381	0.0230757	6	46	HGNC:13634;HGNC:25380;HGNC:8154;HGNC:11498;HGNC:9677;HGNC:11509	MAL2;TMEM163;OPRK1;SYNGR1;PTPRN2;SYT1	MAL2;TMEM163;OPRK1;SYNGR1;PTPRN2;SYT1
GO:0098992	B8	CC	neuronal dense core vesicle	│ ├─ neuronal dense core vesicle	GO:0098793	0.00585432	0.00895366	5	24	HGNC:8820;HGNC:7956;HGNC:1033;HGNC:8831;HGNC:19665	PDYN;NPY1R;BDNF;PENK;STXBP5	PDYN;NPY1R;BDNF;PENK;STXBP5
GO:0099013	B20	CC	neuronal dense core vesicle lumen	│ │ ├─ neuronal dense core vesicle lumen	GO:0098992			2	3	HGNC:8820;HGNC:8831	PDYN;PENK	PDYN;PENK
GO:0099012	B21	CC	neuronal dense core vesicle membrane	│ │ └─ neuronal dense core vesicle membrane	GO:0098992			1	5	HGNC:19665	STXBP5	STXBP5
GO:0098674	B35	CC	extrinsic component of neuronal dense core vesicle membrane	│ │ ├─ extrinsic component of neuronal dense core vesicle membrane	GO:0099012			1	2	HGNC:19665	STXBP5	STXBP5
GO:0099066	B36	CC	integral component of neuronal dense core vesicle membrane	│ │ └─ integral component of neuronal dense core vesicle membrane	GO:0099012			0	3
GO:0042734	B9	CC	presynaptic membrane	│ ├─ presynaptic membrane	GO:0098793	1.62364e-07	7.03576e-07	21	116	HGNC:6759;HGNC:19665;HGNC:2510;HGNC:3388;HGNC:239;HGNC:1392;HGNC:18747;HGNC:10588;HGNC:4030;HGNC:9681;HGNC:8154;HGNC:8008;HGNC:4571;HGNC:4585;HGNC:4586;HGNC:1958;HGNC:10940;HGNC:4595;HGNC:1952;HGNC:7956;HGNC:13830	MARCKS;STXBP5;CTNNA2;EPHA4;ADCY8;CACNA1E;CNTNAP4;SCN2A;FXYD6;PTPRS;OPRK1;NRXN1;GRIA1;GRIN2A;GRIN2B;CHRNA4;SLC1A2;GRM3;CHRM3;NPY1R;CNTNAP2	MARCKS;STXBP5;CTNNA2;EPHA4;ADCY3;CACNA1E;CNTNAP4;SCN2A;FXYD6;PTPRS;OPRK1;NRXN1;GRIA1;GRIN2A;GRIN2B;CHRNA4;SLC1A2;GRM3;CHRM3;NPY1R;CNTNAP2
GO:0099026	B22	CC	anchored component of presynaptic membrane	│ │ ├─ anchored component of presynaptic membrane	GO:0042734			1	8	HGNC:6759	MARCKS	MARCKS
GO:0098888	B23	CC	extrinsic component of presynaptic membrane	│ │ ├─ extrinsic component of presynaptic membrane	GO:0042734			2	5	HGNC:19665;HGNC:2510	STXBP5;CTNNA2	STXBP5;CTNNA2
GO:0099056	B24	CC	integral component of presynaptic membrane	│ │ └─ integral component of presynaptic membrane	GO:0042734	7.91299e-07	2.93911e-06	18	96	HGNC:3388;HGNC:239;HGNC:1392;HGNC:18747;HGNC:10588;HGNC:4030;HGNC:9681;HGNC:8154;HGNC:8008;HGNC:4571;HGNC:4585;HGNC:4586;HGNC:1958;HGNC:10940;HGNC:4595;HGNC:1952;HGNC:7956;HGNC:13830	EPHA4;ADCY8;CACNA1E;CNTNAP4;SCN2A;FXYD6;PTPRS;OPRK1;NRXN1;GRIA1;GRIN2A;GRIN2B;CHRNA4;SLC1A2;GRM3;CHRM3;NPY1R;CNTNAP2	EPHA4;ADCY3;CACNA1E;CNTNAP4;SCN2A;FXYD6;PTPRS;OPRK1;NRXN1;GRIA1;GRIN2A;GRIN2B;CHRNA4;SLC1A2;GRM3;CHRM3;NPY1R;CNTNAP2
SYNGO:presyn_ribosome	B10	CC	presynaptic ribosome	│ ├─ presynaptic ribosome	GO:0098793			0	52
SYNGO:presyn_er	B11	CC	presynaptic ER	│ └─ presynaptic ER	GO:0098793			0	2
SYNGO:presyn_er_membrane	B25	CC	presynaptic ER membrane	│ ├─ presynaptic ER membrane	SYNGO:presyn_er			0	1
SYNGO:presyn_er_membrane_integral	B37	CC	integral component of presynaptic ER membrane	│ │ └─ integral component of presynaptic ER membrane	SYNGO:presyn_er_membrane			0	1
SYNGO:presyn_ser	B26	CC	presynaptic SER	│ └─ presynaptic SER	SYNGO:presyn_er			0	1
SYNGO:presyn_ser_membrane	B38	CC	presynaptic SER membrane	│ └─ presynaptic SER membrane	SYNGO:presyn_ser			0	1
SYNGO:presyn_ser_membrane_integral	B39	CC	integral component of presynaptic SER membrane	│ └─ integral component of presynaptic SER membrane	SYNGO:presyn_ser_membrane			0	1
GO:0043083	C1	CC	synaptic cleft	├─ synaptic cleft	GO:0045202			1	14	HGNC:11953	TNR	TNR
GO:0098965	C2	CC	extracellular matrix of synaptic cleft	│ └─ extracellular matrix of synaptic cleft	GO:0043083			1	4	HGNC:11953	TNR	TNR
GO:0098794	D1	CC	postsynapse	├─ postsynapse	GO:0045202	1.86908e-09	1.61987e-08	59	570	HGNC:21746;HGNC:9392;HGNC:24036;HGNC:11003;HGNC:4047;HGNC:1460;HGNC:5033;HGNC:8127;HGNC:6759;HGNC:24011;HGNC:14946;HGNC:17089;HGNC:4329;HGNC:1958;HGNC:4087;HGNC:1749;HGNC:14289;HGNC:14287;HGNC:6231;HGNC:8592;HGNC:14295;HGNC:14294;HGNC:24600;HGNC:1461;HGNC:2516;HGNC:5042;HGNC:5041;HGNC:23841;HGNC:30139;HGNC:290;HGNC:9910;HGNC:5046;HGNC:2510;HGNC:7220;HGNC:379;HGNC:2850;HGNC:19701;HGNC:4593;HGNC:45…	CPEB3;PRKAR2B;APC2;SLC29A1;FZD9;CAMK2A;HNRNPA2B1;OGT;MARCKS;ABI2;PPP1R9A;SYNE1;GLRB;CHRNA4;GABRG2;CDH10;NLGN3;NLGN4X;KCNB1;PAK3;SHANK2;SHANK3;ANKS1B;CAMK2B;CTNND2;HNRNPH2;HNRNPH1;GRIP2;LZTS3;GRK3;RBMX;HNRNPM;CTNNA2;MPP2;AKAP9;DGKB;CNKSR2;GRM1;GRIA1;GRIN2B;CACNG3;LRRC4C;PTPRT;GRIN2A;GRIA4;CHRM3;SORCS3;ADGRB3;NSG1;HIP1;EPHA4;CACNA1E;FXYD6;SLC8A1;SLC8A3;OPRK1;GRM3;ADGRL2;CPT1C	CPEB3;PRKAR2B;APC2;SLC29A1;FZD3;CAMK2A;HNRNPA2B1;OGT;MARCKS;ABI2;PPP1R9A;SYNE1;GLRB;CHRNA4;GABRG2;CDH10;NLGN3;NLGN4X;KCNB1;PAK3;SHANK2;SHANK3;ANKS1B;CAMK2B;CTNND2;HNRNPH2;HNRNPH1;GRIP2;LZTS3;ADRBK2;RBMX;HNRNPM;CTNNA2;MPP2;AKAP9;DGKB;CNKSR2;KSR2;GRM1;GRIA1;GRIN2B;CACNG3;LRRC4C;PTPRT;GRIN2A;GRIA4;CHRM3;SORCS3;BAI3;NSG1;HIP1;EPHA4;CACNA1E;FXYD6;SLC8A1;SLC8A3;OPRK1;GRM3;LPHN2;CPT1C
GO:0099524	D2	CC	postsynaptic cytosol	│ ├─ postsynaptic cytosol	GO:0098794	0.11296	0.11296	3	26	HGNC:1460;HGNC:5033;HGNC:8127	CAMK2A;HNRNPA2B1;OGT	CAMK2A;HNRNPA2B1;OGT
GO:0099571	D3	CC	postsynaptic cytoskeleton	│ ├─ postsynaptic cytoskeleton	GO:0098794	0.0258025	0.0304938	4	24	HGNC:6759;HGNC:24011;HGNC:14946;HGNC:17089	MARCKS;ABI2;PPP1R9A;SYNE1	MARCKS;ABI2;PPP1R9A;SYNE1
GO:0099160	D12	CC	postsynaptic intermediate filament cytoskeleton	│ │ ├─ postsynaptic intermediate filament cytoskeleton	GO:0099571			0	4
GO:0098871	D13	CC	postsynaptic actin cytoskeleton	│ │ ├─ postsynaptic actin cytoskeleton	GO:0099571	0.0459515	0.0519452	3	17	HGNC:24011;HGNC:14946;HGNC:17089	ABI2;PPP1R9A;SYNE1	ABI2;PPP1R9A;SYNE1
GO:0150050	D14	CC	postsynaptic septin cytoskeleton	│ │ ├─ postsynaptic septin cytoskeleton	GO:0099571			0	1
GO:0099189	D15	CC	postsynaptic spectrin-associated cytoskeleton	│ │ └─ postsynaptic spectrin-associated cytoskeleton	GO:0099571			0	1
GO:0097444	D4	CC	spine apparatus	│ ├─ spine apparatus	GO:0098794			0	6
GO:0098897	D16	CC	spine apparatus membrane	│ │ └─ spine apparatus membrane	GO:0097444			0	2
GO:0099065	D30	CC	integral component of spine apparatus membrane	│ │ └─ integral component of spine apparatus membrane	GO:0098897			0	2
GO:0150051	D5	CC	postsynaptic Golgi apparatus	│ ├─ postsynaptic Golgi apparatus	GO:0098794			0	1
GO:0099572	D6	CC	postsynaptic specialization	│ ├─ postsynaptic specialization	GO:0098794	7.21786e-10	9.38321e-09	39	278	HGNC:4329;HGNC:1958;HGNC:4087;HGNC:1749;HGNC:14289;HGNC:14287;HGNC:6231;HGNC:8592;HGNC:14295;HGNC:14294;HGNC:24600;HGNC:1461;HGNC:1460;HGNC:14946;HGNC:2516;HGNC:5042;HGNC:5041;HGNC:23841;HGNC:30139;HGNC:290;HGNC:9910;HGNC:5046;HGNC:5033;HGNC:2510;HGNC:7220;HGNC:379;HGNC:2850;HGNC:19701;HGNC:4593;HGNC:4571;HGNC:4586;HGNC:1407;HGNC:29317;HGNC:9682;HGNC:4585;HGNC:4574;HGNC:1952;HGNC:16699;HGNC:945	GLRB;CHRNA4;GABRG2;CDH10;NLGN3;NLGN4X;KCNB1;PAK3;SHANK2;SHANK3;ANKS1B;CAMK2B;CAMK2A;PPP1R9A;CTNND2;HNRNPH2;HNRNPH1;GRIP2;LZTS3;GRK3;RBMX;HNRNPM;HNRNPA2B1;CTNNA2;MPP2;AKAP9;DGKB;CNKSR2;GRM1;GRIA1;GRIN2B;CACNG3;LRRC4C;PTPRT;GRIN2A;GRIA4;CHRM3;SORCS3;ADGRB3	GLRB;CHRNA4;GABRG2;CDH10;NLGN3;NLGN4X;KCNB1;PAK3;SHANK2;SHANK3;ANKS1B;CAMK2B;CAMK2A;PPP1R9A;CTNND2;HNRNPH2;HNRNPH1;GRIP2;LZTS3;ADRBK2;RBMX;HNRNPM;HNRNPA2B1;CTNNA2;MPP2;AKAP9;DGKB;CNKSR2;KSR2;GRM1;GRIA1;GRIN2B;CACNG3;LRRC4C;PTPRT;GRIN2A;GRIA4;CHRM3;SORCS3;BAI3
GO:0099091	D17	CC	postsynaptic specialization, intracellular component	│ │ ├─ postsynaptic specialization, intracellular component	GO:0099572			0	7
GO:0099634	D18	CC	postsynaptic specialization membrane	│ │ ├─ postsynaptic specialization membrane	GO:0099572	0.00758455		6	37	HGNC:1958;HGNC:4087;HGNC:1749;HGNC:14289;HGNC:14287;HGNC:6231	CHRNA4;GABRG2;CDH10;NLGN3;NLGN4X;KCNB1	CHRNA4;GABRG2;CDH10;NLGN3;NLGN4X;KCNB1
GO:0098892	D31	CC	extrinsic component of postsynaptic specialization membrane	│ │ │ ├─ extrinsic component of postsynaptic specialization membrane	GO:0099634			0	2
GO:0099060	D32	CC	integral component of postsynaptic specialization membrane	│ │ │ └─ integral component of postsynaptic specialization membrane	GO:0099634	0.00465571	0.00756553	6	33	HGNC:1958;HGNC:4087;HGNC:1749;HGNC:14289;HGNC:14287;HGNC:6231	CHRNA4;GABRG2;CDH10;NLGN3;NLGN4X;KCNB1	CHRNA4;GABRG2;CDH10;NLGN3;NLGN4X;KCNB1
GO:0014069	D19	CC	postsynaptic density	│ │ ├─ postsynaptic density	GO:0099572	2.70863e-08	1.40849e-07	32	229	HGNC:8592;HGNC:14295;HGNC:14294;HGNC:24600;HGNC:1461;HGNC:1460;HGNC:14946;HGNC:2516;HGNC:5042;HGNC:5041;HGNC:23841;HGNC:30139;HGNC:290;HGNC:9910;HGNC:5046;HGNC:5033;HGNC:2510;HGNC:7220;HGNC:379;HGNC:2850;HGNC:19701;HGNC:4593;HGNC:4571;HGNC:4586;HGNC:1407;HGNC:29317;HGNC:9682;HGNC:4585;HGNC:4574;HGNC:1952;HGNC:16699;HGNC:945	PAK3;SHANK2;SHANK3;ANKS1B;CAMK2B;CAMK2A;PPP1R9A;CTNND2;HNRNPH2;HNRNPH1;GRIP2;LZTS3;GRK3;RBMX;HNRNPM;HNRNPA2B1;CTNNA2;MPP2;AKAP9;DGKB;CNKSR2;GRM1;GRIA1;GRIN2B;CACNG3;LRRC4C;PTPRT;GRIN2A;GRIA4;CHRM3;SORCS3;ADGRB3	PAK3;SHANK2;SHANK3;ANKS1B;CAMK2B;CAMK2A;PPP1R9A;CTNND2;HNRNPH2;HNRNPH1;GRIP2;LZTS3;ADRBK2;RBMX;HNRNPM;HNRNPA2B1;CTNNA2;MPP2;AKAP9;DGKB;CNKSR2;KSR2;GRM1;GRIA1;GRIN2B;CACNG3;LRRC4C;PTPRT;GRIN2A;GRIA4;CHRM3;SORCS3;BAI3
GO:0099092	D33	CC	postsynaptic density, intracellular component	│ │ │ ├─ postsynaptic density, intracellular component	GO:0014069	0.0908325	0.0944658	4	38	HGNC:14294;HGNC:2510;HGNC:24600;HGNC:23841	SHANK3;CTNNA2;ANKS1B;GRIP2	SHANK3;CTNNA2;ANKS1B;GRIP2
GO:0098839	D34	CC	postsynaptic density membrane	│ │ │ └─ postsynaptic density membrane	GO:0014069	1.09381e-05	3.55488e-05	15	84	HGNC:7220;HGNC:379;HGNC:2850;HGNC:19701;HGNC:4593;HGNC:4571;HGNC:4586;HGNC:1407;HGNC:29317;HGNC:9682;HGNC:4585;HGNC:4574;HGNC:1952;HGNC:16699;HGNC:945	MPP2;AKAP9;DGKB;CNKSR2;GRM1;GRIA1;GRIN2B;CACNG3;LRRC4C;PTPRT;GRIN2A;GRIA4;CHRM3;SORCS3;ADGRB3	MPP2;AKAP9;DGKB;CNKSR2;KSR2;GRM1;GRIA1;GRIN2B;CACNG3;LRRC4C;PTPRT;GRIN2A;GRIA4;CHRM3;SORCS3;BAI3
GO:0099031	D40	CC	anchored component of postsynaptic density membrane	│ │ │ ├─ anchored component of postsynaptic density membrane	GO:0098839			1	6	HGNC:7220	MPP2	MPP2
GO:0099147	D41	CC	extrinsic component of postsynaptic density membrane	│ │ │ ├─ extrinsic component of postsynaptic density membrane	GO:0098839	0.00653978	0.00944635	3	7	HGNC:379;HGNC:2850;HGNC:19701	AKAP9;DGKB;CNKSR2	AKAP9;DGKB;CNKSR2;KSR2
GO:0099061	D42	CC	integral component of postsynaptic density membrane	│ │ │ └─ integral component of postsynaptic density membrane	GO:0098839	0.000386363	0.00083712	11	69	HGNC:4593;HGNC:4571;HGNC:4586;HGNC:1407;HGNC:29317;HGNC:9682;HGNC:4585;HGNC:4574;HGNC:1952;HGNC:16699;HGNC:945	GRM1;GRIA1;GRIN2B;CACNG3;LRRC4C;PTPRT;GRIN2A;GRIA4;CHRM3;SORCS3;ADGRB3	GRM1;GRIA1;GRIN2B;CACNG3;LRRC4C;PTPRT;GRIN2A;GRIA4;CHRM3;SORCS3;BAI3
GO:0099629	D20	CC	postsynaptic specialization of symmetric synapse	│ │ └─ postsynaptic specialization of symmetric synapse	GO:0099572			0	3
GO:0098843	D7	CC	postsynaptic endocytic zone	│ ├─ postsynaptic endocytic zone	GO:0098794			1	8	HGNC:17089	SYNE1	SYNE1
GO:0098844	D21	CC	postsynaptic endocytic zone membrane	│ │ └─ postsynaptic endocytic zone membrane	GO:0098843			0	2
GO:0098845	D8	CC	postsynaptic endosome	│ ├─ postsynaptic endosome	GO:0098794			1	10	HGNC:18790	NSG1	NSG1
GO:0098895	D22	CC	postsynaptic endosome membrane	│ │ ├─ postsynaptic endosome membrane	GO:0098845			0	2
GO:0098999	D35	CC	extrinsic component of postsynaptic endosome membrane	│ │ │ └─ extrinsic component of postsynaptic endosome membrane	GO:0098895			0	1
GO:0098842	D23	CC	postsynaptic early endosome	│ │ ├─ postsynaptic early endosome	GO:0098845			0	1
GO:0098896	D36	CC	postsynaptic early endosome membrane	│ │ │ └─ postsynaptic early endosome membrane	GO:0098842			0	1
GO:0098998	D43	CC	extrinsic component of postsynaptic early endosome membrane	│ │ │ └─ extrinsic component of postsynaptic early endosome membrane	GO:0098896			0	1
GO:0098837	D24	CC	postsynaptic recycling endosome	│ │ └─ postsynaptic recycling endosome	GO:0098845			0	4
GO:0098944	D37	CC	postsynaptic recycling endosome membrane	│ │ └─ postsynaptic recycling endosome membrane	GO:0098837			0	3
GO:0099033	D44	CC	anchored component of postsynaptic recycling endosome membrane	│ │ └─ anchored component of postsynaptic recycling endosome membrane	GO:0098944			0	1
GO:0045211	D9	CC	postsynaptic membrane	│ ├─ postsynaptic membrane	GO:0098794	0.000584274	0.00116855	13	98	HGNC:4913;HGNC:6759;HGNC:2510;HGNC:3388;HGNC:1392;HGNC:4030;HGNC:11068;HGNC:11070;HGNC:8154;HGNC:4571;HGNC:4593;HGNC:4595;HGNC:18582	HIP1;MARCKS;CTNNA2;EPHA4;CACNA1E;FXYD6;SLC8A1;SLC8A3;OPRK1;GRIA1;GRM1;GRM3;ADGRL2	HIP1;MARCKS;CTNNA2;EPHA4;CACNA1E;FXYD6;SLC8A1;SLC8A3;OPRK1;GRIA1;GRM1;GRM3;LPHN2
GO:0099025	D25	CC	anchored component of postsynaptic membrane	│ │ ├─ anchored component of postsynaptic membrane	GO:0045211			1	4	HGNC:6759	MARCKS	MARCKS
GO:0098890	D26	CC	extrinsic component of postsynaptic membrane	│ │ ├─ extrinsic component of postsynaptic membrane	GO:0045211			1	6	HGNC:2510	CTNNA2	CTNNA2
GO:0099055	D27	CC	integral component of postsynaptic membrane	│ │ └─ integral component of postsynaptic membrane	GO:0045211	0.00422667	0.00732623	10	82	HGNC:3388;HGNC:1392;HGNC:4030;HGNC:11068;HGNC:11070;HGNC:8154;HGNC:4571;HGNC:4593;HGNC:4595;HGNC:18582	EPHA4;CACNA1E;FXYD6;SLC8A1;SLC8A3;OPRK1;GRIA1;GRM1;GRM3;ADGRL2	EPHA4;CACNA1E;FXYD6;SLC8A1;SLC8A3;OPRK1;GRIA1;GRM1;GRM3;LPHN2
SYNGO:postsyn_ribosome	D10	CC	postsynaptic ribosome	│ ├─ postsynaptic ribosome	GO:0098794			0	69
SYNGO:postsyn_er	D11	CC	postsynaptic ER	│ └─ postsynaptic ER	GO:0098794			1	6	HGNC:18540	CPT1C	CPT1C
SYNGO:postsyn_er_membrane	D28	CC	postsynaptic ER membrane	│ ├─ postsynaptic ER membrane	SYNGO:postsyn_er			1	1	HGNC:18540	CPT1C	CPT1C
SYNGO:postsyn_er_membrane_integral	D38	CC	integral component of postsynaptic ER membrane	│ │ └─ integral component of postsynaptic ER membrane	SYNGO:postsyn_er_membrane			1	1	HGNC:18540	CPT1C	CPT1C
SYNGO:postsyn_ser	D29	CC	postsynaptic SER	│ └─ postsynaptic SER	SYNGO:postsyn_er			0	4
SYNGO:postsyn_ser_membrane	D39	CC	postsynaptic SER membrane	│ └─ postsynaptic SER membrane	SYNGO:postsyn_ser			0	1
SYNGO:postsyn_ser_membrane_integral	D45	CC	integral component of postsynaptic SER membrane	│ └─ integral component of postsynaptic SER membrane	SYNGO:postsyn_ser_membrane			0	1
GO:0099544	E1	CC	extrasynaptic space	└─ extrasynaptic space	GO:0045202			2	5	HGNC:11953;HGNC:2465	TNR;NCAN	TNR;NCAN
GO:0098966	E2	CC	perisynaptic extracellular matrix	└─ perisynaptic extracellular matrix	GO:0099544			2	4	HGNC:11953;HGNC:2465	TNR;NCAN	TNR;NCAN
SYNGO:synprocess		BP	process in the synapse	process in the synapse		4.20405e-13	1.5555e-11	83	795	HGNC:7956;HGNC:16831;HGNC:1392;HGNC:4571;HGNC:4574;HGNC:4586;HGNC:4585;HGNC:6284;HGNC:10588;HGNC:19665;HGNC:8008;HGNC:11498;HGNC:13406;HGNC:24011;HGNC:560;HGNC:11509;HGNC:9393;HGNC:9395;HGNC:1460;HGNC:25380;HGNC:471;HGNC:10940;HGNC:4047;HGNC:11068;HGNC:11070;HGNC:4593;HGNC:1958;HGNC:4329;HGNC:4087;HGNC:379;HGNC:1362;HGNC:18540;HGNC:2516;HGNC:13830;HGNC:1407;HGNC:8592;HGNC:8127;HGNC:17089;HGNC:491…	NPY1R;TSPOAP1;CACNA1E;GRIA1;GRIA4;GRIN2B;GRIN2A;KCNMA1;SCN2A;STXBP5;NRXN1;SYNGR1;PCLO;ABI2;AP1S2;SYT1;PRKCA;PRKCB;CAMK2A;TMEM163;AMPH;SLC1A2;FZD9;SLC8A1;SLC8A3;GRM1;CHRNA4;GLRB;GABRG2;AKAP9;FRRS1L;CPT1C;CTNND2;CNTNAP2;CACNG3;PAK3;OGT;SYNE1;HIP1;TSPAN7;NF1;ANKS1B;PTPRS;TENM4;BDNF;ADCY8;PRKAR2B;PPP1R9A;TNR;LRRC4C;DGKB;NCAN;CNTNAP4;SHANK3;APBA1;GRM8;NRN1;PPP3CA;SORCS3;GRM3;PENK;ADGRL2;CNKSR2;SHANK2;…	NPY1R;BZRAP1;CACNA1E;GRIA1;GRIA4;GRIN2B;GRIN2A;KCNMA1;SCN2A;STXBP5;NRXN1;SYNGR1;PCLO;ABI2;AP1S2;SYT1;PRKCA;PRKCB;CAMK2A;TMEM163;AMPH;SLC1A2;FZD3;SLC8A1;SLC8A3;GRM1;CHRNA4;GLRB;GABRG2;AKAP9;FRRS1L;CPT1C;CTNND2;CNTNAP2;CACNG3;PAK3;OGT;SYNE1;HIP1;TSPAN7;NF1;ANKS1B;PTPRS;TENM4;BDNF;ADCY3;PRKAR2B;PPP1R9A;TNR;LRRC4C;DGKB;NCAN;CNTNAP4;SHANK3;APBA1;GRM8;NRN1;PPP3CA;SORCS3;GRM3;PENK;LPHN2;CNKSR2;KSR2;SHAN…
SYNGO:presynprocess	F1	BP	process in the presynapse	├─ process in the presynapse	SYNGO:synprocess	0.00106265	0.00436869	22	239	HGNC:7956;HGNC:16831;HGNC:1392;HGNC:4571;HGNC:4574;HGNC:4586;HGNC:4585;HGNC:6284;HGNC:10588;HGNC:19665;HGNC:8008;HGNC:11498;HGNC:13406;HGNC:24011;HGNC:560;HGNC:11509;HGNC:9393;HGNC:9395;HGNC:1460;HGNC:25380;HGNC:471;HGNC:10940	NPY1R;TSPOAP1;CACNA1E;GRIA1;GRIA4;GRIN2B;GRIN2A;KCNMA1;SCN2A;STXBP5;NRXN1;SYNGR1;PCLO;ABI2;AP1S2;SYT1;PRKCA;PRKCB;CAMK2A;TMEM163;AMPH;SLC1A2	NPY1R;BZRAP1;CACNA1E;GRIA1;GRIA4;GRIN2B;GRIN2A;KCNMA1;SCN2A;STXBP5;NRXN1;SYNGR1;PCLO;ABI2;AP1S2;SYT1;PRKCA;PRKCB;CAMK2A;TMEM163;AMPH;SLC1A2
GO:0099509	F2	BP	regulation of presynaptic cytosolic calcium levels	│ ├─ regulation of presynaptic cytosolic calcium levels	SYNGO:presynprocess	0.0958665	0.114421	3	24	HGNC:7956;HGNC:16831;HGNC:1392	NPY1R;TSPOAP1;CACNA1E	NPY1R;BZRAP1;CACNA1E
GO:1905056	F11	BP	ATPase-coupled calcium ion transmembrane transporter activity involved in regulation of presynaptic cytosolic calcium levels	│ │ ├─ ATPase-coupled calcium ion transmembrane transporter activity involved in regulation of presynaptic cytosolic calcium levels	GO:0099509			0	1
GO:0099534	F12	BP	calcium ion binding involved in regulation of presynaptic cytosolic calcium levels	│ │ ├─ calcium ion binding involved in regulation of presynaptic cytosolic calcium levels	GO:0099509			0	2
GO:0099626	F13	BP	voltage-gated calcium channel activity involved in regulation of presynaptic cytosolic calcium levels	│ │ └─ voltage-gated calcium channel activity involved in regulation of presynaptic cytosolic calcium levels	GO:0099509			2	9	HGNC:16831;HGNC:1392	TSPOAP1;CACNA1E	BZRAP1;CACNA1E
GO:0099505	F3	BP	regulation of presynaptic membrane potential	│ ├─ regulation of presynaptic membrane potential	SYNGO:presynprocess	0.00848676	0.017445	6	38	HGNC:4571;HGNC:4574;HGNC:4586;HGNC:4585;HGNC:6284;HGNC:10588	GRIA1;GRIA4;GRIN2B;GRIN2A;KCNMA1;SCN2A	GRIA1;GRIA4;GRIN2B;GRIN2A;KCNMA1;SCN2A
GO:0099507	F14	BP	ligand-gated ion channel activity involved in regulation of presynaptic membrane potential	│ │ ├─ ligand-gated ion channel activity involved in regulation of presynaptic membrane potential	GO:0099505	0.0024783	0.00743678	5	19	HGNC:4571;HGNC:4574;HGNC:4586;HGNC:4585;HGNC:6284	GRIA1;GRIA4;GRIN2B;GRIN2A;KCNMA1	GRIA1;GRIA4;GRIN2B;GRIN2A;KCNMA1
GO:0099508	F15	BP	voltage-gated ion channel activity involved in regulation of presynaptic membrane potential	│ │ ├─ voltage-gated ion channel activity involved in regulation of presynaptic membrane potential	GO:0099505			1	16	HGNC:10588	SCN2A	SCN2A
GO:0150047	F16	BP	G protein-coupled neurotransmitter receptor activity involved in regulation of presynaptic membrane potential	│ │ ├─ G protein-coupled neurotransmitter receptor activity involved in regulation of presynaptic membrane potential	GO:0099505			0	2
GO:0140232	F17	BP	intracellular cAMP-activated cation channel activity involved in regulation of presynaptic membrane potential	│ │ └─ intracellular cAMP-activated cation channel activity involved in regulation of presynaptic membrane potential	GO:0099505			0	1
GO:0140238	F4	BP	presynaptic endocytosis	│ ├─ presynaptic endocytosis	SYNGO:presynprocess			0	3
GO:0099504	F5	BP	synaptic vesicle cycle	│ ├─ synaptic vesicle cycle	SYNGO:presynprocess	0.020321	0.0358037	14	172	HGNC:19665;HGNC:8008;HGNC:11498;HGNC:13406;HGNC:24011;HGNC:560;HGNC:11509;HGNC:9393;HGNC:9395;HGNC:1392;HGNC:7956;HGNC:1460;HGNC:25380;HGNC:471	STXBP5;NRXN1;SYNGR1;PCLO;ABI2;AP1S2;SYT1;PRKCA;PRKCB;CACNA1E;NPY1R;CAMK2A;TMEM163;AMPH	STXBP5;NRXN1;SYNGR1;PCLO;ABI2;AP1S2;SYT1;PRKCA;PRKCB;CACNA1E;NPY1R;CAMK2A;TMEM163;AMPH
GO:0098693	F18	BP	regulation of synaptic vesicle cycle	│ │ ├─ regulation of synaptic vesicle cycle	GO:0099504			2	23	HGNC:8008;HGNC:11498	NRXN1;SYNGR1	NRXN1;SYNGR1
GO:0097091	F19	BP	synaptic vesicle clustering	│ │ ├─ synaptic vesicle clustering	GO:0099504			2	9	HGNC:13406;HGNC:24011	PCLO;ABI2	PCLO;ABI2
GO:0099532	F20	BP	synaptic vesicle endosomal processing	│ │ ├─ synaptic vesicle endosomal processing	GO:0099504			1	10	HGNC:560	AP1S2	AP1S2
GO:0016182	F29	BP	synaptic vesicle budding from endosome	│ │ │ ├─ synaptic vesicle budding from endosome	GO:0099532			1	4	HGNC:560	AP1S2	AP1S2
GO:0016189	F30	BP	synaptic vesicle to endosome fusion	│ │ │ └─ synaptic vesicle to endosome fusion	GO:0099532			0	4
GO:0016079	F21	BP	synaptic vesicle exocytosis	│ │ ├─ synaptic vesicle exocytosis	GO:0099504	0.0271516	0.0436787	7	65	HGNC:11509;HGNC:9393;HGNC:9395;HGNC:19665;HGNC:1392;HGNC:7956;HGNC:1460	SYT1;PRKCA;PRKCB;STXBP5;CACNA1E;NPY1R;CAMK2A	SYT1;PRKCA;PRKCB;STXBP5;CACNA1E;NPY1R;CAMK2A
GO:0099502	F31	BP	calcium-dependent activation of synaptic vesicle fusion	│ │ │ ├─ calcium-dependent activation of synaptic vesicle fusion	GO:0016079			1	12	HGNC:11509	SYT1	SYT1
GO:0150037	F41	BP	regulation of calcium-dependent activation of synaptic vesicle fusion	│ │ │ │ └─ regulation of calcium-dependent activation of synaptic vesicle fusion	GO:0099502			0	7
GO:2000300	F32	BP	regulation of synaptic vesicle exocytosis	│ │ │ ├─ regulation of synaptic vesicle exocytosis	GO:0016079	0.0131008	0.0242364	5	30	HGNC:9393;HGNC:9395;HGNC:19665;HGNC:1392;HGNC:7956	PRKCA;PRKCB;STXBP5;CACNA1E;NPY1R	PRKCA;PRKCB;STXBP5;CACNA1E;NPY1R
GO:0016081	F33	BP	synaptic vesicle docking	│ │ │ ├─ synaptic vesicle docking	GO:0016079			2	8	HGNC:1460;HGNC:19665	CAMK2A;STXBP5	CAMK2A;STXBP5
GO:0099148	F42	BP	regulation of synaptic vesicle docking	│ │ │ │ └─ regulation of synaptic vesicle docking	GO:0016081			2	3	HGNC:1460;HGNC:19665	CAMK2A;STXBP5	CAMK2A;STXBP5
GO:0031629	F34	BP	synaptic vesicle fusion to presynaptic active zone membrane	│ │ │ ├─ synaptic vesicle fusion to presynaptic active zone membrane	GO:0016079			0	6
GO:0031630	F43	BP	regulation of synaptic vesicle fusion to presynaptic active zone membrane	│ │ │ │ └─ regulation of synaptic vesicle fusion to presynaptic active zone membrane	GO:0031629			0	5
GO:0016082	F35	BP	synaptic vesicle priming	│ │ │ └─ synaptic vesicle priming	GO:0016079			1	13	HGNC:19665	STXBP5	STXBP5
GO:0010807	F44	BP	regulation of synaptic vesicle priming	│ │ │ └─ regulation of synaptic vesicle priming	GO:0016082			1	3	HGNC:19665	STXBP5	STXBP5
GO:0098700	F22	BP	synaptic vesicle neurotransmitter loading	│ │ ├─ synaptic vesicle neurotransmitter loading	GO:0099504			0	6
GO:0099162	F36	BP	regulation of synaptic vesicle neurotransmitter loading	│ │ │ └─ regulation of synaptic vesicle neurotransmitter loading	GO:0098700			0	1
GO:0099180	F23	BP	zinc ion import into synaptic vesicle	│ │ ├─ zinc ion import into synaptic vesicle	GO:0099504			1	1	HGNC:25380	TMEM163	TMEM163
GO:0097401	F24	BP	synaptic vesicle proton loading	│ │ ├─ synaptic vesicle proton loading	GO:0099504			0	16
GO:1901546	F37	BP	regulation of proton loading	│ │ │ └─ regulation of proton loading	GO:0097401			0	1
GO:0048488	F25	BP	synaptic vesicle endocytosis	│ │ └─ synaptic vesicle endocytosis	GO:0099504			1	50	HGNC:471	AMPH	AMPH
GO:1900242	F38	BP	regulation of synaptic vesicle endocytosis	│ │ ├─ regulation of synaptic vesicle endocytosis	GO:0048488			0	17
GO:0016185	F39	BP	synaptic vesicle budding from presynaptic endocytic zone membrane	│ │ ├─ synaptic vesicle budding from presynaptic endocytic zone membrane	GO:0048488			0	0
GO:0098694	F45	BP	regulation of synaptic vesicle budding from presynaptic endocytic zone membrane	│ │ │ └─ regulation of synaptic vesicle budding from presynaptic endocytic zone membrane	GO:0016185			0	0
GO:0016191	F40	BP	synaptic vesicle uncoating	│ │ └─ synaptic vesicle uncoating	GO:0048488			0	3
GO:0099525	F6	BP	presynaptic dense core vesicle exocytosis	│ ├─ presynaptic dense core vesicle exocytosis	SYNGO:presynprocess			1	17	HGNC:19665	STXBP5	STXBP5
GO:0099161	F26	BP	regulation of presynaptic dense core vesicle exocytosis	│ │ └─ regulation of presynaptic dense core vesicle exocytosis	GO:0099525			1	8	HGNC:19665	STXBP5	STXBP5
GO:0001504	F7	BP	neurotransmitter uptake	│ ├─ neurotransmitter uptake	SYNGO:presynprocess			0	3
GO:0098810	F8	BP	neurotransmitter reuptake	│ ├─ neurotransmitter reuptake	SYNGO:presynprocess			1	7	HGNC:10940	SLC1A2	SLC1A2
GO:0051580	F27	BP	regulation of neurotransmitter uptake	│ │ └─ regulation of neurotransmitter uptake	GO:0098810			0	4
SYNGO:presyn_chaperoneProteinFolding	F9	BP	presynaptic chaperone-mediated protein folding	│ ├─ presynaptic chaperone-mediated protein folding	SYNGO:presynprocess			0	3
GO:0098928	F10	BP	presynaptic signaling pathway	│ └─ presynaptic signaling pathway	SYNGO:presynprocess			0	1
GO:0099526	F28	BP	presynapse to nucleus signaling pathway	│ └─ presynapse to nucleus signaling pathway	GO:0098928			0	1
SYNGO:postsynprocess	G1	BP	process in the postsynapse	├─ process in the postsynapse	SYNGO:synprocess	2.03134e-06	1.87899e-05	25	188	HGNC:4047;HGNC:11068;HGNC:11070;HGNC:4593;HGNC:4585;HGNC:4586;HGNC:1958;HGNC:4571;HGNC:4329;HGNC:4087;HGNC:4574;HGNC:379;HGNC:1362;HGNC:18540;HGNC:2516;HGNC:13830;HGNC:1407;HGNC:1460;HGNC:8592;HGNC:8127;HGNC:17089;HGNC:4913;HGNC:11854;HGNC:7765;HGNC:24600	FZD9;SLC8A1;SLC8A3;GRM1;GRIN2A;GRIN2B;CHRNA4;GRIA1;GLRB;GABRG2;GRIA4;AKAP9;FRRS1L;CPT1C;CTNND2;CNTNAP2;CACNG3;CAMK2A;PAK3;OGT;SYNE1;HIP1;TSPAN7;NF1;ANKS1B	FZD3;SLC8A1;SLC8A3;GRM1;GRIN2A;GRIN2B;CHRNA4;GRIA1;GLRB;GABRG2;GRIA4;AKAP9;FRRS1L;CPT1C;CTNND2;CNTNAP2;CACNG3;CAMK2A;PAK3;OGT;SYNE1;HIP1;TSPAN7;NF1;ANKS1B
GO:0099566	G2	BP	regulation of postsynaptic cytosolic calcium levels	│ ├─ regulation of postsynaptic cytosolic calcium levels	SYNGO:postsynprocess	0.00261292	0.00743678	4	11	HGNC:4047;HGNC:11068;HGNC:11070;HGNC:4593	FZD9;SLC8A1;SLC8A3;GRM1	FZD3;SLC8A1;SLC8A3;GRM1
GO:1905059	G8	BP	ATPase-coupled calcium ion transmembrane transporter activity involved in regulation of postsynaptic cytosolic calcium levels	│ │ ├─ ATPase-coupled calcium ion transmembrane transporter activity involved in regulation of postsynaptic cytosolic calcium levels	GO:0099566			0	1
GO:0099567	G9	BP	calcium ion binding involved in regulation of postsynaptic cytosolic calcium levels	│ │ ├─ calcium ion binding involved in regulation of postsynaptic cytosolic calcium levels	GO:0099566			0	1
GO:1905060	G10	BP	calcium:cation antiporter activity involved in regulation of postsynaptic cytosolic calcium ion levels	│ │ ├─ calcium:cation antiporter activity involved in regulation of postsynaptic cytosolic calcium ion levels	GO:0099566			2	3	HGNC:11068;HGNC:11070	SLC8A1;SLC8A3	SLC8A1;SLC8A3
GO:0098695	G11	BP	inositol 1,4,5-trisphosphate receptor activity involved in regulation of postsynaptic cytosolic calcium levels	│ │ ├─ inositol 1,4,5-trisphosphate receptor activity involved in regulation of postsynaptic cytosolic calcium levels	GO:0099566			0	1
GO:0099583	G12	BP	neurotransmitter receptor activity involved in regulation of postsynaptic cytosolic calcium levels	│ │ └─ neurotransmitter receptor activity involved in regulation of postsynaptic cytosolic calcium levels	GO:0099566			1	1	HGNC:4593	GRM1	GRM1
GO:0098872	G22	BP	G-protein coupled neurotransmitter receptor activity involved in regulation of postsynaptic cytosolic calcium levels	│ │ └─ G-protein coupled neurotransmitter receptor activity involved in regulation of postsynaptic cytosolic calcium levels	GO:0099583			1	1	HGNC:4593	GRM1	GRM1
GO:0060078	G3	BP	regulation of postsynaptic membrane potential	│ ├─ regulation of postsynaptic membrane potential	SYNGO:postsynprocess	0.00351831		7	42	HGNC:4585;HGNC:4586;HGNC:1958;HGNC:4571;HGNC:4329;HGNC:4087;HGNC:4574	GRIN2A;GRIN2B;CHRNA4;GRIA1;GLRB;GABRG2;GRIA4	GRIN2A;GRIN2B;CHRNA4;GRIA1;GLRB;GABRG2;GRIA4
GO:0140233	G13	BP	intracellular cAMP-activated cation channel activity involved in regulation of postsynaptic membrane potential	│ │ ├─ intracellular cAMP-activated cation channel activity involved in regulation of postsynaptic membrane potential	GO:0060078			0	1
GO:0099579	G23	BP	G protein-coupled neurotransmitter receptor activity involved in regulation of postsynaptic membrane potential	│ │ │ └─ G protein-coupled neurotransmitter receptor activity involved in regulation of postsynaptic membrane potential	GO:0140233			0	1
GO:1904315	G14	BP	transmitter-gated ion channel activity involved in regulation of postsynaptic membrane potential	│ │ ├─ transmitter-gated ion channel activity involved in regulation of postsynaptic membrane potential	GO:0060078	0.00089534	0.00414095	7	32	HGNC:4585;HGNC:4586;HGNC:1958;HGNC:4571;HGNC:4329;HGNC:4087;HGNC:4574	GRIN2A;GRIN2B;CHRNA4;GRIA1;GLRB;GABRG2;GRIA4	GRIN2A;GRIN2B;CHRNA4;GRIA1;GLRB;GABRG2;GRIA4
GO:1905030	G15	BP	voltage-gated ion channel activity involved in regulation of postsynaptic membrane potential	│ │ └─ voltage-gated ion channel activity involved in regulation of postsynaptic membrane potential	GO:0060078			0	4
GO:0098962	G4	BP	regulation of postsynaptic neurotransmitter receptor activity	│ ├─ regulation of postsynaptic neurotransmitter receptor activity	SYNGO:postsynprocess			1	17	HGNC:379	AKAP9	AKAP9
GO:0099072	G5	BP	regulation of postsynaptic membrane neurotransmitter receptor levels	│ ├─ regulation of postsynaptic membrane neurotransmitter receptor levels	SYNGO:postsynprocess	0.00828281	0.017445	11	106	HGNC:1362;HGNC:18540;HGNC:2516;HGNC:13830;HGNC:1407;HGNC:1460;HGNC:8592;HGNC:8127;HGNC:17089;HGNC:4913;HGNC:11854	FRRS1L;CPT1C;CTNND2;CNTNAP2;CACNG3;CAMK2A;PAK3;OGT;SYNE1;HIP1;TSPAN7	FRRS1L;CPT1C;CTNND2;CNTNAP2;CACNG3;CAMK2A;PAK3;OGT;SYNE1;HIP1;TSPAN7
GO:0099645	G16	BP	neurotransmitter receptor localization to postsynaptic specialization membrane	│ │ ├─ neurotransmitter receptor localization to postsynaptic specialization membrane	GO:0099072	0.0908325	0.114421	4	38	HGNC:1407;HGNC:1460;HGNC:8592;HGNC:8127	CACNG3;CAMK2A;PAK3;OGT	CACNG3;CAMK2A;PAK3;OGT
GO:0098696	G24	BP	regulation of neurotransmitter receptor localization to postsynaptic specialization membrane	│ │ │ └─ regulation of neurotransmitter receptor localization to postsynaptic specialization membrane	GO:0099645	0.0653002	0.0894855	3	20	HGNC:1460;HGNC:8592;HGNC:8127	CAMK2A;PAK3;OGT	CAMK2A;PAK3;OGT
GO:0098967	G17	BP	exocytic insertion of neurotransmitter receptor to postsynaptic membrane	│ │ ├─ exocytic insertion of neurotransmitter receptor to postsynaptic membrane	GO:0099072			0	5
GO:0099145	G25	BP	regulation of exocytic insertion of neurotransmitter receptor to postsynaptic membrane	│ │ │ └─ regulation of exocytic insertion of neurotransmitter receptor to postsynaptic membrane	GO:0098967			0	0
GO:0098970	G18	BP	postsynaptic neurotransmitter receptor diffusion trapping	│ │ ├─ postsynaptic neurotransmitter receptor diffusion trapping	GO:0099072			0	4
GO:0150054	G26	BP	regulation of postsynaptic neurotransmitter receptor diffusion trapping	│ │ │ └─ regulation of postsynaptic neurotransmitter receptor diffusion trapping	GO:0098970			0	2
GO:0098884	G19	BP	postsynaptic neurotransmitter receptor endocytosis	│ │ └─ postsynaptic neurotransmitter receptor endocytosis	GO:0099072	0.170102		3	32	HGNC:17089;HGNC:4913;HGNC:11854	SYNE1;HIP1;TSPAN7	SYNE1;HIP1;TSPAN7
GO:0099149	G27	BP	regulation of postsynaptic neurotransmitter receptor endocytosis	│ │ └─ regulation of postsynaptic neurotransmitter receptor endocytosis	GO:0098884	0.0958665	0.114421	3	24	HGNC:17089;HGNC:4913;HGNC:11854	SYNE1;HIP1;TSPAN7	SYNE1;HIP1;TSPAN7
GO:0150038	G6	BP	postsynaptic dense core vesicle exocytosis	│ ├─ postsynaptic dense core vesicle exocytosis	SYNGO:postsynprocess			0	2
GO:0150044	G20	BP	regulation of postsynaptic dense core vesicle exocytosis	│ │ └─ regulation of postsynaptic dense core vesicle exocytosis	GO:0150038			0	1
GO:0098926	G7	BP	postsynaptic signaling pathway	│ └─ postsynaptic signaling pathway	SYNGO:postsynprocess			2	16	HGNC:7765;HGNC:24600	NF1;ANKS1B	NF1;ANKS1B
GO:0099527	G21	BP	postsynapse to nucleus signaling pathway	│ └─ postsynapse to nucleus signaling pathway	GO:0098926			1	14	HGNC:24600	ANKS1B	ANKS1B
GO:1905539	G28	BP	regulation of postsynapse to nucleus signaling pathway	│ └─ regulation of postsynapse to nucleus signaling pathway	GO:0099527			0	1
GO:0099536	H1	BP	synaptic signaling	├─ synaptic signaling	SYNGO:synprocess	1.67074e-06	1.87899e-05	24	173	HGNC:9681;HGNC:8008;HGNC:29945;HGNC:1033;HGNC:239;HGNC:9392;HGNC:14946;HGNC:11953;HGNC:29317;HGNC:2850;HGNC:2465;HGNC:18747;HGNC:14294;HGNC:578;HGNC:1958;HGNC:4600;HGNC:17972;HGNC:4913;HGNC:24600;HGNC:9314;HGNC:16699;HGNC:4595;HGNC:8831;HGNC:7956	PTPRS;NRXN1;TENM4;BDNF;ADCY8;PRKAR2B;PPP1R9A;TNR;LRRC4C;DGKB;NCAN;CNTNAP4;SHANK3;APBA1;CHRNA4;GRM8;NRN1;HIP1;ANKS1B;PPP3CA;SORCS3;GRM3;PENK;NPY1R	PTPRS;NRXN1;TENM4;BDNF;ADCY3;PRKAR2B;PPP1R9A;TNR;LRRC4C;DGKB;NCAN;CNTNAP4;SHANK3;APBA1;CHRNA4;GRM8;NRN1;HIP1;ANKS1B;PPP3CA;SORCS3;GRM3;PENK;NPY1R
GO:0099537	H2	BP	trans-synaptic signaling	│ ├─ trans-synaptic signaling	GO:0099536	8.68428e-06	6.42637e-05	22	166	HGNC:9681;HGNC:8008;HGNC:29945;HGNC:1033;HGNC:239;HGNC:9392;HGNC:14946;HGNC:11953;HGNC:29317;HGNC:2850;HGNC:2465;HGNC:18747;HGNC:14294;HGNC:578;HGNC:1958;HGNC:4600;HGNC:17972;HGNC:4913;HGNC:24600;HGNC:9314;HGNC:16699;HGNC:4595	PTPRS;NRXN1;TENM4;BDNF;ADCY8;PRKAR2B;PPP1R9A;TNR;LRRC4C;DGKB;NCAN;CNTNAP4;SHANK3;APBA1;CHRNA4;GRM8;NRN1;HIP1;ANKS1B;PPP3CA;SORCS3;GRM3	PTPRS;NRXN1;TENM4;BDNF;ADCY3;PRKAR2B;PPP1R9A;TNR;LRRC4C;DGKB;NCAN;CNTNAP4;SHANK3;APBA1;CHRNA4;GRM8;NRN1;HIP1;ANKS1B;PPP3CA;SORCS3;GRM3
GO:0099541	H5	BP	trans-synaptic signaling by lipid	│ │ ├─ trans-synaptic signaling by lipid	GO:0099537			1	6	HGNC:8008	NRXN1	NRXN1
GO:0099542	H13	BP	trans-synaptic signaling by endocannabinoid	│ │ │ └─ trans-synaptic signaling by endocannabinoid	GO:0099541			1	6	HGNC:8008	NRXN1	NRXN1
GO:0098921	H21	BP	retrograde trans-synaptic signaling by endocannabinoid	│ │ │ ├─ retrograde trans-synaptic signaling by endocannabinoid	GO:0099542			0	4
GO:0099178	H26	BP	regulation of retrograde trans-synaptic signaling by endocanabinoid	│ │ │ │ └─ regulation of retrograde trans-synaptic signaling by endocanabinoid	GO:0098921			0	2
GO:0099553	H22	BP	trans-synaptic signaling by endocannabinoid, modulating synaptic transmission	│ │ │ └─ trans-synaptic signaling by endocannabinoid, modulating synaptic transmission	GO:0099542			1	2	HGNC:8008	NRXN1	NRXN1
GO:0150036	H27	BP	regulation of trans-synaptic signaling by endocannabinoid, modulating synaptic transmission	│ │ │ └─ regulation of trans-synaptic signaling by endocannabinoid, modulating synaptic transmission	GO:0099553			1	2	HGNC:8008	NRXN1	NRXN1
GO:0099540	H6	BP	trans-synaptic signaling by neuropeptide	│ │ ├─ trans-synaptic signaling by neuropeptide	GO:0099537			0	1
GO:0099543	H7	BP	trans-synaptic signaling by soluble gas	│ │ ├─ trans-synaptic signaling by soluble gas	GO:0099537			0	1
GO:0099548	H14	BP	trans-synaptic signaling by nitric oxide	│ │ │ └─ trans-synaptic signaling by nitric oxide	GO:0099543			0	1
GO:0099555	H23	BP	trans-synaptic signaling by nitric oxide, modulating synaptic transmission	│ │ │ └─ trans-synaptic signaling by nitric oxide, modulating synaptic transmission	GO:0099548			0	1
GO:0098925	H28	BP	retrograde trans-synaptic signaling by nitric oxide, modulating synaptic transmission	│ │ │ └─ retrograde trans-synaptic signaling by nitric oxide, modulating synaptic transmission	GO:0099555			0	1
GO:0099545	H8	BP	trans-synaptic signaling by trans-synaptic complex	│ │ ├─ trans-synaptic signaling by trans-synaptic complex	GO:0099537			1	12	HGNC:29945	TENM4	TENM4
GO:0098942	H15	BP	retrograde trans-synaptic signaling by trans-synaptic protein complex	│ │ │ ├─ retrograde trans-synaptic signaling by trans-synaptic protein complex	GO:0099545			1	7	HGNC:29945	TENM4	TENM4
GO:0099557	H16	BP	trans-synaptic signaling by trans-synaptic complex, modulating synaptic transmission	│ │ │ └─ trans-synaptic signaling by trans-synaptic complex, modulating synaptic transmission	GO:0099545			0	2
GO:0099157	H9	BP	trans-synaptic signalling via exosome	│ │ ├─ trans-synaptic signalling via exosome	GO:0099537			0	1
GO:0099183	H10	BP	trans-synaptic signaling by BDNF, modulating synaptic transmission	│ │ ├─ trans-synaptic signaling by BDNF, modulating synaptic transmission	GO:0099537			1	4	HGNC:1033	BDNF	BDNF
GO:0150035	H17	BP	regulation of trans-synaptic signaling by BDNF, modulating synaptic transmission	│ │ │ └─ regulation of trans-synaptic signaling by BDNF, modulating synaptic transmission	GO:0099183			0	1
GO:0007268	H11	BP	chemical synaptic transmission	│ │ └─ chemical synaptic transmission	GO:0099537	3.12831e-05	0.000192913	19	142	HGNC:239;HGNC:9392;HGNC:14946;HGNC:11953;HGNC:29317;HGNC:2850;HGNC:9681;HGNC:2465;HGNC:18747;HGNC:14294;HGNC:578;HGNC:1958;HGNC:4600;HGNC:17972;HGNC:4913;HGNC:24600;HGNC:9314;HGNC:16699;HGNC:4595	ADCY8;PRKAR2B;PPP1R9A;TNR;LRRC4C;DGKB;PTPRS;NCAN;CNTNAP4;SHANK3;APBA1;CHRNA4;GRM8;NRN1;HIP1;ANKS1B;PPP3CA;SORCS3;GRM3	ADCY3;PRKAR2B;PPP1R9A;TNR;LRRC4C;DGKB;PTPRS;NCAN;CNTNAP4;SHANK3;APBA1;CHRNA4;GRM8;NRN1;HIP1;ANKS1B;PPP3CA;SORCS3;GRM3
GO:0050804	H18	BP	modulation of chemical synaptic transmission	│ │ ├─ modulation of chemical synaptic transmission	GO:0007268	0.00422667	0.0111705	10	82	HGNC:239;HGNC:9392;HGNC:14946;HGNC:11953;HGNC:29317;HGNC:2850;HGNC:9681;HGNC:2465;HGNC:18747;HGNC:14294	ADCY8;PRKAR2B;PPP1R9A;TNR;LRRC4C;DGKB;PTPRS;NCAN;CNTNAP4;SHANK3	ADCY3;PRKAR2B;PPP1R9A;TNR;LRRC4C;DGKB;PTPRS;NCAN;CNTNAP4;SHANK3
GO:0099531	H19	BP	presynaptic process involved in chemical synaptic transmission	│ │ ├─ presynaptic process involved in chemical synaptic transmission	GO:0007268	0.0354367		5	40	HGNC:578;HGNC:1958;HGNC:4600;HGNC:17972;HGNC:4913	APBA1;CHRNA4;GRM8;NRN1;HIP1	APBA1;CHRNA4;GRM8;NRN1;HIP1
GO:0099171	H24	BP	presynaptic modulation of chemical synaptic transmission	│ │ │ └─ presynaptic modulation of chemical synaptic transmission	GO:0099531	0.0354367	0.0504292	5	40	HGNC:578;HGNC:1958;HGNC:4600;HGNC:17972;HGNC:4913	APBA1;CHRNA4;GRM8;NRN1;HIP1	APBA1;CHRNA4;GRM8;NRN1;HIP1
GO:0099565	H20	BP	postsynaptic process involved in chemical synaptic transmission	│ │ └─ postsynaptic process involved in chemical synaptic transmission	GO:0007268	0.0289942	0.0443757	4	25	HGNC:24600;HGNC:9314;HGNC:16699;HGNC:4595	ANKS1B;PPP3CA;SORCS3;GRM3	ANKS1B;PPP3CA;SORCS3;GRM3
GO:0099170	H25	BP	postsynaptic modulation of chemical synaptic transmission	│ │ └─ postsynaptic modulation of chemical synaptic transmission	GO:0099565	0.0877516	0.114421	3	23	HGNC:9314;HGNC:16699;HGNC:4595	PPP3CA;SORCS3;GRM3	PPP3CA;SORCS3;GRM3
GO:0099538	H3	BP	synaptic signaling via neuropeptide	│ ├─ synaptic signaling via neuropeptide	GO:0099536			2	7	HGNC:8831;HGNC:7956	PENK;NPY1R	PENK;NPY1R
GO:0099163	H4	BP	synaptic signaling by nitric oxide	│ └─ synaptic signaling by nitric oxide	GO:0099536			0	3
GO:0150045	H12	BP	regulation of synaptic signaling by nitric oxide	│ └─ regulation of synaptic signaling by nitric oxide	GO:0099163			0	2
GO:0050808	I1	BP	synapse organization	├─ synapse organization	SYNGO:synprocess	9.44518e-08	1.74736e-06	35	283	HGNC:18582;HGNC:9681;HGNC:19701;HGNC:4047;HGNC:24011;HGNC:14295;HGNC:14294;HGNC:2850;HGNC:8592;HGNC:7765;HGNC:9910;HGNC:5046;HGNC:2465;HGNC:2510;HGNC:6759;HGNC:18747;HGNC:1767;HGNC:4460;HGNC:9706;HGNC:9682;HGNC:13406;HGNC:1461;HGNC:7220;HGNC:2516;HGNC:3387;HGNC:29317;HGNC:8008;HGNC:1749;HGNC:8127;HGNC:30139;HGNC:14289;HGNC:3388;HGNC:945;HGNC:29945;HGNC:14946	ADGRL2;PTPRS;CNKSR2;FZD9;ABI2;SHANK2;SHANK3;DGKB;PAK3;NF1;RBMX;HNRNPM;NCAN;CTNNA2;MARCKS;CNTNAP4;CDH8;GPM6A;NECTIN1;PTPRT;PCLO;CAMK2B;MPP2;CTNND2;EPHA3;LRRC4C;NRXN1;CDH10;OGT;LZTS3;NLGN3;EPHA4;ADGRB3;TENM4;PPP1R9A	LPHN2;PTPRS;CNKSR2;KSR2;FZD3;ABI2;SHANK2;SHANK3;DGKB;PAK3;NF1;RBMX;HNRNPM;NCAN;CTNNA2;MARCKS;CNTNAP4;CDH8;GPM6A;PVRL1;PTPRT;PCLO;CAMK2B;MPP2;CTNND2;EPHA3;LRRC4C;NRXN1;CDH10;OGT;LZTS3;NLGN3;EPHA4;BAI3;TENM4;PPP1R9A
GO:0099172	I2	BP	presynapse organization	│ ├─ presynapse organization	GO:0050808			0	2
GO:0099174	I16	BP	regulation of presynapse organization	│ │ └─ regulation of presynapse organization	GO:0099172			0	2
GO:0099173	I3	BP	postsynapse organization	│ ├─ postsynapse organization	GO:0050808	0.000244677	0.00129329	11	65	HGNC:19701;HGNC:4047;HGNC:24011;HGNC:14295;HGNC:14294;HGNC:2850;HGNC:8592;HGNC:7765;HGNC:9910;HGNC:5046;HGNC:2465	CNKSR2;FZD9;ABI2;SHANK2;SHANK3;DGKB;PAK3;NF1;RBMX;HNRNPM;NCAN	CNKSR2;KSR2;FZD3;ABI2;SHANK2;SHANK3;DGKB;PAK3;NF1;RBMX;HNRNPM;NCAN
GO:0099175	I17	BP	regulation of postsynapse organization	│ │ ├─ regulation of postsynapse organization	GO:0099173	0.0018469	0.00683355	8	48	HGNC:14295;HGNC:14294;HGNC:2850;HGNC:8592;HGNC:7765;HGNC:9910;HGNC:5046;HGNC:2465	SHANK2;SHANK3;DGKB;PAK3;NF1;RBMX;HNRNPM;NCAN	SHANK2;SHANK3;DGKB;PAK3;NF1;RBMX;HNRNPM;NCAN
GO:0099084	I18	BP	postsynaptic specialization organization	│ │ └─ postsynaptic specialization organization	GO:0099173			0	1
GO:0099563	I4	BP	modification of synaptic structure	│ ├─ modification of synaptic structure	GO:0050808	0.180326		3	33	HGNC:7765;HGNC:2510;HGNC:6759	NF1;CTNNA2;MARCKS	NF1;CTNNA2;MARCKS
GO:0099010	I19	BP	modification of postsynaptic structure	│ │ └─ modification of postsynaptic structure	GO:0099563	0.170102	0.185111	3	32	HGNC:7765;HGNC:2510;HGNC:6759	NF1;CTNNA2;MARCKS	NF1;CTNNA2;MARCKS
GO:0099159	I34	BP	regulation of modification of postsynaptic structure	│ │ ├─ regulation of modification of postsynaptic structure	GO:0099010			1	9	HGNC:7765	NF1	NF1
GO:0098885	I35	BP	modification of postsynaptic actin cytoskeleton	│ │ └─ modification of postsynaptic actin cytoskeleton	GO:0099010			2	20	HGNC:2510;HGNC:6759	CTNNA2;MARCKS	CTNNA2;MARCKS
GO:1905274	I47	BP	regulation of modification of postsynaptic actin cytoskeleton	│ │ └─ regulation of modification of postsynaptic actin cytoskeleton	GO:0098885			1	10	HGNC:6759	MARCKS	MARCKS
GO:0050807	I5	BP	regulation of synapse organization	│ ├─ regulation of synapse organization	GO:0050808	0.00898038	0.0174881	5	27	HGNC:18747;HGNC:1767;HGNC:4460;HGNC:9706;HGNC:9682	CNTNAP4;CDH8;GPM6A;NECTIN1;PTPRT	CNTNAP4;CDH8;GPM6A;PVRL1;PTPRT
GO:0098918	I6	BP	structural constituent of synapse	│ ├─ structural constituent of synapse	GO:0050808	0.00599062	0.0147769	6	35	HGNC:13406;HGNC:1461;HGNC:14294;HGNC:14295;HGNC:7220;HGNC:2516	PCLO;CAMK2B;SHANK3;SHANK2;MPP2;CTNND2	PCLO;CAMK2B;SHANK3;SHANK2;MPP2;CTNND2
GO:0099181	I20	BP	structural constituent of presynapse	│ │ ├─ structural constituent of presynapse	GO:0098918			1	10	HGNC:13406	PCLO	PCLO
GO:0098882	I36	BP	structural constituent of active zone	│ │ │ ├─ structural constituent of active zone	GO:0099181			1	8	HGNC:13406	PCLO	PCLO
GO:0098699	I37	BP	structural constituent of presynaptic actin cytoskeleton	│ │ │ └─ structural constituent of presynaptic actin cytoskeleton	GO:0099181			0	1
GO:0099186	I21	BP	structural constituent of postsynapse	│ │ └─ structural constituent of postsynapse	GO:0098918	0.00679404	0.0157112	5	25	HGNC:1461;HGNC:14294;HGNC:14295;HGNC:7220;HGNC:2516	CAMK2B;SHANK3;SHANK2;MPP2;CTNND2	CAMK2B;SHANK3;SHANK2;MPP2;CTNND2
GO:0098973	I38	BP	structural constituent of postsynaptic actin cytoskeleton	│ │ ├─ structural constituent of postsynaptic actin cytoskeleton	GO:0099186			1	4	HGNC:1461	CAMK2B	CAMK2B
GO:0099184	I39	BP	structural constituent of postsynaptic intermediate filament cytoskeleton	│ │ ├─ structural constituent of postsynaptic intermediate filament cytoskeleton	GO:0099186			0	3
GO:0098879	I40	BP	structural constituent of postsynaptic specialization	│ │ ├─ structural constituent of postsynaptic specialization	GO:0099186			0	3
GO:0098919	I41	BP	structural constituent of postsynaptic density	│ │ └─ structural constituent of postsynaptic density	GO:0099186	0.00261292	0.00743678	4	11	HGNC:14294;HGNC:14295;HGNC:7220;HGNC:2516	SHANK3;SHANK2;MPP2;CTNND2	SHANK3;SHANK2;MPP2;CTNND2
GO:0150043	I7	BP	structural constituent of synapse-associated extracellular matrix	│ ├─ structural constituent of synapse-associated extracellular matrix	GO:0050808			0	1
GO:0099560	I8	BP	synapse adhesion between pre- and post-synapse	│ ├─ synapse adhesion between pre- and post-synapse	GO:0050808	0.0247933	0.0416979	5	36	HGNC:3387;HGNC:9681;HGNC:29317;HGNC:8008;HGNC:1749	EPHA3;PTPRS;LRRC4C;NRXN1;CDH10	EPHA3;PTPRS;LRRC4C;NRXN1;CDH10
GO:0099179	I22	BP	regulation of synaptic membrane adhesion	│ │ └─ regulation of synaptic membrane adhesion	GO:0099560			0	7
GO:0008039	I9	BP	synaptic target recognition	│ ├─ synaptic target recognition	GO:0050808			0	3
GO:0007416	I10	BP	synapse assembly	│ ├─ synapse assembly	GO:0050808	0.281763	0.28959	5	82	HGNC:8008;HGNC:9681;HGNC:8127;HGNC:30139;HGNC:14289	NRXN1;PTPRS;OGT;LZTS3;NLGN3	NRXN1;PTPRS;OGT;LZTS3;NLGN3
GO:0099054	I23	BP	presynapse assembly	│ │ ├─ presynapse assembly	GO:0007416			2	15	HGNC:9681;HGNC:8008	PTPRS;NRXN1	PTPRS;NRXN1
GO:0051963	I24	BP	regulation of synapse assembly	│ │ ├─ regulation of synapse assembly	GO:0007416	0.311686	0.311686	3	45	HGNC:8127;HGNC:8008;HGNC:30139	OGT;NRXN1;LZTS3	OGT;NRXN1;LZTS3
GO:1905606	I42	BP	regulation of presynapse assembly	│ │ │ ├─ regulation of presynapse assembly	GO:0051963			1	28	HGNC:8008	NRXN1	NRXN1
GO:0150052	I43	BP	regulation of postsynapse assembly	│ │ │ └─ regulation of postsynapse assembly	GO:0051963			1	6	HGNC:30139	LZTS3	LZTS3
GO:0098698	I25	BP	postsynaptic specialization assembly	│ │ ├─ postsynaptic specialization assembly	GO:0007416	0.13111	0.147002	3	28	HGNC:14289;HGNC:8008;HGNC:9681	NLGN3;NRXN1;PTPRS	NLGN3;NRXN1;PTPRS
GO:0099150	I44	BP	regulation of postsynaptic specialization assembly	│ │ │ ├─ regulation of postsynaptic specialization assembly	GO:0098698			1	7	HGNC:8008	NRXN1	NRXN1
GO:0097107	I45	BP	postsynaptic density assembly	│ │ │ └─ postsynaptic density assembly	GO:0098698			2	15	HGNC:9681;HGNC:8008	PTPRS;NRXN1	PTPRS;NRXN1
GO:0099151	I48	BP	regulation of postsynaptic density assembly	│ │ │ └─ regulation of postsynaptic density assembly	GO:0097107			2	12	HGNC:9681;HGNC:8008	PTPRS;NRXN1	PTPRS;NRXN1
GO:0097104	I26	BP	postsynaptic membrane assembly	│ │ └─ postsynaptic membrane assembly	GO:0007416			0	1
GO:0098883	I11	BP	synapse disassembly	│ ├─ synapse disassembly	GO:0050808			2	7	HGNC:3388;HGNC:945	EPHA4;ADGRB3	EPHA4;BAI3
GO:1905806	I27	BP	regulation of synapse disassembly	│ │ └─ regulation of synapse disassembly	GO:0098883			2	7	HGNC:3388;HGNC:945	EPHA4;ADGRB3	EPHA4;BAI3
GO:0060074	I12	BP	synapse maturation	│ ├─ synapse maturation	GO:0050808	0.0459515		3	17	HGNC:8592;HGNC:945;HGNC:1461	PAK3;ADGRB3;CAMK2B	PAK3;BAI3;CAMK2B
GO:0090128	I28	BP	regulation of synapse maturation	│ │ └─ regulation of synapse maturation	GO:0060074	0.0299835	0.0443757	3	14	HGNC:8592;HGNC:945;HGNC:1461	PAK3;ADGRB3;CAMK2B	PAK3;BAI3;CAMK2B
GO:0099558	I13	BP	maintenance of synapse structure	│ ├─ maintenance of synapse structure	GO:0050808			1	17	HGNC:29945	TENM4	TENM4
GO:0099559	I29	BP	maintenance of alignment of postsynaptic density and presynaptic active zone	│ │ ├─ maintenance of alignment of postsynaptic density and presynaptic active zone	GO:0099558			1	4	HGNC:29945	TENM4	TENM4
GO:0098880	I30	BP	maintenance of postsynaptic specialization structure	│ │ └─ maintenance of postsynaptic specialization structure	GO:0099558			0	8
GO:0099562	I46	BP	maintenance of postsynaptic density structure	│ │ └─ maintenance of postsynaptic density structure	GO:0098880			0	2
GO:0099187	I14	BP	presynaptic cytoskeleton organization	│ ├─ presynaptic cytoskeleton organization	GO:0050808			1	4	HGNC:24011	ABI2	ABI2
GO:0099140	I31	BP	presynaptic actin cytoskeleton organization	│ │ └─ presynaptic actin cytoskeleton organization	GO:0099187			1	4	HGNC:24011	ABI2	ABI2
GO:0099188	I15	BP	postsynaptic cytoskeleton organization	│ └─ postsynaptic cytoskeleton organization	GO:0050808	0.104274	0.120567	3	25	HGNC:24011;HGNC:14946;HGNC:29945	ABI2;PPP1R9A;TENM4	ABI2;PPP1R9A;TENM4
GO:0098974	I32	BP	postsynaptic actin cytoskeleton organization	│ ├─ postsynaptic actin cytoskeleton organization	GO:0099188			2	21	HGNC:24011;HGNC:14946	ABI2;PPP1R9A	ABI2;PPP1R9A
GO:0099190	I33	BP	postsynaptic spectrin-associated cytoskeleton organization	│ └─ postsynaptic spectrin-associated cytoskeleton organization	GO:0099188			1	4	HGNC:29945	TENM4	TENM4
SYNGO:metabolism	J1	BP	metabolism	├─ metabolism	SYNGO:synprocess			1	90	HGNC:4092	GAD1	GAD1
SYNGO:presyn_ATPmetabolic	J2	BP	ATP metabolic process in the presynapse	│ ├─ ATP metabolic process in the presynapse	SYNGO:metabolism			0	1
SYNGO:presyn_regulationATPmetabolic	J12	BP	regulation of ATP metabolic process in the presynapse	│ │ └─ regulation of ATP metabolic process in the presynapse	SYNGO:presyn_ATPmetabolic			0	1
SYNGO:postsyn_ATPmetabolic	J3	BP	ATP metabolic process in the postsynapse	│ ├─ ATP metabolic process in the postsynapse	SYNGO:metabolism			0	1
GO:0099546	J4	BP	protein catabolic process, modulating synaptic transmission	│ ├─ protein catabolic process, modulating synaptic transmission	SYNGO:metabolism			0	1
GO:0099574	J5	BP	regulation of protein catabolic process at synapse, modulating synaptic transmission	│ ├─ regulation of protein catabolic process at synapse, modulating synaptic transmission	SYNGO:metabolism			0	4
GO:0099576	J13	BP	regulation of protein catabolic process at postsynapse, modulating synaptic transmission	│ │ ├─ regulation of protein catabolic process at postsynapse, modulating synaptic transmission	GO:0099574			0	3
GO:0099575	J14	BP	regulation of protein catabolic process at presynapse, modulating synaptic transmission	│ │ └─ regulation of protein catabolic process at presynapse, modulating synaptic transmission	GO:0099574			0	1
GO:0099547	J6	BP	regulation of translation at synapse, modulating synaptic transmission	│ ├─ regulation of translation at synapse, modulating synaptic transmission	SYNGO:metabolism			0	8
GO:0099578	J15	BP	regulation of translation at postsynapse, modulating synaptic transmission	│ │ ├─ regulation of translation at postsynapse, modulating synaptic transmission	GO:0099547			0	4
GO:0099577	J16	BP	regulation of translation at presynapse, modulating synaptic transmission	│ │ └─ regulation of translation at presynapse, modulating synaptic transmission	GO:0099547			0	2
GO:0042135	J7	BP	neurotransmitter catabolic process	│ ├─ neurotransmitter catabolic process	SYNGO:metabolism			0	2
GO:0140246	J8	BP	protein catabolic process at synapse	│ ├─ protein catabolic process at synapse	SYNGO:metabolism			0	13
GO:0140247	J17	BP	protein catabolic process at presynapse	│ │ ├─ protein catabolic process at presynapse	GO:0140246			0	3
GO:0140251	J21	BP	regulation protein catabolic process at presynapse	│ │ │ └─ regulation protein catabolic process at presynapse	GO:0140247			0	3
GO:0140249	J18	BP	protein catabolic process at postsynapse	│ │ └─ protein catabolic process at postsynapse	GO:0140246			0	10
GO:0140252	J22	BP	regulation protein catabolic process at postsynapse	│ │ └─ regulation protein catabolic process at postsynapse	GO:0140249			0	7
GO:0042136	J9	BP	neurotransmitter biosynthetic process	│ ├─ neurotransmitter biosynthetic process	SYNGO:metabolism			1	1	HGNC:4092	GAD1	GAD1
GO:0140241	J10	BP	translation at synapse	│ ├─ translation at synapse	SYNGO:metabolism			0	56
GO:0140236	J19	BP	translation at presynapse	│ │ ├─ translation at presynapse	GO:0140241			0	51
GO:0140242	J20	BP	translation at postsynapse	│ │ └─ translation at postsynapse	GO:0140241			0	56
GO:0140245	J23	BP	regulation of translation at postsynapse	│ │ └─ regulation of translation at postsynapse	GO:0140242			0	4
GO:0140235	J11	BP	RNA polyadenylation at postsynapse	│ └─ RNA polyadenylation at postsynapse	SYNGO:metabolism			0	1
SYNGO:transport	K1	BP	transport	└─ transport	SYNGO:synprocess	0.20124	0.21274	3	35	HGNC:17972;HGNC:23841;HGNC:18790	NRN1;GRIP2;NSG1	NRN1;GRIP2;NSG1
GO:0008088	K2	BP	axo-dendritic transport	├─ axo-dendritic transport	SYNGO:transport			0	14
GO:0098930	K7	BP	axonal transport	│ ├─ axonal transport	GO:0008088			0	4
GO:0008089	K13	BP	anterograde axonal transport	│ │ ├─ anterograde axonal transport	GO:0098930			0	3
GO:0099641	K21	BP	anterograde axonal protein transport	│ │ │ ├─ anterograde axonal protein transport	GO:0008089			0	2
GO:0140231	K22	BP	anterograde axonal transport of neurotransmitter receptor complex	│ │ │ └─ anterograde axonal transport of neurotransmitter receptor complex	GO:0008089			0	0
GO:0099088	K14	BP	axonal transport of messenger ribonucleoprotein complex	│ │ └─ axonal transport of messenger ribonucleoprotein complex	GO:0098930			0	1
GO:0098935	K8	BP	dendritic transport	│ └─ dendritic transport	GO:0008088			0	10
GO:0098937	K15	BP	anterograde dendritic transport	│ ├─ anterograde dendritic transport	GO:0098935			0	3
GO:0098971	K23	BP	anterograde dendritic transport of neurotransmitter receptor complex	│ │ └─ anterograde dendritic transport of neurotransmitter receptor complex	GO:0098937			0	2
GO:0098939	K16	BP	dendritic transport of mitochondrion	│ ├─ dendritic transport of mitochondrion	GO:0098935			0	1
GO:0098961	K17	BP	dendritic transport of ribonucleoprotein complex	│ └─ dendritic transport of ribonucleoprotein complex	GO:0098935			0	5
GO:0098963	K24	BP	dendritic transport of messenger ribonucleoprotein complex	│ └─ dendritic transport of messenger ribonucleoprotein complex	GO:0098961			0	5
GO:0098964	K27	BP	anterograde dendritic transport of messenger ribonucleoprotein complex	│ └─ anterograde dendritic transport of messenger ribonucleoprotein complex	GO:0098963			0	1
GO:0099514	K3	BP	synaptic vesicle cytoskeletal transport	├─ synaptic vesicle cytoskeletal transport	SYNGO:transport			0	2
GO:0099517	K9	BP	synaptic vesicle transport along microtubule	│ └─ synaptic vesicle transport along microtubule	GO:0099514			0	2
GO:0048490	K18	BP	anterograde synaptic vesicle transport	│ └─ anterograde synaptic vesicle transport	GO:0099517			0	2
GO:1903742	K25	BP	regulation of anterograde synaptic vesicle transport	│ └─ regulation of anterograde synaptic vesicle transport	GO:0048490			0	1
GO:0099090	K4	BP	synaptic vesicle recycling via endosome	├─ synaptic vesicle recycling via endosome	SYNGO:transport			0	2
GO:0099158	K10	BP	regulation of recycling endosome localization within postsynapse	│ └─ regulation of recycling endosome localization within postsynapse	GO:0099090			0	1
GO:0099089	K5	BP	establishment of endoplasmic reticulum localization to postsynapse	├─ establishment of endoplasmic reticulum localization to postsynapse	SYNGO:transport			0	1
GO:0099637	K6	BP	neurotransmitter receptor transport	└─ neurotransmitter receptor transport	SYNGO:transport			2	15	HGNC:23841;HGNC:18790	GRIP2;NSG1	GRIP2;NSG1
GO:0098877	K11	BP	neurotransmitter receptor transport to plasma membrane	├─ neurotransmitter receptor transport to plasma membrane	GO:0099637			2	14	HGNC:23841;HGNC:18790	GRIP2;NSG1	GRIP2;NSG1
GO:0098969	K19	BP	neurotransmitter receptor transport to postsynaptic membrane	│ ├─ neurotransmitter receptor transport to postsynaptic membrane	GO:0098877			0	4
GO:0099639	K20	BP	neurotransmitter receptor transport, endosome to plasma membrane	│ └─ neurotransmitter receptor transport, endosome to plasma membrane	GO:0098877			2	11	HGNC:23841;HGNC:18790	GRIP2;NSG1	GRIP2;NSG1
GO:0098887	K26	BP	neurotransmitter receptor transport, endosome to postsynaptic membrane	│ └─ neurotransmitter receptor transport, endosome to postsynaptic membrane	GO:0099639			2	10	HGNC:23841;HGNC:18790	GRIP2;NSG1	GRIP2;NSG1
GO:0099152	K28	BP	regulation of neurotransmitter receptor transport, endosome to postsynaptic membrane	│ └─ regulation of neurotransmitter receptor transport, endosome to postsynaptic membrane	GO:0098887			0	3
GO:0098943	K12	BP	neurotransmitter receptor transport, postsynaptic endosome to lysosome	└─ neurotransmitter receptor transport, postsynaptic endosome to lysosome	GO:0099637			0	1
