# Supplementary material for: Astrocytic cell adhesion genes linked to schizophrenia correlate with synaptic programs in neurons
Source: Cell Rep. Author manuscript; Available in PMC 2023 Dec 14. (PMC10721115; doi:10.1016/j.celrep.2022.111988)
Supplement: Supp file 18 [file NIHMS1946831-supplement-Supp_file_18.xlsx]

## Sheet: Sheet1
Table S20. Gene-wise MAGMA p-value z-score results for 159 genes in glial cells. Related to Figure 7.
SYMBOL	GENE	NSNPS	NPARAM	N	ZSTAT	ZFITTED_BASE	ZRESID_BASE	P
LRP4	4038	122	15	173640	5.1433	0.00029356	5.143	8.6875e-10
AP3B2	8120	164	25	170928	4.7616	0.00029356	4.7613	8.832e-10
LRRC4B	94030	182	43	173648	4.7273	0.00029356	4.727	2.4455e-09
LRRC4	64101	33	10	172441	4.2159	0.00029356	4.2156	1.0057e-07
TRIM9	114088	543	46	174514	4.1873	0.00029356	4.187	1.5683e-08
KCNB1	3745	426	47	173688	3.8522	0.00029356	3.8519	1.4808e-07
QKI	9444	360	22	173549	3.7679	0.00029356	3.7676	3.548e-07
LRRC48	83450	100	9	173569	3.5681	0.00029356	3.5678	1.9228e-06
PCDHB4	56131	32	6	173100	3.4969	0.00029356	3.4966	9.4438e-06
CCDC39	339829	113	21	172602	3.3492	0.00029356	3.3489	7.8957e-06
PPP2R2B	5521	1106	71	173703	3.0852	0.00029356	3.0849	3.8935e-07
MAPK8IP1	9479	71	19	171847	2.9855	0.00029356	2.9852	3.0533e-05
MSI2	124540	1200	165	173913	2.928	0.00029356	2.9277	1.796e-07
DMD	1756	47	4	162913	2.8799	0.00029356	2.8796	8.7774e-07
B9D1	27077	92	10	172781	2.8626	0.00029356	2.8623	0.00019213
EPHA5	2044	1319	64	174166	2.7563	0.00029356	2.756	1.0073e-06
TMEM108	66000	1126	49	172989	2.5015	0.00029356	2.5012	3.9112e-06
NRXN1	9378	3407	129	174261	2.3167	0.00029356	2.3164	7.5753e-08
LRRN2	10446	204	28	174106	2.3054	0.00029356	2.3051	0.00032478
SOX2	6657	19	7	172694	2.2753	0.00029356	2.275	0.00094761
NALCN	259232	1309	90	173850	2.1157	0.00029356	2.1154	1.067e-05
SEMA5B	54437	414	56	174318	2.0771	0.00029356	2.0768	0.00050095
H2AFV	94239	98	13	173743	1.879	0.00029356	1.8787	0.0023551
TMEM200C	645369	74	21	174943	1.8739	0.00029356	1.8736	0.0034812
PXMP2	5827	84	11	173640	1.7789	0.00029356	1.7786	0.0025874
MAGI2	9863	5212	268	174517	1.7396	0.00029356	1.7393	1.7352e-06
SNX32	254122	74	14	172279	1.6318	0.00029356	1.6315	0.0036048
ITGA9	3680	978	87	173723	1.5944	0.00029356	1.5941	0.00025735
FAM189A2	9413	302	30	172978	1.5769	0.00029356	1.5766	0.002406
LFNG	3955	105	25	174017	1.4109	0.00029356	1.4106	0.01024
RSPH9	221421	117	14	173179	1.3986	0.00029356	1.3983	0.017292
MAMDC2	256691	543	17	174572	1.3844	0.00029356	1.3841	0.0049542
PIK3R1	5295	257	38	172081	1.3784	0.00029356	1.3781	0.0038199
RPGRIP1L	23322	255	19	174168	1.36	0.00029356	1.3597	0.010703
P3H2	55214	613	35	174980	1.343	0.00029356	1.3427	0.003518
IGSF11	152404	634	43	173516	1.3323	0.00029356	1.332	0.0028157
ZHX1	11244	20	11	169683	1.2811	0.00029356	1.2808	0.010261
ZBTB18	10472	32	13	173820	1.2745	0.00029356	1.2742	0.017912
FRYL	285527	376	22	172504	1.2193	0.00029356	1.219	0.0050059
IGSF10	285313	105	18	173565	1.2055	0.00029356	1.2052	0.015466
IL1R1	3554	382	35	174043	1.1674	0.00029356	1.1671	0.0081816
PSD2	84249	108	15	173028	1.0387	0.00029356	1.0384	0.022505
FGL2	10875	51	12	172864	1.0085	0.00029356	1.0082	0.027169
CHST2	9435	50	7	174043	0.92207	0.00029356	0.92178	0.029216
ELP4	26610	354	15	173071	0.87212	0.00029356	0.87183	0.014777
ZHX3	23051	240	24	172945	0.84684	0.00029356	0.84655	0.021857
ADCYAP1R1	117	214	45	174246	0.84243	0.00029356	0.84214	0.029361
FAT3	120114	1242	54	174063	0.79854	0.00029356	0.79824	0.0029232
ADCY2	108	1091	85	174025	0.77395	0.00029356	0.77366	0.0032955
PRKCB	5579	1207	112	174002	0.76296	0.00029356	0.76267	0.0020912
SLC24A4	123041	794	61	174496	0.75494	0.00029356	0.75465	0.010008
NR2F1	7025	30	10	169755	0.74316	0.00029356	0.74287	0.041407
CYP2J2	1573	114	17	172643	0.67022	0.00029356	0.66992	0.056105
FRMPD1	22844	416	45	174294	0.64055	0.00029356	0.64025	0.029377
PFKM	5213	150	19	173640	0.61145	0.00029356	0.61115	0.051757
FBLN5	10516	289	33	173593	0.60842	0.00029356	0.60813	0.036121
UNC13B	10497	365	24	173501	0.57377	0.00029356	0.57348	0.03828
PAQR8	85315	234	43	174520	0.51388	0.00029356	0.51358	0.067747
CHL1	10752	872	69	173906	0.48937	0.00029356	0.48907	0.014288
CADPS	8618	1829	102	173657	0.47779	0.00029356	0.47749	0.001376
SMARCD3	6604	142	23	174248	0.46497	0.00029356	0.46468	0.070003
FABP7	2173	62	19	173896	0.38814	0.00029356	0.38785	0.098047
IQCK	124152	293	16	173761	0.35153	0.00029356	0.35124	0.076135
SORBS1	10580	923	75	173261	0.34526	0.00029356	0.34497	0.015878
SSBP4	170463	54	7	173534	0.34236	0.00029356	0.34206	0.095472
SOX6	55553	948	52	174237	0.33582	0.00029356	0.33552	0.020803
TMEM44	93109	336	29	174707	0.30893	0.00029356	0.30863	0.076115
KIAA1644	85352	383	75	174037	0.30556	0.00029356	0.30526	0.053373
LHFPL4	375323	219	23	174090	0.22824	0.00029356	0.22794	0.1047
CYP4F2	8529	216	21	174826	-0.14686	0.00029356	-0.14715	0.19173
ANKRD6	22881	457	37	173859	-0.15518	0.00029356	-0.15548	0.13311
SCAPER	49855	1051	23	173496	-0.18588	0.00029356	-0.18617	0.054188
ZNF606	80095	160	13	174531	-0.23531	0.00029356	-0.2356	0.23657
LANCL2	55915	211	15	174837	-0.23813	0.00029356	-0.23842	0.20756
CDH22	64405	342	52	173830	-0.25983	0.00029356	-0.26012	0.15982
LRRIQ1	84125	298	17	173066	-0.27744	0.00029356	-0.27773	0.16551
COLGALT2	23127	383	40	174484	-0.28285	0.00029356	-0.28315	0.18528
PAQR6	79957	45	13	171642	-0.3206	0.00029356	-0.3209	0.217
ABI2	10152	168	25	172056	-0.35546	0.00029356	-0.35575	0.22574
GRIA1	2890	1230	69	173551	-0.39403	0.00029356	-0.39433	0.051695
SORCS1	114815	1581	108	173230	-0.43806	0.00029356	-0.43836	0.024485
PKIG	11142	186	19	173509	-0.47117	0.00029356	-0.47146	0.33664
CNP	1267	52	12	172976	-0.48098	0.00029356	-0.48127	0.33568
SLC15A2	6565	212	8	174713	-0.48699	0.00029356	-0.48728	0.26172
ARRB1	408	228	45	174088	-0.53687	0.00029356	-0.53716	0.28736
MYO16	23026	2332	159	174116	-0.5642	0.00029356	-0.5645	0.0082959
GPR88	54112	55	8	174543	-0.71084	0.00029356	-0.71114	0.42712
LRRC23	10233	60	3	174576	-0.84339	0.00029356	-0.84368	0.44612
SCRG1	11341	53	12	172133	-0.85183	0.00029356	-0.85212	0.42663
SLC9A9	285195	1910	159	173681	-0.88854	0.00029356	-0.88883	0.032224
MCEE	84693	138	16	173891	-0.90959	0.00029356	-0.90988	0.47856
SLC27A1	376497	158	21	175116	-0.98915	0.00029356	-0.98944	0.51737
MCF2L	23263	785	82	174356	-1.0185	0.00029356	-1.0188	0.25922
CRIP2	1397	28	12	169734	-1.0262	0.00029356	-1.0265	0.50303
PNMAL2	57469	101	17	172635	-1.0516	0.00029356	-1.0519	0.52763
VSTM4	196740	402	22	174392	-1.078	0.00029356	-1.0783	0.46229
PLCH1	23007	790	26	173950	-1.1117	0.00029356	-1.112	0.3438
ACSS1	84532	178	28	174037	-1.131	0.00029356	-1.1313	0.57181
NNAT	4826	33	7	170958	-1.2118	0.00029356	-1.2121	0.5337
SHC3	53358	522	41	172970	-1.2806	0.00029356	-1.2808	0.47884
RBM45	129831	81	17	172921	-1.3079	0.00029356	-1.3082	0.63133
RAB36	9609	107	11	173902	-1.3828	0.00029356	-1.3831	0.62283
OLFML1	283298	193	25	174516	-1.3928	0.00029356	-1.3931	0.66752
PGM1	5236	254	37	174428	-1.4084	0.00029356	-1.4087	0.62771
RUNDC3A	10900	59	13	172872	-1.4622	0.00029356	-1.4625	0.69626
ALDOC	230	14	7	169529	-1.4664	0.00029356	-1.4667	0.65426
SOX21	11166	32	9	173955	-1.4698	0.00029356	-1.4701	0.72306
NLGN1	22871	2362	140	173692	-1.6236	0.00029356	-1.6239	0.092727
SAMD14	201191	80	21	173622	-1.6312	0.00029356	-1.6315	0.77194
ALS2CL	259173	135	21	173817	-1.6754	0.00029356	-1.6757	0.74689
TST	7263	125	16	173819	-1.7613	0.00029356	-1.7616	0.75951
ZNF521	25925	769	77	173647	-1.7946	0.00029356	-1.7948	0.5471
SLC4A3	6508	55	11	171088	-1.831	0.00029356	-1.8313	0.80319
LSAMP	4045	1532	85	173754	-1.9069	0.00029356	-1.9072	0.37516
ULK4	54986	2255	41	174179	-1.9508	0.00029356	-1.9511	0.24763
ZSWIM5	57643	339	22	173681	-2.4075	0.00029356	-2.4078	0.90184
